# Supplementary material for: Binding characteristics of chemosensory protein 11 from Grapholita molesta Busck (Lepidoptera: Tortricidae) to insecticides
Source: PeerJ. 2026 Jul 20;14:e21510. doi: 10.7717/peerj.21510 (PMC13394210; doi:10.7717/peerj.21510)
Supplement: Supplemental Information 7 [file peerj-14-21510-s007.zip]

Archive with 14 entries (14 files):
- Ct values of RT-qPCR for Figure 1.xlsx
- GmolCSP11.pdb
- Ligand binding characteristices of GmolCSP11 for Figure 3.xlsx
- Ligand binding characteristics of mutated GmolCSP11 for Figure S2.xlsx
- Raw data of for Figure 6.xlsx
- Raw data of RMSD, RMSF, Rg, SASA, and FEL based on the molecular dymanics simulation of GmolCSP11-chlorpyrifos for Figure 5.xlsx
- Structure a 400 ns in 1st repeat.pdb
- Structure at 0ns.pdb
- Structure at 400 ns in 2nd repeat.pdb
- topol_in_1st_repeat.top
- topol_in_2nd_repeat.top
- Total energy contribution of each amino scid residue in the GmolCSP11-chlorpyrifos for Figure 7.xlsx
- trajectory_in_1st_repeat.gro
- trajectory_in_2nd_repeat.gro
