# Supplementary material for: Binding characteristics of chemosensory protein 11 from Grapholita molesta Busck (Lepidoptera: Tortricidae) to insecticides
Source: PeerJ. 2026 Jul 20;14:e21510. doi: 10.7717/peerj.21510 (PMC13394210; doi:10.7717/peerj.21510)
Supplement: Supplemental Information 7 [file peerj-14-21510-s007.zip › Ct values of RT-qPCR for Figure 1.xlsx]

## Sheet: Sheet1
Sex	Tissue	Ct of β-actin	Ct of GmolCSP11
Female	Antennae	27.117	20.982
		26.949	21.011
		27.039	21.025
	Head without antennae	26.303	26.643
		26.296	26.586
		26.443	26.515
	Thorax	19.23	22.446
		18.966	22.486
		19.069	22.583
	Abdomen	19.418	23.98
		19.932	24.014
		19.77	23.988
	Legs	20.294	23.66
		20.227	23.511
		20.28	23.627
	Wings	27.895	28.723
		27.96	28.943
		28.464	28.812
Male	Antennae	22.235	16.027
		22.112	16.08
		22.177	16.037
	Head without antennae	27.788	29.885
		27.851	29.637
		28.116	29.772
	Thorax	18.774	24.796
		18.76	24.869
		18.814	24.883
	Abdomen	18.633	23.304
		18.495	23.516
		18.427	23.537
	Legs	19.739	23.79
		19.769	23.786
		19.947	23.845
	Wings	24.946	34.791
		24.913	35.281
		24.84	34.977
