# Supplementary material for: Binding characteristics of chemosensory protein 11 from Grapholita molesta Busck (Lepidoptera: Tortricidae) to insecticides
Source: PeerJ. 2026 Jul 20;14:e21510. doi: 10.7717/peerj.21510 (PMC13394210; doi:10.7717/peerj.21510)
Supplement: Supplemental Information 7 [file peerj-14-21510-s007.zip › GmolCSP11.pdb]

TITLE     SWISS-MODEL SERVER (https://swissmodel.expasy.org)
TITLE    2 GmCSP11
EXPDTA    THEORETICAL MODEL (SWISS-MODEL SERVER)
AUTHOR    SWISS-MODEL SERVER (SEE REFERENCE IN JRNL Records)
REVDAT   1   13-OCT-23 1MOD    1       08:05
JRNL        AUTH   A.WATERHOUSE,M.BERTONI,S.BIENERT,G.STUDER,G.TAURIELLO,
JRNL        AUTH 2 R.GUMIENNY,F.T.HEER,T.A.P.DE BEER,C.REMPFER,L.BORDOLI,
JRNL        AUTH 3 R.LEPORE,T.SCHWEDE
JRNL        TITL   SWISS-MODEL: HOMOLOGY MODELLING OF PROTEIN STRUCTURES AND
JRNL        TITL 2 COMPLEXES
JRNL        REF    NUCLEIC.ACIDS.RES..           V.  46 W296  2018
JRNL        PMID   29788355
JRNL        DOI    10.1093/nar/gky427
REMARK   1
REMARK   1 REFERENCE 1
REMARK   1  AUTH   N.GUEX,M.C.PEITSCH,T.SCHWEDE
REMARK   1  TITL   AUTOMATED COMPARATIVE PROTEIN STRUCTURE MODELING WITH
REMARK   1  TITL 2 SWISS-MODEL AND SWISS-PDBVIEWER: A HISTORICAL PERSPECTIVE
REMARK   1  REF    ELECTROPHORESIS               V.  30       2009
REMARK   1  REFN                   ISSN 0173-0835
REMARK   1  PMID   19517507
REMARK   1  DOI    10.1002/elps.200900140
REMARK   1
REMARK   1 REFERENCE 2
REMARK   1  AUTH   G.STUDER,G.TAURIELLO,S.BIENERT,M.BIASINI,N.JOHNER,T.SCHWEDE
REMARK   1  TITL   PROMOD3 - A VERSATILE HOMOLOGY MODELLING TOOLBOX
REMARK   1  REF    PLOS COMP. BIOL.              V.  17       2021
REMARK   1  REFN                   ISSN 
REMARK   1  PMID   33507980
REMARK   1  DOI    10.1371/journal.pcbi.1008667
REMARK   1
REMARK   1 REFERENCE 3
REMARK   1  AUTH   M.Varadi,S.Anyango,M.Deshpande,S.Nair,C.Natassia,G.Yordanova,
REMARK   1  AUTH 2 D.Yuan,O.Stroe,G.Wood,A.Laydon,A.Zidek,T.Green,
REMARK   1  AUTH 3 K.Tunyasuvunakool,S.Petersen,J.Jumper,E.Clancy,R.Green,
REMARK   1  AUTH 4 A.Vora,M.Lutfi,M.Figurnov,A.Cowie,N.Hobbs,P.Kohli,G.Kleywegt,
REMARK   1  AUTH 5 E.Birney,D.Hassabis,S.Velankar
REMARK   1  TITL   AlphaFold Protein Structure Database: massively expanding
REMARK   1  TITL 2 the structural coverage of protein-sequence space with
REMARK   1  TITL 3 high-accuracy models
REMARK   1  REF    NUCLEIC.ACIDS.RES..           V.  50       2022
REMARK   1  REFN                   ISSN 0305-1048
REMARK   1  PMID   34791371
REMARK   1  DOI    10.1093/nar/gkab1061
REMARK   1
REMARK   1 DISCLAIMER
REMARK   1 The SWISS-MODEL SERVER produces theoretical models for proteins.
REMARK   1 The results of any theoretical modelling procedure is
REMARK   1 NON-EXPERIMENTAL and MUST be considered with care. These models may
REMARK   1 contain significant errors. This is especially true for automated
REMARK   1 modeling since there is no human intervention during model
REMARK   1 building. Please read the header section and the logfile carefully
REMARK   1 to know what templates and alignments were used during the model
REMARK   1 building process. All information by the SWISS-MODEL SERVER is
REMARK   1 provided "AS-IS", without any warranty, expressed or implied.
REMARK   2
REMARK   2 COPYRIGHT NOTICE
REMARK   2 This SWISS-MODEL protein model is copyright. It is produced by the
REMARK   2 SWISS-MODEL server, developed by the Computational Structural
REMARK   2 Biology Group at the SIB Swiss Institute of Bioinformatics at the
REMARK   2 Biozentrum, University of Basel (https://swissmodel.expasy.org). This
REMARK   2 model is licensed under the CC BY-SA 4.0 Creative Commons
REMARK   2 Attribution-ShareAlike 4.0 International License
REMARK   2 (https://creativecommons.org/licenses/by-sa/4.0/legalcode), i.e. you
REMARK   2 can copy and redistribute the model in any medium or format,
REMARK   2 transform and build upon the model for any purpose, even
REMARK   2 commercially, under the following terms:
REMARK   2 Attribution - You must give appropriate credit, provide a link to
REMARK   2 the license, and indicate if changes were made. You may do so in any
REMARK   2 reasonable manner, but not in any way that suggests the licensor
REMARK   2 endorses you or your use. When you publish, patent or distribute
REMARK   2 results that were fully or partially based on the model, please cite
REMARK   2 the corresponding papers mentioned under JRNL.
REMARK   2 ShareAlike - If you remix, transform, or build upon the material,
REMARK   2 you must distribute your contributions under the same license as the
REMARK   2 original.
REMARK   2 No additional restrictions - you may not apply legal terms or
REMARK   2 technological measures that legally restrict others from doing
REMARK   2 anything the license permits.
REMARK   2 Find a human-readable summary of (and not a substitute for) the
REMARK   2 CC BY-SA 4.0 license at this link:
REMARK   2 https://creativecommons.org/licenses/by-sa/4.0/
REMARK   3 
REMARK   3 MODEL INFORMATION
REMARK   3  ENGIN   PROMOD3
REMARK   3  VERSN   3.3.0
REMARK   3  OSTAT   monomer
REMARK   3  OSRSN   MONOMER
REMARK   3  QSPRD   NA
REMARK   3  GMQE    0.93
REMARK   3  QMNDG   NA
REMARK   3  MODT    FALSE
REMARK   3 
REMARK   3 TEMPLATE 1
REMARK   3  AFDB    A0A0K8TW01
REMARK   3  CHAIN   A
REMARK   3  MMCIF   A
REMARK   3  AFDBV   v4
REMARK   3  AFDBE   A0A0K8TW01
REMARK   3  AFDBF   F1
REMARK   3  MTHD    AlphaFold v2
REMARK   3  FOUND   AFDB search
REMARK   3  GMQE    0.93
REMARK   3  SIM     0.56
REMARK   3  SID     76.19
REMARK   3  OSTAT   monomer
REMARK   3  ALN A TRG DFYSSKYDDFDIQPLLANDRILLGYTKCFLDQGPCTPDAKDFKKVIPEALETICGKCT
REMARK   3  ALN A TRG PKQKQLIRQVIRAIMDRHPESWKQLTGKFDPEDKHKDDFDKFLAENRK
REMARK   3  ALN A TPL DFYSSKYDDFDIQPILENDRIMLSYTKCFLDQGPCTPDAKDFKKVIPEALQTTCGKCT
REMARK   3  ALN A TPL PKQKQLIKKVIKGIMETHPDSWKELVEKFDKDKKYRENFDKFLAEEE-
REMARK   3  ALN A OFF 17
ATOM      1  N   ASP A   1       6.324 -20.236   4.262  1.00  0.83           N  
ATOM      2  CA  ASP A   1       5.657 -19.978   2.965  1.00  0.83           C  
ATOM      3  C   ASP A   1       5.622 -18.465   2.745  1.00  0.83           C  
ATOM      4  O   ASP A   1       4.720 -17.783   3.172  1.00  0.83           O  
ATOM      5  CB  ASP A   1       4.274 -20.652   3.079  1.00  0.83           C  
ATOM      6  CG  ASP A   1       3.588 -20.497   1.745  1.00  0.83           C  
ATOM      7  OD1 ASP A   1       4.306 -20.641   0.724  1.00  0.83           O  
ATOM      8  OD2 ASP A   1       2.376 -20.195   1.739  1.00  0.83           O  
ATOM      9  N   PHE A   2       6.703 -17.918   2.144  1.00  0.89           N  
ATOM     10  CA  PHE A   2       6.809 -16.495   1.909  1.00  0.89           C  
ATOM     11  C   PHE A   2       6.343 -16.205   0.497  1.00  0.89           C  
ATOM     12  O   PHE A   2       6.401 -17.062  -0.374  1.00  0.89           O  
ATOM     13  CB  PHE A   2       8.274 -15.995   2.015  1.00  0.89           C  
ATOM     14  CG  PHE A   2       8.779 -16.024   3.425  1.00  0.89           C  
ATOM     15  CD1 PHE A   2       8.201 -15.184   4.385  1.00  0.89           C  
ATOM     16  CD2 PHE A   2       9.873 -16.821   3.794  1.00  0.89           C  
ATOM     17  CE1 PHE A   2       8.684 -15.146   5.695  1.00  0.89           C  
ATOM     18  CE2 PHE A   2      10.377 -16.774   5.101  1.00  0.89           C  
ATOM     19  CZ  PHE A   2       9.779 -15.939   6.055  1.00  0.89           C  
ATOM     20  N   TYR A   3       5.907 -14.953   0.240  1.00  0.87           N  
ATOM     21  CA  TYR A   3       5.768 -14.394  -1.092  1.00  0.87           C  
ATOM     22  C   TYR A   3       7.071 -14.436  -1.868  1.00  0.87           C  
ATOM     23  O   TYR A   3       8.157 -14.468  -1.296  1.00  0.87           O  
ATOM     24  CB  TYR A   3       5.329 -12.911  -1.085  1.00  0.87           C  
ATOM     25  CG  TYR A   3       3.989 -12.663  -0.466  1.00  0.87           C  
ATOM     26  CD1 TYR A   3       2.864 -13.479  -0.689  1.00  0.87           C  
ATOM     27  CD2 TYR A   3       3.841 -11.501   0.295  1.00  0.87           C  
ATOM     28  CE1 TYR A   3       1.614 -13.118  -0.167  1.00  0.87           C  
ATOM     29  CE2 TYR A   3       2.593 -11.138   0.812  1.00  0.87           C  
ATOM     30  CZ  TYR A   3       1.485 -11.942   0.554  1.00  0.87           C  
ATOM     31  OH  TYR A   3       0.194 -11.504   0.919  1.00  0.87           O  
ATOM     32  N   SER A   4       6.987 -14.438  -3.216  1.00  0.88           N  
ATOM     33  CA  SER A   4       8.162 -14.499  -4.078  1.00  0.88           C  
ATOM     34  C   SER A   4       9.243 -13.472  -3.756  1.00  0.88           C  
ATOM     35  O   SER A   4       9.014 -12.264  -3.802  1.00  0.88           O  
ATOM     36  CB  SER A   4       7.798 -14.352  -5.578  1.00  0.88           C  
ATOM     37  OG  SER A   4       8.926 -14.621  -6.418  1.00  0.88           O  
ATOM     38  N   SER A   5      10.466 -13.962  -3.469  1.00  0.90           N  
ATOM     39  CA  SER A   5      11.631 -13.185  -3.062  1.00  0.90           C  
ATOM     40  C   SER A   5      12.221 -12.333  -4.181  1.00  0.90           C  
ATOM     41  O   SER A   5      13.141 -11.544  -3.980  1.00  0.90           O  
ATOM     42  CB  SER A   5      12.740 -14.099  -2.481  1.00  0.90           C  
ATOM     43  OG  SER A   5      13.057 -15.169  -3.381  1.00  0.90           O  
ATOM     44  N   LYS A   6      11.637 -12.397  -5.399  1.00  0.90           N  
ATOM     45  CA  LYS A   6      11.967 -11.558  -6.538  1.00  0.90           C  
ATOM     46  C   LYS A   6      11.802 -10.062  -6.284  1.00  0.90           C  
ATOM     47  O   LYS A   6      12.353  -9.237  -6.999  1.00  0.90           O  
ATOM     48  CB  LYS A   6      11.138 -11.953  -7.805  1.00  0.90           C  
ATOM     49  CG  LYS A   6       9.626 -11.611  -7.767  1.00  0.90           C  
ATOM     50  CD  LYS A   6       8.865 -11.927  -9.082  1.00  0.90           C  
ATOM     51  CE  LYS A   6       7.326 -12.033  -8.953  1.00  0.90           C  
ATOM     52  NZ  LYS A   6       6.627 -11.472 -10.132  1.00  0.90           N  
ATOM     53  N   TYR A   7      11.016  -9.695  -5.245  1.00  0.91           N  
ATOM     54  CA  TYR A   7      10.764  -8.323  -4.869  1.00  0.91           C  
ATOM     55  C   TYR A   7      11.441  -7.929  -3.565  1.00  0.91           C  
ATOM     56  O   TYR A   7      11.233  -6.826  -3.079  1.00  0.91           O  
ATOM     57  CB  TYR A   7       9.246  -8.058  -4.722  1.00  0.91           C  
ATOM     58  CG  TYR A   7       8.512  -8.213  -6.029  1.00  0.91           C  
ATOM     59  CD1 TYR A   7       8.890  -7.491  -7.173  1.00  0.91           C  
ATOM     60  CD2 TYR A   7       7.385  -9.038  -6.098  1.00  0.91           C  
ATOM     61  CE1 TYR A   7       8.187  -7.634  -8.378  1.00  0.91           C  
ATOM     62  CE2 TYR A   7       6.628  -9.122  -7.276  1.00  0.91           C  
ATOM     63  CZ  TYR A   7       7.065  -8.448  -8.423  1.00  0.91           C  
ATOM     64  OH  TYR A   7       6.395  -8.645  -9.651  1.00  0.91           O  
ATOM     65  N   ASP A   8      12.309  -8.789  -2.984  1.00  0.92           N  
ATOM     66  CA  ASP A   8      13.051  -8.494  -1.767  1.00  0.92           C  
ATOM     67  C   ASP A   8      13.987  -7.299  -1.899  1.00  0.92           C  
ATOM     68  O   ASP A   8      14.193  -6.544  -0.954  1.00  0.92           O  
ATOM     69  CB  ASP A   8      13.840  -9.739  -1.302  1.00  0.92           C  
ATOM     70  CG  ASP A   8      12.975 -10.744  -0.562  1.00  0.92           C  
ATOM     71  OD1 ASP A   8      11.723 -10.604  -0.551  1.00  0.92           O  
ATOM     72  OD2 ASP A   8      13.554 -11.669   0.057  1.00  0.92           O  
ATOM     73  N   ASP A   9      14.547  -7.114  -3.105  1.00  0.92           N  
ATOM     74  CA  ASP A   9      15.454  -6.039  -3.433  1.00  0.92           C  
ATOM     75  C   ASP A   9      14.814  -5.077  -4.453  1.00  0.92           C  
ATOM     76  O   ASP A   9      15.488  -4.433  -5.252  1.00  0.92           O  
ATOM     77  CB  ASP A   9      16.802  -6.629  -3.924  1.00  0.92           C  
ATOM     78  CG  ASP A   9      17.404  -7.513  -2.842  1.00  0.92           C  
ATOM     79  OD1 ASP A   9      17.586  -7.018  -1.693  1.00  0.92           O  
ATOM     80  OD2 ASP A   9      17.701  -8.704  -3.098  1.00  0.92           O  
ATOM     81  N   PHE A  10      13.460  -4.971  -4.471  1.00  0.94           N  
ATOM     82  CA  PHE A  10      12.726  -4.019  -5.298  1.00  0.94           C  
ATOM     83  C   PHE A  10      13.063  -2.568  -4.938  1.00  0.94           C  
ATOM     84  O   PHE A  10      12.991  -2.172  -3.777  1.00  0.94           O  
ATOM     85  CB  PHE A  10      11.192  -4.284  -5.195  1.00  0.94           C  
ATOM     86  CG  PHE A  10      10.355  -3.362  -6.041  1.00  0.94           C  
ATOM     87  CD1 PHE A  10       9.759  -2.231  -5.459  1.00  0.94           C  
ATOM     88  CD2 PHE A  10      10.153  -3.611  -7.406  1.00  0.94           C  
ATOM     89  CE1 PHE A  10       8.993  -1.349  -6.226  1.00  0.94           C  
ATOM     90  CE2 PHE A  10       9.368  -2.742  -8.173  1.00  0.94           C  
ATOM     91  CZ  PHE A  10       8.809  -1.602  -7.587  1.00  0.94           C  
ATOM     92  N   ASP A  11      13.428  -1.735  -5.942  1.00  0.95           N  
ATOM     93  CA  ASP A  11      13.761  -0.342  -5.708  1.00  0.95           C  
ATOM     94  C   ASP A  11      12.512   0.502  -5.472  1.00  0.95           C  
ATOM     95  O   ASP A  11      11.693   0.737  -6.358  1.00  0.95           O  
ATOM     96  CB  ASP A  11      14.644   0.224  -6.855  1.00  0.95           C  
ATOM     97  CG  ASP A  11      15.143   1.633  -6.562  1.00  0.95           C  
ATOM     98  OD1 ASP A  11      14.949   2.117  -5.411  1.00  0.95           O  
ATOM     99  OD2 ASP A  11      15.691   2.260  -7.499  1.00  0.95           O  
ATOM    100  N   ILE A  12      12.374   1.013  -4.232  1.00  0.96           N  
ATOM    101  CA  ILE A  12      11.277   1.862  -3.840  1.00  0.96           C  
ATOM    102  C   ILE A  12      11.616   3.336  -3.936  1.00  0.96           C  
ATOM    103  O   ILE A  12      10.746   4.178  -3.769  1.00  0.96           O  
ATOM    104  CB  ILE A  12      10.802   1.551  -2.424  1.00  0.96           C  
ATOM    105  CG1 ILE A  12      11.907   1.762  -1.362  1.00  0.96           C  
ATOM    106  CG2 ILE A  12      10.236   0.116  -2.406  1.00  0.96           C  
ATOM    107  CD1 ILE A  12      11.388   1.662   0.078  1.00  0.96           C  
ATOM    108  N   GLN A  13      12.877   3.711  -4.257  1.00  0.97           N  
ATOM    109  CA  GLN A  13      13.263   5.107  -4.374  1.00  0.97           C  
ATOM    110  C   GLN A  13      12.522   5.883  -5.466  1.00  0.97           C  
ATOM    111  O   GLN A  13      12.101   7.002  -5.187  1.00  0.97           O  
ATOM    112  CB  GLN A  13      14.789   5.315  -4.544  1.00  0.97           C  
ATOM    113  CG  GLN A  13      15.679   4.784  -3.397  1.00  0.97           C  
ATOM    114  CD  GLN A  13      15.299   5.410  -2.062  1.00  0.97           C  
ATOM    115  OE1 GLN A  13      15.191   6.623  -1.904  1.00  0.97           O  
ATOM    116  NE2 GLN A  13      15.078   4.552  -1.039  1.00  0.97           N  
ATOM    117  N   PRO A  14      12.262   5.375  -6.680  1.00  0.96           N  
ATOM    118  CA  PRO A  14      11.428   6.079  -7.645  1.00  0.96           C  
ATOM    119  C   PRO A  14      10.003   6.288  -7.178  1.00  0.96           C  
ATOM    120  O   PRO A  14       9.378   7.260  -7.587  1.00  0.96           O  
ATOM    121  CB  PRO A  14      11.497   5.218  -8.919  1.00  0.96           C  
ATOM    122  CG  PRO A  14      12.785   4.409  -8.775  1.00  0.96           C  
ATOM    123  CD  PRO A  14      12.887   4.191  -7.273  1.00  0.96           C  
ATOM    124  N   LEU A  15       9.457   5.374  -6.352  1.00  0.96           N  
ATOM    125  CA  LEU A  15       8.136   5.506  -5.778  1.00  0.96           C  
ATOM    126  C   LEU A  15       8.070   6.606  -4.734  1.00  0.96           C  
ATOM    127  O   LEU A  15       7.154   7.417  -4.708  1.00  0.96           O  
ATOM    128  CB  LEU A  15       7.670   4.151  -5.184  1.00  0.96           C  
ATOM    129  CG  LEU A  15       6.161   4.039  -4.900  1.00  0.96           C  
ATOM    130  CD1 LEU A  15       5.365   4.161  -6.192  1.00  0.96           C  
ATOM    131  CD2 LEU A  15       5.791   2.690  -4.277  1.00  0.96           C  
ATOM    132  N   LEU A  16       9.085   6.668  -3.856  1.00  0.96           N  
ATOM    133  CA  LEU A  16       9.202   7.665  -2.810  1.00  0.96           C  
ATOM    134  C   LEU A  16       9.532   9.076  -3.276  1.00  0.96           C  
ATOM    135  O   LEU A  16       9.068  10.060  -2.704  1.00  0.96           O  
ATOM    136  CB  LEU A  16      10.282   7.219  -1.799  1.00  0.96           C  
ATOM    137  CG  LEU A  16       9.987   5.883  -1.093  1.00  0.96           C  
ATOM    138  CD1 LEU A  16      11.133   5.458  -0.169  1.00  0.96           C  
ATOM    139  CD2 LEU A  16       8.738   6.004  -0.241  1.00  0.96           C  
ATOM    140  N   ALA A  17      10.374   9.210  -4.314  1.00  0.96           N  
ATOM    141  CA  ALA A  17      10.877  10.494  -4.744  1.00  0.96           C  
ATOM    142  C   ALA A  17      10.127  11.104  -5.919  1.00  0.96           C  
ATOM    143  O   ALA A  17      10.414  12.222  -6.337  1.00  0.96           O  
ATOM    144  CB  ALA A  17      12.338  10.295  -5.182  1.00  0.96           C  
ATOM    145  N   ASN A  18       9.141  10.394  -6.495  1.00  0.97           N  
ATOM    146  CA  ASN A  18       8.414  10.903  -7.636  1.00  0.97           C  
ATOM    147  C   ASN A  18       6.912  10.694  -7.436  1.00  0.97           C  
ATOM    148  O   ASN A  18       6.401   9.587  -7.481  1.00  0.97           O  
ATOM    149  CB  ASN A  18       8.980  10.213  -8.913  1.00  0.97           C  
ATOM    150  CG  ASN A  18       8.523  10.850 -10.215  1.00  0.97           C  
ATOM    151  OD1 ASN A  18       7.331  11.072 -10.441  1.00  0.97           O  
ATOM    152  ND2 ASN A  18       9.474  11.127 -11.136  1.00  0.97           N  
ATOM    153  N   ASP A  19       6.166  11.825  -7.276  1.00  0.96           N  
ATOM    154  CA  ASP A  19       4.719  11.859  -7.138  1.00  0.96           C  
ATOM    155  C   ASP A  19       3.978  11.201  -8.311  1.00  0.96           C  
ATOM    156  O   ASP A  19       3.000  10.493  -8.114  1.00  0.96           O  
ATOM    157  CB  ASP A  19       4.218  13.324  -6.939  1.00  0.96           C  
ATOM    158  CG  ASP A  19       4.635  13.947  -5.615  1.00  0.96           C  
ATOM    159  OD1 ASP A  19       4.860  13.221  -4.612  1.00  0.96           O  
ATOM    160  OD2 ASP A  19       4.664  15.199  -5.554  1.00  0.96           O  
ATOM    161  N   ARG A  20       4.444  11.365  -9.575  1.00  0.97           N  
ATOM    162  CA  ARG A  20       3.835  10.726 -10.737  1.00  0.97           C  
ATOM    163  C   ARG A  20       3.912   9.206 -10.683  1.00  0.97           C  
ATOM    164  O   ARG A  20       2.958   8.511 -11.023  1.00  0.97           O  
ATOM    165  CB  ARG A  20       4.468  11.228 -12.069  1.00  0.97           C  
ATOM    166  CG  ARG A  20       3.926  10.571 -13.361  1.00  0.97           C  
ATOM    167  CD  ARG A  20       4.743  10.857 -14.629  1.00  0.97           C  
ATOM    168  NE  ARG A  20       4.212  12.105 -15.263  1.00  0.97           N  
ATOM    169  CZ  ARG A  20       4.542  12.491 -16.505  1.00  0.97           C  
ATOM    170  NH1 ARG A  20       5.516  11.881 -17.169  1.00  0.97           N  
ATOM    171  NH2 ARG A  20       3.889  13.487 -17.092  1.00  0.97           N  
ATOM    172  N   ILE A  21       5.067   8.658 -10.249  1.00  0.97           N  
ATOM    173  CA  ILE A  21       5.232   7.227 -10.054  1.00  0.97           C  
ATOM    174  C   ILE A  21       4.347   6.752  -8.915  1.00  0.97           C  
ATOM    175  O   ILE A  21       3.566   5.825  -9.086  1.00  0.97           O  
ATOM    176  CB  ILE A  21       6.691   6.807  -9.874  1.00  0.97           C  
ATOM    177  CG1 ILE A  21       7.491   7.217 -11.138  1.00  0.97           C  
ATOM    178  CG2 ILE A  21       6.796   5.282  -9.620  1.00  0.97           C  
ATOM    179  CD1 ILE A  21       8.987   6.896 -11.076  1.00  0.97           C  
ATOM    180  N   LEU A  22       4.344   7.442  -7.755  1.00  0.97           N  
ATOM    181  CA  LEU A  22       3.483   7.077  -6.635  1.00  0.97           C  
ATOM    182  C   LEU A  22       1.992   7.092  -6.926  1.00  0.97           C  
ATOM    183  O   LEU A  22       1.265   6.162  -6.624  1.00  0.97           O  
ATOM    184  CB  LEU A  22       3.794   7.934  -5.402  1.00  0.97           C  
ATOM    185  CG  LEU A  22       2.980   7.621  -4.129  1.00  0.97           C  
ATOM    186  CD1 LEU A  22       2.971   6.141  -3.710  1.00  0.97           C  
ATOM    187  CD2 LEU A  22       3.567   8.457  -2.994  1.00  0.97           C  
ATOM    188  N   LEU A  23       1.513   8.146  -7.611  1.00  0.97           N  
ATOM    189  CA  LEU A  23       0.138   8.229  -8.045  1.00  0.97           C  
ATOM    190  C   LEU A  23      -0.236   7.210  -9.110  1.00  0.97           C  
ATOM    191  O   LEU A  23      -1.396   6.813  -9.206  1.00  0.97           O  
ATOM    192  CB  LEU A  23      -0.160   9.656  -8.534  1.00  0.97           C  
ATOM    193  CG  LEU A  23      -0.126  10.708  -7.407  1.00  0.97           C  
ATOM    194  CD1 LEU A  23      -0.201  12.114  -8.013  1.00  0.97           C  
ATOM    195  CD2 LEU A  23      -1.238  10.494  -6.368  1.00  0.97           C  
ATOM    196  N   GLY A  24       0.727   6.719  -9.915  1.00  0.98           N  
ATOM    197  CA  GLY A  24       0.487   5.638 -10.868  1.00  0.98           C  
ATOM    198  C   GLY A  24       0.251   4.296 -10.217  1.00  0.98           C  
ATOM    199  O   GLY A  24      -0.658   3.561 -10.593  1.00  0.98           O  
ATOM    200  N   TYR A  25       1.036   3.968  -9.168  1.00  0.98           N  
ATOM    201  CA  TYR A  25       0.801   2.785  -8.352  1.00  0.98           C  
ATOM    202  C   TYR A  25      -0.509   2.873  -7.599  1.00  0.98           C  
ATOM    203  O   TYR A  25      -1.300   1.940  -7.593  1.00  0.98           O  
ATOM    204  CB  TYR A  25       1.918   2.504  -7.322  1.00  0.98           C  
ATOM    205  CG  TYR A  25       3.093   1.833  -7.975  1.00  0.98           C  
ATOM    206  CD1 TYR A  25       3.417   0.482  -7.744  1.00  0.98           C  
ATOM    207  CD2 TYR A  25       3.906   2.573  -8.831  1.00  0.98           C  
ATOM    208  CE1 TYR A  25       4.568  -0.087  -8.321  1.00  0.98           C  
ATOM    209  CE2 TYR A  25       5.044   2.021  -9.410  1.00  0.98           C  
ATOM    210  CZ  TYR A  25       5.388   0.708  -9.126  1.00  0.98           C  
ATOM    211  OH  TYR A  25       6.601   0.261  -9.666  1.00  0.98           O  
ATOM    212  N   THR A  26      -0.799   4.044  -6.994  1.00  0.98           N  
ATOM    213  CA  THR A  26      -2.068   4.292  -6.315  1.00  0.98           C  
ATOM    214  C   THR A  26      -3.282   4.138  -7.217  1.00  0.98           C  
ATOM    215  O   THR A  26      -4.244   3.474  -6.873  1.00  0.98           O  
ATOM    216  CB  THR A  26      -2.126   5.678  -5.703  1.00  0.98           C  
ATOM    217  OG1 THR A  26      -1.102   5.824  -4.728  1.00  0.98           O  
ATOM    218  CG2 THR A  26      -3.440   5.945  -4.964  1.00  0.98           C  
ATOM    219  N   LYS A  27      -3.250   4.713  -8.438  1.00  0.98           N  
ATOM    220  CA  LYS A  27      -4.306   4.543  -9.420  1.00  0.98           C  
ATOM    221  C   LYS A  27      -4.498   3.114  -9.898  1.00  0.98           C  
ATOM    222  O   LYS A  27      -5.626   2.635 -10.017  1.00  0.98           O  
ATOM    223  CB  LYS A  27      -4.076   5.458 -10.633  1.00  0.98           C  
ATOM    224  CG  LYS A  27      -4.385   6.925 -10.316  1.00  0.98           C  
ATOM    225  CD  LYS A  27      -3.947   7.865 -11.447  1.00  0.98           C  
ATOM    226  CE  LYS A  27      -4.217   9.329 -11.102  1.00  0.98           C  
ATOM    227  NZ  LYS A  27      -3.804  10.196 -12.224  1.00  0.98           N  
ATOM    228  N   CYS A  28      -3.402   2.364 -10.133  1.00  0.98           N  
ATOM    229  CA  CYS A  28      -3.468   0.938 -10.411  1.00  0.98           C  
ATOM    230  C   CYS A  28      -4.140   0.190  -9.274  1.00  0.98           C  
ATOM    231  O   CYS A  28      -5.066  -0.598  -9.467  1.00  0.98           O  
ATOM    232  CB  CYS A  28      -2.027   0.382 -10.601  1.00  0.98           C  
ATOM    233  SG  CYS A  28      -1.806  -1.428 -10.419  1.00  0.98           S  
ATOM    234  N   PHE A  29      -3.724   0.468  -8.030  1.00  0.98           N  
ATOM    235  CA  PHE A  29      -4.289  -0.148  -6.849  1.00  0.98           C  
ATOM    236  C   PHE A  29      -5.763   0.146  -6.672  1.00  0.98           C  
ATOM    237  O   PHE A  29      -6.527  -0.721  -6.288  1.00  0.98           O  
ATOM    238  CB  PHE A  29      -3.509   0.227  -5.577  1.00  0.98           C  
ATOM    239  CG  PHE A  29      -2.090  -0.286  -5.542  1.00  0.98           C  
ATOM    240  CD1 PHE A  29      -1.554  -1.216  -6.456  1.00  0.98           C  
ATOM    241  CD2 PHE A  29      -1.253   0.209  -4.529  1.00  0.98           C  
ATOM    242  CE1 PHE A  29      -0.212  -1.603  -6.382  1.00  0.98           C  
ATOM    243  CE2 PHE A  29       0.082  -0.201  -4.439  1.00  0.98           C  
ATOM    244  CZ  PHE A  29       0.607  -1.097  -5.373  1.00  0.98           C  
ATOM    245  N   LEU A  30      -6.196   1.373  -7.016  1.00  0.98           N  
ATOM    246  CA  LEU A  30      -7.571   1.795  -6.961  1.00  0.98           C  
ATOM    247  C   LEU A  30      -8.503   1.289  -8.065  1.00  0.98           C  
ATOM    248  O   LEU A  30      -9.703   1.304  -7.864  1.00  0.98           O  
ATOM    249  CB  LEU A  30      -7.651   3.332  -6.844  1.00  0.98           C  
ATOM    250  CG  LEU A  30      -7.145   3.871  -5.490  1.00  0.98           C  
ATOM    251  CD1 LEU A  30      -7.091   5.399  -5.518  1.00  0.98           C  
ATOM    252  CD2 LEU A  30      -7.994   3.411  -4.293  1.00  0.98           C  
ATOM    253  N   ASP A  31      -7.957   0.800  -9.211  1.00  0.98           N  
ATOM    254  CA  ASP A  31      -8.689   0.435 -10.431  1.00  0.98           C  
ATOM    255  C   ASP A  31      -9.034   1.669 -11.253  1.00  0.98           C  
ATOM    256  O   ASP A  31     -10.055   1.743 -11.929  1.00  0.98           O  
ATOM    257  CB  ASP A  31      -9.916  -0.508 -10.272  1.00  0.98           C  
ATOM    258  CG  ASP A  31      -9.458  -1.841  -9.761  1.00  0.98           C  
ATOM    259  OD1 ASP A  31      -8.916  -2.643 -10.562  1.00  0.98           O  
ATOM    260  OD2 ASP A  31      -9.472  -2.058  -8.519  1.00  0.98           O  
ATOM    261  N   GLN A  32      -8.149   2.680 -11.212  1.00  0.98           N  
ATOM    262  CA  GLN A  32      -8.352   3.953 -11.862  1.00  0.98           C  
ATOM    263  C   GLN A  32      -7.269   4.234 -12.897  1.00  0.98           C  
ATOM    264  O   GLN A  32      -7.118   5.348 -13.390  1.00  0.98           O  
ATOM    265  CB  GLN A  32      -8.311   5.079 -10.802  1.00  0.98           C  
ATOM    266  CG  GLN A  32      -9.457   5.048  -9.765  1.00  0.98           C  
ATOM    267  CD  GLN A  32      -9.229   6.140  -8.712  1.00  0.98           C  
ATOM    268  OE1 GLN A  32      -8.265   6.900  -8.753  1.00  0.98           O  
ATOM    269  NE2 GLN A  32     -10.153   6.207  -7.722  1.00  0.98           N  
ATOM    270  N   GLY A  33      -6.456   3.228 -13.265  1.00  0.97           N  
ATOM    271  CA  GLY A  33      -5.397   3.448 -14.230  1.00  0.97           C  
ATOM    272  C   GLY A  33      -4.730   2.151 -14.593  1.00  0.97           C  
ATOM    273  O   GLY A  33      -5.044   1.115 -14.005  1.00  0.97           O  
ATOM    274  N   PRO A  34      -3.811   2.155 -15.554  1.00  0.97           N  
ATOM    275  CA  PRO A  34      -3.033   0.978 -15.906  1.00  0.97           C  
ATOM    276  C   PRO A  34      -2.077   0.550 -14.806  1.00  0.97           C  
ATOM    277  O   PRO A  34      -1.585   1.371 -14.040  1.00  0.97           O  
ATOM    278  CB  PRO A  34      -2.261   1.406 -17.163  1.00  0.97           C  
ATOM    279  CG  PRO A  34      -2.068   2.911 -16.978  1.00  0.97           C  
ATOM    280  CD  PRO A  34      -3.356   3.347 -16.274  1.00  0.97           C  
ATOM    281  N   CYS A  35      -1.790  -0.763 -14.746  1.00  0.97           N  
ATOM    282  CA  CYS A  35      -0.848  -1.333 -13.813  1.00  0.97           C  
ATOM    283  C   CYS A  35       0.379  -1.802 -14.560  1.00  0.97           C  
ATOM    284  O   CYS A  35       0.281  -2.467 -15.589  1.00  0.97           O  
ATOM    285  CB  CYS A  35      -1.407  -2.586 -13.100  1.00  0.97           C  
ATOM    286  SG  CYS A  35      -2.787  -2.239 -11.982  1.00  0.97           S  
ATOM    287  N   THR A  36       1.568  -1.484 -14.018  1.00  0.96           N  
ATOM    288  CA  THR A  36       2.838  -2.125 -14.338  1.00  0.96           C  
ATOM    289  C   THR A  36       2.792  -3.600 -13.947  1.00  0.96           C  
ATOM    290  O   THR A  36       1.970  -3.953 -13.098  1.00  0.96           O  
ATOM    291  CB  THR A  36       4.050  -1.436 -13.725  1.00  0.96           C  
ATOM    292  OG1 THR A  36       3.908  -1.303 -12.306  1.00  0.96           O  
ATOM    293  CG2 THR A  36       4.175  -0.021 -14.320  1.00  0.96           C  
ATOM    294  N   PRO A  37       3.560  -4.531 -14.520  1.00  0.96           N  
ATOM    295  CA  PRO A  37       3.554  -5.934 -14.107  1.00  0.96           C  
ATOM    296  C   PRO A  37       3.760  -6.188 -12.617  1.00  0.96           C  
ATOM    297  O   PRO A  37       3.097  -7.052 -12.055  1.00  0.96           O  
ATOM    298  CB  PRO A  37       4.651  -6.593 -14.958  1.00  0.96           C  
ATOM    299  CG  PRO A  37       4.779  -5.688 -16.185  1.00  0.96           C  
ATOM    300  CD  PRO A  37       4.493  -4.295 -15.623  1.00  0.96           C  
ATOM    301  N   ASP A  38       4.687  -5.455 -11.975  1.00  0.94           N  
ATOM    302  CA  ASP A  38       4.976  -5.521 -10.564  1.00  0.94           C  
ATOM    303  C   ASP A  38       3.847  -4.958  -9.695  1.00  0.94           C  
ATOM    304  O   ASP A  38       3.407  -5.605  -8.742  1.00  0.94           O  
ATOM    305  CB  ASP A  38       6.354  -4.861 -10.315  1.00  0.94           C  
ATOM    306  CG  ASP A  38       6.320  -3.401 -10.719  1.00  0.94           C  
ATOM    307  OD1 ASP A  38       6.116  -3.104 -11.933  1.00  0.94           O  
ATOM    308  OD2 ASP A  38       6.389  -2.565  -9.802  1.00  0.94           O  
ATOM    309  N   ALA A  39       3.269  -3.791 -10.067  1.00  0.96           N  
ATOM    310  CA  ALA A  39       2.109  -3.201  -9.424  1.00  0.96           C  
ATOM    311  C   ALA A  39       0.904  -4.123  -9.470  1.00  0.96           C  
ATOM    312  O   ALA A  39       0.178  -4.290  -8.498  1.00  0.96           O  
ATOM    313  CB  ALA A  39       1.742  -1.853 -10.075  1.00  0.96           C  
ATOM    314  N   LYS A  40       0.698  -4.798 -10.616  1.00  0.97           N  
ATOM    315  CA  LYS A  40      -0.305  -5.828 -10.764  1.00  0.97           C  
ATOM    316  C   LYS A  40      -0.106  -7.035  -9.843  1.00  0.97           C  
ATOM    317  O   LYS A  40      -1.070  -7.545  -9.268  1.00  0.97           O  
ATOM    318  CB  LYS A  40      -0.373  -6.272 -12.243  1.00  0.97           C  
ATOM    319  CG  LYS A  40      -1.499  -7.273 -12.529  1.00  0.97           C  
ATOM    320  CD  LYS A  40      -1.643  -7.616 -14.019  1.00  0.97           C  
ATOM    321  CE  LYS A  40      -2.799  -8.584 -14.300  1.00  0.97           C  
ATOM    322  NZ  LYS A  40      -2.902  -8.868 -15.751  1.00  0.97           N  
ATOM    323  N   ASP A  41       1.138  -7.527  -9.672  1.00  0.95           N  
ATOM    324  CA  ASP A  41       1.467  -8.570  -8.715  1.00  0.95           C  
ATOM    325  C   ASP A  41       1.300  -8.149  -7.255  1.00  0.95           C  
ATOM    326  O   ASP A  41       0.734  -8.886  -6.455  1.00  0.95           O  
ATOM    327  CB  ASP A  41       2.898  -9.119  -8.945  1.00  0.95           C  
ATOM    328  CG  ASP A  41       2.959 -10.172 -10.044  1.00  0.95           C  
ATOM    329  OD1 ASP A  41       1.897 -10.526 -10.628  1.00  0.95           O  
ATOM    330  OD2 ASP A  41       4.094 -10.701 -10.242  1.00  0.95           O  
ATOM    331  N   PHE A  42       1.753  -6.928  -6.886  1.00  0.95           N  
ATOM    332  CA  PHE A  42       1.558  -6.357  -5.560  1.00  0.95           C  
ATOM    333  C   PHE A  42       0.096  -6.185  -5.218  1.00  0.95           C  
ATOM    334  O   PHE A  42      -0.346  -6.509  -4.132  1.00  0.95           O  
ATOM    335  CB  PHE A  42       2.225  -4.969  -5.380  1.00  0.95           C  
ATOM    336  CG  PHE A  42       3.718  -5.010  -5.520  1.00  0.95           C  
ATOM    337  CD1 PHE A  42       4.494  -6.091  -5.069  1.00  0.95           C  
ATOM    338  CD2 PHE A  42       4.367  -3.919  -6.119  1.00  0.95           C  
ATOM    339  CE1 PHE A  42       5.878  -6.085  -5.239  1.00  0.95           C  
ATOM    340  CE2 PHE A  42       5.752  -3.924  -6.316  1.00  0.95           C  
ATOM    341  CZ  PHE A  42       6.508  -5.011  -5.870  1.00  0.95           C  
ATOM    342  N   LYS A  43      -0.703  -5.712  -6.191  1.00  0.96           N  
ATOM    343  CA  LYS A  43      -2.129  -5.527  -6.031  1.00  0.96           C  
ATOM    344  C   LYS A  43      -2.921  -6.776  -5.663  1.00  0.96           C  
ATOM    345  O   LYS A  43      -3.825  -6.729  -4.833  1.00  0.96           O  
ATOM    346  CB  LYS A  43      -2.722  -4.913  -7.312  1.00  0.96           C  
ATOM    347  CG  LYS A  43      -4.205  -4.585  -7.144  1.00  0.96           C  
ATOM    348  CD  LYS A  43      -4.827  -3.892  -8.349  1.00  0.96           C  
ATOM    349  CE  LYS A  43      -6.284  -3.575  -8.042  1.00  0.96           C  
ATOM    350  NZ  LYS A  43      -6.796  -2.643  -9.028  1.00  0.96           N  
ATOM    351  N   LYS A  44      -2.579  -7.935  -6.269  1.00  0.95           N  
ATOM    352  CA  LYS A  44      -3.182  -9.224  -5.978  1.00  0.95           C  
ATOM    353  C   LYS A  44      -3.000  -9.670  -4.532  1.00  0.95           C  
ATOM    354  O   LYS A  44      -3.871 -10.314  -3.967  1.00  0.95           O  
ATOM    355  CB  LYS A  44      -2.595 -10.327  -6.887  1.00  0.95           C  
ATOM    356  CG  LYS A  44      -2.903 -10.198  -8.387  1.00  0.95           C  
ATOM    357  CD  LYS A  44      -1.900 -11.067  -9.165  1.00  0.95           C  
ATOM    358  CE  LYS A  44      -1.849 -10.819 -10.669  1.00  0.95           C  
ATOM    359  NZ  LYS A  44      -0.560 -11.290 -11.229  1.00  0.95           N  
ATOM    360  N   VAL A  45      -1.842  -9.337  -3.909  1.00  0.94           N  
ATOM    361  CA  VAL A  45      -1.515  -9.833  -2.590  1.00  0.94           C  
ATOM    362  C   VAL A  45      -1.906  -8.889  -1.461  1.00  0.94           C  
ATOM    363  O   VAL A  45      -1.929  -9.279  -0.310  1.00  0.94           O  
ATOM    364  CB  VAL A  45      -0.045 -10.201  -2.449  1.00  0.94           C  
ATOM    365  CG1 VAL A  45       0.327 -11.281  -3.483  1.00  0.94           C  
ATOM    366  CG2 VAL A  45       0.881  -8.984  -2.597  1.00  0.94           C  
ATOM    367  N   ILE A  46      -2.307  -7.628  -1.784  1.00  0.95           N  
ATOM    368  CA  ILE A  46      -2.785  -6.657  -0.787  1.00  0.95           C  
ATOM    369  C   ILE A  46      -3.927  -7.148   0.096  1.00  0.95           C  
ATOM    370  O   ILE A  46      -3.787  -6.991   1.313  1.00  0.95           O  
ATOM    371  CB  ILE A  46      -3.153  -5.282  -1.388  1.00  0.95           C  
ATOM    372  CG1 ILE A  46      -1.900  -4.527  -1.881  1.00  0.95           C  
ATOM    373  CG2 ILE A  46      -3.917  -4.376  -0.387  1.00  0.95           C  
ATOM    374  CD1 ILE A  46      -2.223  -3.310  -2.760  1.00  0.95           C  
ATOM    375  N   PRO A  47      -5.034  -7.756  -0.349  1.00  0.94           N  
ATOM    376  CA  PRO A  47      -6.069  -8.225   0.559  1.00  0.94           C  
ATOM    377  C   PRO A  47      -5.571  -9.226   1.592  1.00  0.94           C  
ATOM    378  O   PRO A  47      -5.827  -9.039   2.768  1.00  0.94           O  
ATOM    379  CB  PRO A  47      -7.166  -8.792  -0.358  1.00  0.94           C  
ATOM    380  CG  PRO A  47      -6.926  -8.106  -1.706  1.00  0.94           C  
ATOM    381  CD  PRO A  47      -5.408  -7.973  -1.749  1.00  0.94           C  
ATOM    382  N   GLU A  48      -4.815 -10.267   1.166  1.00  0.94           N  
ATOM    383  CA  GLU A  48      -4.298 -11.281   2.080  1.00  0.94           C  
ATOM    384  C   GLU A  48      -3.258 -10.712   3.025  1.00  0.94           C  
ATOM    385  O   GLU A  48      -3.301 -10.918   4.232  1.00  0.94           O  
ATOM    386  CB  GLU A  48      -3.719 -12.484   1.296  1.00  0.94           C  
ATOM    387  CG  GLU A  48      -3.334 -13.723   2.156  1.00  0.94           C  
ATOM    388  CD  GLU A  48      -1.850 -13.927   2.475  1.00  0.94           C  
ATOM    389  OE1 GLU A  48      -1.461 -13.597   3.661  1.00  0.94           O  
ATOM    390  OE2 GLU A  48      -1.126 -14.492   1.649  1.00  0.94           O  
ATOM    391  N   ALA A  49      -2.336  -9.878   2.496  1.00  0.93           N  
ATOM    392  CA  ALA A  49      -1.342  -9.180   3.280  1.00  0.93           C  
ATOM    393  C   ALA A  49      -1.925  -8.263   4.352  1.00  0.93           C  
ATOM    394  O   ALA A  49      -1.376  -8.145   5.440  1.00  0.93           O  
ATOM    395  CB  ALA A  49      -0.397  -8.372   2.365  1.00  0.93           C  
ATOM    396  N   LEU A  50      -3.054  -7.580   4.083  1.00  0.93           N  
ATOM    397  CA  LEU A  50      -3.788  -6.880   5.121  1.00  0.93           C  
ATOM    398  C   LEU A  50      -4.429  -7.789   6.161  1.00  0.93           C  
ATOM    399  O   LEU A  50      -4.262  -7.562   7.357  1.00  0.93           O  
ATOM    400  CB  LEU A  50      -4.867  -5.969   4.511  1.00  0.93           C  
ATOM    401  CG  LEU A  50      -4.300  -4.722   3.812  1.00  0.93           C  
ATOM    402  CD1 LEU A  50      -5.409  -4.068   2.991  1.00  0.93           C  
ATOM    403  CD2 LEU A  50      -3.714  -3.713   4.809  1.00  0.93           C  
ATOM    404  N   GLU A  51      -5.108  -8.873   5.731  1.00  0.93           N  
ATOM    405  CA  GLU A  51      -5.721  -9.855   6.608  1.00  0.93           C  
ATOM    406  C   GLU A  51      -4.734 -10.559   7.524  1.00  0.93           C  
ATOM    407  O   GLU A  51      -5.032 -10.824   8.679  1.00  0.93           O  
ATOM    408  CB  GLU A  51      -6.503 -10.923   5.808  1.00  0.93           C  
ATOM    409  CG  GLU A  51      -7.795 -10.397   5.134  1.00  0.93           C  
ATOM    410  CD  GLU A  51      -8.514 -11.449   4.288  1.00  0.93           C  
ATOM    411  OE1 GLU A  51      -7.976 -12.575   4.136  1.00  0.93           O  
ATOM    412  OE2 GLU A  51      -9.627 -11.124   3.796  1.00  0.93           O  
ATOM    413  N   THR A  52      -3.527 -10.881   7.024  1.00  0.92           N  
ATOM    414  CA  THR A  52      -2.513 -11.597   7.795  1.00  0.92           C  
ATOM    415  C   THR A  52      -1.433 -10.734   8.398  1.00  0.92           C  
ATOM    416  O   THR A  52      -0.529 -11.250   9.047  1.00  0.92           O  
ATOM    417  CB  THR A  52      -1.836 -12.708   7.037  1.00  0.92           C  
ATOM    418  OG1 THR A  52      -1.112 -12.182   5.906  1.00  0.92           O  
ATOM    419  CG2 THR A  52      -2.873 -13.665   6.482  1.00  0.92           C  
ATOM    420  N   ILE A  53      -1.492  -9.399   8.216  1.00  0.91           N  
ATOM    421  CA  ILE A  53      -0.470  -8.463   8.690  1.00  0.91           C  
ATOM    422  C   ILE A  53       0.899  -8.748   8.090  1.00  0.91           C  
ATOM    423  O   ILE A  53       1.942  -8.871   8.729  1.00  0.91           O  
ATOM    424  CB  ILE A  53      -0.505  -8.310  10.199  1.00  0.91           C  
ATOM    425  CG1 ILE A  53      -1.942  -7.947  10.619  1.00  0.91           C  
ATOM    426  CG2 ILE A  53       0.481  -7.275  10.775  1.00  0.91           C  
ATOM    427  CD1 ILE A  53      -2.473  -6.627  10.047  1.00  0.91           C  
ATOM    428  N   CYS A  54       0.899  -8.893   6.750  1.00  0.88           N  
ATOM    429  CA  CYS A  54       2.050  -9.260   5.964  1.00  0.88           C  
ATOM    430  C   CYS A  54       2.607 -10.614   6.401  1.00  0.88           C  
ATOM    431  O   CYS A  54       3.819 -10.799   6.527  1.00  0.88           O  
ATOM    432  CB  CYS A  54       3.111  -8.117   5.986  1.00  0.88           C  
ATOM    433  SG  CYS A  54       3.621  -7.475   4.369  1.00  0.88           S  
ATOM    434  N   GLY A  55       1.735 -11.614   6.655  1.00  0.87           N  
ATOM    435  CA  GLY A  55       2.124 -12.892   7.250  1.00  0.87           C  
ATOM    436  C   GLY A  55       3.025 -13.740   6.396  1.00  0.87           C  
ATOM    437  O   GLY A  55       3.818 -14.533   6.898  1.00  0.87           O  
ATOM    438  N   LYS A  56       2.941 -13.545   5.070  1.00  0.91           N  
ATOM    439  CA  LYS A  56       3.803 -14.175   4.102  1.00  0.91           C  
ATOM    440  C   LYS A  56       4.857 -13.228   3.549  1.00  0.91           C  
ATOM    441  O   LYS A  56       5.590 -13.552   2.622  1.00  0.91           O  
ATOM    442  CB  LYS A  56       2.980 -14.715   2.922  1.00  0.91           C  
ATOM    443  CG  LYS A  56       1.896 -15.700   3.367  1.00  0.91           C  
ATOM    444  CD  LYS A  56       1.402 -16.547   2.189  1.00  0.91           C  
ATOM    445  CE  LYS A  56       0.388 -17.594   2.636  1.00  0.91           C  
ATOM    446  NZ  LYS A  56       0.312 -18.673   1.645  1.00  0.91           N  
ATOM    447  N   CYS A  57       4.994 -12.013   4.103  1.00  0.92           N  
ATOM    448  CA  CYS A  57       6.019 -11.099   3.634  1.00  0.92           C  
ATOM    449  C   CYS A  57       7.375 -11.437   4.237  1.00  0.92           C  
ATOM    450  O   CYS A  57       7.485 -11.680   5.436  1.00  0.92           O  
ATOM    451  CB  CYS A  57       5.684  -9.637   3.991  1.00  0.92           C  
ATOM    452  SG  CYS A  57       4.068  -9.145   3.333  1.00  0.92           S  
ATOM    453  N   THR A  58       8.449 -11.439   3.412  1.00  0.93           N  
ATOM    454  CA  THR A  58       9.840 -11.570   3.867  1.00  0.93           C  
ATOM    455  C   THR A  58      10.204 -10.450   4.841  1.00  0.93           C  
ATOM    456  O   THR A  58       9.555  -9.403   4.817  1.00  0.93           O  
ATOM    457  CB  THR A  58      10.913 -11.698   2.775  1.00  0.93           C  
ATOM    458  OG1 THR A  58      11.117 -10.469   2.081  1.00  0.93           O  
ATOM    459  CG2 THR A  58      10.502 -12.742   1.741  1.00  0.93           C  
ATOM    460  N   PRO A  59      11.183 -10.563   5.740  1.00  0.92           N  
ATOM    461  CA  PRO A  59      11.665  -9.437   6.531  1.00  0.92           C  
ATOM    462  C   PRO A  59      11.990  -8.188   5.730  1.00  0.92           C  
ATOM    463  O   PRO A  59      11.608  -7.115   6.159  1.00  0.92           O  
ATOM    464  CB  PRO A  59      12.875  -9.986   7.291  1.00  0.92           C  
ATOM    465  CG  PRO A  59      12.591 -11.486   7.403  1.00  0.92           C  
ATOM    466  CD  PRO A  59      11.866 -11.805   6.095  1.00  0.92           C  
ATOM    467  N   LYS A  60      12.665  -8.331   4.561  1.00  0.93           N  
ATOM    468  CA  LYS A  60      12.951  -7.254   3.626  1.00  0.93           C  
ATOM    469  C   LYS A  60      11.704  -6.615   3.033  1.00  0.93           C  
ATOM    470  O   LYS A  60      11.556  -5.397   3.016  1.00  0.93           O  
ATOM    471  CB  LYS A  60      13.809  -7.782   2.456  1.00  0.93           C  
ATOM    472  CG  LYS A  60      15.271  -8.101   2.814  1.00  0.93           C  
ATOM    473  CD  LYS A  60      16.015  -8.499   1.526  1.00  0.93           C  
ATOM    474  CE  LYS A  60      17.539  -8.568   1.581  1.00  0.93           C  
ATOM    475  NZ  LYS A  60      18.063  -8.710   0.206  1.00  0.93           N  
ATOM    476  N   GLN A  61      10.726  -7.431   2.594  1.00  0.94           N  
ATOM    477  CA  GLN A  61       9.456  -6.934   2.094  1.00  0.94           C  
ATOM    478  C   GLN A  61       8.687  -6.116   3.116  1.00  0.94           C  
ATOM    479  O   GLN A  61       8.168  -5.049   2.801  1.00  0.94           O  
ATOM    480  CB  GLN A  61       8.575  -8.097   1.601  1.00  0.94           C  
ATOM    481  CG  GLN A  61       9.077  -8.705   0.274  1.00  0.94           C  
ATOM    482  CD  GLN A  61       8.422 -10.069   0.005  1.00  0.94           C  
ATOM    483  OE1 GLN A  61       7.461 -10.481   0.636  1.00  0.94           O  
ATOM    484  NE2 GLN A  61       9.005 -10.808  -0.966  1.00  0.94           N  
ATOM    485  N   LYS A  62       8.657  -6.554   4.392  1.00  0.94           N  
ATOM    486  CA  LYS A  62       8.069  -5.812   5.495  1.00  0.94           C  
ATOM    487  C   LYS A  62       8.701  -4.442   5.717  1.00  0.94           C  
ATOM    488  O   LYS A  62       8.035  -3.455   5.968  1.00  0.94           O  
ATOM    489  CB  LYS A  62       8.171  -6.603   6.817  1.00  0.94           C  
ATOM    490  CG  LYS A  62       7.291  -7.856   6.843  1.00  0.94           C  
ATOM    491  CD  LYS A  62       7.307  -8.582   8.198  1.00  0.94           C  
ATOM    492  CE  LYS A  62       6.370  -9.793   8.178  1.00  0.94           C  
ATOM    493  NZ  LYS A  62       6.179 -10.373   9.520  1.00  0.94           N  
ATOM    494  N   GLN A  63      10.047  -4.371   5.614  1.00  0.94           N  
ATOM    495  CA  GLN A  63      10.777  -3.123   5.667  1.00  0.94           C  
ATOM    496  C   GLN A  63      10.493  -2.142   4.530  1.00  0.94           C  
ATOM    497  O   GLN A  63      10.303  -0.952   4.767  1.00  0.94           O  
ATOM    498  CB  GLN A  63      12.292  -3.409   5.709  1.00  0.94           C  
ATOM    499  CG  GLN A  63      12.739  -4.168   6.979  1.00  0.94           C  
ATOM    500  CD  GLN A  63      14.255  -4.397   7.004  1.00  0.94           C  
ATOM    501  OE1 GLN A  63      14.918  -4.468   5.976  1.00  0.94           O  
ATOM    502  NE2 GLN A  63      14.836  -4.489   8.226  1.00  0.94           N  
ATOM    503  N   LEU A  64      10.450  -2.647   3.279  1.00  0.95           N  
ATOM    504  CA  LEU A  64      10.104  -1.887   2.091  1.00  0.95           C  
ATOM    505  C   LEU A  64       8.665  -1.380   2.090  1.00  0.95           C  
ATOM    506  O   LEU A  64       8.405  -0.209   1.832  1.00  0.95           O  
ATOM    507  CB  LEU A  64      10.327  -2.757   0.830  1.00  0.95           C  
ATOM    508  CG  LEU A  64      11.796  -3.130   0.540  1.00  0.95           C  
ATOM    509  CD1 LEU A  64      11.879  -4.075  -0.668  1.00  0.95           C  
ATOM    510  CD2 LEU A  64      12.671  -1.897   0.284  1.00  0.95           C  
ATOM    511  N   ILE A  65       7.693  -2.252   2.448  1.00  0.94           N  
ATOM    512  CA  ILE A  65       6.274  -1.921   2.553  1.00  0.94           C  
ATOM    513  C   ILE A  65       6.016  -0.829   3.588  1.00  0.94           C  
ATOM    514  O   ILE A  65       5.319   0.147   3.311  1.00  0.94           O  
ATOM    515  CB  ILE A  65       5.451  -3.196   2.796  1.00  0.94           C  
ATOM    516  CG1 ILE A  65       5.438  -4.068   1.516  1.00  0.94           C  
ATOM    517  CG2 ILE A  65       4.006  -2.893   3.239  1.00  0.94           C  
ATOM    518  CD1 ILE A  65       5.005  -5.514   1.778  1.00  0.94           C  
ATOM    519  N   ARG A  66       6.644  -0.901   4.783  1.00  0.96           N  
ATOM    520  CA  ARG A  66       6.554   0.125   5.811  1.00  0.96           C  
ATOM    521  C   ARG A  66       7.044   1.496   5.363  1.00  0.96           C  
ATOM    522  O   ARG A  66       6.445   2.524   5.662  1.00  0.96           O  
ATOM    523  CB  ARG A  66       7.374  -0.310   7.049  1.00  0.96           C  
ATOM    524  CG  ARG A  66       7.232   0.609   8.283  1.00  0.96           C  
ATOM    525  CD  ARG A  66       8.021   0.175   9.529  1.00  0.96           C  
ATOM    526  NE  ARG A  66       7.543  -1.188   9.945  1.00  0.96           N  
ATOM    527  CZ  ARG A  66       8.198  -2.345   9.801  1.00  0.96           C  
ATOM    528  NH1 ARG A  66       7.645  -3.459  10.281  1.00  0.96           N  
ATOM    529  NH2 ARG A  66       9.386  -2.416   9.207  1.00  0.96           N  
ATOM    530  N   GLN A  67       8.170   1.543   4.619  1.00  0.96           N  
ATOM    531  CA  GLN A  67       8.669   2.778   4.043  1.00  0.96           C  
ATOM    532  C   GLN A  67       7.755   3.410   3.000  1.00  0.96           C  
ATOM    533  O   GLN A  67       7.509   4.606   3.029  1.00  0.96           O  
ATOM    534  CB  GLN A  67      10.064   2.562   3.422  1.00  0.96           C  
ATOM    535  CG  GLN A  67      11.219   2.546   4.446  1.00  0.96           C  
ATOM    536  CD  GLN A  67      11.414   3.913   5.121  1.00  0.96           C  
ATOM    537  OE1 GLN A  67      10.915   4.956   4.754  1.00  0.96           O  
ATOM    538  NE2 GLN A  67      12.212   3.867   6.225  1.00  0.96           N  
ATOM    539  N   VAL A  68       7.213   2.594   2.068  1.00  0.96           N  
ATOM    540  CA  VAL A  68       6.257   3.053   1.065  1.00  0.96           C  
ATOM    541  C   VAL A  68       4.951   3.548   1.668  1.00  0.96           C  
ATOM    542  O   VAL A  68       4.441   4.603   1.288  1.00  0.96           O  
ATOM    543  CB  VAL A  68       5.985   1.969   0.025  1.00  0.96           C  
ATOM    544  CG1 VAL A  68       4.879   2.394  -0.963  1.00  0.96           C  
ATOM    545  CG2 VAL A  68       7.288   1.694  -0.749  1.00  0.96           C  
ATOM    546  N   ILE A  69       4.385   2.822   2.655  1.00  0.96           N  
ATOM    547  CA  ILE A  69       3.178   3.243   3.362  1.00  0.96           C  
ATOM    548  C   ILE A  69       3.368   4.538   4.132  1.00  0.96           C  
ATOM    549  O   ILE A  69       2.549   5.448   4.040  1.00  0.96           O  
ATOM    550  CB  ILE A  69       2.659   2.159   4.290  1.00  0.96           C  
ATOM    551  CG1 ILE A  69       2.154   0.959   3.468  1.00  0.96           C  
ATOM    552  CG2 ILE A  69       1.506   2.679   5.177  1.00  0.96           C  
ATOM    553  CD1 ILE A  69       2.123  -0.311   4.312  1.00  0.96           C  
ATOM    554  N   ARG A  70       4.487   4.696   4.869  1.00  0.96           N  
ATOM    555  CA  ARG A  70       4.776   5.930   5.580  1.00  0.96           C  
ATOM    556  C   ARG A  70       4.859   7.132   4.646  1.00  0.96           C  
ATOM    557  O   ARG A  70       4.257   8.171   4.857  1.00  0.96           O  
ATOM    558  CB  ARG A  70       6.095   5.781   6.377  1.00  0.96           C  
ATOM    559  CG  ARG A  70       6.450   7.014   7.231  1.00  0.96           C  
ATOM    560  CD  ARG A  70       7.772   6.917   8.000  1.00  0.96           C  
ATOM    561  NE  ARG A  70       8.885   6.812   6.996  1.00  0.96           N  
ATOM    562  CZ  ARG A  70       9.417   7.862   6.350  1.00  0.96           C  
ATOM    563  NH1 ARG A  70      10.344   7.652   5.427  1.00  0.96           N  
ATOM    564  NH2 ARG A  70       8.995   9.104   6.569  1.00  0.96           N  
ATOM    565  N   ALA A  71       5.553   6.970   3.512  1.00  0.96           N  
ATOM    566  CA  ALA A  71       5.666   7.998   2.516  1.00  0.96           C  
ATOM    567  C   ALA A  71       4.380   8.445   1.847  1.00  0.96           C  
ATOM    568  O   ALA A  71       4.141   9.633   1.666  1.00  0.96           O  
ATOM    569  CB  ALA A  71       6.542   7.399   1.435  1.00  0.96           C  
ATOM    570  N   ILE A  72       3.498   7.494   1.462  1.00  0.97           N  
ATOM    571  CA  ILE A  72       2.184   7.848   0.944  1.00  0.97           C  
ATOM    572  C   ILE A  72       1.309   8.528   1.989  1.00  0.97           C  
ATOM    573  O   ILE A  72       0.612   9.487   1.680  1.00  0.97           O  
ATOM    574  CB  ILE A  72       1.462   6.713   0.219  1.00  0.97           C  
ATOM    575  CG1 ILE A  72       0.262   7.248  -0.601  1.00  0.97           C  
ATOM    576  CG2 ILE A  72       1.080   5.588   1.197  1.00  0.97           C  
ATOM    577  CD1 ILE A  72      -0.427   6.174  -1.439  1.00  0.97           C  
ATOM    578  N   MET A  73       1.373   8.091   3.269  1.00  0.96           N  
ATOM    579  CA  MET A  73       0.679   8.734   4.369  1.00  0.96           C  
ATOM    580  C   MET A  73       1.108  10.184   4.581  1.00  0.96           C  
ATOM    581  O   MET A  73       0.275  11.068   4.711  1.00  0.96           O  
ATOM    582  CB  MET A  73       0.894   7.935   5.682  1.00  0.96           C  
ATOM    583  CG  MET A  73       0.108   6.610   5.727  1.00  0.96           C  
ATOM    584  SD  MET A  73       0.467   5.524   7.144  1.00  0.96           S  
ATOM    585  CE  MET A  73      -0.098   6.602   8.486  1.00  0.96           C  
ATOM    586  N   ASP A  74       2.437  10.432   4.577  1.00  0.96           N  
ATOM    587  CA  ASP A  74       3.022  11.746   4.728  1.00  0.96           C  
ATOM    588  C   ASP A  74       2.831  12.675   3.517  1.00  0.96           C  
ATOM    589  O   ASP A  74       2.481  13.837   3.655  1.00  0.96           O  
ATOM    590  CB  ASP A  74       4.546  11.595   5.016  1.00  0.96           C  
ATOM    591  CG  ASP A  74       4.888  10.918   6.346  1.00  0.96           C  
ATOM    592  OD1 ASP A  74       4.022  10.876   7.251  1.00  0.96           O  
ATOM    593  OD2 ASP A  74       6.064  10.456   6.470  1.00  0.96           O  
ATOM    594  N   ARG A  75       3.057  12.189   2.271  1.00  0.96           N  
ATOM    595  CA  ARG A  75       3.044  13.047   1.096  1.00  0.96           C  
ATOM    596  C   ARG A  75       1.717  13.092   0.352  1.00  0.96           C  
ATOM    597  O   ARG A  75       1.395  14.108  -0.261  1.00  0.96           O  
ATOM    598  CB  ARG A  75       4.184  12.605   0.143  1.00  0.96           C  
ATOM    599  CG  ARG A  75       4.367  13.416  -1.158  1.00  0.96           C  
ATOM    600  CD  ARG A  75       4.738  14.880  -0.985  1.00  0.96           C  
ATOM    601  NE  ARG A  75       4.873  15.444  -2.366  1.00  0.96           N  
ATOM    602  CZ  ARG A  75       5.008  16.748  -2.625  1.00  0.96           C  
ATOM    603  NH1 ARG A  75       5.082  17.155  -3.882  1.00  0.96           N  
ATOM    604  NH2 ARG A  75       5.044  17.647  -1.640  1.00  0.96           N  
ATOM    605  N   HIS A  76       0.880  12.040   0.420  1.00  0.97           N  
ATOM    606  CA  HIS A  76      -0.373  11.994  -0.318  1.00  0.97           C  
ATOM    607  C   HIS A  76      -1.504  11.438   0.542  1.00  0.97           C  
ATOM    608  O   HIS A  76      -2.038  10.367   0.237  1.00  0.97           O  
ATOM    609  CB  HIS A  76      -0.245  11.137  -1.591  1.00  0.97           C  
ATOM    610  CG  HIS A  76       0.779  11.649  -2.539  1.00  0.97           C  
ATOM    611  ND1 HIS A  76       0.410  12.555  -3.505  1.00  0.97           N  
ATOM    612  CD2 HIS A  76       2.105  11.397  -2.601  1.00  0.97           C  
ATOM    613  CE1 HIS A  76       1.532  12.841  -4.137  1.00  0.97           C  
ATOM    614  NE2 HIS A  76       2.587  12.161  -3.640  1.00  0.97           N  
ATOM    615  N   PRO A  77      -1.925  12.107   1.616  1.00  0.98           N  
ATOM    616  CA  PRO A  77      -2.870  11.571   2.594  1.00  0.98           C  
ATOM    617  C   PRO A  77      -4.247  11.250   2.035  1.00  0.98           C  
ATOM    618  O   PRO A  77      -4.877  10.313   2.522  1.00  0.98           O  
ATOM    619  CB  PRO A  77      -2.913  12.641   3.697  1.00  0.98           C  
ATOM    620  CG  PRO A  77      -2.478  13.926   2.993  1.00  0.98           C  
ATOM    621  CD  PRO A  77      -1.427  13.421   2.017  1.00  0.98           C  
ATOM    622  N   GLU A  78      -4.736  12.004   1.026  1.00  0.98           N  
ATOM    623  CA  GLU A  78      -5.984  11.732   0.324  1.00  0.98           C  
ATOM    624  C   GLU A  78      -5.941  10.409  -0.440  1.00  0.98           C  
ATOM    625  O   GLU A  78      -6.820   9.559  -0.344  1.00  0.98           O  
ATOM    626  CB  GLU A  78      -6.348  12.906  -0.623  1.00  0.98           C  
ATOM    627  CG  GLU A  78      -7.598  12.667  -1.511  1.00  0.98           C  
ATOM    628  CD  GLU A  78      -8.887  12.363  -0.743  1.00  0.98           C  
ATOM    629  OE1 GLU A  78      -9.779  11.756  -1.395  1.00  0.98           O  
ATOM    630  OE2 GLU A  78      -9.005  12.698   0.465  1.00  0.98           O  
ATOM    631  N   SER A  79      -4.826  10.156  -1.157  1.00  0.98           N  
ATOM    632  CA  SER A  79      -4.565   8.891  -1.837  1.00  0.98           C  
ATOM    633  C   SER A  79      -4.529   7.711  -0.891  1.00  0.98           C  
ATOM    634  O   SER A  79      -5.078   6.648  -1.170  1.00  0.98           O  
ATOM    635  CB  SER A  79      -3.209   8.903  -2.575  1.00  0.98           C  
ATOM    636  OG  SER A  79      -3.285   9.745  -3.724  1.00  0.98           O  
ATOM    637  N   TRP A  80      -3.901   7.887   0.286  1.00  0.98           N  
ATOM    638  CA  TRP A  80      -3.922   6.914   1.358  1.00  0.98           C  
ATOM    639  C   TRP A  80      -5.333   6.635   1.873  1.00  0.98           C  
ATOM    640  O   TRP A  80      -5.720   5.486   2.050  1.00  0.98           O  
ATOM    641  CB  TRP A  80      -2.979   7.369   2.503  1.00  0.98           C  
ATOM    642  CG  TRP A  80      -3.017   6.502   3.755  1.00  0.98           C  
ATOM    643  CD1 TRP A  80      -3.517   6.810   4.991  1.00  0.98           C  
ATOM    644  CD2 TRP A  80      -2.696   5.106   3.781  1.00  0.98           C  
ATOM    645  NE1 TRP A  80      -3.513   5.696   5.800  1.00  0.98           N  
ATOM    646  CE2 TRP A  80      -3.044   4.633   5.064  1.00  0.98           C  
ATOM    647  CE3 TRP A  80      -2.184   4.249   2.808  1.00  0.98           C  
ATOM    648  CZ2 TRP A  80      -2.907   3.298   5.380  1.00  0.98           C  
ATOM    649  CZ3 TRP A  80      -2.063   2.891   3.123  1.00  0.98           C  
ATOM    650  CH2 TRP A  80      -2.435   2.424   4.390  1.00  0.98           C  
ATOM    651  N   LYS A  81      -6.155   7.685   2.069  1.00  0.98           N  
ATOM    652  CA  LYS A  81      -7.545   7.538   2.465  1.00  0.98           C  
ATOM    653  C   LYS A  81      -8.402   6.757   1.471  1.00  0.98           C  
ATOM    654  O   LYS A  81      -9.199   5.899   1.859  1.00  0.98           O  
ATOM    655  CB  LYS A  81      -8.155   8.939   2.687  1.00  0.98           C  
ATOM    656  CG  LYS A  81      -9.595   8.938   3.216  1.00  0.98           C  
ATOM    657  CD  LYS A  81     -10.167  10.357   3.306  1.00  0.98           C  
ATOM    658  CE  LYS A  81     -11.645  10.367   3.679  1.00  0.98           C  
ATOM    659  NZ  LYS A  81     -12.150  11.745   3.533  1.00  0.98           N  
ATOM    660  N   GLN A  82      -8.237   7.005   0.157  1.00  0.98           N  
ATOM    661  CA  GLN A  82      -8.875   6.227  -0.895  1.00  0.98           C  
ATOM    662  C   GLN A  82      -8.476   4.752  -0.884  1.00  0.98           C  
ATOM    663  O   GLN A  82      -9.311   3.858  -1.034  1.00  0.98           O  
ATOM    664  CB  GLN A  82      -8.570   6.829  -2.285  1.00  0.98           C  
ATOM    665  CG  GLN A  82      -9.238   8.204  -2.510  1.00  0.98           C  
ATOM    666  CD  GLN A  82      -8.880   8.788  -3.880  1.00  0.98           C  
ATOM    667  OE1 GLN A  82      -8.730   8.081  -4.872  1.00  0.98           O  
ATOM    668  NE2 GLN A  82      -8.778  10.137  -3.944  1.00  0.98           N  
ATOM    669  N   LEU A  83      -7.181   4.450  -0.665  1.00  0.98           N  
ATOM    670  CA  LEU A  83      -6.692   3.092  -0.504  1.00  0.98           C  
ATOM    671  C   LEU A  83      -7.271   2.368   0.707  1.00  0.98           C  
ATOM    672  O   LEU A  83      -7.702   1.222   0.604  1.00  0.98           O  
ATOM    673  CB  LEU A  83      -5.150   3.072  -0.409  1.00  0.98           C  
ATOM    674  CG  LEU A  83      -4.416   3.422  -1.716  1.00  0.98           C  
ATOM    675  CD1 LEU A  83      -2.942   3.717  -1.418  1.00  0.98           C  
ATOM    676  CD2 LEU A  83      -4.530   2.307  -2.762  1.00  0.98           C  
ATOM    677  N   THR A  84      -7.347   3.041   1.877  1.00  0.97           N  
ATOM    678  CA  THR A  84      -8.016   2.511   3.067  1.00  0.97           C  
ATOM    679  C   THR A  84      -9.467   2.216   2.796  1.00  0.97           C  
ATOM    680  O   THR A  84      -9.941   1.118   3.051  1.00  0.97           O  
ATOM    681  CB  THR A  84      -7.929   3.430   4.276  1.00  0.97           C  
ATOM    682  OG1 THR A  84      -6.570   3.549   4.673  1.00  0.97           O  
ATOM    683  CG2 THR A  84      -8.682   2.878   5.495  1.00  0.97           C  
ATOM    684  N   GLY A  85     -10.199   3.155   2.159  1.00  0.97           N  
ATOM    685  CA  GLY A  85     -11.598   2.948   1.807  1.00  0.97           C  
ATOM    686  C   GLY A  85     -11.871   1.830   0.827  1.00  0.97           C  
ATOM    687  O   GLY A  85     -12.924   1.224   0.823  1.00  0.97           O  
ATOM    688  N   LYS A  86     -10.897   1.548  -0.061  1.00  0.97           N  
ATOM    689  CA  LYS A  86     -10.961   0.401  -0.937  1.00  0.97           C  
ATOM    690  C   LYS A  86     -10.677  -0.948  -0.282  1.00  0.97           C  
ATOM    691  O   LYS A  86     -11.374  -1.928  -0.542  1.00  0.97           O  
ATOM    692  CB  LYS A  86      -9.990   0.592  -2.121  1.00  0.97           C  
ATOM    693  CG  LYS A  86     -10.158  -0.511  -3.174  1.00  0.97           C  
ATOM    694  CD  LYS A  86      -9.268  -0.322  -4.396  1.00  0.97           C  
ATOM    695  CE  LYS A  86      -9.525  -1.366  -5.477  1.00  0.97           C  
ATOM    696  NZ  LYS A  86     -10.544  -0.901  -6.438  1.00  0.97           N  
ATOM    697  N   PHE A  87      -9.623  -1.040   0.556  1.00  0.96           N  
ATOM    698  CA  PHE A  87      -9.135  -2.321   1.026  1.00  0.96           C  
ATOM    699  C   PHE A  87      -9.447  -2.635   2.486  1.00  0.96           C  
ATOM    700  O   PHE A  87      -9.423  -3.793   2.884  1.00  0.96           O  
ATOM    701  CB  PHE A  87      -7.601  -2.397   0.873  1.00  0.96           C  
ATOM    702  CG  PHE A  87      -7.159  -2.407  -0.560  1.00  0.96           C  
ATOM    703  CD1 PHE A  87      -7.333  -3.558  -1.347  1.00  0.96           C  
ATOM    704  CD2 PHE A  87      -6.463  -1.317  -1.101  1.00  0.96           C  
ATOM    705  CE1 PHE A  87      -6.828  -3.612  -2.653  1.00  0.96           C  
ATOM    706  CE2 PHE A  87      -5.971  -1.366  -2.407  1.00  0.96           C  
ATOM    707  CZ  PHE A  87      -6.164  -2.506  -3.192  1.00  0.96           C  
ATOM    708  N   ASP A  88      -9.795  -1.628   3.304  1.00  0.96           N  
ATOM    709  CA  ASP A  88     -10.290  -1.843   4.649  1.00  0.96           C  
ATOM    710  C   ASP A  88     -11.374  -0.794   5.006  1.00  0.96           C  
ATOM    711  O   ASP A  88     -11.183  -0.007   5.928  1.00  0.96           O  
ATOM    712  CB  ASP A  88      -9.098  -1.839   5.644  1.00  0.96           C  
ATOM    713  CG  ASP A  88      -9.449  -2.462   6.984  1.00  0.96           C  
ATOM    714  OD1 ASP A  88     -10.526  -3.109   7.111  1.00  0.96           O  
ATOM    715  OD2 ASP A  88      -8.615  -2.343   7.916  1.00  0.96           O  
ATOM    716  N   PRO A  89     -12.529  -0.717   4.315  1.00  0.96           N  
ATOM    717  CA  PRO A  89     -13.592   0.261   4.580  1.00  0.96           C  
ATOM    718  C   PRO A  89     -14.194   0.191   5.962  1.00  0.96           C  
ATOM    719  O   PRO A  89     -14.644   1.198   6.474  1.00  0.96           O  
ATOM    720  CB  PRO A  89     -14.684  -0.057   3.542  1.00  0.96           C  
ATOM    721  CG  PRO A  89     -14.343  -1.462   3.044  1.00  0.96           C  
ATOM    722  CD  PRO A  89     -12.831  -1.494   3.114  1.00  0.96           C  
ATOM    723  N   GLU A  90     -14.241  -1.021   6.550  1.00  0.95           N  
ATOM    724  CA  GLU A  90     -14.804  -1.227   7.868  1.00  0.95           C  
ATOM    725  C   GLU A  90     -13.757  -1.121   8.984  1.00  0.95           C  
ATOM    726  O   GLU A  90     -14.062  -1.405  10.134  1.00  0.95           O  
ATOM    727  CB  GLU A  90     -15.412  -2.654   7.952  1.00  0.95           C  
ATOM    728  CG  GLU A  90     -16.703  -2.902   7.134  1.00  0.95           C  
ATOM    729  CD  GLU A  90     -16.428  -3.459   5.739  1.00  0.95           C  
ATOM    730  OE1 GLU A  90     -16.837  -2.828   4.739  1.00  0.95           O  
ATOM    731  OE2 GLU A  90     -15.866  -4.578   5.679  1.00  0.95           O  
ATOM    732  N   ASP A  91     -12.497  -0.745   8.649  1.00  0.93           N  
ATOM    733  CA  ASP A  91     -11.358  -0.611   9.548  1.00  0.93           C  
ATOM    734  C   ASP A  91     -11.056  -1.867  10.385  1.00  0.93           C  
ATOM    735  O   ASP A  91     -10.621  -1.820  11.533  1.00  0.93           O  
ATOM    736  CB  ASP A  91     -11.429   0.666  10.437  1.00  0.93           C  
ATOM    737  CG  ASP A  91     -11.369   1.982   9.666  1.00  0.93           C  
ATOM    738  OD1 ASP A  91     -10.481   2.132   8.794  1.00  0.93           O  
ATOM    739  OD2 ASP A  91     -12.155   2.901  10.036  1.00  0.93           O  
ATOM    740  N   LYS A  92     -11.243  -3.059   9.785  1.00  0.96           N  
ATOM    741  CA  LYS A  92     -11.120  -4.348  10.426  1.00  0.96           C  
ATOM    742  C   LYS A  92      -9.693  -4.689  10.772  1.00  0.96           C  
ATOM    743  O   LYS A  92      -9.426  -5.365  11.761  1.00  0.96           O  
ATOM    744  CB  LYS A  92     -11.716  -5.457   9.524  1.00  0.96           C  
ATOM    745  CG  LYS A  92     -13.252  -5.503   9.578  1.00  0.96           C  
ATOM    746  CD  LYS A  92     -13.869  -6.269   8.393  1.00  0.96           C  
ATOM    747  CE  LYS A  92     -15.399  -6.344   8.465  1.00  0.96           C  
ATOM    748  NZ  LYS A  92     -15.985  -6.588   7.138  1.00  0.96           N  
ATOM    749  N   HIS A  93      -8.746  -4.217   9.949  1.00  0.95           N  
ATOM    750  CA  HIS A  93      -7.358  -4.573  10.070  1.00  0.95           C  
ATOM    751  C   HIS A  93      -6.546  -3.423  10.635  1.00  0.95           C  
ATOM    752  O   HIS A  93      -5.328  -3.523  10.783  1.00  0.95           O  
ATOM    753  CB  HIS A  93      -6.781  -4.902   8.684  1.00  0.95           C  
ATOM    754  CG  HIS A  93      -7.607  -5.887   7.931  1.00  0.95           C  
ATOM    755  ND1 HIS A  93      -7.662  -7.194   8.368  1.00  0.95           N  
ATOM    756  CD2 HIS A  93      -8.299  -5.746   6.775  1.00  0.95           C  
ATOM    757  CE1 HIS A  93      -8.380  -7.823   7.467  1.00  0.95           C  
ATOM    758  NE2 HIS A  93      -8.792  -6.998   6.474  1.00  0.95           N  
ATOM    759  N   LYS A  94      -7.202  -2.289  10.970  1.00  0.92           N  
ATOM    760  CA  LYS A  94      -6.548  -1.040  11.326  1.00  0.92           C  
ATOM    761  C   LYS A  94      -5.576  -1.129  12.506  1.00  0.92           C  
ATOM    762  O   LYS A  94      -4.432  -0.713  12.386  1.00  0.92           O  
ATOM    763  CB  LYS A  94      -7.616   0.054  11.592  1.00  0.92           C  
ATOM    764  CG  LYS A  94      -7.105   1.445  12.014  1.00  0.92           C  
ATOM    765  CD  LYS A  94      -6.260   2.154  10.947  1.00  0.92           C  
ATOM    766  CE  LYS A  94      -5.873   3.568  11.379  1.00  0.92           C  
ATOM    767  NZ  LYS A  94      -4.587   3.929  10.757  1.00  0.92           N  
ATOM    768  N   ASP A  95      -5.986  -1.744  13.642  1.00  0.94           N  
ATOM    769  CA  ASP A  95      -5.189  -1.855  14.859  1.00  0.94           C  
ATOM    770  C   ASP A  95      -3.893  -2.624  14.686  1.00  0.94           C  
ATOM    771  O   ASP A  95      -2.812  -2.209  15.109  1.00  0.94           O  
ATOM    772  CB  ASP A  95      -6.005  -2.604  15.948  1.00  0.94           C  
ATOM    773  CG  ASP A  95      -7.138  -1.749  16.488  1.00  0.94           C  
ATOM    774  OD1 ASP A  95      -7.155  -0.527  16.204  1.00  0.94           O  
ATOM    775  OD2 ASP A  95      -7.978  -2.321  17.226  1.00  0.94           O  
ATOM    776  N   ASP A  96      -3.977  -3.784  14.028  1.00  0.94           N  
ATOM    777  CA  ASP A  96      -2.842  -4.620  13.735  1.00  0.94           C  
ATOM    778  C   ASP A  96      -1.937  -4.012  12.661  1.00  0.94           C  
ATOM    779  O   ASP A  96      -0.713  -4.068  12.749  1.00  0.94           O  
ATOM    780  CB  ASP A  96      -3.344  -6.026  13.371  1.00  0.94           C  
ATOM    781  CG  ASP A  96      -3.899  -6.777  14.577  1.00  0.94           C  
ATOM    782  OD1 ASP A  96      -3.630  -6.352  15.741  1.00  0.94           O  
ATOM    783  OD2 ASP A  96      -4.571  -7.808  14.338  1.00  0.94           O  
ATOM    784  N   PHE A  97      -2.520  -3.349  11.636  1.00  0.94           N  
ATOM    785  CA  PHE A  97      -1.782  -2.583  10.645  1.00  0.94           C  
ATOM    786  C   PHE A  97      -0.991  -1.409  11.236  1.00  0.94           C  
ATOM    787  O   PHE A  97       0.183  -1.212  10.928  1.00  0.94           O  
ATOM    788  CB  PHE A  97      -2.782  -2.078   9.578  1.00  0.94           C  
ATOM    789  CG  PHE A  97      -2.105  -1.435   8.415  1.00  0.94           C  
ATOM    790  CD1 PHE A  97      -2.044  -0.037   8.324  1.00  0.94           C  
ATOM    791  CD2 PHE A  97      -1.534  -2.220   7.405  1.00  0.94           C  
ATOM    792  CE1 PHE A  97      -1.450   0.571   7.218  1.00  0.94           C  
ATOM    793  CE2 PHE A  97      -0.938  -1.613   6.295  1.00  0.94           C  
ATOM    794  CZ  PHE A  97      -0.910  -0.218   6.200  1.00  0.94           C  
ATOM    795  N   ASP A  98      -1.604  -0.629  12.145  1.00  0.94           N  
ATOM    796  CA  ASP A  98      -0.936   0.429  12.877  1.00  0.94           C  
ATOM    797  C   ASP A  98       0.212  -0.114  13.766  1.00  0.94           C  
ATOM    798  O   ASP A  98       1.284   0.478  13.848  1.00  0.94           O  
ATOM    799  CB  ASP A  98      -1.973   1.276  13.677  1.00  0.94           C  
ATOM    800  CG  ASP A  98      -2.868   2.187  12.835  1.00  0.94           C  
ATOM    801  OD1 ASP A  98      -2.677   2.331  11.596  1.00  0.94           O  
ATOM    802  OD2 ASP A  98      -3.768   2.837  13.424  1.00  0.94           O  
ATOM    803  N   LYS A  99       0.049  -1.297  14.414  1.00  0.95           N  
ATOM    804  CA  LYS A  99       1.142  -1.986  15.104  1.00  0.95           C  
ATOM    805  C   LYS A  99       2.310  -2.388  14.205  1.00  0.95           C  
ATOM    806  O   LYS A  99       3.465  -2.126  14.532  1.00  0.95           O  
ATOM    807  CB  LYS A  99       0.634  -3.242  15.853  1.00  0.95           C  
ATOM    808  CG  LYS A  99      -0.215  -2.905  17.088  1.00  0.95           C  
ATOM    809  CD  LYS A  99      -0.912  -4.150  17.662  1.00  0.95           C  
ATOM    810  CE  LYS A  99      -1.947  -3.818  18.738  1.00  0.95           C  
ATOM    811  NZ  LYS A  99      -2.801  -4.997  18.994  1.00  0.95           N  
ATOM    812  N   PHE A 100       2.032  -2.958  13.018  1.00  0.94           N  
ATOM    813  CA  PHE A 100       3.010  -3.322  12.004  1.00  0.94           C  
ATOM    814  C   PHE A 100       3.843  -2.135  11.508  1.00  0.94           C  
ATOM    815  O   PHE A 100       5.050  -2.220  11.275  1.00  0.94           O  
ATOM    816  CB  PHE A 100       2.223  -3.984  10.840  1.00  0.94           C  
ATOM    817  CG  PHE A 100       3.010  -4.171   9.570  1.00  0.94           C  
ATOM    818  CD1 PHE A 100       2.795  -3.327   8.465  1.00  0.94           C  
ATOM    819  CD2 PHE A 100       4.031  -5.125   9.506  1.00  0.94           C  
ATOM    820  CE1 PHE A 100       3.593  -3.433   7.319  1.00  0.94           C  
ATOM    821  CE2 PHE A 100       4.817  -5.243   8.356  1.00  0.94           C  
ATOM    822  CZ  PHE A 100       4.607  -4.394   7.265  1.00  0.94           C  
ATOM    823  N   LEU A 101       3.185  -0.977  11.321  1.00  0.94           N  
ATOM    824  CA  LEU A 101       3.854   0.268  10.998  1.00  0.94           C  
ATOM    825  C   LEU A 101       4.721   0.819  12.117  1.00  0.94           C  
ATOM    826  O   LEU A 101       5.767   1.407  11.845  1.00  0.94           O  
ATOM    827  CB  LEU A 101       2.849   1.343  10.544  1.00  0.94           C  
ATOM    828  CG  LEU A 101       2.143   1.051   9.207  1.00  0.94           C  
ATOM    829  CD1 LEU A 101       1.191   2.212   8.894  1.00  0.94           C  
ATOM    830  CD2 LEU A 101       3.113   0.820   8.035  1.00  0.94           C  
ATOM    831  N   ALA A 102       4.302   0.640  13.389  1.00  0.93           N  
ATOM    832  CA  ALA A 102       5.000   1.126  14.560  1.00  0.93           C  
ATOM    833  C   ALA A 102       6.135   0.220  15.035  1.00  0.93           C  
ATOM    834  O   ALA A 102       6.997   0.640  15.797  1.00  0.93           O  
ATOM    835  CB  ALA A 102       3.982   1.303  15.702  1.00  0.93           C  
ATOM    836  N   GLU A 103       6.171  -1.051  14.573  1.00  0.89           N  
ATOM    837  CA  GLU A 103       7.299  -1.950  14.737  1.00  0.89           C  
ATOM    838  C   GLU A 103       8.588  -1.410  14.141  1.00  0.89           C  
ATOM    839  O   GLU A 103       8.765  -1.301  12.926  1.00  0.89           O  
ATOM    840  CB  GLU A 103       7.039  -3.332  14.091  1.00  0.89           C  
ATOM    841  CG  GLU A 103       6.102  -4.282  14.873  1.00  0.89           C  
ATOM    842  CD  GLU A 103       5.613  -5.439  13.995  1.00  0.89           C  
ATOM    843  OE1 GLU A 103       4.697  -6.164  14.457  1.00  0.89           O  
ATOM    844  OE2 GLU A 103       6.132  -5.606  12.853  1.00  0.89           O  
ATOM    845  N   ASN A 104       9.546  -1.074  15.025  1.00  0.68           N  
ATOM    846  CA  ASN A 104      10.910  -0.760  14.642  1.00  0.68           C  
ATOM    847  C   ASN A 104      11.602  -1.950  13.968  1.00  0.68           C  
ATOM    848  O   ASN A 104      11.297  -3.089  14.250  1.00  0.68           O  
ATOM    849  CB  ASN A 104      11.738  -0.270  15.852  1.00  0.68           C  
ATOM    850  CG  ASN A 104      11.254   1.119  16.254  1.00  0.68           C  
ATOM    851  OD1 ASN A 104      10.795   1.903  15.429  1.00  0.68           O  
ATOM    852  ND2 ASN A 104      11.397   1.471  17.554  1.00  0.68           N  
ATOM    853  N   ARG A 105      12.524  -1.658  13.017  1.00  0.58           N  
ATOM    854  CA  ARG A 105      13.279  -2.674  12.300  1.00  0.58           C  
ATOM    855  C   ARG A 105      14.473  -3.241  13.103  1.00  0.58           C  
ATOM    856  O   ARG A 105      14.759  -2.736  14.213  1.00  0.58           O  
ATOM    857  CB  ARG A 105      13.914  -2.062  11.028  1.00  0.58           C  
ATOM    858  CG  ARG A 105      12.898  -1.722   9.933  1.00  0.58           C  
ATOM    859  CD  ARG A 105      13.541  -1.183   8.649  1.00  0.58           C  
ATOM    860  NE  ARG A 105      14.119   0.169   8.929  1.00  0.58           N  
ATOM    861  CZ  ARG A 105      13.445   1.321   8.893  1.00  0.58           C  
ATOM    862  NH1 ARG A 105      14.048   2.445   9.278  1.00  0.58           N  
ATOM    863  NH2 ARG A 105      12.173   1.377   8.497  1.00  0.58           N  
ATOM    864  OXT ARG A 105      15.143  -4.159  12.540  1.00  0.58           O  
TER     865      ARG A 105                                                      
END   
