# Supplementary material for: Binding characteristics of chemosensory protein 11 from Grapholita molesta Busck (Lepidoptera: Tortricidae) to insecticides
Source: PeerJ. 2026 Jul 20;14:e21510. doi: 10.7717/peerj.21510 (PMC13394210; doi:10.7717/peerj.21510)
Supplement: Supplemental Information 7 [file peerj-14-21510-s007.zip › Ligand binding characteristices of GmolCSP11 for Figure 3.xlsx]

## Sheet: Figure 3A K1-NPN
Concentration of 1-NPN (μM)		fluorescence
0	0	0	0
1	1204	1205	1197
2	1619	1625	1638
4	2248	2238	2223
6	2245	2240	2228
8	2385	2382	2384
10	2428	2426	2416
12	2524	2570	2485
14	2651	2665	2736
16	2647	2631	2642
18	2774	2782	2800

## Sheet: Figure 3B&C Competitive binding
Ligand concentration (μM)	Competitive binding capability (%)
		Chlorpyrifos			Indoxacarb			Thiodicarb			Beta-cypermethrin			Lambda-cyhalothrin			Avermectins			Spinetoram
0	100	100	100	100	100	100	100	100	100	100	100	100	100	100	100	100	100	100	100	100	100
1	59.5513	60.1339	60.7613	83.3005	82.8217	83.757	89.6379	90.3376	91.3312	86.4743	87.1723	87.6799	88.7134	89.254	89.7696	91.7127	92.2222	93.0089	86.562	86.5364	87.663
2	41.2899	41.699	41.4088	68.146	67.7335	67.8112	80.1363	80.4239	80.9576	72.2531	72.4921	72.6922	68.9908	70.777	72.2374	83.2597	83.5	83.6689	74.6248	74.5378	75.1146
4	27.8128	27.9485	27.8264	51.808	49.1182	50.9739	70.0251	70.1149	70.2213	58.5188	58.546	58.0204	52.1572	51.5655	50.5662	72.7072	72.5556	71.9799	64.6771	64.1088	63.835
6	24.108	23.1688	23.3084	40.3024	39.6473	39.419	62.4955	62.2845	61.9514	47.6704	47.7805	47.4903	43.6441	43.6799	43.3815	67.5691	67.3889	66.3311	57.2775	56.8887	56.4329
8	21.1216	21.0187	20.8218	32.4819	32.1946	31.9346	55.5755	55.2083	54.2619	39.4993	39.252	38.4345	37.9468	37.1164	35.9586	61.4365	61	60.0112	52.5654	52.1102	52.1325
10	20.7115	20.846	20.7542	27.2584	27.8217	29.0591	51.4163	50.8261	50.1995	29.7636	32.0972	33.0748	29.7381	29.2965	28.6724	58.011	58.1111	57.774	47.3647	46.5644	45.9993
12	20.9744	20.9588	20.957	24.5957	24.2652	24.0178	47.3646	46.7313	45.5568	29.2594	29.2206	28.761	28.4669	27.9977	28.3639	53.0552	52.8222	51.9799	45.0611	44.7157	44.6246
14	21.409	21.3747	21.334	22.3373	22.0705	22.0568	44.5679	44.2529	43.7432	23.6961	23.1842	22.1938	26.3482	26.4051	26.0523	48.5083	47.95	46.8512	41.9895	41.5068	40.994
