# Supplementary material for: Binding characteristics of chemosensory protein 11 from Grapholita molesta Busck (Lepidoptera: Tortricidae) to insecticides
Source: PeerJ. 2026 Jul 20;14:e21510. doi: 10.7717/peerj.21510 (PMC13394210; doi:10.7717/peerj.21510)
Supplement: Supplemental Information 7 [file peerj-14-21510-s007.zip › Ligand binding characteristics of mutated GmolCSP11 for Figure S2.xlsx]

## Sheet: Figure S1A 1-NPN
Concentration of 1-NPN (μM)	Y25A Fluorescence value			F42A Fluorescence value			L64A Fluorescence value			I65A Fluorescence value
0	0	0	0	0	0	0	0	0	0	0	0	0
1	1898	1892	1888	1464	1469	1461	2077	2102	2130	1325	1332	1754
2	2240	2235	2237	1999	1989	1992	2529	2556	2559	1770	1758	2084
4	2642	2639	2626	2637	2630	2621	3224	3244	3269	2091	2072	2142
6	2974	2963	2945	2778	2788	2768	3409	3433	3443	2122	2136	2173
8	3054	3041	3042	2836	2834	2821	3544	3527	3472	2157	2170	2231
10	3067	3083	3071	2797	2806	2822	3424	3385	3352	2213	2233	2268
12	3026	3030	3018	2691	2693	2676	3299	3335	3353	2251	2284	2328
14	3159	3140	3137	2710	2705	2693	3286	3310	3338	2317	2326	2300
16	3103	3105	3105	2529	2646	2650	3320	3344	3357	2336	2321	2233
18	3233	3238	3244	2624	2635	2638	3321	3335	3345	2207	2224	2219

## Sheet: Figure S1B Competitive binding
Concentration of chlorpyrifos (μM)							Competitive binding capability (%)
	Wild-type			Y25A			F42A			L64A			L65A
0	100	100	100	100	100	100	100	100	100	100	100	100	100	100	100
1	59.5513	60.1339	60.7613	70.7647	70.3329	69.6031	75.2262	75.0424	74.5465	72.0822	72.3421	72.5	68.0407	68.1841	69.0537
2	41.2899	41.699	41.4087	55.5372	55.0588	54.5337	61.4819	61.7431	61.7914	55.4091	56.3751	56.9444	53.9949	54.1224	54.8849
4	27.8128	27.9485	27.8264	43.2762	42.8851	42.1749	47.8394	47.8778	48.0045	44.4358	44.8803	45.3571	42.8092	42.873	43.2941
6	24.108	23.1688	23.3084	37.1457	36.7167	36.2375	40.6278	40.5037	40.3004	39.3951	39.9765	40.5159	37.7812	37.648	38.0051
8	21.1216	21.0187	20.8218	33.1246	32.8003	32.4621	37.5735	37.5495	37.5567	35.7115	36.2221	36.5833	35.0636	34.8204	35.1151
10	20.7115	20.846	20.7542	30.2703	29.938	29.4676	35.1301	35.2066	35.068	34.4901	33.7544	34.0079	33.4046	33.1411	33.3197
12	20.9744	20.9588	20.9569	28.7904	28.4432	27.98	33.1109	33.0504	32.9932	32.404	32.7305	33.0476	32.1069	31.8007	31.7238
14	21.409	21.3747	21.334	28.0422	27.611	27.1636	33.0034	32.8919	32.7721	31.551	31.9106	32.1786	30.8499	30.5513	30.5627
16	22.6008	22.4639	22.6005	27.739	27.5359	27.0797	32.9355	32.9259	32.8855	31.3106	31.632	31.8849	30.5954	30.2377	30.2967
