# Supplementary material for: Binding characteristics of chemosensory protein 11 from Grapholita molesta Busck (Lepidoptera: Tortricidae) to insecticides
Source: PeerJ. 2026 Jul 20;14:e21510. doi: 10.7717/peerj.21510 (PMC13394210; doi:10.7717/peerj.21510)
Supplement: Supplemental Information 7 [file peerj-14-21510-s007.zip › Raw data of for Figure 6.xlsx]

## Sheet: Figure 6A-B
Time (ns)	Distance1 (nm)	Distance2 (nm)
0	0.418	0.429
0.01	0.344	0.319
0.02	0.425	0.326
0.03	0.358	0.33
0.04	0.503	0.325
0.05	0.41	0.297
0.06	0.391	0.345
0.07	0.491	0.331
0.08	0.449	0.292
0.09	0.464	0.35
0.1	0.487	0.301
0.11	0.54	0.346
0.12	0.466	0.292
0.13	0.478	0.294
0.14	0.498	0.356
0.15	0.462	0.354
0.16	0.521	0.324
0.17	0.523	0.357
0.18	0.419	0.3
0.19	0.484	0.338
0.2	0.476	0.357
0.21	0.448	0.3
0.22	0.336	0.304
0.23	0.357	0.347
0.24	0.304	0.307
0.25	0.257	0.417
0.26	0.316	0.432
0.27	0.369	0.4
0.28	0.303	0.451
0.29	0.336	0.328
0.3	0.278	0.34
0.31	0.295	0.353
0.32	0.299	0.294
0.33	0.264	0.308
0.34	0.24	0.257
0.35	0.151	0.28
0.36	0.134	0.303
0.37	0.276	0.277
0.38	0.207	0.296
0.39	0.329	0.297
0.4	0.28	0.335
0.41	0.264	0.308
0.42	0.211	0.337
0.43	0.191	0.306
0.44	0.218	0.294
0.45	0.13	0.278
0.46	0.131	0.306
0.47	0.222	0.275
0.48	0.211	0.25
0.49	0.245	0.284
0.5	0.219	0.24
0.51	0.234	0.272
0.52	0.211	0.257
0.53	0.233	0.273
0.54	0.225	0.279
0.55	0.195	0.262
0.56	0.232	0.235
0.57	0.218	0.278
0.58	0.202	0.284
0.59	0.202	0.244
0.6	0.213	0.286
0.61	0.177	0.291
0.62	0.209	0.42
0.63	0.173	0.29
0.64	0.225	0.222
0.65	0.219	0.225
0.66	0.234	0.24
0.67	0.238	0.214
0.68	0.221	0.26
0.69	0.189	0.356
0.7	0.235	0.261
0.71	0.214	0.237
0.72	0.228	0.351
0.73	0.258	0.365
0.74	0.233	0.39
0.75	0.221	0.409
0.76	0.271	0.397
0.77	0.211	0.448
0.78	0.245	0.326
0.79	0.248	0.274
0.8	0.223	0.262
0.81	0.219	0.343
0.82	0.22	0.313
0.83	0.257	0.242
0.84	0.26	0.318
0.85	0.207	0.306
0.86	0.248	0.377
0.87	0.245	0.366
0.88	0.208	0.303
0.89	0.243	0.248
0.9	0.269	0.218
0.91	0.206	0.292
0.92	0.252	0.295
0.93	0.231	0.299
0.94	0.259	0.314
0.95	0.197	0.216
0.96	0.25	0.202
0.97	0.295	0.25
0.98	0.258	0.296
0.99	0.248	0.27
1	0.236	0.316
1.01	0.241	0.388
1.02	0.257	0.231
1.03	0.26	0.192
1.04	0.255	0.204
1.05	0.239	0.195
1.06	0.209	0.169
1.07	0.244	0.217
1.08	0.266	0.2
1.09	0.231	0.218
1.1	0.216	0.199
1.11	0.249	0.166
1.12	0.234	0.214
1.13	0.195	0.203
1.14	0.222	0.234
1.15	0.242	0.203
1.16	0.238	0.241
1.17	0.219	0.21
1.18	0.25	0.195
1.19	0.26	0.259
1.2	0.211	0.216
1.21	0.237	0.239
1.22	0.205	0.225
1.23	0.228	0.147
1.24	0.209	0.197
1.25	0.22	0.243
1.26	0.227	0.241
1.27	0.233	0.226
1.28	0.209	0.211
1.29	0.248	0.23
1.3	0.237	0.219
1.31	0.206	0.231
1.32	0.254	0.249
1.33	0.212	0.185
1.34	0.227	0.196
1.35	0.219	0.263
1.36	0.187	0.21
1.37	0.261	0.23
1.38	0.189	0.231
1.39	0.228	0.183
1.4	0.194	0.237
1.41	0.222	0.217
1.42	0.228	0.209
1.43	0.237	0.207
1.44	0.209	0.233
1.45	0.222	0.237
1.46	0.248	0.204
1.47	0.219	0.245
1.48	0.201	0.176
1.49	0.215	0.207
1.5	0.193	0.19
1.51	0.234	0.245
1.52	0.202	0.232
1.53	0.236	0.219
1.54	0.215	0.182
1.55	0.19	0.237
1.56	0.239	0.246
1.57	0.249	0.214
1.58	0.196	0.236
1.59	0.205	0.178
1.6	0.211	0.194
1.61	0.183	0.179
1.62	0.181	0.203
1.63	0.187	0.159
1.64	0.226	0.189
1.65	0.217	0.26
1.66	0.217	0.21
1.67	0.204	0.175
1.68	0.215	0.188
1.69	0.186	0.185
1.7	0.237	0.196
1.71	0.204	0.176
1.72	0.191	0.194
1.73	0.232	0.205
1.74	0.196	0.177
1.75	0.227	0.198
1.76	0.238	0.21
1.77	0.213	0.137
1.78	0.217	0.165
1.79	0.245	0.211
1.8	0.231	0.201
1.81	0.217	0.256
1.82	0.207	0.193
1.83	0.254	0.209
1.84	0.253	0.218
1.85	0.216	0.197
1.86	0.238	0.216
1.87	0.242	0.199
1.88	0.214	0.243
1.89	0.224	0.236
1.9	0.231	0.202
1.91	0.234	0.185
1.92	0.189	0.209
1.93	0.224	0.197
1.94	0.269	0.216
1.95	0.233	0.2
1.96	0.219	0.219
1.97	0.212	0.191
1.98	0.18	0.188
1.99	0.217	0.211
2	0.213	0.25
2.01	0.209	0.195
2.02	0.261	0.188
2.03	0.22	0.178
2.04	0.199	0.192
2.05	0.214	0.193
2.06	0.284	0.162
2.07	0.223	0.182
2.08	0.216	0.163
2.09	0.229	0.171
2.1	0.239	0.193
2.11	0.213	0.157
2.12	0.23	0.167
2.13	0.233	0.179
2.14	0.211	0.176
2.15	0.222	0.201
2.16	0.249	0.185
2.17	0.234	0.146
2.18	0.219	0.164
2.19	0.224	0.162
2.2	0.247	0.175
2.21	0.232	0.188
2.22	0.244	0.231
2.23	0.236	0.18
2.24	0.251	0.171
2.25	0.24	0.116
2.26	0.222	0.222
2.27	0.224	0.205
2.28	0.231	0.197
2.29	0.211	0.178
2.3	0.213	0.195
2.31	0.226	0.132
2.32	0.239	0.142
2.33	0.207	0.144
2.34	0.248	0.198
2.35	0.258	0.228
2.36	0.215	0.17
2.37	0.173	0.247
2.38	0.251	0.204
2.39	0.217	0.195
2.4	0.237	0.186
2.41	0.195	0.223
2.42	0.193	0.174
2.43	0.241	0.193
2.44	0.22	0.144
2.45	0.186	0.206
2.46	0.229	0.179
2.47	0.226	0.149
2.48	0.213	0.194
2.49	0.218	0.157
2.5	0.244	0.166
2.51	0.229	0.173
2.52	0.255	0.159
2.53	0.221	0.141
2.54	0.188	0.201
2.55	0.205	0.175
2.56	0.224	0.177
2.57	0.211	0.188
2.58	0.232	0.184
2.59	0.191	0.14
2.6	0.224	0.134
2.61	0.243	0.155
2.62	0.221	0.172
2.63	0.216	0.138
2.64	0.209	0.199
2.65	0.24	0.112
2.66	0.221	0.155
2.67	0.215	0.164
2.68	0.198	0.21
2.69	0.221	0.184
2.7	0.229	0.185
2.71	0.167	0.167
2.72	0.245	0.148
2.73	0.203	0.177
2.74	0.222	0.181
2.75	0.235	0.175
2.76	0.226	0.177
2.77	0.201	0.173
2.78	0.196	0.19
2.79	0.202	0.184
2.8	0.198	0.189
2.81	0.227	0.19
2.82	0.211	0.18
2.83	0.214	0.188
2.84	0.228	0.141
2.85	0.228	0.124
2.86	0.208	0.161
2.87	0.161	0.167
2.88	0.224	0.171
2.89	0.239	0.17
2.9	0.234	0.183
2.91	0.187	0.196
2.92	0.218	0.206
2.93	0.208	0.181
2.94	0.152	0.196
2.95	0.212	0.175
2.96	0.221	0.178
2.97	0.183	0.179
2.98	0.233	0.201
2.99	0.197	0.169
3	0.192	0.185
3.01	0.294	0.13
3.02	0.212	0.205
3.03	0.256	0.174
3.04	0.219	0.191
3.05	0.202	0.167
3.06	0.255	0.162
3.07	0.285	0.146
3.08	0.218	0.173
3.09	0.211	0.166
3.1	0.203	0.174
3.11	0.221	0.186
3.12	0.229	0.219
3.13	0.198	0.164
3.14	0.245	0.139
3.15	0.235	0.189
3.16	0.225	0.07
3.17	0.234	0.155
3.18	0.188	0.166
3.19	0.235	0.101
3.2	0.218	0.191
3.21	0.207	0.176
3.22	0.224	0.145
3.23	0.176	0.19
3.24	0.256	0.142
3.25	0.218	0.191
3.26	0.215	0.19
3.27	0.23	0.174
3.28	0.214	0.192
3.29	0.218	0.186
3.3	0.215	0.186
3.31	0.216	0.156
3.32	0.261	0.197
3.33	0.234	0.219
3.34	0.233	0.203
3.35	0.253	0.184
3.36	0.251	0.156
3.37	0.194	0.137
3.38	0.239	0.169
3.39	0.244	0.192
3.4	0.2	0.176
3.41	0.245	0.143
3.42	0.229	0.235
3.43	0.228	0.17
3.44	0.226	0.16
3.45	0.221	0.157
3.46	0.223	0.149
3.47	0.224	0.16
3.48	0.244	0.166
3.49	0.218	0.153
3.5	0.211	0.234
3.51	0.227	0.136
3.52	0.23	0.197
3.53	0.229	0.157
3.54	0.245	0.179
3.55	0.225	0.206
3.56	0.257	0.211
3.57	0.224	0.212
3.58	0.241	0.202
3.59	0.243	0.19
3.6	0.227	0.181
3.61	0.223	0.157
3.62	0.221	0.196
3.63	0.214	0.161
3.64	0.223	0.164
3.65	0.212	0.173
3.66	0.244	0.188
3.67	0.215	0.209
3.68	0.23	0.153
3.69	0.227	0.196
3.7	0.25	0.17
3.71	0.251	0.234
3.72	0.221	0.199
3.73	0.202	0.185
3.74	0.238	0.144
3.75	0.207	0.215
3.76	0.229	0.133
3.77	0.232	0.181
3.78	0.211	0.181
3.79	0.182	0.166
3.8	0.194	0.19
3.81	0.178	0.167
3.82	0.199	0.177
3.83	0.196	0.224
3.84	0.24	0.222
3.85	0.194	0.109
3.86	0.207	0.163
3.87	0.208	0.224
3.88	0.212	0.184
3.89	0.18	0.212
3.9	0.225	0.207
3.91	0.223	0.19
3.92	0.232	0.216
3.93	0.2	0.213
3.94	0.213	0.195
3.95	0.255	0.217
3.96	0.201	0.187
3.97	0.256	0.176
3.98	0.218	0.163
3.99	0.207	0.202
4	0.17	0.18
4.01	0.232	0.152
4.02	0.214	0.163
4.03	0.168	0.183
4.04	0.159	0.199
4.05	0.212	0.134
4.06	0.228	0.156
4.07	0.208	0.158
4.08	0.224	0.154
4.09	0.233	0.179
4.1	0.238	0.223
4.11	0.221	0.151
4.12	0.209	0.163
4.13	0.234	0.153
4.14	0.235	0.154
4.15	0.237	0.201
4.16	0.188	0.218
4.17	0.244	0.164
4.18	0.199	0.157
4.19	0.237	0.201
4.2	0.256	0.137
4.21	0.236	0.175
4.22	0.228	0.163
4.23	0.224	0.203
4.24	0.239	0.196
4.25	0.25	0.214
4.26	0.236	0.2
4.27	0.196	0.17
4.28	0.243	0.183
4.29	0.241	0.171
4.3	0.207	0.202
4.31	0.234	0.228
4.32	0.227	0.243
4.33	0.24	0.195
4.34	0.232	0.228
4.35	0.206	0.233
4.36	0.236	0.197
4.37	0.286	0.201
4.38	0.259	0.217
4.39	0.244	0.225
4.4	0.207	0.221
4.41	0.248	0.201
4.42	0.227	0.203
4.43	0.205	0.184
4.44	0.245	0.22
4.45	0.229	0.217
4.46	0.233	0.207
4.47	0.237	0.198
4.48	0.266	0.211
4.49	0.254	0.181
4.5	0.28	0.195
4.51	0.214	0.213
4.52	0.225	0.186
4.53	0.262	0.199
4.54	0.225	0.172
4.55	0.201	0.242
4.56	0.208	0.181
4.57	0.241	0.213
4.58	0.251	0.192
4.59	0.266	0.207
4.6	0.27	0.252
4.61	0.253	0.154
4.62	0.218	0.203
4.63	0.252	0.207
4.64	0.207	0.227
4.65	0.216	0.212
4.66	0.268	0.24
4.67	0.225	0.188
4.68	0.199	0.209
4.69	0.213	0.184
4.7	0.243	0.229
4.71	0.203	0.195
4.72	0.25	0.188
4.73	0.245	0.199
4.74	0.227	0.192
4.75	0.251	0.249
4.76	0.244	0.237
4.77	0.261	0.245
4.78	0.244	0.209
4.79	0.273	0.191
4.8	0.246	0.209
4.81	0.242	0.229
4.82	0.207	0.181
4.83	0.221	0.216
4.84	0.24	0.204
4.85	0.23	0.189
4.86	0.257	0.203
4.87	0.276	0.22
4.88	0.251	0.196
4.89	0.245	0.253
4.9	0.227	0.244
4.91	0.219	0.176
4.92	0.224	0.19
4.93	0.19	0.216
4.94	0.24	0.204
4.95	0.227	0.188
4.96	0.245	0.218
4.97	0.247	0.218
4.98	0.238	0.206
4.99	0.229	0.179
5	0.224	0.25
5.01	0.219	0.269
5.02	0.196	0.203
5.03	0.215	0.214
5.04	0.236	0.168
5.05	0.205	0.189
5.06	0.204	0.186
5.07	0.25	0.232
5.08	0.261	0.239
5.09	0.24	0.209
5.1	0.258	0.223
5.11	0.26	0.211
5.12	0.236	0.236
5.13	0.223	0.173
5.14	0.243	0.16
5.15	0.219	0.167
5.16	0.188	0.17
5.17	0.24	0.235
5.18	0.223	0.214
5.19	0.222	0.247
5.2	0.223	0.245
5.21	0.22	0.208
5.22	0.237	0.181
5.23	0.253	0.2
5.24	0.242	0.218
5.25	0.219	0.174
5.26	0.206	0.205
5.27	0.21	0.221
5.28	0.201	0.199
5.29	0.217	0.256
5.3	0.242	0.251
5.31	0.194	0.175
5.32	0.251	0.177
5.33	0.242	0.191
5.34	0.251	0.198
5.35	0.228	0.21
5.36	0.234	0.23
5.37	0.235	0.211
5.38	0.186	0.221
5.39	0.245	0.22
5.4	0.223	0.215
5.41	0.242	0.175
5.42	0.208	0.192
5.43	0.228	0.208
5.44	0.265	0.171
5.45	0.243	0.183
5.46	0.22	0.192
5.47	0.228	0.223
5.48	0.243	0.179
5.49	0.214	0.231
5.5	0.228	0.165
5.51	0.205	0.165
5.52	0.255	0.182
5.53	0.219	0.211
5.54	0.214	0.175
5.55	0.202	0.177
5.56	0.255	0.191
5.57	0.204	0.204
5.58	0.193	0.21
5.59	0.207	0.24
5.6	0.219	0.201
5.61	0.228	0.216
5.62	0.221	0.178
5.63	0.231	0.206
5.64	0.224	0.204
5.65	0.173	0.221
5.66	0.231	0.183
5.67	0.234	0.248
5.68	0.224	0.249
5.69	0.254	0.193
5.7	0.229	0.216
5.71	0.204	0.211
5.72	0.237	0.253
5.73	0.23	0.207
5.74	0.191	0.198
5.75	0.222	0.237
5.76	0.21	0.205
5.77	0.242	0.179
5.78	0.222	0.197
5.79	0.231	0.167
5.8	0.2	0.203
5.81	0.194	0.197
5.82	0.241	0.213
5.83	0.224	0.201
5.84	0.214	0.205
5.85	0.22	0.211
5.86	0.182	0.211
5.87	0.228	0.21
5.88	0.221	0.214
5.89	0.247	0.205
5.9	0.205	0.17
5.91	0.233	0.186
5.92	0.225	0.174
5.93	0.212	0.206
5.94	0.237	0.129
5.95	0.223	0.211
5.96	0.221	0.202
5.97	0.245	0.194
5.98	0.218	0.19
5.99	0.229	0.193
6	0.211	0.228
6.01	0.186	0.226
6.02	0.223	0.205
6.03	0.203	0.25
6.04	0.227	0.183
6.05	0.18	0.213
6.06	0.275	0.192
6.07	0.224	0.19
6.08	0.242	0.19
6.09	0.206	0.19
6.1	0.21	0.162
6.11	0.25	0.207
6.12	0.233	0.166
6.13	0.231	0.19
6.14	0.195	0.165
6.15	0.247	0.2
6.16	0.219	0.155
6.17	0.247	0.161
6.18	0.243	0.192
6.19	0.231	0.193
6.2	0.216	0.197
6.21	0.24	0.245
6.22	0.216	0.222
6.23	0.233	0.193
6.24	0.228	0.253
6.25	0.218	0.151
6.26	0.202	0.161
6.27	0.231	0.134
6.28	0.2	0.166
6.29	0.232	0.132
6.3	0.218	0.157
6.31	0.206	0.134
6.32	0.219	0.147
6.33	0.184	0.131
6.34	0.249	0.156
6.35	0.222	0.188
6.36	0.208	0.169
6.37	0.213	0.212
6.38	0.147	0.205
6.39	0.248	0.153
6.4	0.215	0.163
6.41	0.213	0.081
6.42	0.213	0.117
6.43	0.218	0.153
6.44	0.221	0.185
6.45	0.186	0.149
6.46	0.174	0.2
6.47	0.226	0.117
6.48	0.246	0.21
6.49	0.218	0.141
6.5	0.249	0.163
6.51	0.238	0.196
6.52	0.198	0.162
6.53	0.209	0.201
6.54	0.171	0.197
6.55	0.202	0.183
6.56	0.21	0.185
6.57	0.202	0.149
6.58	0.207	0.141
6.59	0.206	0.159
6.6	0.229	0.159
6.61	0.219	0.19
6.62	0.213	0.144
6.63	0.223	0.198
6.64	0.189	0.235
6.65	0.205	0.234
6.66	0.205	0.204
6.67	0.243	0.217
6.68	0.193	0.204
6.69	0.184	0.171
6.7	0.204	0.182
6.71	0.221	0.177
6.72	0.216	0.187
6.73	0.226	0.206
6.74	0.23	0.176
6.75	0.222	0.165
6.76	0.229	0.193
6.77	0.241	0.184
6.78	0.179	0.211
6.79	0.203	0.219
6.8	0.207	0.18
6.81	0.219	0.175
6.82	0.216	0.216
6.83	0.214	0.156
6.84	0.239	0.259
6.85	0.208	0.205
6.86	0.22	0.164
6.87	0.246	0.201
6.88	0.172	0.194
6.89	0.183	0.128
6.9	0.227	0.191
6.91	0.231	0.192
6.92	0.232	0.204
6.93	0.228	0.148
6.94	0.234	0.133
6.95	0.238	0.231
6.96	0.214	0.2
6.97	0.182	0.163
6.98	0.22	0.135
6.99	0.227	0.191
7	0.244	0.238
7.01	0.183	0.185
7.02	0.215	0.222
7.03	0.235	0.201
7.04	0.238	0.143
7.05	0.236	0.131
7.06	0.248	0.13
7.07	0.225	0.188
7.08	0.188	0.166
7.09	0.22	0.163
7.1	0.219	0.205
7.11	0.235	0.166
7.12	0.241	0.148
7.13	0.245	0.168
7.14	0.205	0.189
7.15	0.213	0.218
7.16	0.206	0.181
7.17	0.267	0.16
7.18	0.234	0.166
7.19	0.251	0.169
7.2	0.226	0.11
7.21	0.216	0.162
7.22	0.186	0.197
7.23	0.211	0.187
7.24	0.253	0.2
7.25	0.215	0.189
7.26	0.223	0.141
7.27	0.225	0.185
7.28	0.234	0.243
7.29	0.237	0.216
7.3	0.244	0.186
7.31	0.232	0.21
7.32	0.217	0.218
7.33	0.198	0.236
7.34	0.236	0.166
7.35	0.25	0.239
7.36	0.247	0.195
7.37	0.234	0.167
7.38	0.24	0.165
7.39	0.221	0.231
7.4	0.213	0.161
7.41	0.217	0.201
7.42	0.211	0.157
7.43	0.186	0.186
7.44	0.217	0.202
7.45	0.215	0.207
7.46	0.249	0.222
7.47	0.235	0.207
7.48	0.249	0.158
7.49	0.215	0.154
7.5	0.231	0.197
7.51	0.225	0.159
7.52	0.206	0.166
7.53	0.233	0.208
7.54	0.226	0.192
7.55	0.223	0.207
7.56	0.205	0.184
7.57	0.238	0.199
7.58	0.206	0.218
7.59	0.2	0.227
7.6	0.245	0.241
7.61	0.21	0.21
7.62	0.198	0.186
7.63	0.215	0.146
7.64	0.247	0.171
7.65	0.257	0.17
7.66	0.192	0.17
7.67	0.215	0.195
7.68	0.214	0.169
7.69	0.226	0.26
7.7	0.246	0.176
7.71	0.22	0.176
7.72	0.199	0.208
7.73	0.225	0.2
7.74	0.261	0.157
7.75	0.244	0.199
7.76	0.219	0.21
7.77	0.253	0.181
7.78	0.223	0.167
7.79	0.245	0.184
7.8	0.265	0.101
7.81	0.244	0.206
7.82	0.231	0.204
7.83	0.255	0.153
7.84	0.252	0.204
7.85	0.246	0.173
7.86	0.207	0.212
7.87	0.265	0.152
7.88	0.243	0.191
7.89	0.223	0.171
7.9	0.23	0.169
7.91	0.209	0.169
7.92	0.242	0.185
7.93	0.21	0.155
7.94	0.221	0.225
7.95	0.224	0.194
7.96	0.252	0.17
7.97	0.211	0.16
7.98	0.232	0.166
7.99	0.239	0.21
8	0.211	0.149
8.01	0.233	0.134
8.02	0.229	0.156
8.03	0.222	0.171
8.04	0.217	0.163
8.05	0.221	0.187
8.06	0.188	0.181
8.07	0.24	0.194
8.08	0.235	0.12
8.09	0.216	0.122
8.1	0.236	0.189
8.11	0.208	0.174
8.12	0.242	0.143
8.13	0.234	0.226
8.14	0.213	0.184
8.15	0.208	0.22
8.16	0.19	0.197
8.17	0.223	0.189
8.18	0.198	0.247
8.19	0.194	0.198
8.2	0.255	0.217
8.21	0.253	0.2
8.22	0.207	0.201
8.23	0.22	0.199
8.24	0.19	0.18
8.25	0.234	0.163
8.26	0.218	0.193
8.27	0.255	0.181
8.28	0.215	0.227
8.29	0.217	0.225
8.3	0.193	0.19
8.31	0.242	0.15
8.32	0.23	0.243
8.33	0.192	0.19
8.34	0.226	0.188
8.35	0.214	0.231
8.36	0.22	0.201
8.37	0.271	0.212
8.38	0.234	0.232
8.39	0.229	0.199
8.4	0.237	0.203
8.41	0.207	0.239
8.42	0.21	0.186
8.43	0.199	0.197
8.44	0.202	0.238
8.45	0.241	0.204
8.46	0.208	0.23
8.47	0.231	0.203
8.48	0.221	0.207
8.49	0.242	0.184
8.5	0.213	0.21
8.51	0.2	0.197
8.52	0.222	0.201
8.53	0.213	0.207
8.54	0.193	0.201
8.55	0.173	0.242
8.56	0.213	0.201
8.57	0.233	0.186
8.58	0.186	0.169
8.59	0.222	0.141
8.6	0.212	0.175
8.61	0.221	0.239
8.62	0.198	0.195
8.63	0.227	0.152
8.64	0.227	0.204
8.65	0.224	0.17
8.66	0.211	0.203
8.67	0.213	0.248
8.68	0.209	0.146
8.69	0.22	0.217
8.7	0.232	0.186
8.71	0.22	0.22
8.72	0.238	0.212
8.73	0.234	0.196
8.74	0.244	0.22
8.75	0.211	0.099
8.76	0.242	0.132
8.77	0.248	0.185
8.78	0.241	0.202
8.79	0.245	0.203
8.8	0.256	0.196
8.81	0.246	0.222
8.82	0.247	0.16
8.83	0.241	0.148
8.84	0.244	0.179
8.85	0.249	0.22
8.86	0.221	0.189
8.87	0.28	0.174
8.88	0.235	0.202
8.89	0.234	0.18
8.9	0.252	0.229
8.91	0.227	0.193
8.92	0.274	0.19
8.93	0.23	0.208
8.94	0.255	0.203
8.95	0.229	0.274
8.96	0.25	0.2
8.97	0.26	0.228
8.98	0.239	0.201
8.99	0.256	0.206
9	0.212	0.274
9.01	0.242	0.205
9.02	0.297	0.227
9.03	0.234	0.227
9.04	0.255	0.226
9.05	0.248	0.192
9.06	0.235	0.22
9.07	0.227	0.225
9.08	0.224	0.239
9.09	0.234	0.241
9.1	0.195	0.233
9.11	0.246	0.229
9.12	0.217	0.248
9.13	0.217	0.18
9.14	0.219	0.213
9.15	0.193	0.249
9.16	0.254	0.22
9.17	0.245	0.237
9.18	0.201	0.219
9.19	0.215	0.203
9.2	0.218	0.21
9.21	0.236	0.229
9.22	0.231	0.217
9.23	0.246	0.249
9.24	0.228	0.247
9.25	0.218	0.204
9.26	0.22	0.197
9.27	0.217	0.189
9.28	0.218	0.202
9.29	0.211	0.176
9.3	0.2	0.245
9.31	0.192	0.26
9.32	0.205	0.27
9.33	0.213	0.251
9.34	0.235	0.267
9.35	0.227	0.209
9.36	0.233	0.257
9.37	0.225	0.231
9.38	0.224	0.277
9.39	0.217	0.196
9.4	0.261	0.26
9.41	0.183	0.24
9.42	0.24	0.211
9.43	0.218	0.181
9.44	0.264	0.217
9.45	0.277	0.149
9.46	0.201	0.253
9.47	0.207	0.23
9.48	0.217	0.199
9.49	0.238	0.202
9.5	0.201	0.194
9.51	0.245	0.196
9.52	0.218	0.225
9.53	0.239	0.207
9.54	0.242	0.222
9.55	0.246	0.229
9.56	0.239	0.188
9.57	0.23	0.217
9.58	0.245	0.223
9.59	0.252	0.237
9.6	0.207	0.235
9.61	0.236	0.223
9.62	0.22	0.22
9.63	0.225	0.239
9.64	0.205	0.239
9.65	0.23	0.199
9.66	0.233	0.215
9.67	0.242	0.252
9.68	0.237	0.24
9.69	0.23	0.207
9.7	0.21	0.197
9.71	0.244	0.212
9.72	0.255	0.228
9.73	0.223	0.24
9.74	0.244	0.214
9.75	0.249	0.214
9.76	0.238	0.202
9.77	0.24	0.271
9.78	0.223	0.232
9.79	0.25	0.261
9.8	0.254	0.22
9.81	0.257	0.2
9.82	0.254	0.223
9.83	0.298	0.226
9.84	0.262	0.211
9.85	0.245	0.217
9.86	0.272	0.251
9.87	0.292	0.195
9.88	0.26	0.213
9.89	0.256	0.174
9.9	0.216	0.186
9.91	0.206	0.209
9.92	0.258	0.206
9.93	0.274	0.193
9.94	0.239	0.196
9.95	0.223	0.218
9.96	0.247	0.219
9.97	0.246	0.203
9.98	0.234	0.164
9.99	0.26	0.152
10	0.239	0.212
10.01	0.238	0.215
10.02	0.225	0.186
10.03	0.238	0.224
10.04	0.231	0.203
10.05	0.248	0.204
10.06	0.244	0.139
10.07	0.254	0.197
10.08	0.213	0.227
10.09	0.248	0.254
10.1	0.265	0.189
10.11	0.203	0.222
10.12	0.219	0.186
10.13	0.242	0.2
10.14	0.223	0.207
10.15	0.233	0.149
10.16	0.202	0.208
10.17	0.215	0.113
10.18	0.237	0.176
10.19	0.216	0.199
10.2	0.228	0.208
10.21	0.203	0.192
10.22	0.232	0.164
10.23	0.242	0.203
10.24	0.229	0.223
10.25	0.264	0.19
10.26	0.223	0.197
10.27	0.199	0.2
10.28	0.222	0.218
10.29	0.205	0.218
10.3	0.258	0.236
10.31	0.227	0.229
10.32	0.224	0.221
10.33	0.291	0.174
10.34	0.28	0.178
10.35	0.246	0.186
10.36	0.248	0.215
10.37	0.225	0.231
10.38	0.253	0.246
10.39	0.238	0.259
10.4	0.241	0.228
10.41	0.264	0.226
10.42	0.242	0.205
10.43	0.253	0.235
10.44	0.234	0.195
10.45	0.232	0.216
10.46	0.232	0.226
10.47	0.221	0.168
10.48	0.219	0.215
10.49	0.187	0.226
10.5	0.257	0.21
10.51	0.263	0.229
10.52	0.225	0.227
10.53	0.263	0.169
10.54	0.205	0.195
10.55	0.235	0.209
10.56	0.204	0.192
10.57	0.219	0.212
10.58	0.193	0.185
10.59	0.245	0.215
10.6	0.215	0.222
10.61	0.216	0.225
10.62	0.257	0.195
10.63	0.227	0.186
10.64	0.218	0.178
10.65	0.226	0.236
10.66	0.241	0.212
10.67	0.205	0.199
10.68	0.213	0.242
10.69	0.211	0.238
10.7	0.233	0.229
10.71	0.223	0.218
10.72	0.172	0.232
10.73	0.234	0.252
10.74	0.251	0.219
10.75	0.206	0.255
10.76	0.211	0.22
10.77	0.214	0.217
10.78	0.217	0.258
10.79	0.208	0.243
10.8	0.234	0.288
10.81	0.228	0.252
10.82	0.223	0.231
10.83	0.198	0.197
10.84	0.265	0.264
10.85	0.223	0.274
10.86	0.237	0.285
10.87	0.248	0.252
10.88	0.207	0.216
10.89	0.238	0.186
10.9	0.247	0.209
10.91	0.243	0.218
10.92	0.274	0.192
10.93	0.222	0.217
10.94	0.215	0.166
10.95	0.231	0.134
10.96	0.271	0.187
10.97	0.232	0.218
10.98	0.226	0.171
10.99	0.226	0.179
11	0.238	0.17
11.01	0.202	0.226
11.02	0.209	0.203
11.03	0.218	0.221
11.04	0.198	0.166
11.05	0.191	0.138
11.06	0.215	0.205
11.07	0.253	0.154
11.08	0.197	0.146
11.09	0.246	0.114
11.1	0.202	0.141
11.11	0.241	0.219
11.12	0.203	0.148
11.13	0.266	0.205
11.14	0.225	0.184
11.15	0.238	0.221
11.16	0.247	0.184
11.17	0.244	0.238
11.18	0.246	0.174
11.19	0.2	0.173
11.2	0.188	0.144
11.21	0.25	0.179
11.22	0.215	0.203
11.23	0.237	0.217
11.24	0.208	0.186
11.25	0.224	0.219
11.26	0.194	0.212
11.27	0.22	0.221
11.28	0.205	0.17
11.29	0.192	0.208
11.3	0.214	0.153
11.31	0.246	0.184
11.32	0.202	0.202
11.33	0.24	0.21
11.34	0.285	0.193
11.35	0.237	0.211
11.36	0.233	0.162
11.37	0.153	0.239
11.38	0.232	0.22
11.39	0.264	0.18
11.4	0.245	0.232
11.41	0.199	0.209
11.42	0.228	0.171
11.43	0.233	0.283
11.44	0.208	0.196
11.45	0.217	0.253
11.46	0.215	0.248
11.47	0.241	0.186
11.48	0.19	0.195
11.49	0.214	0.238
11.5	0.194	0.167
11.51	0.269	0.172
11.52	0.249	0.221
11.53	0.228	0.152
11.54	0.21	0.196
11.55	0.247	0.187
11.56	0.216	0.218
11.57	0.225	0.154
11.58	0.222	0.206
11.59	0.243	0.158
11.6	0.227	0.11
11.61	0.189	0.196
11.62	0.183	0.192
11.63	0.209	0.238
11.64	0.205	0.172
11.65	0.187	0.18
11.66	0.207	0.153
11.67	0.236	0.179
11.68	0.209	0.203
11.69	0.203	0.178
11.7	0.198	0.157
11.71	0.221	0.17
11.72	0.218	0.181
11.73	0.221	0.168
11.74	0.181	0.156
11.75	0.181	0.163
11.76	0.219	0.191
11.77	0.223	0.196
11.78	0.243	0.261
11.79	0.255	0.177
11.8	0.23	0.21
11.81	0.217	0.214
11.82	0.212	0.201
11.83	0.208	0.166
11.84	0.238	0.164
11.85	0.246	0.177
11.86	0.225	0.135
11.87	0.259	0.166
11.88	0.209	0.212
11.89	0.265	0.157
11.9	0.263	0.213
11.91	0.248	0.207
11.92	0.225	0.197
11.93	0.248	0.238
11.94	0.273	0.236
11.95	0.222	0.208
11.96	0.244	0.195
11.97	0.227	0.239
11.98	0.236	0.229
11.99	0.2	0.174
12	0.235	0.189
12.01	0.209	0.232
12.02	0.246	0.212
12.03	0.202	0.168
12.04	0.235	0.209
12.05	0.227	0.203
12.06	0.202	0.164
12.07	0.253	0.178
12.08	0.272	0.182
12.09	0.282	0.161
12.1	0.236	0.185
12.11	0.222	0.206
12.12	0.234	0.181
12.13	0.183	0.16
12.14	0.234	0.176
12.15	0.216	0.147
12.16	0.22	0.142
12.17	0.228	0.164
12.18	0.211	0.178
12.19	0.177	0.191
12.2	0.204	0.202
12.21	0.254	0.214
12.22	0.224	0.22
12.23	0.195	0.206
12.24	0.223	0.245
12.25	0.217	0.189
12.26	0.25	0.203
12.27	0.197	0.201
12.28	0.181	0.229
12.29	0.197	0.248
12.3	0.233	0.141
12.31	0.219	0.211
12.32	0.21	0.211
12.33	0.246	0.21
12.34	0.234	0.204
12.35	0.23	0.183
12.36	0.223	0.171
12.37	0.228	0.183
12.38	0.226	0.16
12.39	0.248	0.22
12.4	0.236	0.198
12.41	0.246	0.188
12.42	0.227	0.195
12.43	0.197	0.202
12.44	0.218	0.217
12.45	0.204	0.203
12.46	0.235	0.212
12.47	0.202	0.232
12.48	0.214	0.211
12.49	0.224	0.195
12.5	0.215	0.238
12.51	0.225	0.257
12.52	0.228	0.221
12.53	0.213	0.226
12.54	0.25	0.192
12.55	0.244	0.213
12.56	0.241	0.226
12.57	0.182	0.175
12.58	0.203	0.192
12.59	0.242	0.175
12.6	0.235	0.24
12.61	0.254	0.204
12.62	0.226	0.232
12.63	0.23	0.194
12.64	0.223	0.135
12.65	0.249	0.19
12.66	0.215	0.265
12.67	0.243	0.173
12.68	0.234	0.164
12.69	0.208	0.214
12.7	0.194	0.207
12.71	0.19	0.179
12.72	0.15	0.207
12.73	0.223	0.169
12.74	0.165	0.193
12.75	0.22	0.169
12.76	0.231	0.158
12.77	0.204	0.172
12.78	0.223	0.214
12.79	0.209	0.175
12.8	0.206	0.214
12.81	0.214	0.138
12.82	0.216	0.19
12.83	0.211	0.226
12.84	0.197	0.197
12.85	0.203	0.205
12.86	0.202	0.203
12.87	0.192	0.232
12.88	0.213	0.187
12.89	0.228	0.198
12.9	0.193	0.204
12.91	0.197	0.225
12.92	0.212	0.183
12.93	0.236	0.207
12.94	0.246	0.166
12.95	0.267	0.147
12.96	0.227	0.133
12.97	0.222	0.154
12.98	0.235	0.199
12.99	0.243	0.183
13	0.191	0.211
13.01	0.262	0.224
13.02	0.238	0.186
13.03	0.235	0.149
13.04	0.218	0.164
13.05	0.275	0.2
13.06	0.217	0.177
13.07	0.235	0.214
13.08	0.206	0.201
13.09	0.23	0.157
13.1	0.241	0.216
13.11	0.252	0.193
13.12	0.2	0.213
13.13	0.23	0.221
13.14	0.212	0.178
13.15	0.214	0.148
13.16	0.207	0.222
13.17	0.212	0.189
13.18	0.248	0.2
13.19	0.246	0.227
13.2	0.188	0.175
13.21	0.219	0.195
13.22	0.213	0.18
13.23	0.183	0.207
13.24	0.182	0.159
13.25	0.188	0.188
13.26	0.206	0.193
13.27	0.219	0.194
13.28	0.218	0.186
13.29	0.232	0.175
13.3	0.27	0.208
13.31	0.247	0.169
13.32	0.252	0.169
13.33	0.233	0.197
13.34	0.255	0.218
13.35	0.181	0.178
13.36	0.246	0.224
13.37	0.244	0.199
13.38	0.257	0.196
13.39	0.224	0.192
13.4	0.234	0.224
13.41	0.211	0.152
13.42	0.196	0.162
13.43	0.276	0.199
13.44	0.226	0.216
13.45	0.227	0.237
13.46	0.238	0.214
13.47	0.209	0.213
13.48	0.222	0.211
13.49	0.233	0.255
13.5	0.226	0.161
13.51	0.259	0.146
13.52	0.233	0.134
13.53	0.227	0.164
13.54	0.224	0.143
13.55	0.243	0.122
13.56	0.24	0.141
13.57	0.233	0.126
13.58	0.196	0.13
13.59	0.227	0.193
13.6	0.259	0.19
13.61	0.207	0.18
13.62	0.235	0.184
13.63	0.219	0.181
13.64	0.223	0.165
13.65	0.205	0.072
13.66	0.25	0.17
13.67	0.239	0.136
13.68	0.214	0.132
13.69	0.233	0.165
13.7	0.219	0.124
13.71	0.218	0.197
13.72	0.196	0.218
13.73	0.229	0.176
13.74	0.211	0.151
13.75	0.21	0.155
13.76	0.229	0.173
13.77	0.232	0.221
13.78	0.238	0.163
13.79	0.229	0.187
13.8	0.172	0.109
13.81	0.267	0.219
13.82	0.211	0.205
13.83	0.246	0.221
13.84	0.233	0.142
13.85	0.199	0.174
13.86	0.222	0.195
13.87	0.215	0.163
13.88	0.188	0.214
13.89	0.225	0.178
13.9	0.23	0.14
13.91	0.193	0.183
13.92	0.221	0.141
13.93	0.199	0.203
13.94	0.216	0.194
13.95	0.206	0.173
13.96	0.173	0.149
13.97	0.234	0.137
13.98	0.201	0.197
13.99	0.257	0.175
14	0.218	0.168
14.01	0.229	0.207
14.02	0.223	0.146
14.03	0.241	0.188
14.04	0.263	0.148
14.05	0.261	0.173
14.06	0.228	0.161
14.07	0.232	0.174
14.08	0.223	0.195
14.09	0.218	0.197
14.1	0.253	0.182
14.11	0.229	0.187
14.12	0.243	0.188
14.13	0.244	0.171
14.14	0.215	0.237
14.15	0.259	0.234
14.16	0.245	0.197
14.17	0.271	0.205
14.18	0.211	0.212
14.19	0.204	0.223
14.2	0.269	0.192
14.21	0.242	0.212
14.22	0.228	0.219
14.23	0.22	0.226
14.24	0.208	0.189
14.25	0.188	0.193
14.26	0.27	0.206
14.27	0.255	0.147
14.28	0.196	0.219
14.29	0.264	0.207
14.3	0.213	0.186
14.31	0.189	0.215
14.32	0.246	0.171
14.33	0.218	0.216
14.34	0.254	0.188
14.35	0.22	0.171
14.36	0.246	0.194
14.37	0.179	0.182
14.38	0.237	0.196
14.39	0.206	0.183
14.4	0.227	0.251
14.41	0.193	0.247
14.42	0.218	0.317
14.43	0.232	0.285
14.44	0.252	0.218
14.45	0.272	0.34
14.46	0.258	0.27
14.47	0.214	0.23
14.48	0.238	0.226
14.49	0.203	0.277
14.5	0.248	0.296
14.51	0.257	0.293
14.52	0.231	0.231
14.53	0.241	0.258
14.54	0.25	0.227
14.55	0.202	0.252
14.56	0.268	0.242
14.57	0.257	0.25
14.58	0.236	0.212
14.59	0.268	0.255
14.6	0.255	0.258
14.61	0.262	0.217
14.62	0.242	0.204
14.63	0.225	0.275
14.64	0.243	0.221
14.65	0.266	0.229
14.66	0.224	0.227
14.67	0.257	0.209
14.68	0.296	0.187
14.69	0.245	0.222
14.7	0.229	0.229
14.71	0.234	0.204
14.72	0.227	0.202
14.73	0.263	0.206
14.74	0.262	0.223
14.75	0.23	0.232
14.76	0.249	0.21
14.77	0.221	0.184
14.78	0.236	0.186
14.79	0.235	0.193
14.8	0.191	0.185
14.81	0.245	0.187
14.82	0.238	0.22
14.83	0.23	0.179
14.84	0.238	0.23
14.85	0.2	0.195
14.86	0.247	0.244
14.87	0.234	0.226
14.88	0.231	0.221
14.89	0.263	0.17
14.9	0.228	0.197
14.91	0.241	0.216
14.92	0.207	0.166
14.93	0.225	0.183
14.94	0.189	0.198
14.95	0.26	0.224
14.96	0.261	0.174
14.97	0.239	0.211
14.98	0.199	0.227
14.99	0.222	0.246
15	0.238	0.24
15.01	0.25	0.274
15.02	0.24	0.215
15.03	0.238	0.216
15.04	0.225	0.262
15.05	0.23	0.176
15.06	0.215	0.255
15.07	0.253	0.239
15.08	0.244	0.214
15.09	0.235	0.252
15.1	0.216	0.242
15.11	0.236	0.213
15.12	0.21	0.161
15.13	0.239	0.225
15.14	0.234	0.224
15.15	0.248	0.254
15.16	0.226	0.237
15.17	0.218	0.223
15.18	0.246	0.277
15.19	0.219	0.22
15.2	0.218	0.227
15.21	0.213	0.264
15.22	0.233	0.24
15.23	0.185	0.254
15.24	0.213	0.242
15.25	0.223	0.252
15.26	0.24	0.229
15.27	0.239	0.184
15.28	0.252	0.254
15.29	0.213	0.264
15.3	0.235	0.185
15.31	0.234	0.209
15.32	0.22	0.197
15.33	0.236	0.252
15.34	0.215	0.245
15.35	0.221	0.227
15.36	0.222	0.232
15.37	0.218	0.251
15.38	0.174	0.165
15.39	0.216	0.212
15.4	0.203	0.162
15.41	0.193	0.18
15.42	0.235	0.266
15.43	0.217	0.212
15.44	0.251	0.202
15.45	0.202	0.258
15.46	0.276	0.199
15.47	0.228	0.244
15.48	0.227	0.19
15.49	0.244	0.234
15.5	0.22	0.219
15.51	0.199	0.237
15.52	0.24	0.249
15.53	0.223	0.266
15.54	0.23	0.208
15.55	0.262	0.256
15.56	0.229	0.235
15.57	0.233	0.234
15.58	0.187	0.253
15.59	0.195	0.225
15.6	0.226	0.206
15.61	0.246	0.209
15.62	0.246	0.241
15.63	0.242	0.165
15.64	0.24	0.21
15.65	0.239	0.209
15.66	0.236	0.15
15.67	0.242	0.226
15.68	0.218	0.184
15.69	0.248	0.2
15.7	0.242	0.232
15.71	0.238	0.168
15.72	0.279	0.239
15.73	0.239	0.198
15.74	0.225	0.11
15.75	0.198	0.125
15.76	0.211	0.166
15.77	0.226	0.147
15.78	0.251	0.124
15.79	0.209	0.19
15.8	0.204	0.218
15.81	0.195	0.186
15.82	0.2	0.176
15.83	0.192	0.182
15.84	0.225	0.217
15.85	0.221	0.168
15.86	0.264	0.217
15.87	0.224	0.058
15.88	0.22	0.155
15.89	0.239	0.171
15.9	0.224	0.181
15.91	0.185	0.139
15.92	0.204	0.207
15.93	0.167	0.186
15.94	0.242	0.216
15.95	0.266	0.216
15.96	0.203	0.182
15.97	0.253	0.228
15.98	0.205	0.187
15.99	0.205	0.191
16	0.17	0.257
16.01	0.174	0.145
16.02	0.208	0.163
16.03	0.222	0.198
16.04	0.236	0.208
16.05	0.207	0.159
16.06	0.232	0.215
16.07	0.224	0.159
16.08	0.218	0.225
16.09	0.243	0.189
16.1	0.253	0.204
16.11	0.268	0.18
16.12	0.255	0.174
16.13	0.25	0.185
16.14	0.258	0.199
16.15	0.251	0.247
16.16	0.224	0.178
16.17	0.254	0.157
16.18	0.234	0.189
16.19	0.226	0.149
16.2	0.255	0.199
16.21	0.225	0.26
16.22	0.227	0.241
16.23	0.207	0.217
16.24	0.213	0.191
16.25	0.252	0.216
16.26	0.223	0.177
16.27	0.197	0.223
16.28	0.192	0.209
16.29	0.22	0.251
16.3	0.197	0.219
16.31	0.244	0.182
16.32	0.235	0.214
16.33	0.22	0.167
16.34	0.21	0.199
16.35	0.2	0.175
16.36	0.188	0.179
16.37	0.206	0.161
16.38	0.248	0.176
16.39	0.226	0.146
16.4	0.215	0.152
16.41	0.249	0.174
16.42	0.191	0.18
16.43	0.198	0.183
16.44	0.146	0.226
16.45	0.204	0.206
16.46	0.244	0.209
16.47	0.241	0.172
16.48	0.226	0.209
16.49	0.18	0.17
16.5	0.226	0.181
16.51	0.233	0.162
16.52	0.207	0.201
16.53	0.168	0.239
16.54	0.214	0.22
16.55	0.226	0.156
16.56	0.275	0.206
16.57	0.214	0.235
16.58	0.184	0.176
16.59	0.243	0.203
16.6	0.243	0.248
16.61	0.242	0.168
16.62	0.216	0.172
16.63	0.257	0.211
16.64	0.233	0.183
16.65	0.284	0.215
16.66	0.24	0.203
16.67	0.205	0.206
16.68	0.231	0.24
16.69	0.198	0.175
16.7	0.243	0.163
16.71	0.222	0.161
16.72	0.239	0.153
16.73	0.238	0.149
16.74	0.274	0.202
16.75	0.237	0.152
16.76	0.174	0.209
16.77	0.242	0.151
16.78	0.184	0.198
16.79	0.263	0.17
16.8	0.192	0.217
16.81	0.197	0.196
16.82	0.143	0.184
16.83	0.137	0.168
16.84	0.324	0.182
16.85	0.356	0.164
16.86	0.364	0.17
16.87	0.19	0.171
16.88	0.364	0.174
16.89	0.34	0.16
16.9	0.247	0.209
16.91	0.241	0.197
16.92	0.325	0.147
16.93	0.224	0.152
16.94	0.277	0.189
16.95	0.191	0.169
16.96	0.239	0.139
16.97	0.314	0.173
16.98	0.258	0.16
16.99	0.218	0.187
17	0.237	0.164
17.01	0.248	0.189
17.02	0.25	0.173
17.03	0.261	0.188
17.04	0.22	0.152
17.05	0.244	0.167
17.06	0.237	0.16
17.07	0.202	0.141
17.08	0.225	0.126
17.09	0.224	0.22
17.1	0.235	0.131
17.11	0.285	0.118
17.12	0.322	0.192
17.13	0.221	0.182
17.14	0.215	0.15
17.15	0.228	0.173
17.16	0.196	0.187
17.17	0.237	0.115
17.18	0.203	0.183
17.19	0.208	0.196
17.2	0.197	0.129
17.21	0.256	0.184
17.22	0.214	0.184
17.23	0.234	0.207
17.24	0.213	0.169
17.25	0.188	0.195
17.26	0.247	0.133
17.27	0.245	0.13
17.28	0.196	0.119
17.29	0.216	0.152
17.3	0.234	0.126
17.31	0.219	0.057
17.32	0.205	0.136
17.33	0.226	0.136
17.34	0.219	0.177
17.35	0.228	0.126
17.36	0.207	0.181
17.37	0.244	0.152
17.38	0.205	0.195
17.39	0.229	0.13
17.4	0.199	0.172
17.41	0.184	0.168
17.42	0.279	0.133
17.43	0.218	0.167
17.44	0.198	0.114
17.45	0.241	0.14
17.46	0.227	0.182
17.47	0.238	0.221
17.48	0.233	0.141
17.49	0.255	0.189
17.5	0.179	0.113
17.51	0.28	0.106
17.52	0.243	0.15
17.53	0.254	0.137
17.54	0.223	0.191
17.55	0.259	0.206
17.56	0.211	0.18
17.57	0.203	0.138
17.58	0.221	0.157
17.59	0.237	0.145
17.6	0.257	0.185
17.61	0.232	0.102
17.62	0.251	0.202
17.63	0.227	0.205
17.64	0.222	0.124
17.65	0.245	0.134
17.66	0.239	0.177
17.67	0.274	0.155
17.68	0.231	0.117
17.69	0.255	0.17
17.7	0.242	0.128
17.71	0.212	0.131
17.72	0.26	0.176
17.73	0.239	0.185
17.74	0.28	0.133
17.75	0.242	0.173
17.76	0.253	0.113
17.77	0.244	0.068
17.78	0.255	0.211
17.79	0.26	0.14
17.8	0.239	0.163
17.81	0.189	0.177
17.82	0.22	0.185
17.83	0.185	0.17
17.84	0.249	0.18
17.85	0.252	0.184
17.86	0.211	0.126
17.87	0.224	0.19
17.88	0.244	0.182
17.89	0.233	0.172
17.9	0.243	0.17
17.91	0.217	0.2
17.92	0.2	0.241
17.93	0.25	0.219
17.94	0.215	0.195
17.95	0.237	0.18
17.96	0.226	0.218
17.97	0.285	0.295
17.98	0.245	0.261
17.99	0.232	0.269
18	0.247	0.243
18.01	0.244	0.312
18.02	0.279	0.231
18.03	0.235	0.329
18.04	0.268	0.32
18.05	0.261	0.263
18.06	0.252	0.271
18.07	0.219	0.286
18.08	0.252	0.256
18.09	0.22	0.229
18.1	0.224	0.281
18.11	0.22	0.253
18.12	0.202	0.296
18.13	0.224	0.225
18.14	0.215	0.285
18.15	0.205	0.244
18.16	0.166	0.25
18.17	0.207	0.249
18.18	0.228	0.256
18.19	0.169	0.298
18.2	0.201	0.318
18.21	0.188	0.275
18.22	0.242	0.266
18.23	0.2	0.227
18.24	0.241	0.307
18.25	0.252	0.236
18.26	0.243	0.27
18.27	0.227	0.252
18.28	0.223	0.225
18.29	0.245	0.254
18.3	0.201	0.256
18.31	0.215	0.25
18.32	0.211	0.272
18.33	0.227	0.243
18.34	0.205	0.256
18.35	0.256	0.239
18.36	0.212	0.176
18.37	0.185	0.258
18.38	0.217	0.242
18.39	0.227	0.255
18.4	0.208	0.241
18.41	0.208	0.246
18.42	0.21	0.255
18.43	0.193	0.22
18.44	0.232	0.246
18.45	0.24	0.221
18.46	0.185	0.206
18.47	0.258	0.25
18.48	0.215	0.181
18.49	0.207	0.241
18.5	0.188	0.217
18.51	0.229	0.24
18.52	0.229	0.213
18.53	0.206	0.281
18.54	0.212	0.253
18.55	0.24	0.224
18.56	0.203	0.2
18.57	0.185	0.244
18.58	0.188	0.265
18.59	0.214	0.275
18.6	0.216	0.281
18.61	0.212	0.273
18.62	0.2	0.261
18.63	0.212	0.188
18.64	0.229	0.215
18.65	0.283	0.207
18.66	0.206	0.225
18.67	0.229	0.241
18.68	0.219	0.212
18.69	0.235	0.205
18.7	0.197	0.212
18.71	0.198	0.163
18.72	0.217	0.22
18.73	0.249	0.208
18.74	0.193	0.239
18.75	0.213	0.213
18.76	0.213	0.21
18.77	0.206	0.256
18.78	0.241	0.259
18.79	0.216	0.286
18.8	0.214	0.245
18.81	0.196	0.238
18.82	0.204	0.232
18.83	0.219	0.239
18.84	0.217	0.23
18.85	0.28	0.238
18.86	0.226	0.211
18.87	0.227	0.262
18.88	0.203	0.245
18.89	0.226	0.243
18.9	0.191	0.217
18.91	0.22	0.211
18.92	0.205	0.215
18.93	0.188	0.22
18.94	0.203	0.21
18.95	0.198	0.216
18.96	0.214	0.197
18.97	0.209	0.226
18.98	0.2	0.231
18.99	0.224	0.221
19	0.17	0.204
19.01	0.239	0.209
19.02	0.223	0.231
19.03	0.213	0.224
19.04	0.232	0.233
19.05	0.161	0.239
19.06	0.22	0.22
19.07	0.204	0.231
19.08	0.21	0.202
19.09	0.191	0.223
19.1	0.214	0.227
19.11	0.219	0.193
19.12	0.246	0.223
19.13	0.201	0.255
19.14	0.156	0.228
19.15	0.197	0.254
19.16	0.186	0.235
19.17	0.196	0.201
19.18	0.193	0.26
19.19	0.194	0.222
19.2	0.219	0.258
19.21	0.207	0.257
19.22	0.234	0.247
19.23	0.226	0.221
19.24	0.224	0.238
19.25	0.226	0.261
19.26	0.234	0.254
19.27	0.236	0.265
19.28	0.206	0.301
19.29	0.22	0.249
19.3	0.239	0.24
19.31	0.234	0.227
19.32	0.189	0.245
19.33	0.252	0.23
19.34	0.212	0.255
19.35	0.175	0.25
19.36	0.209	0.174
19.37	0.192	0.254
19.38	0.239	0.246
19.39	0.207	0.243
19.4	0.206	0.249
19.41	0.249	0.226
19.42	0.207	0.25
19.43	0.213	0.209
19.44	0.241	0.222
19.45	0.215	0.24
19.46	0.232	0.25
19.47	0.28	0.253
19.48	0.188	0.232
19.49	0.253	0.266
19.5	0.21	0.237
19.51	0.237	0.268
19.52	0.244	0.265
19.53	0.24	0.234
19.54	0.241	0.212
19.55	0.215	0.271
19.56	0.2	0.247
19.57	0.212	0.185
19.58	0.17	0.196
19.59	0.245	0.201
19.6	0.229	0.205
19.61	0.216	0.177
19.62	0.262	0.195
19.63	0.217	0.234
19.64	0.239	0.221
19.65	0.256	0.27
19.66	0.237	0.261
19.67	0.271	0.248
19.68	0.269	0.234
19.69	0.217	0.27
19.7	0.22	0.248
19.71	0.22	0.286
19.72	0.258	0.301
19.73	0.241	0.242
19.74	0.238	0.247
19.75	0.192	0.249
19.76	0.177	0.229
19.77	0.166	0.247
19.78	0.205	0.217
19.79	0.209	0.239
19.8	0.227	0.258
19.81	0.201	0.243
19.82	0.201	0.216
19.83	0.223	0.272
19.84	0.256	0.252
19.85	0.248	0.229
19.86	0.229	0.24
19.87	0.212	0.276
19.88	0.281	0.233
19.89	0.258	0.257
19.9	0.208	0.254
19.91	0.242	0.27
19.92	0.223	0.277
19.93	0.222	0.274
19.94	0.257	0.248
19.95	0.228	0.256
19.96	0.215	0.235
19.97	0.172	0.269
19.98	0.177	0.228
[truncated: 38,002 more rows]

## Sheet: Figure 6C-D
Time (ns)	Distance1 (nm)	Distance2 (nm)
0	0.606	0.626
0.01	0.517	0.525
0.02	0.508	0.524
0.03	0.502	0.531
0.04	0.619	0.521
0.05	0.523	0.534
0.06	0.502	0.577
0.07	0.582	0.522
0.08	0.532	0.482
0.09	0.526	0.584
0.1	0.547	0.516
0.11	0.62	0.54
0.12	0.551	0.545
0.13	0.567	0.501
0.14	0.56	0.527
0.15	0.517	0.582
0.16	0.628	0.539
0.17	0.582	0.582
0.18	0.613	0.504
0.19	0.604	0.579
0.2	0.56	0.572
0.21	0.539	0.512
0.22	0.489	0.516
0.23	0.568	0.533
0.24	0.484	0.522
0.25	0.458	0.552
0.26	0.496	0.593
0.27	0.51	0.626
0.28	0.512	0.614
0.29	0.502	0.523
0.3	0.668	0.509
0.31	0.597	0.559
0.32	0.591	0.52
0.33	0.578	0.517
0.34	0.718	0.496
0.35	0.786	0.492
0.36	0.718	0.555
0.37	0.744	0.487
0.38	0.642	0.578
0.39	0.833	0.555
0.4	0.659	0.532
0.41	0.769	0.548
0.42	0.704	0.543
0.43	0.594	0.551
0.44	0.771	0.541
0.45	0.577	0.542
0.46	0.681	0.515
0.47	0.64	0.538
0.48	0.579	0.489
0.49	0.619	0.512
0.5	0.554	0.497
0.51	0.562	0.506
0.52	0.6	0.522
0.53	0.564	0.548
0.54	0.722	0.506
0.55	0.711	0.508
0.56	0.594	0.504
0.57	0.535	0.516
0.58	0.601	0.53
0.59	0.615	0.526
0.6	0.616	0.521
0.61	0.619	0.508
0.62	0.617	0.569
0.63	0.578	0.553
0.64	0.682	0.499
0.65	0.629	0.493
0.66	0.71	0.552
0.67	0.634	0.497
0.68	0.604	0.52
0.69	0.577	0.532
0.7	0.583	0.512
0.71	0.589	0.522
0.72	0.572	0.512
0.73	0.6	0.537
0.74	0.604	0.537
0.75	0.493	0.546
0.76	0.469	0.567
0.77	0.528	0.551
0.78	0.62	0.596
0.79	0.632	0.517
0.8	0.663	0.539
0.81	0.625	0.496
0.82	0.695	0.515
0.83	0.593	0.548
0.84	0.597	0.514
0.85	0.604	0.569
0.86	0.601	0.538
0.87	0.584	0.628
0.88	0.705	0.599
0.89	0.641	0.488
0.9	0.612	0.513
0.91	0.643	0.532
0.92	0.761	0.479
0.93	0.698	0.501
0.94	0.7	0.508
0.95	0.739	0.51
0.96	0.661	0.507
0.97	0.724	0.514
0.98	0.703	0.494
0.99	0.741	0.596
1	0.755	0.551
1.01	0.593	0.547
1.02	0.681	0.472
1.03	0.623	0.51
1.04	0.61	0.509
1.05	0.624	0.479
1.06	0.559	0.523
1.07	0.558	0.513
1.08	0.588	0.496
1.09	0.567	0.481
1.1	0.562	0.482
1.11	0.458	0.44
1.12	0.477	0.473
1.13	0.527	0.497
1.14	0.473	0.495
1.15	0.541	0.482
1.16	0.494	0.473
1.17	0.477	0.522
1.18	0.486	0.457
1.19	0.463	0.465
1.2	0.477	0.488
1.21	0.513	0.452
1.22	0.542	0.514
1.23	0.557	0.464
1.24	0.524	0.47
1.25	0.474	0.521
1.26	0.501	0.51
1.27	0.497	0.493
1.28	0.498	0.48
1.29	0.489	0.507
1.3	0.512	0.494
1.31	0.473	0.515
1.32	0.474	0.528
1.33	0.493	0.481
1.34	0.535	0.474
1.35	0.535	0.499
1.36	0.518	0.491
1.37	0.509	0.494
1.38	0.52	0.484
1.39	0.5	0.483
1.4	0.513	0.489
1.41	0.519	0.475
1.42	0.553	0.514
1.43	0.579	0.535
1.44	0.53	0.501
1.45	0.548	0.491
1.46	0.532	0.477
1.47	0.484	0.535
1.48	0.506	0.565
1.49	0.511	0.507
1.5	0.554	0.553
1.51	0.579	0.508
1.52	0.537	0.5
1.53	0.54	0.523
1.54	0.499	0.499
1.55	0.528	0.517
1.56	0.589	0.508
1.57	0.52	0.511
1.58	0.522	0.49
1.59	0.541	0.542
1.6	0.559	0.534
1.61	0.507	0.557
1.62	0.493	0.571
1.63	0.465	0.518
1.64	0.527	0.534
1.65	0.517	0.505
1.66	0.493	0.515
1.67	0.509	0.537
1.68	0.546	0.54
1.69	0.517	0.513
1.7	0.563	0.499
1.71	0.541	0.521
1.72	0.522	0.532
1.73	0.5	0.492
1.74	0.509	0.53
1.75	0.538	0.53
1.76	0.508	0.49
1.77	0.499	0.553
1.78	0.601	0.545
1.79	0.56	0.495
1.8	0.54	0.492
1.81	0.51	0.502
1.82	0.494	0.49
1.83	0.512	0.514
1.84	0.61	0.506
1.85	0.539	0.547
1.86	0.52	0.473
1.87	0.518	0.501
1.88	0.571	0.512
1.89	0.556	0.521
1.9	0.528	0.492
1.91	0.521	0.521
1.92	0.514	0.501
1.93	0.532	0.477
1.94	0.549	0.504
1.95	0.491	0.509
1.96	0.561	0.492
1.97	0.511	0.461
1.98	0.509	0.485
1.99	0.553	0.499
2	0.481	0.508
2.01	0.519	0.516
2.02	0.535	0.472
2.03	0.527	0.525
2.04	0.535	0.492
2.05	0.526	0.494
2.06	0.57	0.523
2.07	0.496	0.498
2.08	0.513	0.512
2.09	0.529	0.538
2.1	0.516	0.486
2.11	0.521	0.532
2.12	0.561	0.517
2.13	0.56	0.53
2.14	0.514	0.505
2.15	0.491	0.512
2.16	0.528	0.545
2.17	0.506	0.542
2.18	0.537	0.558
2.19	0.508	0.534
2.2	0.529	0.511
2.21	0.528	0.54
2.22	0.535	0.488
2.23	0.524	0.492
2.24	0.542	0.527
2.25	0.581	0.526
2.26	0.49	0.506
2.27	0.504	0.563
2.28	0.548	0.5
2.29	0.553	0.503
2.3	0.566	0.485
2.31	0.566	0.517
2.32	0.539	0.526
2.33	0.513	0.554
2.34	0.563	0.535
2.35	0.534	0.544
2.36	0.644	0.551
2.37	0.515	0.515
2.38	0.523	0.528
2.39	0.555	0.499
2.4	0.531	0.525
2.41	0.483	0.496
2.42	0.516	0.497
2.43	0.566	0.518
2.44	0.556	0.54
2.45	0.527	0.522
2.46	0.564	0.539
2.47	0.522	0.499
2.48	0.509	0.478
2.49	0.597	0.538
2.5	0.54	0.532
2.51	0.537	0.528
2.52	0.533	0.512
2.53	0.489	0.525
2.54	0.517	0.596
2.55	0.48	0.583
2.56	0.489	0.594
2.57	0.538	0.56
2.58	0.55	0.528
2.59	0.522	0.576
2.6	0.535	0.588
2.61	0.494	0.543
2.62	0.511	0.593
2.63	0.532	0.562
2.64	0.534	0.559
2.65	0.515	0.517
2.66	0.562	0.575
2.67	0.571	0.575
2.68	0.533	0.471
2.69	0.498	0.471
2.7	0.58	0.543
2.71	0.502	0.595
2.72	0.538	0.535
2.73	0.48	0.538
2.74	0.546	0.56
2.75	0.602	0.59
2.76	0.502	0.553
2.77	0.514	0.593
2.78	0.587	0.508
2.79	0.498	0.529
2.8	0.539	0.545
2.81	0.53	0.496
2.82	0.509	0.533
2.83	0.503	0.499
2.84	0.549	0.516
2.85	0.502	0.562
2.86	0.519	0.542
2.87	0.54	0.555
2.88	0.539	0.549
2.89	0.547	0.52
2.9	0.527	0.545
2.91	0.538	0.571
2.92	0.556	0.541
2.93	0.556	0.503
2.94	0.561	0.548
2.95	0.513	0.522
2.96	0.529	0.638
2.97	0.572	0.566
2.98	0.53	0.581
2.99	0.513	0.561
3	0.532	0.528
3.01	0.545	0.533
3.02	0.574	0.522
3.03	0.57	0.545
3.04	0.523	0.551
3.05	0.564	0.549
3.06	0.502	0.544
3.07	0.545	0.531
3.08	0.527	0.515
3.09	0.486	0.603
3.1	0.511	0.566
3.11	0.493	0.612
3.12	0.541	0.551
3.13	0.496	0.547
3.14	0.549	0.532
3.15	0.592	0.579
3.16	0.533	0.528
3.17	0.507	0.542
3.18	0.518	0.592
3.19	0.566	0.594
3.2	0.522	0.553
3.21	0.555	0.517
3.22	0.549	0.519
3.23	0.564	0.583
3.24	0.561	0.573
3.25	0.542	0.541
3.26	0.481	0.497
3.27	0.593	0.531
3.28	0.547	0.511
3.29	0.548	0.546
3.3	0.532	0.515
3.31	0.522	0.541
3.32	0.548	0.508
3.33	0.528	0.598
3.34	0.513	0.537
3.35	0.519	0.572
3.36	0.543	0.532
3.37	0.528	0.557
3.38	0.544	0.533
3.39	0.624	0.542
3.4	0.518	0.496
3.41	0.532	0.513
3.42	0.522	0.508
3.43	0.518	0.537
3.44	0.535	0.544
3.45	0.529	0.541
3.46	0.499	0.593
3.47	0.521	0.529
3.48	0.506	0.542
3.49	0.579	0.553
3.5	0.501	0.553
3.51	0.507	0.577
3.52	0.501	0.564
3.53	0.542	0.531
3.54	0.556	0.539
3.55	0.535	0.523
3.56	0.566	0.488
3.57	0.546	0.484
3.58	0.595	0.538
3.59	0.589	0.522
3.6	0.561	0.575
3.61	0.523	0.524
3.62	0.545	0.505
3.63	0.584	0.509
3.64	0.517	0.489
3.65	0.567	0.507
3.66	0.546	0.516
3.67	0.569	0.58
3.68	0.554	0.597
3.69	0.525	0.578
3.7	0.539	0.507
3.71	0.598	0.575
3.72	0.556	0.569
3.73	0.553	0.56
3.74	0.556	0.535
3.75	0.504	0.559
3.76	0.476	0.531
3.77	0.566	0.549
3.78	0.55	0.545
3.79	0.51	0.578
3.8	0.515	0.545
3.81	0.543	0.534
3.82	0.615	0.514
3.83	0.501	0.516
3.84	0.566	0.501
3.85	0.518	0.539
3.86	0.484	0.564
3.87	0.508	0.569
3.88	0.536	0.532
3.89	0.519	0.563
3.9	0.545	0.514
3.91	0.535	0.55
3.92	0.49	0.542
3.93	0.518	0.528
3.94	0.525	0.547
3.95	0.53	0.506
3.96	0.539	0.54
3.97	0.517	0.5
3.98	0.512	0.539
3.99	0.526	0.511
4	0.517	0.533
4.01	0.558	0.539
4.02	0.52	0.522
4.03	0.575	0.499
4.04	0.56	0.558
4.05	0.561	0.533
4.06	0.517	0.549
4.07	0.553	0.516
4.08	0.516	0.532
4.09	0.557	0.518
4.1	0.575	0.524
4.11	0.56	0.579
4.12	0.576	0.55
4.13	0.571	0.517
4.14	0.536	0.535
4.15	0.532	0.527
4.16	0.623	0.54
4.17	0.547	0.539
4.18	0.524	0.584
4.19	0.49	0.529
4.2	0.55	0.569
4.21	0.488	0.479
4.22	0.515	0.552
4.23	0.519	0.519
4.24	0.493	0.552
4.25	0.504	0.499
4.26	0.559	0.525
4.27	0.501	0.502
4.28	0.518	0.532
4.29	0.499	0.514
4.3	0.518	0.526
4.31	0.502	0.54
4.32	0.494	0.524
4.33	0.512	0.509
4.34	0.517	0.538
4.35	0.54	0.544
4.36	0.516	0.499
4.37	0.542	0.473
4.38	0.534	0.52
4.39	0.542	0.53
4.4	0.499	0.498
4.41	0.57	0.491
4.42	0.559	0.527
4.43	0.522	0.527
4.44	0.542	0.588
4.45	0.56	0.553
4.46	0.542	0.545
4.47	0.568	0.537
4.48	0.578	0.503
4.49	0.54	0.499
4.5	0.562	0.525
4.51	0.59	0.495
4.52	0.603	0.54
4.53	0.628	0.542
4.54	0.558	0.545
4.55	0.567	0.526
4.56	0.621	0.525
4.57	0.602	0.504
4.58	0.575	0.53
4.59	0.513	0.558
4.6	0.545	0.529
4.61	0.579	0.609
4.62	0.514	0.55
4.63	0.573	0.512
4.64	0.533	0.548
4.65	0.635	0.474
4.66	0.673	0.524
4.67	0.624	0.532
4.68	0.558	0.502
4.69	0.649	0.491
4.7	0.571	0.494
4.71	0.533	0.478
4.72	0.612	0.51
4.73	0.531	0.495
4.74	0.555	0.518
4.75	0.566	0.457
4.76	0.535	0.547
4.77	0.501	0.511
4.78	0.524	0.521
4.79	0.537	0.527
4.8	0.518	0.518
4.81	0.569	0.489
4.82	0.527	0.502
4.83	0.507	0.504
4.84	0.509	0.526
4.85	0.517	0.499
4.86	0.535	0.523
4.87	0.552	0.49
4.88	0.581	0.506
4.89	0.559	0.516
4.9	0.599	0.504
4.91	0.579	0.511
4.92	0.537	0.53
4.93	0.536	0.502
4.94	0.536	0.503
4.95	0.532	0.524
4.96	0.582	0.507
4.97	0.539	0.51
4.98	0.583	0.536
4.99	0.522	0.518
5	0.57	0.506
5.01	0.556	0.555
5.02	0.525	0.52
5.03	0.529	0.507
5.04	0.54	0.488
5.05	0.531	0.482
5.06	0.504	0.535
5.07	0.545	0.53
5.08	0.584	0.489
5.09	0.536	0.494
5.1	0.58	0.505
5.11	0.541	0.5
5.12	0.546	0.502
5.13	0.573	0.522
5.14	0.532	0.549
5.15	0.546	0.53
5.16	0.512	0.512
5.17	0.552	0.513
5.18	0.51	0.521
5.19	0.524	0.504
5.2	0.514	0.514
5.21	0.522	0.492
5.22	0.549	0.55
5.23	0.551	0.513
5.24	0.527	0.509
5.25	0.512	0.486
5.26	0.493	0.542
5.27	0.51	0.503
5.28	0.503	0.496
5.29	0.542	0.522
5.3	0.5	0.516
5.31	0.514	0.484
5.32	0.533	0.52
5.33	0.52	0.538
5.34	0.511	0.546
5.35	0.506	0.485
5.36	0.507	0.515
5.37	0.535	0.53
5.38	0.504	0.515
5.39	0.52	0.505
5.4	0.494	0.502
5.41	0.494	0.521
5.42	0.49	0.516
5.43	0.498	0.54
5.44	0.549	0.516
5.45	0.554	0.504
5.46	0.534	0.531
5.47	0.55	0.486
5.48	0.546	0.524
5.49	0.54	0.501
5.5	0.545	0.55
5.51	0.531	0.546
5.52	0.555	0.467
5.53	0.514	0.504
5.54	0.529	0.515
5.55	0.516	0.538
5.56	0.614	0.513
5.57	0.501	0.54
5.58	0.514	0.517
5.59	0.547	0.519
5.6	0.505	0.512
5.61	0.576	0.544
5.62	0.508	0.527
5.63	0.539	0.509
5.64	0.507	0.511
5.65	0.477	0.517
5.66	0.505	0.545
5.67	0.559	0.504
5.68	0.501	0.525
5.69	0.572	0.496
5.7	0.539	0.531
5.71	0.543	0.493
5.72	0.546	0.516
5.73	0.547	0.532
5.74	0.523	0.511
5.75	0.517	0.506
5.76	0.506	0.477
5.77	0.542	0.549
5.78	0.549	0.508
5.79	0.562	0.521
5.8	0.528	0.474
5.81	0.527	0.509
5.82	0.568	0.528
5.83	0.516	0.552
5.84	0.529	0.485
5.85	0.544	0.528
5.86	0.536	0.525
5.87	0.535	0.488
5.88	0.531	0.491
5.89	0.547	0.514
5.9	0.547	0.484
5.91	0.549	0.519
5.92	0.559	0.522
5.93	0.534	0.502
5.94	0.571	0.507
5.95	0.603	0.54
5.96	0.585	0.549
5.97	0.611	0.519
5.98	0.553	0.515
5.99	0.593	0.538
6	0.522	0.543
6.01	0.551	0.504
6.02	0.546	0.52
6.03	0.538	0.504
6.04	0.553	0.511
6.05	0.575	0.52
6.06	0.652	0.574
6.07	0.61	0.533
6.08	0.574	0.541
6.09	0.552	0.565
6.1	0.532	0.524
6.11	0.551	0.513
6.12	0.543	0.528
6.13	0.525	0.537
6.14	0.545	0.528
6.15	0.532	0.495
6.16	0.539	0.507
6.17	0.561	0.491
6.18	0.57	0.496
6.19	0.52	0.571
6.2	0.567	0.567
6.21	0.557	0.508
6.22	0.577	0.589
6.23	0.518	0.576
6.24	0.547	0.514
6.25	0.545	0.559
6.26	0.509	0.637
6.27	0.556	0.548
6.28	0.542	0.543
6.29	0.528	0.528
6.3	0.581	0.548
6.31	0.521	0.553
6.32	0.536	0.592
6.33	0.523	0.595
6.34	0.572	0.537
6.35	0.517	0.565
6.36	0.581	0.587
6.37	0.664	0.515
6.38	0.631	0.607
6.39	0.585	0.538
6.4	0.574	0.555
6.41	0.523	0.532
6.42	0.567	0.567
6.43	0.561	0.531
6.44	0.513	0.574
6.45	0.528	0.572
6.46	0.546	0.606
6.47	0.574	0.54
6.48	0.576	0.546
6.49	0.503	0.579
6.5	0.57	0.568
6.51	0.569	0.578
6.52	0.52	0.585
6.53	0.524	0.514
6.54	0.472	0.569
6.55	0.582	0.563
6.56	0.526	0.565
6.57	0.544	0.529
6.58	0.515	0.524
6.59	0.561	0.565
6.6	0.532	0.557
6.61	0.571	0.54
6.62	0.534	0.535
6.63	0.539	0.557
6.64	0.529	0.528
6.65	0.548	0.549
6.66	0.489	0.521
6.67	0.553	0.574
6.68	0.598	0.569
6.69	0.513	0.492
6.7	0.568	0.518
6.71	0.544	0.516
6.72	0.557	0.523
6.73	0.551	0.536
6.74	0.524	0.568
6.75	0.501	0.544
6.76	0.565	0.602
6.77	0.543	0.536
6.78	0.554	0.521
6.79	0.512	0.558
6.8	0.489	0.567
6.81	0.535	0.648
6.82	0.526	0.539
6.83	0.549	0.575
6.84	0.539	0.581
6.85	0.528	0.573
6.86	0.514	0.565
6.87	0.5	0.547
6.88	0.443	0.536
6.89	0.499	0.54
6.9	0.509	0.634
6.91	0.553	0.54
6.92	0.572	0.607
6.93	0.577	0.528
6.94	0.535	0.518
6.95	0.541	0.565
6.96	0.522	0.508
6.97	0.558	0.505
6.98	0.584	0.535
6.99	0.503	0.53
7	0.555	0.509
7.01	0.527	0.527
7.02	0.48	0.527
7.03	0.527	0.507
7.04	0.51	0.514
7.05	0.538	0.51
7.06	0.528	0.548
7.07	0.511	0.585
7.08	0.51	0.577
7.09	0.514	0.576
7.1	0.538	0.575
7.11	0.545	0.527
7.12	0.62	0.52
7.13	0.61	0.549
7.14	0.488	0.497
7.15	0.483	0.578
7.16	0.489	0.544
7.17	0.517	0.524
7.18	0.567	0.538
7.19	0.52	0.544
7.2	0.51	0.547
7.21	0.515	0.516
7.22	0.509	0.536
7.23	0.494	0.526
7.24	0.529	0.534
7.25	0.551	0.45
7.26	0.525	0.569
7.27	0.52	0.507
7.28	0.504	0.52
7.29	0.513	0.535
7.3	0.579	0.584
7.31	0.497	0.509
7.32	0.546	0.476
7.33	0.536	0.516
7.34	0.491	0.486
7.35	0.551	0.552
7.36	0.51	0.504
7.37	0.574	0.555
7.38	0.557	0.535
7.39	0.503	0.547
7.4	0.53	0.538
7.41	0.517	0.541
7.42	0.58	0.516
7.43	0.526	0.55
7.44	0.519	0.505
7.45	0.511	0.53
7.46	0.534	0.515
7.47	0.509	0.525
7.48	0.477	0.557
7.49	0.546	0.561
7.5	0.536	0.497
7.51	0.54	0.525
7.52	0.531	0.525
7.53	0.532	0.502
7.54	0.494	0.561
7.55	0.528	0.522
7.56	0.531	0.513
7.57	0.569	0.523
7.58	0.502	0.531
7.59	0.51	0.531
7.6	0.558	0.533
7.61	0.527	0.535
7.62	0.506	0.59
7.63	0.537	0.54
7.64	0.568	0.488
7.65	0.573	0.489
7.66	0.581	0.518
7.67	0.53	0.57
7.68	0.536	0.52
7.69	0.56	0.54
7.7	0.616	0.494
7.71	0.557	0.484
7.72	0.557	0.487
7.73	0.519	0.508
7.74	0.572	0.513
7.75	0.547	0.537
7.76	0.531	0.559
7.77	0.589	0.502
7.78	0.533	0.512
7.79	0.578	0.509
7.8	0.594	0.546
7.81	0.527	0.538
7.82	0.571	0.512
7.83	0.609	0.52
7.84	0.575	0.493
7.85	0.506	0.517
7.86	0.545	0.574
7.87	0.552	0.535
7.88	0.54	0.545
7.89	0.586	0.571
7.9	0.571	0.519
7.91	0.599	0.538
7.92	0.601	0.5
7.93	0.678	0.505
7.94	0.612	0.544
7.95	0.598	0.521
7.96	0.571	0.53
7.97	0.603	0.539
7.98	0.577	0.503
7.99	0.582	0.526
8	0.576	0.519
8.01	0.579	0.542
8.02	0.534	0.557
8.03	0.586	0.544
8.04	0.561	0.54
8.05	0.521	0.527
8.06	0.51	0.523
8.07	0.589	0.509
8.08	0.546	0.523
8.09	0.535	0.52
8.1	0.597	0.508
8.11	0.582	0.527
8.12	0.577	0.553
8.13	0.588	0.524
8.14	0.536	0.518
8.15	0.54	0.54
8.16	0.524	0.508
8.17	0.545	0.509
8.18	0.512	0.53
8.19	0.547	0.51
8.2	0.509	0.496
8.21	0.533	0.513
8.22	0.512	0.526
8.23	0.568	0.526
8.24	0.548	0.485
8.25	0.532	0.512
8.26	0.542	0.523
8.27	0.555	0.522
8.28	0.566	0.507
8.29	0.566	0.559
8.3	0.542	0.51
8.31	0.606	0.513
8.32	0.524	0.503
8.33	0.487	0.507
8.34	0.504	0.48
8.35	0.513	0.52
8.36	0.516	0.518
8.37	0.56	0.47
8.38	0.537	0.503
8.39	0.532	0.508
8.4	0.505	0.525
8.41	0.511	0.495
8.42	0.568	0.514
8.43	0.507	0.509
8.44	0.557	0.486
8.45	0.539	0.48
8.46	0.544	0.518
8.47	0.49	0.471
8.48	0.508	0.518
8.49	0.522	0.544
8.5	0.502	0.505
8.51	0.529	0.539
8.52	0.493	0.516
8.53	0.495	0.543
8.54	0.517	0.502
8.55	0.493	0.503
8.56	0.526	0.564
8.57	0.51	0.526
8.58	0.492	0.529
8.59	0.516	0.546
8.6	0.524	0.531
8.61	0.5	0.538
8.62	0.477	0.503
8.63	0.486	0.513
8.64	0.529	0.52
8.65	0.478	0.523
8.66	0.518	0.545
8.67	0.537	0.517
8.68	0.509	0.563
8.69	0.481	0.513
8.7	0.552	0.53
8.71	0.51	0.494
8.72	0.512	0.507
8.73	0.523	0.529
8.74	0.509	0.526
8.75	0.497	0.544
8.76	0.5	0.555
8.77	0.501	0.548
8.78	0.536	0.549
8.79	0.51	0.525
8.8	0.504	0.522
8.81	0.529	0.491
8.82	0.511	0.499
8.83	0.511	0.52
8.84	0.499	0.579
8.85	0.503	0.529
8.86	0.515	0.585
8.87	0.57	0.523
8.88	0.483	0.519
8.89	0.481	0.521
8.9	0.533	0.497
8.91	0.474	0.525
8.92	0.544	0.518
8.93	0.503	0.557
8.94	0.551	0.514
8.95	0.57	0.565
8.96	0.5	0.548
8.97	0.528	0.513
8.98	0.499	0.524
8.99	0.563	0.497
9	0.581	0.518
9.01	0.578	0.534
9.02	0.569	0.546
9.03	0.606	0.505
9.04	0.601	0.513
9.05	0.616	0.493
9.06	0.536	0.496
9.07	0.638	0.519
9.08	0.577	0.481
9.09	0.529	0.504
9.1	0.481	0.53
9.11	0.558	0.513
9.12	0.471	0.496
9.13	0.517	0.494
9.14	0.514	0.521
9.15	0.489	0.513
9.16	0.515	0.48
9.17	0.555	0.485
9.18	0.508	0.49
9.19	0.512	0.512
9.2	0.501	0.496
9.21	0.505	0.512
9.22	0.496	0.517
9.23	0.525	0.51
9.24	0.496	0.502
9.25	0.514	0.538
9.26	0.503	0.544
9.27	0.525	0.516
9.28	0.474	0.52
9.29	0.482	0.531
9.3	0.509	0.518
9.31	0.515	0.501
9.32	0.501	0.477
9.33	0.487	0.488
9.34	0.518	0.523
9.35	0.514	0.522
9.36	0.52	0.556
9.37	0.512	0.558
9.38	0.51	0.498
9.39	0.494	0.49
9.4	0.503	0.511
9.41	0.474	0.531
9.42	0.522	0.505
9.43	0.506	0.5
9.44	0.543	0.516
9.45	0.572	0.546
9.46	0.591	0.507
9.47	0.577	0.53
9.48	0.532	0.517
9.49	0.609	0.495
9.5	0.55	0.515
9.51	0.535	0.533
9.52	0.512	0.554
9.53	0.517	0.5
9.54	0.53	0.501
9.55	0.581	0.507
9.56	0.516	0.497
9.57	0.557	0.509
9.58	0.522	0.498
9.59	0.544	0.478
9.6	0.532	0.505
9.61	0.542	0.514
9.62	0.558	0.521
9.63	0.531	0.493
9.64	0.635	0.494
9.65	0.589	0.512
9.66	0.571	0.501
9.67	0.556	0.472
9.68	0.637	0.508
9.69	0.543	0.471
9.7	0.587	0.496
9.71	0.613	0.508
9.72	0.623	0.501
9.73	0.616	0.507
9.74	0.606	0.513
9.75	0.549	0.494
9.76	0.568	0.526
9.77	0.547	0.49
9.78	0.581	0.524
9.79	0.541	0.511
9.8	0.591	0.557
9.81	0.546	0.502
9.82	0.543	0.516
9.83	0.601	0.5
9.84	0.553	0.502
9.85	0.568	0.502
9.86	0.593	0.516
9.87	0.586	0.517
9.88	0.545	0.509
9.89	0.501	0.486
9.9	0.507	0.492
9.91	0.51	0.514
9.92	0.551	0.483
9.93	0.534	0.505
9.94	0.538	0.541
9.95	0.5	0.519
9.96	0.531	0.495
9.97	0.534	0.513
9.98	0.498	0.488
9.99	0.577	0.536
10	0.496	0.506
10.01	0.529	0.55
10.02	0.519	0.501
10.03	0.505	0.535
10.04	0.546	0.499
10.05	0.508	0.505
10.06	0.528	0.517
10.07	0.48	0.519
10.08	0.502	0.55
10.09	0.524	0.556
10.1	0.539	0.486
10.11	0.552	0.515
10.12	0.519	0.499
10.13	0.51	0.524
10.14	0.565	0.547
10.15	0.547	0.539
10.16	0.52	0.494
10.17	0.553	0.539
10.18	0.612	0.48
10.19	0.557	0.529
10.2	0.56	0.546
10.21	0.518	0.513
10.22	0.562	0.521
10.23	0.593	0.516
10.24	0.523	0.488
10.25	0.606	0.494
10.26	0.512	0.533
10.27	0.547	0.574
10.28	0.509	0.497
10.29	0.607	0.525
10.3	0.571	0.533
10.31	0.632	0.53
10.32	0.513	0.501
10.33	0.501	0.507
10.34	0.489	0.505
10.35	0.511	0.518
10.36	0.516	0.501
10.37	0.522	0.536
10.38	0.502	0.489
10.39	0.568	0.507
10.4	0.543	0.513
10.41	0.623	0.523
10.42	0.515	0.504
10.43	0.544	0.521
10.44	0.516	0.512
10.45	0.555	0.524
10.46	0.503	0.482
10.47	0.514	0.516
10.48	0.532	0.512
10.49	0.508	0.494
10.5	0.555	0.502
10.51	0.541	0.522
10.52	0.524	0.503
10.53	0.607	0.51
10.54	0.56	0.523
10.55	0.522	0.534
10.56	0.48	0.523
10.57	0.526	0.491
10.58	0.531	0.539
10.59	0.547	0.546
10.6	0.515	0.528
10.61	0.513	0.501
10.62	0.529	0.513
10.63	0.534	0.524
10.64	0.509	0.524
10.65	0.548	0.544
10.66	0.516	0.535
10.67	0.529	0.562
10.68	0.51	0.517
10.69	0.548	0.55
10.7	0.523	0.518
10.71	0.555	0.507
10.72	0.523	0.49
10.73	0.595	0.542
10.74	0.575	0.507
10.75	0.519	0.505
10.76	0.512	0.501
10.77	0.547	0.492
10.78	0.546	0.499
10.79	0.569	0.503
10.8	0.535	0.513
10.81	0.5	0.515
10.82	0.52	0.525
10.83	0.52	0.508
10.84	0.572	0.513
10.85	0.506	0.503
10.86	0.543	0.563
10.87	0.558	0.519
10.88	0.527	0.507
10.89	0.511	0.52
10.9	0.541	0.511
10.91	0.54	0.52
10.92	0.585	0.516
10.93	0.505	0.514
10.94	0.509	0.488
10.95	0.507	0.523
10.96	0.529	0.516
10.97	0.547	0.487
10.98	0.518	0.531
10.99	0.518	0.515
11	0.509	0.523
11.01	0.509	0.519
11.02	0.513	0.533
11.03	0.498	0.486
11.04	0.51	0.535
11.05	0.511	0.54
11.06	0.508	0.549
11.07	0.543	0.482
11.08	0.55	0.488
11.09	0.531	0.548
11.1	0.513	0.531
11.11	0.513	0.505
11.12	0.531	0.516
11.13	0.605	0.512
11.14	0.572	0.526
11.15	0.55	0.571
11.16	0.636	0.536
11.17	0.58	0.53
11.18	0.593	0.537
11.19	0.554	0.513
11.2	0.52	0.525
11.21	0.56	0.516
11.22	0.597	0.492
11.23	0.573	0.556
11.24	0.523	0.62
11.25	0.501	0.539
11.26	0.532	0.518
11.27	0.478	0.568
11.28	0.499	0.469
11.29	0.509	0.543
11.3	0.518	0.483
11.31	0.53	0.574
11.32	0.523	0.522
11.33	0.528	0.53
11.34	0.581	0.571
11.35	0.519	0.494
11.36	0.534	0.562
11.37	0.523	0.527
11.38	0.516	0.608
11.39	0.597	0.534
11.4	0.58	0.494
11.41	0.553	0.514
11.42	0.537	0.566
11.43	0.548	0.523
11.44	0.595	0.524
11.45	0.581	0.531
11.46	0.53	0.533
11.47	0.532	0.517
11.48	0.489	0.505
11.49	0.532	0.527
11.5	0.542	0.515
11.51	0.554	0.558
11.52	0.599	0.52
11.53	0.546	0.508
11.54	0.558	0.486
11.55	0.618	0.506
11.56	0.605	0.53
11.57	0.562	0.493
11.58	0.531	0.576
11.59	0.549	0.525
11.6	0.546	0.562
11.61	0.505	0.506
11.62	0.492	0.495
11.63	0.527	0.505
11.64	0.5	0.501
11.65	0.514	0.486
11.66	0.505	0.609
11.67	0.527	0.517
11.68	0.51	0.528
11.69	0.474	0.499
11.7	0.526	0.517
11.71	0.511	0.489
11.72	0.555	0.509
11.73	0.503	0.496
11.74	0.481	0.539
11.75	0.47	0.473
11.76	0.507	0.539
11.77	0.529	0.52
11.78	0.54	0.508
11.79	0.521	0.537
11.8	0.504	0.505
11.81	0.509	0.504
11.82	0.553	0.501
11.83	0.511	0.501
11.84	0.507	0.511
11.85	0.494	0.548
11.86	0.487	0.554
11.87	0.516	0.516
11.88	0.522	0.547
11.89	0.539	0.51
11.9	0.593	0.615
11.91	0.547	0.528
11.92	0.48	0.555
11.93	0.523	0.493
11.94	0.523	0.499
11.95	0.505	0.517
11.96	0.505	0.529
11.97	0.49	0.523
11.98	0.537	0.535
11.99	0.504	0.553
12	0.509	0.574
12.01	0.488	0.516
12.02	0.551	0.479
12.03	0.509	0.539
12.04	0.55	0.496
12.05	0.508	0.486
12.06	0.477	0.503
12.07	0.518	0.522
12.08	0.512	0.496
12.09	0.522	0.516
12.1	0.528	0.495
12.11	0.528	0.52
12.12	0.512	0.537
12.13	0.514	0.499
12.14	0.559	0.499
12.15	0.495	0.563
12.16	0.528	0.528
12.17	0.494	0.507
12.18	0.534	0.523
12.19	0.586	0.52
12.2	0.537	0.495
12.21	0.58	0.513
12.22	0.616	0.521
12.23	0.519	0.511
12.24	0.527	0.575
12.25	0.533	0.512
12.26	0.511	0.531
12.27	0.495	0.515
12.28	0.497	0.484
12.29	0.477	0.524
12.3	0.496	0.508
12.31	0.527	0.532
12.32	0.507	0.485
12.33	0.567	0.516
12.34	0.497	0.499
12.35	0.516	0.488
12.36	0.507	0.54
12.37	0.551	0.491
12.38	0.494	0.493
12.39	0.515	0.53
12.4	0.525	0.54
12.41	0.52	0.499
12.42	0.502	0.508
12.43	0.518	0.515
12.44	0.512	0.518
12.45	0.487	0.532
12.46	0.493	0.464
12.47	0.517	0.52
12.48	0.485	0.504
12.49	0.495	0.465
12.5	0.489	0.51
12.51	0.551	0.52
12.52	0.521	0.545
12.53	0.506	0.493
12.54	0.499	0.494
12.55	0.508	0.516
12.56	0.514	0.512
12.57	0.558	0.495
12.58	0.509	0.503
12.59	0.508	0.545
12.6	0.507	0.531
12.61	0.533	0.475
12.62	0.521	0.525
12.63	0.492	0.491
12.64	0.492	0.526
12.65	0.494	0.487
12.66	0.51	0.524
12.67	0.521	0.513
12.68	0.539	0.494
12.69	0.512	0.543
12.7	0.534	0.48
12.71	0.517	0.521
12.72	0.557	0.565
12.73	0.549	0.528
12.74	0.504	0.489
12.75	0.51	0.548
12.76	0.524	0.505
12.77	0.52	0.538
12.78	0.48	0.499
12.79	0.513	0.538
12.8	0.472	0.521
12.81	0.509	0.48
12.82	0.499	0.514
12.83	0.534	0.526
12.84	0.509	0.526
12.85	0.506	0.512
12.86	0.517	0.508
12.87	0.493	0.53
12.88	0.493	0.535
12.89	0.522	0.517
12.9	0.505	0.523
12.91	0.511	0.493
12.92	0.491	0.499
12.93	0.503	0.532
12.94	0.54	0.556
12.95	0.536	0.509
12.96	0.502	0.5
12.97	0.516	0.518
12.98	0.486	0.49
12.99	0.557	0.535
13	0.481	0.475
13.01	0.524	0.478
13.02	0.539	0.501
13.03	0.532	0.487
13.04	0.511	0.54
13.05	0.545	0.508
13.06	0.503	0.495
13.07	0.504	0.474
13.08	0.532	0.54
13.09	0.522	0.486
13.1	0.533	0.543
13.11	0.522	0.52
13.12	0.504	0.528
13.13	0.513	0.545
13.14	0.5	0.518
13.15	0.511	0.495
13.16	0.51	0.512
13.17	0.5	0.523
13.18	0.558	0.539
13.19	0.552	0.525
13.2	0.555	0.514
13.21	0.517	0.493
13.22	0.531	0.485
13.23	0.503	0.493
13.24	0.491	0.472
13.25	0.547	0.515
13.26	0.544	0.548
13.27	0.506	0.503
13.28	0.521	0.528
13.29	0.521	0.522
13.3	0.561	0.537
13.31	0.499	0.483
13.32	0.512	0.503
13.33	0.506	0.539
13.34	0.518	0.504
13.35	0.529	0.53
13.36	0.524	0.504
13.37	0.52	0.491
13.38	0.528	0.483
13.39	0.527	0.464
13.4	0.506	0.494
13.41	0.516	0.503
13.42	0.48	0.552
13.43	0.528	0.511
13.44	0.509	0.517
13.45	0.539	0.482
13.46	0.517	0.536
13.47	0.514	0.525
13.48	0.505	0.487
13.49	0.529	0.535
13.5	0.537	0.531
13.51	0.524	0.571
13.52	0.539	0.55
13.53	0.509	0.51
13.54	0.533	0.517
13.55	0.506	0.576
13.56	0.517	0.519
13.57	0.57	0.514
13.58	0.536	0.561
13.59	0.515	0.523
13.6	0.525	0.481
13.61	0.488	0.544
13.62	0.596	0.503
13.63	0.531	0.506
13.64	0.556	0.489
13.65	0.512	0.558
13.66	0.515	0.499
13.67	0.509	0.541
13.68	0.493	0.505
13.69	0.501	0.507
13.7	0.546	0.487
13.71	0.558	0.55
13.72	0.553	0.494
13.73	0.482	0.545
13.74	0.499	0.513
13.75	0.515	0.519
13.76	0.497	0.496
13.77	0.472	0.569
13.78	0.474	0.561
13.79	0.516	0.493
13.8	0.533	0.499
13.81	0.6	0.532
13.82	0.495	0.478
13.83	0.51	0.504
13.84	0.557	0.489
13.85	0.5	0.532
13.86	0.466	0.536
13.87	0.524	0.526
13.88	0.507	0.59
13.89	0.521	0.514
13.9	0.524	0.54
13.91	0.504	0.557
13.92	0.505	0.548
13.93	0.542	0.532
13.94	0.53	0.532
13.95	0.508	0.529
13.96	0.502	0.502
13.97	0.541	0.545
13.98	0.534	0.608
13.99	0.577	0.531
14	0.552	0.506
14.01	0.533	0.511
14.02	0.552	0.519
14.03	0.587	0.552
14.04	0.557	0.523
14.05	0.539	0.508
14.06	0.575	0.569
14.07	0.542	0.506
14.08	0.558	0.537
14.09	0.543	0.519
14.1	0.568	0.497
14.11	0.532	0.486
14.12	0.535	0.506
14.13	0.516	0.518
14.14	0.508	0.512
14.15	0.512	0.503
14.16	0.511	0.488
14.17	0.558	0.519
14.18	0.504	0.515
14.19	0.518	0.525
14.2	0.52	0.529
14.21	0.492	0.509
14.22	0.544	0.528
14.23	0.505	0.503
14.24	0.508	0.51
14.25	0.499	0.494
14.26	0.493	0.52
14.27	0.528	0.524
14.28	0.507	0.538
14.29	0.5	0.503
14.3	0.495	0.516
14.31	0.498	0.524
14.32	0.538	0.536
14.33	0.562	0.529
14.34	0.526	0.513
14.35	0.504	0.488
14.36	0.548	0.535
14.37	0.478	0.504
14.38	0.499	0.543
14.39	0.495	0.502
14.4	0.5	0.512
14.41	0.524	0.513
14.42	0.503	0.503
14.43	0.484	0.489
14.44	0.571	0.532
14.45	0.527	0.605
14.46	0.572	0.525
14.47	0.552	0.497
14.48	0.521	0.492
14.49	0.501	0.512
14.5	0.596	0.511
14.51	0.543	0.509
14.52	0.586	0.512
14.53	0.519	0.497
14.54	0.584	0.478
14.55	0.504	0.514
14.56	0.558	0.52
14.57	0.524	0.491
14.58	0.556	0.493
14.59	0.592	0.513
14.6	0.554	0.523
14.61	0.567	0.492
14.62	0.525	0.515
14.63	0.533	0.483
14.64	0.529	0.505
14.65	0.562	0.502
14.66	0.528	0.485
14.67	0.582	0.469
14.68	0.586	0.482
14.69	0.573	0.507
14.7	0.556	0.5
14.71	0.539	0.513
14.72	0.531	0.523
14.73	0.518	0.493
14.74	0.559	0.496
14.75	0.537	0.516
14.76	0.51	0.502
14.77	0.549	0.527
14.78	0.519	0.512
14.79	0.562	0.517
14.8	0.503	0.494
14.81	0.515	0.479
14.82	0.534	0.514
14.83	0.532	0.508
14.84	0.569	0.501
14.85	0.522	0.522
14.86	0.53	0.512
14.87	0.603	0.523
14.88	0.528	0.536
14.89	0.609	0.526
14.9	0.576	0.47
14.91	0.551	0.504
14.92	0.529	0.502
14.93	0.572	0.514
14.94	0.546	0.499
14.95	0.507	0.539
14.96	0.565	0.48
14.97	0.498	0.502
14.98	0.509	0.517
14.99	0.464	0.481
15	0.505	0.518
15.01	0.529	0.51
15.02	0.48	0.503
15.03	0.59	0.515
15.04	0.598	0.532
15.05	0.593	0.505
15.06	0.563	0.486
15.07	0.606	0.547
15.08	0.58	0.544
15.09	0.561	0.495
15.1	0.54	0.53
15.11	0.61	0.513
15.12	0.621	0.509
15.13	0.526	0.51
15.14	0.532	0.491
15.15	0.484	0.526
15.16	0.54	0.535
15.17	0.526	0.501
15.18	0.577	0.539
15.19	0.589	0.524
15.2	0.605	0.547
15.21	0.565	0.517
15.22	0.52	0.514
15.23	0.538	0.527
15.24	0.578	0.545
15.25	0.571	0.499
15.26	0.564	0.569
15.27	0.556	0.593
15.28	0.574	0.611
15.29	0.543	0.536
15.3	0.502	0.51
15.31	0.514	0.554
15.32	0.526	0.498
15.33	0.508	0.51
15.34	0.52	0.511
15.35	0.499	0.541
15.36	0.522	0.577
15.37	0.519	0.551
15.38	0.548	0.487
15.39	0.524	0.563
15.4	0.526	0.517
15.41	0.524	0.504
15.42	0.597	0.487
15.43	0.533	0.52
15.44	0.553	0.529
15.45	0.538	0.493
15.46	0.6	0.497
15.47	0.554	0.531
15.48	0.557	0.538
15.49	0.544	0.538
15.5	0.539	0.568
15.51	0.516	0.508
15.52	0.502	0.494
15.53	0.561	0.499
15.54	0.518	0.531
15.55	0.592	0.489
15.56	0.545	0.504
15.57	0.558	0.506
15.58	0.488	0.538
15.59	0.468	0.54
15.6	0.479	0.521
15.61	0.488	0.522
15.62	0.519	0.536
15.63	0.502	0.522
15.64	0.489	0.571
15.65	0.501	0.518
15.66	0.493	0.511
15.67	0.502	0.508
15.68	0.499	0.501
15.69	0.509	0.526
15.7	0.487	0.505
15.71	0.527	0.537
15.72	0.482	0.498
15.73	0.471	0.51
15.74	0.494	0.487
15.75	0.51	0.5
15.76	0.5	0.495
15.77	0.461	0.548
15.78	0.504	0.497
15.79	0.522	0.477
15.8	0.506	0.503
15.81	0.461	0.496
15.82	0.485	0.511
15.83	0.501	0.519
15.84	0.514	0.514
15.85	0.488	0.567
15.86	0.53	0.599
15.87	0.505	0.549
15.88	0.491	0.565
15.89	0.518	0.512
15.9	0.494	0.47
15.91	0.522	0.502
15.92	0.511	0.496
15.93	0.486	0.502
15.94	0.544	0.51
15.95	0.496	0.497
15.96	0.5	0.493
15.97	0.536	0.496
15.98	0.532	0.514
15.99	0.527	0.54
16	0.477	0.5
16.01	0.487	0.532
16.02	0.482	0.538
16.03	0.532	0.509
16.04	0.547	0.485
16.05	0.484	0.513
16.06	0.493	0.476
16.07	0.519	0.523
16.08	0.473	0.506
16.09	0.476	0.509
16.1	0.508	0.492
16.11	0.537	0.521
16.12	0.55	0.509
16.13	0.51	0.469
16.14	0.481	0.517
16.15	0.51	0.499
16.16	0.523	0.488
16.17	0.496	0.537
16.18	0.493	0.525
16.19	0.494	0.503
16.2	0.584	0.502
16.21	0.488	0.479
16.22	0.502	0.514
16.23	0.518	0.468
16.24	0.525	0.482
16.25	0.518	0.496
16.26	0.517	0.511
16.27	0.473	0.506
16.28	0.493	0.486
16.29	0.473	0.564
16.3	0.488	0.508
16.31	0.528	0.51
16.32	0.488	0.518
16.33	0.509	0.511
16.34	0.506	0.55
16.35	0.506	0.541
16.36	0.467	0.512
16.37	0.489	0.483
16.38	0.538	0.499
16.39	0.474	0.525
16.4	0.499	0.563
16.41	0.519	0.51
16.42	0.497	0.533
16.43	0.547	0.54
16.44	0.52	0.533
16.45	0.509	0.502
16.46	0.513	0.565
16.47	0.497	0.518
16.48	0.501	0.536
16.49	0.513	0.513
16.5	0.503	0.498
16.51	0.515	0.511
16.52	0.502	0.486
16.53	0.536	0.479
16.54	0.515	0.499
16.55	0.49	0.503
16.56	0.491	0.499
16.57	0.506	0.518
16.58	0.518	0.483
16.59	0.484	0.543
16.6	0.496	0.511
16.61	0.494	0.512
16.62	0.496	0.524
16.63	0.545	0.538
16.64	0.485	0.531
16.65	0.539	0.514
16.66	0.505	0.53
16.67	0.478	0.525
16.68	0.497	0.517
16.69	0.5	0.522
16.7	0.506	0.51
16.71	0.499	0.515
16.72	0.474	0.526
16.73	0.491	0.538
16.74	0.526	0.499
16.75	0.527	0.49
16.76	0.493	0.488
16.77	0.527	0.485
16.78	0.49	0.53
16.79	0.52	0.527
16.8	0.494	0.564
16.81	0.474	0.506
16.82	0.532	0.504
16.83	0.471	0.508
16.84	0.51	0.5
16.85	0.55	0.545
16.86	0.537	0.529
16.87	0.486	0.511
16.88	0.579	0.517
16.89	0.578	0.517
16.9	0.49	0.509
16.91	0.505	0.511
16.92	0.548	0.514
16.93	0.471	0.522
16.94	0.594	0.491
16.95	0.521	0.534
16.96	0.516	0.577
16.97	0.513	0.505
16.98	0.494	0.497
16.99	0.498	0.507
17	0.502	0.48
17.01	0.514	0.53
17.02	0.505	0.506
17.03	0.501	0.489
17.04	0.469	0.499
17.05	0.507	0.553
17.06	0.453	0.499
17.07	0.469	0.523
17.08	0.501	0.556
17.09	0.469	0.531
17.1	0.536	0.531
17.11	0.516	0.566
17.12	0.504	0.542
17.13	0.467	0.487
17.14	0.555	0.537
17.15	0.518	0.522
17.16	0.477	0.512
17.17	0.499	0.513
17.18	0.477	0.496
17.19	0.579	0.5
17.2	0.505	0.509
17.21	0.518	0.491
17.22	0.514	0.511
17.23	0.465	0.549
17.24	0.491	0.503
17.25	0.474	0.513
17.26	0.503	0.494
17.27	0.502	0.533
17.28	0.517	0.497
17.29	0.51	0.547
17.3	0.491	0.53
17.31	0.501	0.536
17.32	0.495	0.535
17.33	0.483	0.544
17.34	0.506	0.497
17.35	0.496	0.496
17.36	0.485	0.538
17.37	0.498	0.495
17.38	0.507	0.523
17.39	0.503	0.532
17.4	0.518	0.532
17.41	0.495	0.475
17.42	0.58	0.549
17.43	0.521	0.565
17.44	0.484	0.556
17.45	0.523	0.499
17.46	0.496	0.509
17.47	0.524	0.5
17.48	0.5	0.537
17.49	0.559	0.476
17.5	0.509	0.496
17.51	0.549	0.506
17.52	0.524	0.501
17.53	0.505	0.491
17.54	0.536	0.521
17.55	0.596	0.501
17.56	0.528	0.524
17.57	0.562	0.535
17.58	0.628	0.529
17.59	0.621	0.518
17.6	0.618	0.507
17.61	0.513	0.547
17.62	0.496	0.528
17.63	0.491	0.498
17.64	0.497	0.522
17.65	0.525	0.536
17.66	0.447	0.522
17.67	0.526	0.517
17.68	0.543	0.551
17.69	0.558	0.528
17.7	0.546	0.516
17.71	0.547	0.557
17.72	0.526	0.501
17.73	0.503	0.497
17.74	0.517	0.508
17.75	0.562	0.503
17.76	0.469	0.513
17.77	0.537	0.52
17.78	0.517	0.519
17.79	0.521	0.514
17.8	0.533	0.506
17.81	0.513	0.49
17.82	0.518	0.49
17.83	0.471	0.513
17.84	0.504	0.495
17.85	0.534	0.536
17.86	0.499	0.547
17.87	0.51	0.535
17.88	0.517	0.483
17.89	0.527	0.512
17.9	0.471	0.51
17.91	0.467	0.483
17.92	0.467	0.492
17.93	0.5	0.508
17.94	0.538	0.549
17.95	0.513	0.49
17.96	0.55	0.519
17.97	0.537	0.528
17.98	0.566	0.488
17.99	0.534	0.505
18	0.557	0.525
18.01	0.484	0.502
18.02	0.571	0.517
18.03	0.533	0.509
18.04	0.536	0.548
18.05	0.528	0.506
18.06	0.462	0.51
18.07	0.466	0.518
18.08	0.529	0.496
18.09	0.485	0.51
18.1	0.533	0.5
18.11	0.529	0.509
18.12	0.467	0.49
18.13	0.476	0.492
18.14	0.476	0.503
18.15	0.51	0.477
18.16	0.503	0.506
18.17	0.501	0.484
18.18	0.538	0.492
18.19	0.537	0.556
18.2	0.53	0.52
18.21	0.533	0.521
18.22	0.578	0.483
18.23	0.545	0.525
18.24	0.532	0.555
18.25	0.574	0.517
18.26	0.548	0.537
18.27	0.527	0.517
18.28	0.558	0.531
18.29	0.532	0.51
18.3	0.517	0.492
18.31	0.533	0.527
18.32	0.531	0.511
18.33	0.552	0.498
18.34	0.522	0.509
18.35	0.595	0.496
18.36	0.533	0.512
18.37	0.48	0.487
18.38	0.501	0.485
18.39	0.505	0.495
18.4	0.507	0.503
18.41	0.497	0.472
18.42	0.488	0.53
18.43	0.514	0.509
18.44	0.508	0.495
18.45	0.533	0.475
18.46	0.529	0.505
18.47	0.525	0.54
18.48	0.559	0.478
18.49	0.566	0.517
18.5	0.487	0.502
18.51	0.518	0.538
18.52	0.546	0.512
18.53	0.488	0.544
18.54	0.478	0.504
18.55	0.496	0.515
18.56	0.496	0.478
18.57	0.515	0.497
18.58	0.491	0.521
18.59	0.508	0.505
18.6	0.491	0.512
18.61	0.493	0.484
18.62	0.525	0.475
18.63	0.504	0.518
18.64	0.489	0.514
18.65	0.559	0.485
18.66	0.523	0.513
18.67	0.546	0.515
18.68	0.58	0.508
18.69	0.555	0.501
18.7	0.542	0.484
18.71	0.488	0.545
18.72	0.536	0.477
18.73	0.536	0.524
18.74	0.54	0.501
18.75	0.554	0.559
18.76	0.541	0.545
18.77	0.558	0.555
18.78	0.529	0.533
18.79	0.571	0.549
18.8	0.583	0.515
18.81	0.553	0.517
18.82	0.557	0.523
18.83	0.511	0.481
18.84	0.525	0.5
18.85	0.547	0.509
18.86	0.507	0.487
18.87	0.566	0.547
18.88	0.546	0.504
18.89	0.561	0.52
18.9	0.546	0.534
18.91	0.543	0.507
18.92	0.517	0.527
18.93	0.461	0.505
18.94	0.522	0.495
18.95	0.47	0.549
18.96	0.505	0.577
18.97	0.481	0.488
18.98	0.507	0.504
18.99	0.541	0.533
19	0.505	0.542
19.01	0.529	0.521
19.02	0.519	0.557
19.03	0.512	0.523
19.04	0.583	0.492
19.05	0.526	0.541
19.06	0.509	0.543
19.07	0.542	0.513
19.08	0.504	0.504
19.09	0.527	0.515
19.1	0.514	0.493
19.11	0.499	0.504
19.12	0.531	0.509
19.13	0.504	0.505
19.14	0.513	0.485
19.15	0.469	0.53
19.16	0.507	0.498
19.17	0.481	0.517
19.18	0.475	0.565
19.19	0.508	0.482
19.2	0.477	0.536
19.21	0.471	0.467
19.22	0.48	0.497
19.23	0.504	0.5
19.24	0.497	0.566
19.25	0.502	0.539
19.26	0.538	0.523
19.27	0.535	0.499
19.28	0.497	0.51
19.29	0.501	0.501
19.3	0.5	0.48
19.31	0.531	0.499
19.32	0.535	0.487
19.33	0.551	0.492
19.34	0.498	0.476
19.35	0.485	0.483
19.36	0.619	0.518
19.37	0.552	0.494
19.38	0.572	0.532
19.39	0.577	0.513
19.4	0.535	0.484
19.41	0.577	0.554
19.42	0.5	0.502
19.43	0.599	0.499
19.44	0.547	0.488
19.45	0.55	0.464
19.46	0.596	0.496
19.47	0.524	0.509
19.48	0.509	0.494
19.49	0.56	0.537
19.5	0.517	0.477
19.51	0.5	0.512
19.52	0.553	0.489
19.53	0.487	0.542
19.54	0.539	0.574
19.55	0.491	0.551
19.56	0.55	0.518
19.57	0.478	0.495
19.58	0.486	0.512
19.59	0.507	0.524
19.6	0.508	0.556
19.61	0.548	0.551
19.62	0.532	0.532
19.63	0.507	0.538
19.64	0.513	0.479
19.65	0.527	0.513
19.66	0.495	0.498
19.67	0.571	0.482
19.68	0.561	0.516
19.69	0.544	0.518
19.7	0.549	0.471
19.71	0.506	0.537
19.72	0.498	0.492
19.73	0.542	0.483
19.74	0.499	0.51
19.75	0.512	0.508
19.76	0.519	0.503
19.77	0.494	0.486
19.78	0.498	0.455
19.79	0.52	0.501
19.8	0.499	0.497
19.81	0.486	0.483
19.82	0.497	0.521
19.83	0.475	0.486
19.84	0.527	0.532
19.85	0.518	0.487
19.86	0.476	0.492
19.87	0.513	0.501
19.88	0.54	0.483
19.89	0.515	0.558
19.9	0.52	0.508
19.91	0.534	0.479
19.92	0.509	0.49
19.93	0.543	0.485
19.94	0.524	0.471
19.95	0.531	0.508
19.96	0.503	0.448
19.97	0.496	0.484
19.98	0.494	0.483
[truncated: 38,002 more rows]

## Sheet: Figure6E-F
Time (ns)	Distance1 (nm)	Distance2 (nm)
0	0.472	0.434
0.01	0.412	0.432
0.02	0.421	0.432
0.03	0.459	0.455
0.04	0.431	0.449
0.05	0.435	0.404
0.06	0.446	0.426
0.07	0.447	0.458
0.08	0.424	0.46
0.09	0.453	0.461
0.1	0.439	0.41
0.11	0.432	0.478
0.12	0.431	0.431
0.13	0.429	0.466
0.14	0.446	0.393
0.15	0.443	0.418
0.16	0.427	0.467
0.17	0.467	0.46
0.18	0.468	0.433
0.19	0.426	0.467
0.2	0.443	0.426
0.21	0.476	0.409
0.22	0.496	0.422
0.23	0.45	0.405
0.24	0.508	0.44
0.25	0.523	0.442
0.26	0.466	0.428
0.27	0.593	0.42
0.28	0.495	0.4
0.29	0.51	0.459
0.3	0.534	0.417
0.31	0.571	0.428
0.32	0.621	0.443
0.33	0.61	0.422
0.34	0.489	0.506
0.35	0.491	0.449
0.36	0.465	0.459
0.37	0.556	0.473
0.38	0.536	0.47
0.39	0.531	0.424
0.4	0.507	0.452
0.41	0.497	0.448
0.42	0.467	0.452
0.43	0.468	0.41
0.44	0.483	0.425
0.45	0.445	0.489
0.46	0.503	0.52
0.47	0.452	0.573
0.48	0.49	0.586
0.49	0.444	0.548
0.5	0.445	0.481
0.51	0.511	0.556
0.52	0.519	0.452
0.53	0.496	0.547
0.54	0.51	0.52
0.55	0.534	0.535
0.56	0.508	0.475
0.57	0.509	0.572
0.58	0.463	0.503
0.59	0.462	0.485
0.6	0.504	0.444
0.61	0.468	0.465
0.62	0.511	0.425
0.63	0.469	0.459
0.64	0.496	0.469
0.65	0.461	0.453
0.66	0.525	0.485
0.67	0.461	0.514
0.68	0.459	0.541
0.69	0.449	0.5
0.7	0.49	0.47
0.71	0.454	0.469
0.72	0.429	0.443
0.73	0.431	0.438
0.74	0.472	0.436
0.75	0.449	0.42
0.76	0.446	0.487
0.77	0.438	0.494
0.78	0.449	0.448
0.79	0.43	0.47
0.8	0.485	0.449
0.81	0.462	0.463
0.82	0.445	0.472
0.83	0.462	0.457
0.84	0.453	0.404
0.85	0.439	0.394
0.86	0.521	0.386
0.87	0.44	0.385
0.88	0.461	0.405
0.89	0.479	0.452
0.9	0.477	0.421
0.91	0.443	0.446
0.92	0.439	0.401
0.93	0.492	0.404
0.94	0.455	0.41
0.95	0.489	0.405
0.96	0.438	0.474
0.97	0.45	0.442
0.98	0.458	0.466
0.99	0.465	0.428
1	0.48	0.462
1.01	0.457	0.437
1.02	0.473	0.455
1.03	0.465	0.467
1.04	0.469	0.446
1.05	0.439	0.49
1.06	0.455	0.47
1.07	0.474	0.523
1.08	0.512	0.457
1.09	0.454	0.46
1.1	0.467	0.467
1.11	0.458	0.447
1.12	0.432	0.453
1.13	0.487	0.46
1.14	0.46	0.479
1.15	0.437	0.47
1.16	0.415	0.453
1.17	0.438	0.456
1.18	0.405	0.447
1.19	0.408	0.407
1.2	0.424	0.504
1.21	0.422	0.45
1.22	0.438	0.475
1.23	0.46	0.458
1.24	0.417	0.458
1.25	0.439	0.482
1.26	0.464	0.523
1.27	0.469	0.459
1.28	0.442	0.44
1.29	0.421	0.456
1.3	0.44	0.446
1.31	0.488	0.492
1.32	0.446	0.45
1.33	0.438	0.447
1.34	0.462	0.452
1.35	0.428	0.443
1.36	0.455	0.438
1.37	0.455	0.54
1.38	0.423	0.531
1.39	0.478	0.579
1.4	0.46	0.489
1.41	0.499	0.511
1.42	0.471	0.518
1.43	0.441	0.52
1.44	0.503	0.506
1.45	0.559	0.5
1.46	0.444	0.536
1.47	0.439	0.511
1.48	0.487	0.542
1.49	0.46	0.514
1.5	0.473	0.529
1.51	0.48	0.527
1.52	0.49	0.53
1.53	0.467	0.526
1.54	0.485	0.52
1.55	0.46	0.563
1.56	0.478	0.507
1.57	0.448	0.51
1.58	0.45	0.51
1.59	0.455	0.562
1.6	0.505	0.508
1.61	0.523	0.538
1.62	0.488	0.516
1.63	0.487	0.561
1.64	0.473	0.525
1.65	0.512	0.546
1.66	0.477	0.526
1.67	0.463	0.558
1.68	0.459	0.534
1.69	0.524	0.52
1.7	0.523	0.563
1.71	0.44	0.539
1.72	0.509	0.542
1.73	0.488	0.554
1.74	0.482	0.522
1.75	0.466	0.529
1.76	0.446	0.54
1.77	0.527	0.577
1.78	0.474	0.548
1.79	0.531	0.565
1.8	0.489	0.497
1.81	0.488	0.502
1.82	0.467	0.541
1.83	0.444	0.509
1.84	0.46	0.512
1.85	0.41	0.55
1.86	0.448	0.541
1.87	0.475	0.491
1.88	0.399	0.531
1.89	0.466	0.547
1.9	0.438	0.53
1.91	0.437	0.524
1.92	0.437	0.538
1.93	0.452	0.531
1.94	0.439	0.532
1.95	0.454	0.536
1.96	0.44	0.486
1.97	0.435	0.499
1.98	0.468	0.504
1.99	0.456	0.52
2	0.442	0.519
2.01	0.448	0.51
2.02	0.451	0.48
2.03	0.458	0.517
2.04	0.479	0.539
2.05	0.442	0.527
2.06	0.447	0.523
2.07	0.428	0.532
2.08	0.412	0.521
2.09	0.476	0.549
2.1	0.459	0.501
2.11	0.475	0.558
2.12	0.468	0.537
2.13	0.454	0.52
2.14	0.472	0.521
2.15	0.448	0.517
2.16	0.442	0.534
2.17	0.411	0.497
2.18	0.438	0.539
2.19	0.455	0.554
2.2	0.474	0.52
2.21	0.411	0.525
2.22	0.431	0.541
2.23	0.42	0.556
2.24	0.461	0.53
2.25	0.465	0.553
2.26	0.443	0.499
2.27	0.412	0.502
2.28	0.467	0.531
2.29	0.462	0.542
2.3	0.439	0.526
2.31	0.455	0.536
2.32	0.43	0.53
2.33	0.496	0.552
2.34	0.461	0.547
2.35	0.479	0.546
2.36	0.452	0.533
2.37	0.446	0.512
2.38	0.459	0.543
2.39	0.479	0.534
2.4	0.457	0.524
2.41	0.487	0.55
2.42	0.487	0.528
2.43	0.461	0.505
2.44	0.458	0.534
2.45	0.493	0.494
2.46	0.45	0.528
2.47	0.452	0.545
2.48	0.525	0.552
2.49	0.486	0.549
2.5	0.443	0.571
2.51	0.453	0.528
2.52	0.448	0.551
2.53	0.457	0.582
2.54	0.428	0.517
2.55	0.452	0.55
2.56	0.431	0.522
2.57	0.429	0.514
2.58	0.459	0.589
2.59	0.499	0.524
2.6	0.473	0.543
2.61	0.437	0.578
2.62	0.481	0.544
2.63	0.449	0.586
2.64	0.47	0.51
2.65	0.452	0.57
2.66	0.509	0.547
2.67	0.463	0.555
2.68	0.482	0.498
2.69	0.45	0.5
2.7	0.443	0.523
2.71	0.533	0.562
2.72	0.447	0.533
2.73	0.494	0.526
2.74	0.474	0.534
2.75	0.448	0.542
2.76	0.467	0.538
2.77	0.462	0.54
2.78	0.446	0.55
2.79	0.456	0.525
2.8	0.458	0.509
2.81	0.464	0.511
2.82	0.463	0.504
2.83	0.446	0.49
2.84	0.443	0.559
2.85	0.402	0.535
2.86	0.437	0.518
2.87	0.547	0.549
2.88	0.445	0.54
2.89	0.445	0.577
2.9	0.458	0.53
2.91	0.482	0.54
2.92	0.521	0.539
2.93	0.48	0.548
2.94	0.45	0.532
2.95	0.465	0.533
2.96	0.433	0.575
2.97	0.479	0.573
2.98	0.442	0.483
2.99	0.445	0.57
3	0.477	0.533
3.01	0.457	0.543
3.02	0.452	0.542
3.03	0.491	0.544
3.04	0.44	0.532
3.05	0.448	0.564
3.06	0.452	0.578
3.07	0.421	0.569
3.08	0.438	0.538
3.09	0.453	0.562
3.1	0.437	0.553
3.11	0.457	0.545
3.12	0.439	0.549
3.13	0.498	0.534
3.14	0.418	0.536
3.15	0.435	0.512
3.16	0.432	0.656
3.17	0.442	0.583
3.18	0.463	0.567
3.19	0.43	0.58
3.2	0.449	0.561
3.21	0.444	0.501
3.22	0.454	0.54
3.23	0.442	0.518
3.24	0.438	0.531
3.25	0.491	0.532
3.26	0.492	0.537
3.27	0.444	0.513
3.28	0.431	0.528
3.29	0.445	0.534
3.3	0.466	0.54
3.31	0.444	0.507
3.32	0.439	0.543
3.33	0.475	0.515
3.34	0.466	0.541
3.35	0.453	0.537
3.36	0.416	0.569
3.37	0.524	0.531
3.38	0.432	0.526
3.39	0.426	0.558
3.4	0.495	0.551
3.41	0.452	0.568
3.42	0.433	0.5
3.43	0.441	0.563
3.44	0.438	0.543
3.45	0.461	0.547
3.46	0.472	0.556
3.47	0.459	0.601
3.48	0.427	0.528
3.49	0.462	0.563
3.5	0.414	0.521
3.51	0.456	0.576
3.52	0.464	0.525
3.53	0.446	0.554
3.54	0.434	0.532
3.55	0.463	0.544
3.56	0.449	0.558
3.57	0.461	0.52
3.58	0.457	0.518
3.59	0.463	0.539
3.6	0.448	0.548
3.61	0.451	0.528
3.62	0.465	0.515
3.63	0.454	0.566
3.64	0.426	0.603
3.65	0.435	0.526
3.66	0.431	0.573
3.67	0.474	0.509
3.68	0.434	0.55
3.69	0.454	0.532
3.7	0.48	0.568
3.71	0.438	0.496
3.72	0.459	0.525
3.73	0.443	0.517
3.74	0.427	0.523
3.75	0.441	0.534
3.76	0.441	0.558
3.77	0.44	0.554
3.78	0.46	0.528
3.79	0.477	0.553
3.8	0.513	0.541
3.81	0.489	0.555
3.82	0.48	0.564
3.83	0.429	0.493
3.84	0.474	0.512
3.85	0.422	0.548
3.86	0.496	0.547
3.87	0.523	0.53
3.88	0.45	0.558
3.89	0.452	0.514
3.9	0.405	0.587
3.91	0.453	0.531
3.92	0.509	0.518
3.93	0.469	0.529
3.94	0.455	0.545
3.95	0.452	0.535
3.96	0.5	0.53
3.97	0.437	0.571
3.98	0.429	0.553
3.99	0.447	0.546
4	0.448	0.541
4.01	0.455	0.539
4.02	0.413	0.598
4.03	0.467	0.622
4.04	0.508	0.508
4.05	0.441	0.524
4.06	0.544	0.614
4.07	0.503	0.545
4.08	0.469	0.584
4.09	0.447	0.547
4.1	0.432	0.519
4.11	0.41	0.534
4.12	0.427	0.521
4.13	0.442	0.56
4.14	0.446	0.489
4.15	0.486	0.558
4.16	0.44	0.535
4.17	0.459	0.496
4.18	0.463	0.55
4.19	0.476	0.53
4.2	0.463	0.541
4.21	0.445	0.561
4.22	0.433	0.545
4.23	0.45	0.511
4.24	0.418	0.536
4.25	0.421	0.518
4.26	0.476	0.557
4.27	0.421	0.501
4.28	0.436	0.529
4.29	0.429	0.518
4.3	0.434	0.514
4.31	0.456	0.523
4.32	0.47	0.484
4.33	0.472	0.542
4.34	0.461	0.514
4.35	0.46	0.53
4.36	0.462	0.53
4.37	0.436	0.493
4.38	0.442	0.512
4.39	0.475	0.501
4.4	0.472	0.503
4.41	0.461	0.504
4.42	0.452	0.536
4.43	0.516	0.531
4.44	0.444	0.566
4.45	0.479	0.569
4.46	0.446	0.52
4.47	0.469	0.524
4.48	0.471	0.521
4.49	0.434	0.525
4.5	0.462	0.528
4.51	0.432	0.506
4.52	0.444	0.547
4.53	0.455	0.538
4.54	0.439	0.543
4.55	0.451	0.533
4.56	0.455	0.567
4.57	0.438	0.54
4.58	0.461	0.53
4.59	0.464	0.496
4.6	0.464	0.545
4.61	0.452	0.538
4.62	0.491	0.526
4.63	0.46	0.535
4.64	0.417	0.537
4.65	0.464	0.504
4.66	0.437	0.485
4.67	0.435	0.536
4.68	0.452	0.5
4.69	0.465	0.532
4.7	0.469	0.536
4.71	0.431	0.541
4.72	0.478	0.527
4.73	0.426	0.575
4.74	0.435	0.555
4.75	0.439	0.533
4.76	0.486	0.515
4.77	0.473	0.515
4.78	0.465	0.502
4.79	0.448	0.528
4.8	0.452	0.511
4.81	0.467	0.522
4.82	0.449	0.513
4.83	0.456	0.542
4.84	0.433	0.51
4.85	0.452	0.538
4.86	0.469	0.529
4.87	0.458	0.514
4.88	0.435	0.509
4.89	0.455	0.507
4.9	0.482	0.503
4.91	0.426	0.532
4.92	0.441	0.546
4.93	0.449	0.514
4.94	0.442	0.554
4.95	0.478	0.561
4.96	0.46	0.522
4.97	0.464	0.505
4.98	0.448	0.516
4.99	0.443	0.53
5	0.491	0.537
5.01	0.53	0.533
5.02	0.443	0.514
5.03	0.45	0.523
5.04	0.446	0.517
5.05	0.457	0.542
5.06	0.493	0.531
5.07	0.465	0.525
5.08	0.426	0.503
5.09	0.469	0.526
5.1	0.42	0.49
5.11	0.443	0.531
5.12	0.398	0.524
5.13	0.449	0.562
5.14	0.461	0.59
5.15	0.468	0.556
5.16	0.44	0.519
5.17	0.468	0.549
5.18	0.469	0.504
5.19	0.472	0.504
5.2	0.479	0.508
5.21	0.52	0.516
5.22	0.488	0.526
5.23	0.471	0.504
5.24	0.508	0.529
5.25	0.44	0.534
5.26	0.472	0.534
5.27	0.489	0.501
5.28	0.468	0.522
5.29	0.44	0.53
5.3	0.429	0.54
5.31	0.472	0.487
5.32	0.439	0.54
5.33	0.472	0.538
5.34	0.449	0.515
5.35	0.428	0.514
5.36	0.415	0.514
5.37	0.436	0.501
5.38	0.431	0.49
5.39	0.431	0.533
5.4	0.435	0.516
5.41	0.46	0.559
5.42	0.448	0.52
5.43	0.46	0.498
5.44	0.443	0.53
5.45	0.463	0.499
5.46	0.445	0.515
5.47	0.459	0.501
5.48	0.459	0.535
5.49	0.425	0.517
5.5	0.435	0.568
5.51	0.466	0.562
5.52	0.496	0.492
5.53	0.466	0.515
5.54	0.468	0.55
5.55	0.472	0.574
5.56	0.452	0.551
5.57	0.458	0.506
5.58	0.48	0.522
5.59	0.472	0.517
5.6	0.466	0.528
5.61	0.472	0.532
5.62	0.423	0.546
5.63	0.438	0.53
5.64	0.449	0.522
5.65	0.452	0.567
5.66	0.445	0.553
5.67	0.491	0.531
5.68	0.462	0.526
5.69	0.427	0.513
5.7	0.49	0.541
5.71	0.456	0.529
5.72	0.419	0.515
5.73	0.461	0.541
5.74	0.437	0.513
5.75	0.452	0.511
5.76	0.502	0.516
5.77	0.43	0.532
5.78	0.441	0.518
5.79	0.402	0.52
5.8	0.429	0.506
5.81	0.473	0.525
5.82	0.424	0.502
5.83	0.47	0.53
5.84	0.453	0.531
5.85	0.445	0.562
5.86	0.432	0.544
5.87	0.442	0.51
5.88	0.445	0.542
5.89	0.455	0.537
5.9	0.447	0.523
5.91	0.457	0.505
5.92	0.419	0.542
5.93	0.474	0.512
5.94	0.456	0.541
5.95	0.467	0.561
5.96	0.464	0.49
5.97	0.473	0.48
5.98	0.437	0.524
5.99	0.457	0.532
6	0.442	0.539
6.01	0.422	0.547
6.02	0.425	0.555
6.03	0.424	0.537
6.04	0.44	0.529
6.05	0.446	0.535
6.06	0.46	0.547
6.07	0.465	0.525
6.08	0.433	0.526
6.09	0.44	0.526
6.1	0.451	0.557
6.11	0.452	0.523
6.12	0.436	0.514
6.13	0.472	0.523
6.14	0.477	0.561
6.15	0.429	0.524
6.16	0.467	0.521
6.17	0.447	0.53
6.18	0.459	0.517
6.19	0.473	0.525
6.2	0.471	0.549
6.21	0.434	0.528
6.22	0.436	0.51
6.23	0.466	0.534
6.24	0.436	0.534
6.25	0.436	0.552
6.26	0.424	0.559
6.27	0.456	0.555
6.28	0.467	0.53
6.29	0.444	0.57
6.3	0.468	0.532
6.31	0.458	0.551
6.32	0.451	0.544
6.33	0.468	0.513
6.34	0.463	0.539
6.35	0.425	0.519
6.36	0.459	0.546
6.37	0.428	0.523
6.38	0.44	0.518
6.39	0.434	0.542
6.4	0.44	0.54
6.41	0.415	0.544
6.42	0.43	0.532
6.43	0.428	0.555
6.44	0.441	0.497
6.45	0.59	0.511
6.46	0.475	0.565
6.47	0.473	0.553
6.48	0.477	0.527
6.49	0.462	0.529
6.5	0.462	0.522
6.51	0.462	0.507
6.52	0.48	0.512
6.53	0.474	0.538
6.54	0.487	0.514
6.55	0.453	0.522
6.56	0.44	0.576
6.57	0.448	0.581
6.58	0.494	0.533
6.59	0.445	0.508
6.6	0.46	0.499
6.61	0.443	0.523
6.62	0.436	0.494
6.63	0.455	0.495
6.64	0.433	0.511
6.65	0.427	0.503
6.66	0.489	0.499
6.67	0.47	0.514
6.68	0.427	0.502
6.69	0.47	0.534
6.7	0.421	0.496
6.71	0.419	0.515
6.72	0.462	0.519
6.73	0.458	0.507
6.74	0.426	0.55
6.75	0.459	0.533
6.76	0.447	0.539
6.77	0.424	0.517
6.78	0.479	0.498
6.79	0.46	0.51
6.8	0.493	0.542
6.81	0.468	0.535
6.82	0.49	0.527
6.83	0.43	0.58
6.84	0.425	0.51
6.85	0.476	0.5
6.86	0.437	0.527
6.87	0.468	0.509
6.88	0.552	0.525
6.89	0.513	0.538
6.9	0.507	0.515
6.91	0.441	0.545
6.92	0.463	0.539
6.93	0.453	0.643
6.94	0.44	0.534
6.95	0.424	0.521
6.96	0.439	0.528
6.97	0.541	0.542
6.98	0.477	0.563
6.99	0.469	0.542
7	0.461	0.536
7.01	0.515	0.519
7.02	0.471	0.511
7.03	0.461	0.517
7.04	0.467	0.535
7.05	0.451	0.549
7.06	0.445	0.498
7.07	0.485	0.514
7.08	0.506	0.54
7.09	0.433	0.526
7.1	0.487	0.497
7.11	0.475	0.523
7.12	0.445	0.562
7.13	0.47	0.523
7.14	0.495	0.544
7.15	0.445	0.475
7.16	0.478	0.541
7.17	0.467	0.513
7.18	0.422	0.513
7.19	0.449	0.513
7.2	0.506	0.564
7.21	0.455	0.504
7.22	0.576	0.528
7.23	0.497	0.544
7.24	0.449	0.534
7.25	0.462	0.496
7.26	0.472	0.527
7.27	0.456	0.502
7.28	0.463	0.489
7.29	0.466	0.535
7.3	0.471	0.522
7.31	0.436	0.512
7.32	0.485	0.511
7.33	0.46	0.494
7.34	0.43	0.59
7.35	0.474	0.513
7.36	0.446	0.508
7.37	0.451	0.516
7.38	0.463	0.558
7.39	0.455	0.53
7.4	0.464	0.504
7.41	0.448	0.534
7.42	0.487	0.522
7.43	0.497	0.539
7.44	0.46	0.573
7.45	0.452	0.537
7.46	0.455	0.537
7.47	0.415	0.545
7.48	0.471	0.594
7.49	0.461	0.555
7.5	0.46	0.526
7.51	0.463	0.563
7.52	0.458	0.558
7.53	0.451	0.508
7.54	0.436	0.565
7.55	0.457	0.533
7.56	0.48	0.551
7.57	0.478	0.512
7.58	0.461	0.555
7.59	0.454	0.504
7.6	0.441	0.535
7.61	0.482	0.532
7.62	0.428	0.504
7.63	0.448	0.533
7.64	0.446	0.565
7.65	0.435	0.501
7.66	0.419	0.504
7.67	0.49	0.508
7.68	0.458	0.521
7.69	0.437	0.487
7.7	0.409	0.535
7.71	0.446	0.529
7.72	0.435	0.537
7.73	0.444	0.488
7.74	0.428	0.522
7.75	0.468	0.596
7.76	0.483	0.498
7.77	0.462	0.527
7.78	0.44	0.561
7.79	0.466	0.523
7.8	0.445	0.613
7.81	0.456	0.499
7.82	0.433	0.5
7.83	0.447	0.514
7.84	0.449	0.488
7.85	0.5	0.532
7.86	0.484	0.533
7.87	0.456	0.518
7.88	0.463	0.529
7.89	0.478	0.511
7.9	0.476	0.581
7.91	0.527	0.515
7.92	0.442	0.565
7.93	0.516	0.529
7.94	0.483	0.545
7.95	0.478	0.521
7.96	0.471	0.531
7.97	0.449	0.543
7.98	0.438	0.484
7.99	0.427	0.532
8	0.46	0.54
8.01	0.445	0.544
8.02	0.489	0.606
8.03	0.451	0.6
8.04	0.484	0.513
8.05	0.449	0.553
8.06	0.45	0.621
8.07	0.509	0.519
8.08	0.451	0.562
8.09	0.438	0.528
8.1	0.463	0.502
8.11	0.467	0.53
8.12	0.44	0.539
8.13	0.431	0.509
8.14	0.464	0.509
8.15	0.458	0.524
8.16	0.536	0.546
8.17	0.488	0.506
8.18	0.46	0.521
8.19	0.515	0.522
8.2	0.488	0.534
8.21	0.434	0.567
8.22	0.51	0.537
8.23	0.443	0.537
8.24	0.463	0.551
8.25	0.467	0.534
8.26	0.438	0.533
8.27	0.459	0.527
8.28	0.451	0.527
8.29	0.461	0.534
8.3	0.476	0.504
8.31	0.451	0.552
8.32	0.414	0.518
8.33	0.514	0.519
8.34	0.474	0.538
8.35	0.475	0.559
8.36	0.452	0.509
8.37	0.462	0.517
8.38	0.454	0.544
8.39	0.45	0.515
8.4	0.434	0.52
8.41	0.488	0.526
8.42	0.452	0.543
8.43	0.432	0.531
8.44	0.477	0.514
8.45	0.428	0.524
8.46	0.474	0.519
8.47	0.442	0.5
8.48	0.436	0.511
8.49	0.442	0.513
8.5	0.498	0.528
8.51	0.484	0.524
8.52	0.46	0.531
8.53	0.466	0.514
8.54	0.493	0.513
8.55	0.487	0.488
8.56	0.419	0.521
8.57	0.423	0.513
8.58	0.479	0.554
8.59	0.468	0.544
8.6	0.42	0.524
8.61	0.446	0.548
8.62	0.425	0.482
8.63	0.492	0.532
8.64	0.412	0.528
8.65	0.444	0.515
8.66	0.476	0.495
8.67	0.482	0.545
8.68	0.496	0.549
8.69	0.422	0.533
8.7	0.514	0.537
8.71	0.511	0.496
8.72	0.471	0.505
8.73	0.451	0.533
8.74	0.454	0.512
8.75	0.428	0.553
8.76	0.438	0.554
8.77	0.451	0.498
8.78	0.43	0.561
8.79	0.479	0.538
8.8	0.457	0.525
8.81	0.477	0.545
8.82	0.457	0.57
8.83	0.461	0.563
8.84	0.436	0.573
8.85	0.456	0.538
8.86	0.474	0.533
8.87	0.465	0.564
8.88	0.459	0.57
8.89	0.474	0.539
8.9	0.489	0.525
8.91	0.447	0.51
8.92	0.488	0.548
8.93	0.463	0.528
8.94	0.465	0.542
8.95	0.448	0.51
8.96	0.472	0.506
8.97	0.497	0.562
8.98	0.457	0.528
8.99	0.498	0.481
9	0.455	0.497
9.01	0.482	0.531
9.02	0.455	0.526
9.03	0.534	0.532
9.04	0.447	0.51
9.05	0.475	0.511
9.06	0.481	0.495
9.07	0.494	0.5
9.08	0.482	0.531
9.09	0.433	0.537
9.1	0.51	0.527
9.11	0.464	0.513
9.12	0.434	0.527
9.13	0.435	0.547
9.14	0.453	0.535
9.15	0.475	0.545
9.16	0.456	0.562
9.17	0.443	0.496
9.18	0.403	0.554
9.19	0.477	0.525
9.2	0.453	0.529
9.21	0.496	0.543
9.22	0.414	0.507
9.23	0.447	0.54
9.24	0.458	0.532
9.25	0.479	0.531
9.26	0.475	0.533
9.27	0.469	0.556
9.28	0.445	0.587
9.29	0.46	0.543
9.3	0.483	0.508
9.31	0.457	0.556
9.32	0.474	0.539
9.33	0.463	0.536
9.34	0.444	0.501
9.35	0.435	0.518
9.36	0.436	0.496
9.37	0.445	0.524
9.38	0.416	0.504
9.39	0.464	0.519
9.4	0.458	0.512
9.41	0.524	0.527
9.42	0.441	0.568
9.43	0.49	0.512
9.44	0.479	0.533
9.45	0.471	0.537
9.46	0.436	0.489
9.47	0.478	0.52
9.48	0.492	0.546
9.49	0.463	0.557
9.5	0.461	0.542
9.51	0.439	0.527
9.52	0.477	0.523
9.53	0.437	0.524
9.54	0.47	0.503
9.55	0.41	0.547
9.56	0.432	0.512
9.57	0.423	0.506
9.58	0.464	0.493
9.59	0.477	0.522
9.6	0.48	0.514
9.61	0.483	0.515
9.62	0.476	0.481
9.63	0.487	0.529
9.64	0.478	0.506
9.65	0.469	0.56
9.66	0.44	0.514
9.67	0.441	0.525
9.68	0.459	0.51
9.69	0.458	0.522
9.7	0.456	0.509
9.71	0.42	0.514
9.72	0.451	0.552
9.73	0.435	0.504
9.74	0.437	0.514
9.75	0.431	0.512
9.76	0.454	0.511
9.77	0.47	0.506
9.78	0.468	0.518
9.79	0.46	0.549
9.8	0.472	0.51
9.81	0.443	0.492
9.82	0.465	0.514
9.83	0.468	0.526
9.84	0.437	0.536
9.85	0.473	0.551
9.86	0.454	0.531
9.87	0.475	0.515
9.88	0.455	0.494
9.89	0.462	0.51
9.9	0.458	0.541
9.91	0.476	0.492
9.92	0.495	0.507
9.93	0.457	0.524
9.94	0.45	0.524
9.95	0.468	0.543
9.96	0.461	0.543
9.97	0.469	0.499
9.98	0.441	0.529
9.99	0.47	0.494
10	0.467	0.526
10.01	0.445	0.519
10.02	0.478	0.541
10.03	0.483	0.539
10.04	0.427	0.534
10.05	0.443	0.509
10.06	0.474	0.51
10.07	0.451	0.499
10.08	0.431	0.515
10.09	0.447	0.532
10.1	0.456	0.527
10.11	0.461	0.54
10.12	0.459	0.526
10.13	0.429	0.513
10.14	0.452	0.512
10.15	0.488	0.552
10.16	0.472	0.537
10.17	0.485	0.51
10.18	0.462	0.556
10.19	0.471	0.501
10.2	0.481	0.495
10.21	0.493	0.547
10.22	0.474	0.492
10.23	0.468	0.546
10.24	0.457	0.48
10.25	0.479	0.492
10.26	0.464	0.532
10.27	0.475	0.542
10.28	0.447	0.527
10.29	0.475	0.483
10.3	0.441	0.519
10.31	0.448	0.517
10.32	0.442	0.529
10.33	0.484	0.534
10.34	0.442	0.523
10.35	0.443	0.523
10.36	0.469	0.495
10.37	0.471	0.527
10.38	0.424	0.494
10.39	0.456	0.495
10.4	0.466	0.512
10.41	0.479	0.552
10.42	0.474	0.521
10.43	0.465	0.512
10.44	0.454	0.521
10.45	0.445	0.527
10.46	0.439	0.523
10.47	0.481	0.517
10.48	0.461	0.515
10.49	0.454	0.507
10.5	0.456	0.52
10.51	0.47	0.491
10.52	0.479	0.513
10.53	0.424	0.574
10.54	0.468	0.481
10.55	0.481	0.505
10.56	0.443	0.529
10.57	0.481	0.545
10.58	0.449	0.536
10.59	0.463	0.535
10.6	0.484	0.535
10.61	0.426	0.53
10.62	0.431	0.531
10.63	0.489	0.517
10.64	0.438	0.498
10.65	0.503	0.53
10.66	0.475	0.515
10.67	0.454	0.531
10.68	0.468	0.499
10.69	0.463	0.516
10.7	0.454	0.508
10.71	0.419	0.483
10.72	0.458	0.497
10.73	0.44	0.52
10.74	0.444	0.54
10.75	0.475	0.516
10.76	0.466	0.536
10.77	0.454	0.51
10.78	0.447	0.53
10.79	0.468	0.547
10.8	0.464	0.532
10.81	0.432	0.491
10.82	0.518	0.506
10.83	0.509	0.538
10.84	0.457	0.488
10.85	0.49	0.517
10.86	0.452	0.519
10.87	0.469	0.561
10.88	0.434	0.54
10.89	0.459	0.557
10.9	0.464	0.511
10.91	0.457	0.518
10.92	0.491	0.529
10.93	0.489	0.534
10.94	0.495	0.543
10.95	0.51	0.569
10.96	0.477	0.544
10.97	0.498	0.567
10.98	0.473	0.536
10.99	0.417	0.539
11	0.441	0.604
11.01	0.535	0.557
11.02	0.503	0.505
11.03	0.468	0.513
11.04	0.516	0.55
11.05	0.523	0.564
11.06	0.499	0.526
11.07	0.475	0.595
11.08	0.537	0.595
11.09	0.528	0.551
11.1	0.527	0.557
11.11	0.487	0.536
11.12	0.57	0.534
11.13	0.498	0.57
11.14	0.494	0.583
11.15	0.555	0.556
11.16	0.5	0.571
11.17	0.484	0.526
11.18	0.467	0.591
11.19	0.529	0.568
11.2	0.538	0.553
11.21	0.474	0.597
11.22	0.509	0.537
11.23	0.526	0.516
11.24	0.512	0.517
11.25	0.503	0.543
11.26	0.59	0.559
11.27	0.463	0.504
11.28	0.531	0.58
11.29	0.57	0.6
11.3	0.464	0.55
11.31	0.464	0.534
11.32	0.504	0.55
11.33	0.493	0.522
11.34	0.516	0.508
11.35	0.526	0.541
11.36	0.48	0.553
11.37	0.635	0.515
11.38	0.476	0.511
11.39	0.468	0.527
11.4	0.466	0.513
11.41	0.494	0.53
11.42	0.484	0.528
11.43	0.469	0.503
11.44	0.52	0.528
11.45	0.49	0.543
11.46	0.5	0.555
11.47	0.511	0.516
11.48	0.504	0.518
11.49	0.517	0.527
11.5	0.489	0.491
11.51	0.462	0.518
11.52	0.523	0.513
11.53	0.469	0.501
11.54	0.565	0.559
11.55	0.542	0.509
11.56	0.487	0.519
11.57	0.522	0.511
11.58	0.519	0.514
11.59	0.538	0.518
11.6	0.508	0.574
11.61	0.514	0.498
11.62	0.492	0.533
11.63	0.503	0.512
11.64	0.47	0.552
11.65	0.577	0.499
11.66	0.503	0.558
11.67	0.541	0.513
11.68	0.488	0.524
11.69	0.472	0.51
11.7	0.508	0.549
11.71	0.492	0.506
11.72	0.474	0.532
11.73	0.459	0.536
11.74	0.467	0.539
11.75	0.439	0.553
11.76	0.473	0.519
11.77	0.462	0.512
11.78	0.444	0.539
11.79	0.438	0.533
11.8	0.446	0.526
11.81	0.437	0.512
11.82	0.441	0.498
11.83	0.461	0.53
11.84	0.455	0.541
11.85	0.461	0.524
11.86	0.451	0.534
11.87	0.447	0.486
11.88	0.415	0.53
11.89	0.451	0.539
11.9	0.485	0.525
11.91	0.454	0.522
11.92	0.487	0.512
11.93	0.493	0.509
11.94	0.472	0.518
11.95	0.467	0.523
11.96	0.461	0.516
11.97	0.477	0.52
11.98	0.47	0.508
11.99	0.54	0.532
12	0.46	0.527
12.01	0.487	0.516
12.02	0.45	0.526
12.03	0.522	0.515
12.04	0.508	0.526
12.05	0.517	0.554
12.06	0.476	0.522
12.07	0.465	0.555
12.08	0.465	0.518
12.09	0.508	0.566
12.1	0.478	0.553
12.11	0.51	0.535
12.12	0.543	0.546
12.13	0.526	0.561
12.14	0.467	0.52
12.15	0.491	0.569
12.16	0.497	0.551
12.17	0.509	0.53
12.18	0.462	0.553
12.19	0.541	0.509
12.2	0.559	0.506
12.21	0.494	0.562
12.22	0.467	0.526
12.23	0.521	0.562
12.24	0.453	0.524
12.25	0.497	0.515
12.26	0.501	0.508
12.27	0.52	0.512
12.28	0.517	0.529
12.29	0.538	0.56
12.3	0.474	0.541
12.31	0.437	0.591
12.32	0.442	0.572
12.33	0.488	0.558
12.34	0.481	0.503
12.35	0.508	0.567
12.36	0.484	0.577
12.37	0.455	0.563
12.38	0.492	0.585
12.39	0.503	0.545
12.4	0.522	0.512
12.41	0.51	0.497
12.42	0.529	0.545
12.43	0.53	0.572
12.44	0.473	0.561
12.45	0.553	0.535
12.46	0.573	0.537
12.47	0.545	0.551
12.48	0.533	0.567
12.49	0.545	0.513
12.5	0.493	0.532
12.51	0.485	0.608
12.52	0.492	0.529
12.53	0.513	0.504
12.54	0.464	0.513
12.55	0.447	0.503
12.56	0.453	0.535
12.57	0.417	0.598
12.58	0.46	0.553
12.59	0.459	0.501
12.6	0.48	0.533
12.61	0.46	0.518
12.62	0.47	0.501
12.63	0.447	0.534
12.64	0.442	0.561
12.65	0.455	0.512
12.66	0.487	0.537
12.67	0.48	0.527
12.68	0.539	0.589
12.69	0.462	0.531
12.7	0.472	0.555
12.71	0.474	0.533
12.72	0.472	0.539
12.73	0.465	0.552
12.74	0.476	0.558
12.75	0.42	0.522
12.76	0.502	0.589
12.77	0.425	0.567
12.78	0.471	0.535
12.79	0.448	0.518
12.8	0.448	0.527
12.81	0.453	0.527
12.82	0.457	0.494
12.83	0.441	0.546
12.84	0.525	0.493
12.85	0.482	0.517
12.86	0.432	0.502
12.87	0.478	0.536
12.88	0.497	0.501
12.89	0.486	0.504
12.9	0.488	0.512
12.91	0.478	0.498
12.92	0.463	0.518
12.93	0.452	0.57
12.94	0.522	0.548
12.95	0.471	0.579
12.96	0.46	0.555
12.97	0.433	0.543
12.98	0.466	0.549
12.99	0.511	0.534
13	0.444	0.515
13.01	0.452	0.483
13.02	0.45	0.509
13.03	0.513	0.522
13.04	0.493	0.525
13.05	0.519	0.517
13.06	0.481	0.5
13.07	0.493	0.51
13.08	0.478	0.499
13.09	0.507	0.511
13.1	0.463	0.539
13.11	0.443	0.522
13.12	0.476	0.534
13.13	0.505	0.53
13.14	0.431	0.557
13.15	0.498	0.586
13.16	0.518	0.507
13.17	0.433	0.496
13.18	0.491	0.491
13.19	0.529	0.5
13.2	0.467	0.539
13.21	0.43	0.528
13.22	0.482	0.541
13.23	0.488	0.539
13.24	0.448	0.519
13.25	0.488	0.513
13.26	0.479	0.52
13.27	0.462	0.505
13.28	0.442	0.554
13.29	0.451	0.545
13.3	0.46	0.508
13.31	0.465	0.523
13.32	0.436	0.515
13.33	0.466	0.536
13.34	0.479	0.543
13.35	0.482	0.502
13.36	0.454	0.537
13.37	0.453	0.529
13.38	0.436	0.548
13.39	0.502	0.508
13.4	0.454	0.519
13.41	0.473	0.551
13.42	0.477	0.558
13.43	0.541	0.49
13.44	0.506	0.527
13.45	0.489	0.552
13.46	0.474	0.524
13.47	0.482	0.497
13.48	0.475	0.523
13.49	0.446	0.504
13.5	0.495	0.51
13.51	0.487	0.56
13.52	0.441	0.554
13.53	0.446	0.512
13.54	0.479	0.522
13.55	0.468	0.518
13.56	0.452	0.556
13.57	0.462	0.548
13.58	0.487	0.561
13.59	0.488	0.575
13.6	0.43	0.542
13.61	0.486	0.55
13.62	0.446	0.512
13.63	0.451	0.536
13.64	0.484	0.536
13.65	0.503	0.587
13.66	0.466	0.587
13.67	0.452	0.619
13.68	0.472	0.617
13.69	0.488	0.498
13.7	0.463	0.522
13.71	0.446	0.539
13.72	0.488	0.551
13.73	0.46	0.515
13.74	0.47	0.575
13.75	0.487	0.536
13.76	0.51	0.542
13.77	0.478	0.559
13.78	0.488	0.593
13.79	0.463	0.552
13.8	0.462	0.582
13.81	0.491	0.582
13.82	0.482	0.535
13.83	0.485	0.54
13.84	0.462	0.589
13.85	0.462	0.53
13.86	0.541	0.509
13.87	0.47	0.561
13.88	0.458	0.512
13.89	0.458	0.553
13.9	0.494	0.537
13.91	0.433	0.522
13.92	0.484	0.53
13.93	0.529	0.539
13.94	0.491	0.538
13.95	0.447	0.522
13.96	0.51	0.546
13.97	0.446	0.546
13.98	0.457	0.519
13.99	0.442	0.534
14	0.488	0.55
14.01	0.462	0.554
14.02	0.461	0.575
14.03	0.456	0.524
14.04	0.44	0.525
14.05	0.435	0.52
14.06	0.461	0.533
14.07	0.46	0.504
14.08	0.456	0.505
14.09	0.477	0.52
14.1	0.486	0.528
14.11	0.465	0.545
14.12	0.439	0.523
14.13	0.423	0.578
14.14	0.496	0.581
14.15	0.47	0.513
14.16	0.463	0.532
14.17	0.454	0.508
14.18	0.481	0.502
14.19	0.508	0.482
14.2	0.475	0.535
14.21	0.453	0.532
14.22	0.497	0.531
14.23	0.502	0.502
14.24	0.458	0.543
14.25	0.503	0.529
14.26	0.559	0.509
14.27	0.449	0.528
14.28	0.528	0.532
14.29	0.507	0.534
14.3	0.5	0.54
14.31	0.489	0.537
14.32	0.48	0.565
14.33	0.485	0.551
14.34	0.453	0.57
14.35	0.544	0.56
14.36	0.453	0.562
14.37	0.515	0.526
14.38	0.463	0.52
14.39	0.478	0.521
14.4	0.454	0.491
14.41	0.472	0.513
14.42	0.508	0.488
14.43	0.468	0.535
14.44	0.465	0.573
14.45	0.472	0.553
14.46	0.487	0.55
14.47	0.467	0.507
14.48	0.475	0.522
14.49	0.466	0.56
14.5	0.482	0.545
14.51	0.476	0.483
14.52	0.441	0.511
14.53	0.511	0.498
14.54	0.518	0.509
14.55	0.501	0.546
14.56	0.434	0.57
14.57	0.497	0.504
14.58	0.463	0.525
14.59	0.481	0.552
14.6	0.444	0.582
14.61	0.476	0.615
14.62	0.458	0.576
14.63	0.431	0.522
14.64	0.447	0.534
14.65	0.494	0.567
14.66	0.474	0.506
14.67	0.448	0.549
14.68	0.475	0.541
14.69	0.46	0.588
14.7	0.45	0.557
14.71	0.454	0.541
14.72	0.477	0.595
14.73	0.467	0.556
14.74	0.5	0.552
14.75	0.43	0.504
14.76	0.463	0.537
14.77	0.447	0.529
14.78	0.422	0.524
14.79	0.456	0.523
14.8	0.441	0.507
14.81	0.454	0.573
14.82	0.512	0.552
14.83	0.409	0.534
14.84	0.493	0.529
14.85	0.45	0.545
14.86	0.49	0.546
14.87	0.439	0.523
14.88	0.457	0.544
14.89	0.43	0.541
14.9	0.46	0.543
14.91	0.45	0.56
14.92	0.45	0.564
14.93	0.431	0.533
14.94	0.544	0.519
14.95	0.481	0.525
14.96	0.451	0.543
14.97	0.447	0.564
14.98	0.48	0.547
14.99	0.484	0.519
15	0.454	0.505
15.01	0.469	0.535
15.02	0.497	0.532
15.03	0.454	0.504
15.04	0.473	0.501
15.05	0.447	0.562
15.06	0.456	0.523
15.07	0.487	0.504
15.08	0.462	0.512
15.09	0.464	0.533
15.1	0.449	0.522
15.11	0.451	0.523
15.12	0.484	0.546
15.13	0.487	0.518
15.14	0.463	0.518
15.15	0.455	0.49
15.16	0.45	0.535
15.17	0.461	0.534
15.18	0.484	0.49
15.19	0.459	0.511
15.2	0.441	0.503
15.21	0.485	0.495
15.22	0.425	0.537
15.23	0.496	0.536
15.24	0.445	0.52
15.25	0.465	0.533
15.26	0.436	0.531
15.27	0.458	0.525
15.28	0.465	0.551
15.29	0.445	0.526
15.3	0.453	0.497
15.31	0.447	0.535
15.32	0.463	0.536
15.33	0.477	0.511
15.34	0.433	0.501
15.35	0.451	0.506
15.36	0.482	0.533
15.37	0.468	0.532
15.38	0.49	0.565
15.39	0.455	0.566
15.4	0.448	0.513
15.41	0.469	0.559
15.42	0.4	0.518
15.43	0.435	0.5
15.44	0.45	0.511
15.45	0.45	0.515
15.46	0.415	0.517
15.47	0.434	0.519
15.48	0.453	0.503
15.49	0.411	0.511
15.5	0.468	0.503
15.51	0.443	0.507
15.52	0.463	0.521
15.53	0.431	0.53
15.54	0.425	0.495
15.55	0.454	0.489
15.56	0.442	0.541
15.57	0.422	0.501
15.58	0.46	0.504
15.59	0.491	0.533
15.6	0.501	0.544
15.61	0.45	0.527
15.62	0.437	0.543
15.63	0.405	0.528
15.64	0.477	0.559
15.65	0.502	0.515
15.66	0.463	0.512
15.67	0.495	0.544
15.68	0.479	0.515
15.69	0.472	0.541
15.7	0.458	0.516
15.71	0.469	0.52
15.72	0.434	0.529
15.73	0.437	0.512
15.74	0.499	0.536
15.75	0.497	0.544
15.76	0.456	0.549
15.77	0.46	0.522
15.78	0.48	0.539
15.79	0.494	0.529
15.8	0.493	0.531
15.81	0.524	0.523
15.82	0.485	0.537
15.83	0.473	0.523
15.84	0.472	0.535
15.85	0.477	0.542
15.86	0.451	0.509
15.87	0.475	0.553
15.88	0.479	0.573
15.89	0.456	0.537
15.9	0.495	0.558
15.91	0.53	0.561
15.92	0.464	0.555
15.93	0.508	0.529
15.94	0.484	0.526
15.95	0.476	0.511
15.96	0.449	0.516
15.97	0.488	0.55
15.98	0.508	0.588
15.99	0.494	0.531
16	0.502	0.504
16.01	0.528	0.552
16.02	0.438	0.557
16.03	0.52	0.508
16.04	0.482	0.557
16.05	0.467	0.568
16.06	0.471	0.525
16.07	0.436	0.566
16.08	0.504	0.555
16.09	0.485	0.538
16.1	0.459	0.618
16.11	0.529	0.545
16.12	0.412	0.515
16.13	0.489	0.541
16.14	0.472	0.515
16.15	0.501	0.515
16.16	0.471	0.491
16.17	0.508	0.538
16.18	0.467	0.526
16.19	0.501	0.563
16.2	0.446	0.538
16.21	0.463	0.528
16.22	0.47	0.506
16.23	0.475	0.523
16.24	0.47	0.529
16.25	0.469	0.572
16.26	0.459	0.556
16.27	0.462	0.511
16.28	0.458	0.537
16.29	0.449	0.53
16.3	0.508	0.51
16.31	0.432	0.553
16.32	0.464	0.571
16.33	0.476	0.547
16.34	0.446	0.5
16.35	0.479	0.524
16.36	0.495	0.489
16.37	0.488	0.521
16.38	0.475	0.535
16.39	0.502	0.579
16.4	0.498	0.522
16.41	0.542	0.489
16.42	0.512	0.552
16.43	0.478	0.52
16.44	0.562	0.523
16.45	0.637	0.476
16.46	0.544	0.511
16.47	0.642	0.566
16.48	0.602	0.598
16.49	0.555	0.539
16.5	0.477	0.54
16.51	0.536	0.549
16.52	0.535	0.56
16.53	0.53	0.502
16.54	0.567	0.503
16.55	0.513	0.546
16.56	0.583	0.509
16.57	0.539	0.531
16.58	0.601	0.54
16.59	0.483	0.575
16.6	0.526	0.496
16.61	0.504	0.583
16.62	0.529	0.55
16.63	0.45	0.512
16.64	0.512	0.544
16.65	0.712	0.502
16.66	0.443	0.507
16.67	0.538	0.524
16.68	0.502	0.502
16.69	0.556	0.542
16.7	0.628	0.521
16.71	0.498	0.578
16.72	0.476	0.604
16.73	0.46	0.528
16.74	0.549	0.503
16.75	0.544	0.537
16.76	0.575	0.587
16.77	0.512	0.657
16.78	0.578	0.529
16.79	0.547	0.547
16.8	0.694	0.578
16.81	0.555	0.526
16.82	0.656	0.554
16.83	0.704	0.553
16.84	0.574	0.552
16.85	0.541	0.526
16.86	0.561	0.541
16.87	0.634	0.605
16.88	0.562	0.537
16.89	0.55	0.523
16.9	0.716	0.524
16.91	0.463	0.537
16.92	0.698	0.569
16.93	0.517	0.52
16.94	0.513	0.53
16.95	0.564	0.552
16.96	0.656	0.533
16.97	0.611	0.526
16.98	0.51	0.537
16.99	0.628	0.584
17	0.518	0.568
17.01	0.53	0.522
17.02	0.472	0.573
17.03	0.529	0.512
17.04	0.532	0.517
17.05	0.545	0.513
17.06	0.549	0.508
17.07	0.474	0.539
17.08	0.513	0.597
17.09	0.473	0.544
17.1	0.649	0.584
17.11	0.727	0.554
17.12	0.713	0.592
17.13	0.49	0.542
17.14	0.632	0.569
17.15	0.557	0.558
17.16	0.588	0.58
17.17	0.504	0.576
17.18	0.583	0.556
17.19	0.425	0.579
17.2	0.523	0.554
17.21	0.466	0.523
17.22	0.537	0.528
17.23	0.53	0.523
17.24	0.542	0.534
17.25	0.516	0.566
17.26	0.46	0.645
17.27	0.531	0.53
17.28	0.579	0.535
17.29	0.48	0.563
17.3	0.582	0.513
17.31	0.489	0.571
17.32	0.614	0.555
17.33	0.544	0.516
17.34	0.504	0.537
17.35	0.504	0.531
17.36	0.489	0.507
17.37	0.506	0.512
17.38	0.467	0.519
17.39	0.468	0.557
17.4	0.475	0.524
17.41	0.494	0.531
17.42	0.542	0.551
17.43	0.48	0.519
17.44	0.477	0.579
17.45	0.46	0.532
17.46	0.459	0.515
17.47	0.449	0.5
17.48	0.489	0.526
17.49	0.471	0.524
17.5	0.556	0.52
17.51	0.466	0.54
17.52	0.468	0.547
17.53	0.443	0.553
17.54	0.475	0.52
17.55	0.454	0.546
17.56	0.436	0.495
17.57	0.46	0.503
17.58	0.478	0.54
17.59	0.468	0.547
17.6	0.469	0.549
17.61	0.481	0.569
17.62	0.479	0.562
17.63	0.458	0.523
17.64	0.467	0.553
17.65	0.433	0.542
17.66	0.435	0.582
17.67	0.434	0.513
17.68	0.447	0.528
17.69	0.456	0.524
17.7	0.41	0.529
17.71	0.44	0.551
17.72	0.449	0.517
17.73	0.433	0.52
17.74	0.461	0.537
17.75	0.444	0.554
17.76	0.449	0.546
17.77	0.49	0.593
17.78	0.459	0.507
17.79	0.452	0.59
17.8	0.464	0.55
17.81	0.516	0.566
17.82	0.458	0.474
17.83	0.452	0.506
17.84	0.435	0.559
17.85	0.458	0.5
17.86	0.45	0.528
17.87	0.489	0.549
17.88	0.442	0.557
17.89	0.46	0.549
17.9	0.475	0.554
17.91	0.462	0.532
17.92	0.424	0.535
17.93	0.451	0.527
17.94	0.488	0.571
17.95	0.454	0.561
17.96	0.47	0.571
17.97	0.451	0.655
17.98	0.456	0.683
17.99	0.45	0.637
18	0.458	0.658
18.01	0.471	0.659
18.02	0.482	0.647
18.03	0.455	0.728
18.04	0.449	0.628
18.05	0.456	0.718
18.06	0.497	0.661
18.07	0.458	0.607
18.08	0.456	0.601
18.09	0.485	0.591
18.1	0.444	0.602
18.11	0.471	0.647
18.12	0.486	0.674
18.13	0.428	0.675
18.14	0.483	0.665
18.15	0.43	0.667
18.16	0.538	0.678
18.17	0.466	0.694
18.18	0.435	0.703
18.19	0.526	0.653
18.2	0.509	0.635
18.21	0.474	0.67
18.22	0.452	0.646
18.23	0.444	0.65
18.24	0.464	0.677
18.25	0.459	0.682
18.26	0.47	0.689
18.27	0.456	0.632
18.28	0.45	0.611
18.29	0.489	0.679
18.3	0.474	0.647
18.31	0.47	0.626
18.32	0.463	0.673
18.33	0.452	0.653
18.34	0.491	0.59
18.35	0.454	0.694
18.36	0.453	0.633
18.37	0.509	0.636
18.38	0.424	0.642
18.39	0.464	0.682
18.4	0.454	0.657
18.41	0.465	0.696
18.42	0.447	0.611
18.43	0.506	0.651
18.44	0.457	0.668
18.45	0.461	0.689
18.46	0.457	0.651
18.47	0.519	0.634
18.48	0.462	0.632
18.49	0.444	0.68
18.5	0.459	0.624
18.51	0.491	0.621
18.52	0.46	0.608
18.53	0.444	0.689
18.54	0.473	0.694
18.55	0.428	0.62
18.56	0.477	0.629
18.57	0.452	0.611
18.58	0.464	0.669
18.59	0.511	0.63
18.6	0.459	0.606
18.61	0.421	0.702
18.62	0.451	0.633
18.63	0.462	0.628
18.64	0.42	0.664
18.65	0.523	0.658
18.66	0.455	0.618
18.67	0.462	0.658
18.68	0.456	0.7
18.69	0.411	0.668
18.7	0.486	0.631
18.71	0.444	0.641
18.72	0.481	0.645
18.73	0.463	0.625
18.74	0.47	0.692
18.75	0.457	0.653
18.76	0.436	0.633
18.77	0.445	0.679
18.78	0.451	0.594
18.79	0.433	0.663
18.8	0.446	0.657
18.81	0.438	0.642
18.82	0.425	0.696
18.83	0.441	0.679
18.84	0.434	0.698
18.85	0.487	0.643
18.86	0.419	0.625
18.87	0.469	0.663
18.88	0.46	0.649
18.89	0.419	0.638
18.9	0.442	0.62
18.91	0.456	0.594
18.92	0.453	0.662
18.93	0.448	0.646
18.94	0.471	0.64
18.95	0.429	0.664
18.96	0.486	0.656
18.97	0.444	0.657
18.98	0.447	0.609
18.99	0.457	0.653
19	0.441	0.637
19.01	0.45	0.625
19.02	0.466	0.615
19.03	0.436	0.645
19.04	0.471	0.669
19.05	0.496	0.626
19.06	0.473	0.642
19.07	0.443	0.722
19.08	0.458	0.638
19.09	0.456	0.654
19.1	0.451	0.692
19.11	0.441	0.625
19.12	0.411	0.63
19.13	0.439	0.612
19.14	0.505	0.681
19.15	0.444	0.666
19.16	0.423	0.629
19.17	0.475	0.639
19.18	0.456	0.618
19.19	0.452	0.648
19.2	0.447	0.652
19.21	0.47	0.618
19.22	0.464	0.63
19.23	0.45	0.61
19.24	0.481	0.689
19.25	0.452	0.64
19.26	0.504	0.608
19.27	0.44	0.672
19.28	0.471	0.653
19.29	0.484	0.627
19.3	0.438	0.647
19.31	0.461	0.641
19.32	0.472	0.591
19.33	0.446	0.629
19.34	0.407	0.667
19.35	0.456	0.636
19.36	0.437	0.64
19.37	0.458	0.685
19.38	0.466	0.64
19.39	0.46	0.668
19.4	0.495	0.637
19.41	0.46	0.636
19.42	0.457	0.639
19.43	0.473	0.637
19.44	0.439	0.642
19.45	0.436	0.691
19.46	0.486	0.643
19.47	0.46	0.651
19.48	0.471	0.631
19.49	0.442	0.689
19.5	0.422	0.651
19.51	0.408	0.651
19.52	0.466	0.658
19.53	0.45	0.6
19.54	0.435	0.632
19.55	0.433	0.64
19.56	0.473	0.62
19.57	0.442	0.614
19.58	0.463	0.642
19.59	0.452	0.669
19.6	0.484	0.662
19.61	0.473	0.646
19.62	0.542	0.643
19.63	0.54	0.675
19.64	0.487	0.653
19.65	0.479	0.65
19.66	0.463	0.651
19.67	0.439	0.643
19.68	0.53	0.615
19.69	0.46	0.72
19.7	0.482	0.63
19.71	0.518	0.651
19.72	0.475	0.614
19.73	0.436	0.63
19.74	0.414	0.699
19.75	0.421	0.685
19.76	0.446	0.632
19.77	0.478	0.659
19.78	0.481	0.684
19.79	0.518	0.677
19.8	0.498	0.684
19.81	0.454	0.706
19.82	0.469	0.639
19.83	0.437	0.641
19.84	0.552	0.624
19.85	0.534	0.614
19.86	0.422	0.653
19.87	0.507	0.639
19.88	0.464	0.619
19.89	0.475	0.638
19.9	0.47	0.67
19.91	0.475	0.639
19.92	0.49	0.697
19.93	0.476	0.646
19.94	0.459	0.65
19.95	0.507	0.66
19.96	0.477	0.648
19.97	0.516	0.685
19.98	0.535	0.664
[truncated: 38,002 more rows]
