# Supplementary material for: Binding characteristics of chemosensory protein 11 from Grapholita molesta Busck (Lepidoptera: Tortricidae) to insecticides
Source: PeerJ. 2026 Jul 20;14:e21510. doi: 10.7717/peerj.21510 (PMC13394210; doi:10.7717/peerj.21510)
Supplement: Supplemental Information 7 [file peerj-14-21510-s007.zip › Raw data of RMSD, RMSF, Rg, SASA, and FEL based on the molecular dymanics simulation of GmolCSP11-chlorpyrifos for Figure 5.xlsx]

## Sheet: Figure 5A-B RMSD
Time (ns)	RMSD_Protein1 (nm)	RMSD_Ligand1 (nm)	RMSD_Complex1 (nm)	RMSD_Protein2 (nm)	RMSD_Ligand2 (nm)	RMSD_Complex2 (nm)
0	0.0004929	0.0005332	0.0004937	0.0005056	0.0004845	0.0005088
0.01	0.0699914	0.118853	0.0983584	0.068183	0.252336	0.101929
0.02	0.0742047	0.176664	0.108261	0.0748672	0.209648	0.108721
0.03	0.0801383	0.143528	0.118197	0.0658184	0.266833	0.118098
0.04	0.07349	0.239994	0.116792	0.0743961	0.249259	0.12056
0.05	0.0879685	0.145158	0.127178	0.0947931	0.248819	0.138621
0.06	0.0827274	0.162459	0.119214	0.0734806	0.187577	0.123107
0.07	0.088175	0.247318	0.133488	0.0859574	0.149144	0.125304
0.08	0.0807786	0.210773	0.126636	0.0900507	0.175915	0.13549
0.09	0.0969251	0.22558	0.144991	0.0838517	0.192305	0.131497
0.1	0.090584	0.268345	0.145475	0.0746874	0.232782	0.126752
0.11	0.0983078	0.328181	0.152243	0.0736062	0.208615	0.121368
0.12	0.0931389	0.286501	0.147404	0.0820415	0.270513	0.13653
0.13	0.0891106	0.219917	0.141437	0.0916615	0.23707	0.137299
0.14	0.0925981	0.237479	0.145786	0.10914	0.16768	0.153011
0.15	0.088677	0.173684	0.145429	0.0884446	0.195154	0.145237
0.16	0.0901891	0.266301	0.148737	0.0871373	0.179157	0.143228
0.17	0.0939545	0.309679	0.147132	0.0855091	0.165782	0.143072
0.18	0.0964451	0.155507	0.142844	0.0938047	0.206995	0.145565
0.19	0.0987423	0.219345	0.149823	0.099888	0.207637	0.15168
0.2	0.0947783	0.191214	0.145471	0.100404	0.2365	0.16004
0.21	0.0965736	0.18656	0.151217	0.103276	0.196414	0.161507
0.22	0.095565	0.18819	0.150616	0.10001	0.223776	0.160137
0.23	0.0981149	0.132902	0.150445	0.0925033	0.195195	0.147004
0.24	0.107543	0.21356	0.153359	0.102622	0.226699	0.152468
0.25	0.103279	0.230631	0.147186	0.110491	0.110194	0.161244
0.26	0.10993	0.210608	0.157243	0.1086	0.0882019	0.160452
0.27	0.104237	0.246697	0.153521	0.104372	0.130478	0.157035
0.28	0.0952499	0.217524	0.151493	0.110487	0.120459	0.163368
0.29	0.0847884	0.200845	0.140498	0.12063	0.205559	0.177633
0.3	0.086508	0.481533	0.159942	0.103149	0.214419	0.16116
0.31	0.116851	0.471219	0.176977	0.103242	0.234217	0.165734
0.32	0.103042	0.45746	0.167217	0.0964605	0.261849	0.157649
0.33	0.112313	0.478101	0.177143	0.0933769	0.208426	0.155434
0.34	0.11386	0.531093	0.181037	0.0975319	0.290328	0.164007
0.35	0.119417	0.613599	0.190443	0.0850888	0.255115	0.146665
0.36	0.137832	0.632885	0.211025	0.0928699	0.230259	0.158219
0.37	0.127655	0.487354	0.193789	0.105928	0.276282	0.163414
0.38	0.113144	0.529806	0.189332	0.0923709	0.231517	0.155922
0.39	0.1317	0.50099	0.198388	0.106879	0.249497	0.168248
0.4	0.127805	0.491287	0.188241	0.0809528	0.242564	0.154649
0.41	0.155328	0.511482	0.211014	0.0979245	0.24627	0.157222
0.42	0.144652	0.571403	0.207384	0.0910591	0.229799	0.155348
0.43	0.121814	0.609568	0.200759	0.0845912	0.199685	0.149076
0.44	0.130889	0.596818	0.208318	0.0824669	0.236005	0.151308
0.45	0.135486	0.697689	0.217593	0.104734	0.247111	0.161432
0.46	0.129857	0.619097	0.207411	0.0935667	0.264618	0.151793
0.47	0.114466	0.581492	0.195687	0.118466	0.285159	0.171757
0.48	0.122786	0.628789	0.200776	0.105287	0.28988	0.162306
0.49	0.148468	0.615329	0.214549	0.114052	0.254321	0.167382
0.5	0.143379	0.618394	0.212065	0.0993414	0.266416	0.158105
0.51	0.135399	0.630087	0.203224	0.0924693	0.264888	0.15215
0.52	0.141505	0.610063	0.209146	0.109904	0.254885	0.16817
0.53	0.147893	0.633457	0.218596	0.106712	0.264196	0.167839
0.54	0.139046	0.596678	0.211431	0.110893	0.286909	0.170282
0.55	0.163226	0.631101	0.230366	0.117284	0.256252	0.173332
0.56	0.139294	0.568643	0.208699	0.112258	0.290799	0.168753
0.57	0.145377	0.60626	0.218762	0.118167	0.272754	0.170918
0.58	0.152734	0.634531	0.223978	0.104462	0.217186	0.160861
0.59	0.149561	0.637909	0.220193	0.103074	0.236468	0.159335
0.6	0.137304	0.63492	0.214039	0.0997678	0.229598	0.157236
0.61	0.12137	0.62574	0.194	0.115627	0.243013	0.167574
0.62	0.141871	0.65177	0.211402	0.106958	0.146721	0.157273
0.63	0.116062	0.630954	0.193358	0.123033	0.208367	0.1713
0.64	0.126099	0.578085	0.196239	0.107494	0.304183	0.165664
0.65	0.109625	0.563801	0.185012	0.113927	0.274534	0.170893
0.66	0.122072	0.517881	0.19209	0.120999	0.245118	0.173851
0.67	0.127006	0.632199	0.202409	0.126628	0.283132	0.177311
0.68	0.114651	0.605197	0.187295	0.121822	0.248757	0.172995
0.69	0.108218	0.562089	0.181177	0.104464	0.150502	0.158313
0.7	0.116787	0.599934	0.191883	0.113658	0.230565	0.169056
0.71	0.112676	0.630036	0.190083	0.106514	0.240013	0.168579
0.72	0.110772	0.629647	0.18988	0.104854	0.210634	0.162793
0.73	0.120024	0.637701	0.192504	0.107838	0.125595	0.16172
0.74	0.112776	0.600572	0.188547	0.112501	0.109473	0.168767
0.75	0.129447	0.664698	0.209275	0.109512	0.116899	0.165733
0.76	0.148487	0.648295	0.218681	0.109889	0.102609	0.167147
0.77	0.119244	0.625471	0.196907	0.106001	0.126723	0.16245
0.78	0.114632	0.612458	0.191755	0.117105	0.185821	0.170172
0.79	0.109363	0.614799	0.19328	0.104332	0.223231	0.166445
0.8	0.124056	0.602697	0.206807	0.123228	0.265613	0.181722
0.81	0.115876	0.615402	0.197325	0.10576	0.209601	0.167533
0.82	0.111587	0.586992	0.194103	0.120936	0.219781	0.187428
0.83	0.103949	0.611872	0.188647	0.114213	0.274794	0.175773
0.84	0.102008	0.637969	0.193853	0.115971	0.175181	0.177071
0.85	0.119012	0.628479	0.204652	0.124461	0.278416	0.187793
0.86	0.10496	0.629441	0.194366	0.101563	0.161429	0.164002
0.87	0.10399	0.620765	0.193992	0.114942	0.171609	0.187385
0.88	0.115955	0.621271	0.203807	0.114129	0.231698	0.179969
0.89	0.117154	0.6223	0.196756	0.100937	0.267022	0.169036
0.9	0.130376	0.599623	0.202461	0.120128	0.312699	0.18983
0.91	0.118974	0.621936	0.203712	0.118234	0.278818	0.174495
0.92	0.125014	0.593586	0.202132	0.118982	0.235238	0.182807
0.93	0.121387	0.618831	0.204729	0.110341	0.219493	0.181186
0.94	0.114202	0.582607	0.196688	0.132932	0.233906	0.194279
0.95	0.147533	0.614887	0.221398	0.114251	0.294614	0.184046
0.96	0.12315	0.582875	0.200569	0.130992	0.321514	0.195289
0.97	0.108355	0.574703	0.199118	0.125365	0.272247	0.185674
0.98	0.10778	0.637977	0.206584	0.122456	0.19741	0.180263
0.99	0.117904	0.59392	0.215359	0.116536	0.287836	0.181674
1	0.119652	0.615023	0.215866	0.109711	0.215284	0.169086
1.01	0.111899	0.582137	0.20542	0.105314	0.181073	0.170658
1.02	0.128247	0.609949	0.214403	0.116614	0.289253	0.181011
1.03	0.11323	0.582	0.201854	0.130089	0.316201	0.187161
1.04	0.108932	0.613173	0.205262	0.130635	0.323947	0.190561
1.05	0.12001	0.593313	0.208865	0.120132	0.32544	0.181918
1.06	0.118466	0.630934	0.215436	0.135883	0.337344	0.194152
1.07	0.119554	0.622981	0.215329	0.138586	0.316524	0.197879
1.08	0.116855	0.543769	0.205278	0.130187	0.334315	0.192452
1.09	0.121273	0.635195	0.214245	0.133287	0.298957	0.189896
1.1	0.112141	0.633722	0.207654	0.131956	0.327156	0.198469
1.11	0.114582	0.696037	0.21406	0.148306	0.354268	0.210626
1.12	0.105942	0.696579	0.208729	0.141343	0.303561	0.206857
1.13	0.116183	0.581153	0.206219	0.136013	0.313169	0.197236
1.14	0.124632	0.707236	0.224619	0.139955	0.295904	0.20286
1.15	0.119182	0.657767	0.210077	0.131891	0.317278	0.190036
1.16	0.121477	0.725795	0.220736	0.139618	0.305498	0.199591
1.17	0.104689	0.700441	0.212619	0.13612	0.327184	0.19772
1.18	0.0988838	0.736227	0.209601	0.140468	0.341836	0.196356
1.19	0.100189	0.749003	0.210429	0.139295	0.283851	0.198444
1.2	0.12413	0.705199	0.222275	0.130809	0.321136	0.189093
1.21	0.121781	0.704811	0.219508	0.101421	0.290668	0.170174
1.22	0.129266	0.66799	0.226076	0.0970227	0.285563	0.166961
1.23	0.131323	0.649321	0.221783	0.107076	0.335462	0.180388
1.24	0.125542	0.656987	0.222164	0.122753	0.321854	0.189306
1.25	0.111197	0.691031	0.214029	0.121117	0.303209	0.184452
1.26	0.113484	0.649051	0.207487	0.109629	0.284965	0.174722
1.27	0.111992	0.64482	0.209717	0.100362	0.303669	0.169568
1.28	0.103369	0.676939	0.20785	0.104961	0.293661	0.171205
1.29	0.101234	0.678033	0.209025	0.117817	0.290486	0.180117
1.3	0.102235	0.690771	0.206545	0.11756	0.327656	0.178809
1.31	0.115573	0.629092	0.214565	0.121513	0.303144	0.188316
1.32	0.112528	0.703941	0.216742	0.112645	0.274155	0.181636
1.33	0.107767	0.646233	0.212393	0.119482	0.317826	0.187226
1.34	0.128078	0.645486	0.218071	0.120793	0.327184	0.194171
1.35	0.107321	0.604665	0.209604	0.112294	0.289056	0.180483
1.36	0.109084	0.610374	0.212523	0.108227	0.30956	0.181515
1.37	0.105778	0.590736	0.206821	0.111069	0.337052	0.177843
1.38	0.122844	0.610697	0.215213	0.123014	0.35979	0.190851
1.39	0.0940606	0.601719	0.205263	0.111589	0.396869	0.184991
1.4	0.106722	0.619824	0.20956	0.120592	0.328355	0.193256
1.41	0.100668	0.595751	0.206368	0.109981	0.375347	0.188257
1.42	0.100504	0.598191	0.207294	0.133521	0.349044	0.20426
1.43	0.10063	0.606693	0.206538	0.117955	0.367823	0.190301
1.44	0.109343	0.539572	0.204741	0.126171	0.375943	0.198799
1.45	0.113322	0.568648	0.208938	0.12729	0.356114	0.193437
1.46	0.0985542	0.614498	0.209724	0.124512	0.364796	0.194448
1.47	0.106169	0.596206	0.210397	0.132599	0.343654	0.195023
1.48	0.105622	0.600991	0.208718	0.125677	0.40107	0.192325
1.49	0.103028	0.620357	0.202689	0.126125	0.373019	0.191198
1.5	0.0998113	0.583428	0.200865	0.117763	0.380043	0.188955
1.51	0.0995852	0.55798	0.19881	0.119278	0.301707	0.189147
1.52	0.0986781	0.594287	0.202731	0.11583	0.318268	0.18455
1.53	0.0991497	0.595816	0.202411	0.107889	0.351573	0.181514
1.54	0.0818693	0.660508	0.198402	0.116453	0.380587	0.182395
1.55	0.0886341	0.623569	0.198589	0.114842	0.326461	0.185706
1.56	0.109504	0.572883	0.200302	0.126678	0.356659	0.190869
1.57	0.106459	0.574399	0.198719	0.119135	0.346746	0.187463
1.58	0.116955	0.638468	0.209072	0.11147	0.328729	0.177184
1.59	0.116427	0.5991	0.202426	0.1123	0.361267	0.183166
1.6	0.111753	0.600217	0.201997	0.116245	0.36028	0.187446
1.61	0.104185	0.609011	0.204187	0.112042	0.36816	0.178859
1.62	0.0951287	0.554638	0.197381	0.111466	0.347573	0.181427
1.63	0.10053	0.595329	0.202217	0.109941	0.35721	0.182598
1.64	0.120257	0.587817	0.209159	0.115389	0.34438	0.182898
1.65	0.11277	0.587036	0.204042	0.122341	0.315653	0.191376
1.66	0.11443	0.577158	0.203435	0.111735	0.345331	0.18645
1.67	0.116948	0.566074	0.203874	0.107795	0.337987	0.179313
1.68	0.117581	0.549016	0.203314	0.106878	0.3477	0.178384
1.69	0.115644	0.587516	0.204616	0.10507	0.365764	0.175398
1.7	0.108274	0.563232	0.198912	0.107174	0.382951	0.177068
1.71	0.108372	0.615032	0.209261	0.101312	0.360069	0.171912
1.72	0.0930014	0.55023	0.194447	0.106036	0.365387	0.180536
1.73	0.0975319	0.558296	0.192238	0.108936	0.336247	0.172184
1.74	0.107203	0.566737	0.205439	0.108877	0.375892	0.179513
1.75	0.106214	0.58061	0.206588	0.117082	0.348984	0.184386
1.76	0.111663	0.586775	0.210745	0.113012	0.32543	0.18044
1.77	0.103183	0.566811	0.203343	0.12834	0.428368	0.192095
1.78	0.107163	0.543904	0.199842	0.11834	0.360334	0.18741
1.79	0.122703	0.560056	0.20831	0.121113	0.33139	0.190753
1.8	0.128717	0.554587	0.210726	0.123565	0.349984	0.189049
1.81	0.112958	0.602566	0.204092	0.118433	0.290303	0.181671
1.82	0.113567	0.612525	0.201312	0.120102	0.336007	0.1829
1.83	0.123639	0.57367	0.20626	0.109998	0.347286	0.181843
1.84	0.138968	0.57809	0.2139	0.121817	0.328263	0.189584
1.85	0.125895	0.619909	0.209078	0.132051	0.331167	0.195745
1.86	0.120227	0.567607	0.200457	0.10353	0.315498	0.169066
1.87	0.124668	0.563055	0.198853	0.109173	0.335929	0.177374
1.88	0.118113	0.62159	0.2053	0.123745	0.308823	0.186966
1.89	0.107757	0.589471	0.198409	0.123049	0.295911	0.186829
1.9	0.114684	0.622719	0.204484	0.120885	0.332995	0.181776
1.91	0.115933	0.549261	0.196823	0.126775	0.359049	0.186375
1.92	0.1258	0.595474	0.202915	0.112773	0.331338	0.178847
1.93	0.112387	0.592137	0.199229	0.118741	0.350027	0.185407
1.94	0.119713	0.555996	0.194591	0.114226	0.334188	0.185006
1.95	0.100533	0.595	0.198166	0.129297	0.349479	0.1907
1.96	0.104494	0.620275	0.202891	0.126703	0.347757	0.18947
1.97	0.114778	0.635454	0.212167	0.113024	0.34836	0.18712
1.98	0.116091	0.621369	0.216151	0.120678	0.348564	0.189391
1.99	0.120836	0.59317	0.217139	0.122343	0.338043	0.189277
2	0.102704	0.6111	0.21039	0.128973	0.317974	0.196307
2.01	0.101893	0.585521	0.215193	0.120752	0.37425	0.19364
2.02	0.105476	0.590889	0.211177	0.106247	0.368042	0.180219
2.03	0.098663	0.59453	0.201599	0.115898	0.352947	0.188613
2.04	0.111878	0.618909	0.211171	0.113494	0.361113	0.187702
2.05	0.112956	0.636589	0.21414	0.132877	0.370739	0.200871
2.06	0.103877	0.603837	0.209027	0.111476	0.37561	0.183595
2.07	0.112948	0.609666	0.212918	0.112571	0.375637	0.188278
2.08	0.118534	0.644448	0.216413	0.112701	0.362581	0.190006
2.09	0.112614	0.594772	0.212895	0.129706	0.378937	0.198345
2.1	0.100236	0.6145	0.206421	0.127768	0.351216	0.190848
2.11	0.0994474	0.612591	0.207146	0.126546	0.391322	0.196689
2.12	0.102506	0.635648	0.214925	0.112674	0.364273	0.183096
2.13	0.106069	0.576683	0.21699	0.127044	0.367792	0.190428
2.14	0.108922	0.589653	0.214948	0.119171	0.382457	0.188287
2.15	0.0983558	0.597413	0.217373	0.122786	0.355967	0.198034
2.16	0.108916	0.605481	0.226371	0.116925	0.353169	0.186058
2.17	0.106068	0.60758	0.220733	0.128219	0.396269	0.196093
2.18	0.109476	0.630342	0.22474	0.124827	0.415792	0.197757
2.19	0.0953174	0.575711	0.215744	0.125155	0.380273	0.192066
2.2	0.102568	0.556196	0.220296	0.120203	0.360923	0.187457
2.21	0.121686	0.62173	0.232162	0.134779	0.365962	0.198548
2.22	0.0939625	0.569333	0.217258	0.115326	0.332931	0.185825
2.23	0.0965063	0.646917	0.221521	0.111854	0.381845	0.186401
2.24	0.100561	0.615473	0.221899	0.119601	0.381105	0.198092
2.25	0.109039	0.564128	0.222798	0.118648	0.408842	0.193365
2.26	0.102221	0.586258	0.214904	0.124975	0.313104	0.190963
2.27	0.113181	0.568668	0.225872	0.132099	0.365628	0.203099
2.28	0.111798	0.553034	0.214814	0.136259	0.357018	0.202124
2.29	0.102932	0.596203	0.218542	0.127665	0.362125	0.19083
2.3	0.112541	0.626098	0.227206	0.121862	0.328016	0.18913
2.31	0.104597	0.613848	0.220361	0.131219	0.410513	0.200927
2.32	0.105534	0.637078	0.220366	0.127146	0.418121	0.19843
2.33	0.113172	0.586629	0.212646	0.130399	0.3729	0.195866
2.34	0.108549	0.608568	0.211692	0.124861	0.338901	0.187426
2.35	0.120372	0.598198	0.216072	0.13255	0.323609	0.19336
2.36	0.127855	0.606236	0.22447	0.139001	0.383286	0.197858
2.37	0.102177	0.592667	0.208728	0.125178	0.312457	0.189735
2.38	0.0972776	0.582332	0.210631	0.120912	0.343165	0.191749
2.39	0.103906	0.570583	0.207688	0.115252	0.343443	0.186033
2.4	0.124968	0.58256	0.217088	0.117256	0.358751	0.187511
2.41	0.117639	0.587815	0.216391	0.116484	0.313789	0.182806
2.42	0.119724	0.576604	0.213583	0.118229	0.350723	0.188165
2.43	0.142436	0.574299	0.224729	0.123677	0.37162	0.189912
2.44	0.12077	0.59385	0.213101	0.132548	0.388747	0.20206
2.45	0.122416	0.532735	0.210372	0.118867	0.344428	0.188534
2.46	0.118931	0.571836	0.214953	0.124196	0.369498	0.1956
2.47	0.1098	0.628349	0.216752	0.125349	0.40869	0.197716
2.48	0.115262	0.584484	0.222737	0.123182	0.358776	0.189362
2.49	0.102884	0.58524	0.217758	0.118696	0.362809	0.184153
2.5	0.111943	0.555076	0.220974	0.124505	0.368675	0.193689
2.51	0.102979	0.633203	0.218061	0.125721	0.378602	0.196874
2.52	0.10353	0.580541	0.216367	0.125743	0.394672	0.197534
2.53	0.106032	0.575753	0.217721	0.11948	0.385803	0.189568
2.54	0.099174	0.618973	0.215292	0.114673	0.341889	0.186809
2.55	0.108086	0.608402	0.218118	0.123178	0.384331	0.194705
2.56	0.0994618	0.592523	0.213409	0.126655	0.388564	0.192245
2.57	0.105067	0.61272	0.216676	0.128803	0.41042	0.197914
2.58	0.115873	0.536743	0.214094	0.12415	0.383387	0.196573
2.59	0.104381	0.567635	0.211498	0.136993	0.415889	0.208813
2.6	0.108253	0.61971	0.219429	0.147323	0.418868	0.21735
2.61	0.100462	0.619219	0.213879	0.146214	0.394857	0.205403
2.62	0.0945045	0.600281	0.209931	0.127623	0.38792	0.195771
2.63	0.118934	0.598389	0.220815	0.13176	0.414102	0.200249
2.64	0.108602	0.57826	0.213008	0.116514	0.33974	0.182667
2.65	0.113884	0.597482	0.21778	0.137125	0.438798	0.209778
2.66	0.106219	0.569751	0.219835	0.152649	0.394271	0.216409
2.67	0.109111	0.642946	0.225221	0.1414	0.405159	0.208999
2.68	0.107809	0.62499	0.226057	0.148962	0.334653	0.207778
2.69	0.10426	0.608266	0.211635	0.150568	0.367747	0.212071
2.7	0.106636	0.632535	0.224909	0.144622	0.402613	0.210213
2.71	0.098565	0.598259	0.212778	0.144882	0.40366	0.210505
2.72	0.115454	0.582768	0.226752	0.152288	0.394719	0.216472
2.73	0.113222	0.60341	0.223758	0.135975	0.367314	0.204235
2.74	0.131006	0.617554	0.233539	0.156925	0.378094	0.2169
2.75	0.123242	0.612691	0.231206	0.143387	0.373017	0.206211
2.76	0.114752	0.558765	0.222488	0.141512	0.38096	0.208083
2.77	0.122122	0.604036	0.230957	0.140873	0.413567	0.205109
2.78	0.118087	0.633237	0.227925	0.132426	0.369786	0.19886
2.79	0.101646	0.625031	0.218854	0.142186	0.400237	0.205128
2.8	0.125912	0.633191	0.229766	0.14219	0.398137	0.201878
2.81	0.116434	0.591485	0.220821	0.130683	0.380849	0.197992
2.82	0.115855	0.613761	0.22413	0.134314	0.445449	0.199036
2.83	0.112841	0.58923	0.213677	0.130323	0.364979	0.19626
2.84	0.128487	0.576863	0.219004	0.137135	0.387254	0.203172
2.85	0.118193	0.655891	0.224463	0.120433	0.396849	0.186759
2.86	0.110524	0.587634	0.218232	0.135995	0.373411	0.198535
2.87	0.112563	0.57113	0.218416	0.134799	0.395954	0.199433
2.88	0.113779	0.612145	0.226061	0.137822	0.372703	0.19881
2.89	0.108336	0.615304	0.223741	0.132623	0.339485	0.200564
2.9	0.110922	0.567774	0.2279	0.129558	0.350136	0.201733
2.91	0.112892	0.626118	0.229735	0.126961	0.370024	0.196735
2.92	0.11263	0.606665	0.230528	0.137715	0.361301	0.20121
2.93	0.120926	0.625811	0.232575	0.128014	0.360094	0.199201
2.94	0.116275	0.658051	0.23412	0.127548	0.334501	0.196599
2.95	0.10595	0.589059	0.221677	0.131953	0.364258	0.201606
2.96	0.113718	0.644689	0.228345	0.154147	0.409973	0.220913
2.97	0.119108	0.638821	0.235236	0.156043	0.425076	0.220613
2.98	0.104532	0.596744	0.218453	0.147449	0.419515	0.215077
2.99	0.112099	0.62101	0.215739	0.143488	0.389394	0.210815
3	0.116192	0.649122	0.218484	0.146252	0.386132	0.221503
3.01	0.120772	0.570487	0.225945	0.160435	0.442397	0.232868
3.02	0.107781	0.634482	0.216098	0.139297	0.366492	0.218863
3.03	0.126785	0.57651	0.223805	0.155953	0.420181	0.234683
3.04	0.123873	0.592359	0.228494	0.143793	0.359506	0.219965
3.05	0.119839	0.616083	0.227921	0.151577	0.372452	0.221686
3.06	0.115208	0.586468	0.225604	0.148557	0.379312	0.225146
3.07	0.125016	0.583725	0.233392	0.137214	0.426353	0.219704
3.08	0.131559	0.606975	0.237724	0.133564	0.366615	0.213578
3.09	0.12988	0.614193	0.238654	0.147925	0.368807	0.227036
3.1	0.120705	0.6292	0.22808	0.146742	0.370849	0.222975
3.11	0.116719	0.627093	0.227725	0.159198	0.378384	0.23905
3.12	0.123001	0.616549	0.228489	0.150665	0.332189	0.227282
3.13	0.11533	0.59341	0.221708	0.150235	0.379452	0.225287
3.14	0.125943	0.591993	0.2302	0.150495	0.394232	0.226981
3.15	0.115443	0.606097	0.226339	0.1396	0.374359	0.215301
3.16	0.128222	0.601273	0.232756	0.163036	0.496256	0.241625
3.17	0.119067	0.602515	0.222932	0.139317	0.437037	0.221334
3.18	0.130243	0.588411	0.233203	0.157746	0.38016	0.232844
3.19	0.137817	0.618537	0.238761	0.154854	0.489382	0.237951
3.2	0.125218	0.618383	0.237579	0.150581	0.343724	0.22202
3.21	0.111934	0.640471	0.225788	0.141547	0.415435	0.220854
3.22	0.123475	0.623833	0.230677	0.134458	0.402005	0.212966
3.23	0.130692	0.643424	0.240456	0.137494	0.366226	0.211041
3.24	0.127706	0.614253	0.233617	0.163024	0.404495	0.232979
3.25	0.125384	0.630787	0.233437	0.142581	0.367152	0.209398
3.26	0.124925	0.617792	0.231078	0.128889	0.332008	0.203455
3.27	0.130227	0.57737	0.235293	0.141711	0.401176	0.217094
3.28	0.121671	0.611638	0.231886	0.135278	0.344904	0.214472
3.29	0.135972	0.59521	0.241773	0.150292	0.35986	0.215919
3.3	0.124943	0.618311	0.229703	0.134301	0.360988	0.209172
3.31	0.121877	0.61582	0.236354	0.12839	0.40961	0.201547
3.32	0.122512	0.622771	0.235374	0.136893	0.366478	0.205805
3.33	0.12894	0.605557	0.239404	0.152124	0.383802	0.227228
3.34	0.122073	0.611251	0.238783	0.154483	0.340735	0.226787
3.35	0.11782	0.596482	0.234399	0.144137	0.351233	0.21789
3.36	0.120267	0.638113	0.240406	0.166249	0.374698	0.241794
3.37	0.129927	0.605716	0.24172	0.159119	0.402184	0.234338
3.38	0.127558	0.574886	0.23304	0.158717	0.376414	0.23291
3.39	0.121703	0.580739	0.236662	0.141305	0.353957	0.217407
3.4	0.129331	0.604939	0.242009	0.141257	0.405781	0.221553
3.41	0.108039	0.59865	0.229607	0.155319	0.389135	0.225779
3.42	0.117431	0.613134	0.230233	0.12792	0.318908	0.205713
3.43	0.122201	0.600688	0.228546	0.124405	0.393875	0.202548
3.44	0.131188	0.591765	0.23728	0.13301	0.365956	0.208302
3.45	0.123433	0.586323	0.232032	0.123042	0.3692	0.206918
3.46	0.124808	0.580665	0.237411	0.133442	0.393708	0.208487
3.47	0.130125	0.559734	0.241838	0.115625	0.385989	0.193071
3.48	0.129945	0.579483	0.238629	0.129506	0.379722	0.200815
3.49	0.121272	0.592601	0.23661	0.139579	0.415196	0.211975
3.5	0.129064	0.631949	0.243387	0.121325	0.321654	0.195769
3.51	0.13582	0.597526	0.241492	0.130773	0.400922	0.205317
3.52	0.135673	0.597808	0.247002	0.116222	0.3595	0.196388
3.53	0.135176	0.634574	0.252564	0.128874	0.403787	0.209435
3.54	0.139196	0.587905	0.245253	0.123504	0.385415	0.199482
3.55	0.143922	0.576685	0.243594	0.128173	0.36333	0.201572
3.56	0.135253	0.58827	0.244373	0.124257	0.333418	0.203962
3.57	0.135851	0.599249	0.243246	0.119447	0.343658	0.190333
3.58	0.137746	0.593834	0.248595	0.112201	0.429038	0.188436
3.59	0.13913	0.568734	0.246327	0.119518	0.363311	0.18946
3.6	0.135913	0.609903	0.248331	0.119604	0.361993	0.18883
3.61	0.133053	0.60296	0.243896	0.105345	0.376082	0.179689
3.62	0.137592	0.604022	0.243408	0.120238	0.349067	0.189821
3.63	0.141539	0.620817	0.248875	0.110191	0.363176	0.18349
3.64	0.143012	0.630871	0.252883	0.123006	0.368022	0.196449
3.65	0.142871	0.624535	0.249846	0.135018	0.370832	0.199226
3.66	0.154473	0.605284	0.25565	0.132108	0.366283	0.206678
3.67	0.147995	0.637971	0.253098	0.152133	0.369069	0.223374
3.68	0.143411	0.616869	0.250183	0.156163	0.401039	0.224861
3.69	0.157112	0.65066	0.259714	0.156867	0.357571	0.223338
3.7	0.154099	0.561984	0.255558	0.181088	0.379799	0.247133
3.71	0.146695	0.610561	0.253437	0.154648	0.338136	0.224312
3.72	0.134755	0.627407	0.243987	0.142441	0.338739	0.216045
3.73	0.13418	0.661089	0.251528	0.140321	0.368761	0.214909
3.74	0.129996	0.626671	0.242583	0.141501	0.419888	0.21338
3.75	0.127906	0.642114	0.245123	0.147536	0.353175	0.217216
3.76	0.136045	0.595336	0.245218	0.145259	0.410198	0.225846
3.77	0.139954	0.621871	0.252609	0.150699	0.382086	0.224199
3.78	0.138293	0.653234	0.251039	0.155065	0.380769	0.229154
3.79	0.146366	0.623616	0.249445	0.165826	0.383133	0.233687
3.8	0.131723	0.622266	0.242813	0.166167	0.37473	0.231792
3.81	0.143053	0.655191	0.252051	0.156938	0.36816	0.220083
3.82	0.137628	0.659569	0.247341	0.145617	0.388715	0.213798
3.83	0.13697	0.672145	0.241375	0.151235	0.363627	0.212382
3.84	0.12863	0.599851	0.240096	0.147451	0.350148	0.20826
3.85	0.128649	0.640248	0.25118	0.146339	0.461613	0.214722
3.86	0.138496	0.636037	0.252348	0.158751	0.366222	0.223438
3.87	0.131018	0.55159	0.240947	0.149325	0.347199	0.221298
3.88	0.118364	0.63603	0.240059	0.156027	0.370845	0.227964
3.89	0.134149	0.654758	0.248038	0.164954	0.347259	0.229001
3.9	0.130909	0.657613	0.244623	0.172231	0.355664	0.234072
3.91	0.138979	0.579329	0.246697	0.167013	0.361547	0.230657
3.92	0.129708	0.593522	0.238637	0.166413	0.386865	0.228471
3.93	0.121546	0.619651	0.240556	0.149583	0.344101	0.220649
3.94	0.125955	0.618814	0.239757	0.15134	0.392819	0.216405
3.95	0.131367	0.594558	0.237395	0.163192	0.36831	0.227559
3.96	0.141145	0.618019	0.248571	0.160694	0.359732	0.222968
3.97	0.124987	0.615565	0.238287	0.153922	0.394673	0.2192
3.98	0.114806	0.597642	0.231357	0.132546	0.370636	0.203712
3.99	0.123314	0.613268	0.235161	0.152366	0.337096	0.21932
4	0.129528	0.652296	0.243274	0.166642	0.381374	0.231112
4.01	0.149248	0.597761	0.253731	0.171157	0.412606	0.231207
4.02	0.130367	0.613035	0.238138	0.167701	0.393824	0.22755
4.03	0.134914	0.621946	0.248492	0.160723	0.347907	0.223725
4.04	0.131835	0.659674	0.247536	0.16406	0.381918	0.238107
4.05	0.13173	0.581592	0.240212	0.179217	0.382453	0.248151
4.06	0.121221	0.581454	0.233508	0.17003	0.366158	0.235978
4.07	0.14258	0.555226	0.247398	0.162712	0.338879	0.233752
4.08	0.128297	0.655964	0.248519	0.159614	0.39674	0.23125
4.09	0.135266	0.66739	0.25251	0.187426	0.368369	0.251283
4.1	0.130824	0.606518	0.244666	0.170622	0.347593	0.237353
4.11	0.136659	0.649902	0.250884	0.167357	0.378451	0.236079
4.12	0.145167	0.657606	0.253293	0.16762	0.397008	0.236566
4.13	0.135733	0.617985	0.243559	0.166601	0.397327	0.235391
4.14	0.144351	0.605467	0.245046	0.159532	0.397699	0.226402
4.15	0.13311	0.631485	0.242886	0.152587	0.328972	0.220641
4.16	0.141431	0.637949	0.250665	0.152959	0.340362	0.22066
4.17	0.138499	0.581221	0.245985	0.161279	0.457698	0.23161
4.18	0.130498	0.618989	0.242915	0.17165	0.385671	0.234226
4.19	0.132841	0.583722	0.234815	0.16331	0.336682	0.225872
4.2	0.135986	0.573262	0.238369	0.167995	0.391045	0.233885
4.21	0.130139	0.610619	0.238944	0.157145	0.386122	0.225372
4.22	0.114872	0.591377	0.223644	0.164091	0.371188	0.225958
4.23	0.121836	0.604988	0.231142	0.140313	0.347751	0.212937
4.24	0.121613	0.630486	0.230225	0.154818	0.362963	0.22287
4.25	0.116804	0.600099	0.232871	0.151896	0.332748	0.223895
4.26	0.11604	0.616321	0.229852	0.17476	0.352505	0.24307
4.27	0.116718	0.61925	0.231194	0.160236	0.370561	0.233931
4.28	0.104654	0.614821	0.223586	0.167487	0.419956	0.235454
4.29	0.119266	0.639625	0.233643	0.139007	0.392984	0.209166
4.3	0.114074	0.661162	0.231911	0.143151	0.352558	0.211848
4.31	0.119355	0.621101	0.227512	0.14134	0.33657	0.209941
4.32	0.125762	0.60869	0.237775	0.143145	0.337292	0.215311
4.33	0.130917	0.594985	0.233773	0.157651	0.348264	0.22609
4.34	0.123776	0.629712	0.236784	0.146263	0.340315	0.217057
4.35	0.125251	0.646827	0.233479	0.166898	0.36659	0.237753
4.36	0.11795	0.617059	0.230415	0.158324	0.381272	0.230261
4.37	0.133091	0.656742	0.23872	0.167482	0.382226	0.233309
4.38	0.126623	0.618974	0.237274	0.158943	0.358199	0.226869
4.39	0.114558	0.611621	0.228094	0.160585	0.358787	0.229022
4.4	0.123257	0.620448	0.237299	0.166033	0.342703	0.234685
4.41	0.12957	0.624874	0.24015	0.154999	0.348599	0.223872
4.42	0.126807	0.622235	0.23174	0.164874	0.342089	0.233888
4.43	0.119457	0.576926	0.222526	0.161968	0.36357	0.232762
4.44	0.115826	0.573454	0.218444	0.158484	0.332595	0.226849
4.45	0.127506	0.575707	0.224755	0.166625	0.35375	0.234599
4.46	0.116908	0.640899	0.227562	0.159044	0.366685	0.223238
4.47	0.122244	0.604035	0.222126	0.174044	0.37318	0.237868
4.48	0.122688	0.602827	0.225047	0.16163	0.355096	0.230993
4.49	0.120409	0.633485	0.220986	0.146142	0.357196	0.217295
4.5	0.133732	0.59328	0.226429	0.136328	0.366332	0.214126
4.51	0.144536	0.614785	0.241334	0.124802	0.338923	0.210859
4.52	0.125906	0.629405	0.22959	0.122588	0.368088	0.201845
4.53	0.145965	0.606585	0.233485	0.130267	0.372408	0.208481
4.54	0.140111	0.6312	0.237063	0.129619	0.402662	0.205776
4.55	0.142654	0.643903	0.237637	0.131038	0.329191	0.203567
4.56	0.128941	0.621926	0.227339	0.132412	0.393189	0.207171
4.57	0.125592	0.646748	0.234814	0.127395	0.351798	0.196951
4.58	0.127867	0.609102	0.225797	0.124558	0.36482	0.196099
4.59	0.128931	0.630535	0.228852	0.131141	0.376343	0.206013
4.6	0.134779	0.620656	0.230691	0.130636	0.345482	0.204272
4.61	0.142045	0.622906	0.236863	0.138266	0.404643	0.20966
4.62	0.134582	0.620336	0.236507	0.119498	0.360724	0.202045
4.63	0.125669	0.638695	0.236466	0.122974	0.373887	0.203944
4.64	0.141242	0.634134	0.247749	0.116236	0.380178	0.200046
4.65	0.135345	0.609521	0.235099	0.119353	0.35351	0.199281
4.66	0.135619	0.624885	0.244002	0.121149	0.346558	0.200776
4.67	0.131982	0.590102	0.234811	0.131289	0.411915	0.208088
4.68	0.131729	0.635344	0.235235	0.117152	0.343345	0.194653
4.69	0.140024	0.623098	0.243286	0.128131	0.419177	0.209776
4.7	0.128698	0.61689	0.232358	0.117069	0.363278	0.194986
4.71	0.141272	0.640082	0.241124	0.123293	0.40484	0.200973
4.72	0.137436	0.616471	0.23483	0.130775	0.396092	0.206659
4.73	0.132628	0.635402	0.231514	0.121569	0.360862	0.19385
4.74	0.134544	0.613671	0.22821	0.123434	0.417157	0.205219
4.75	0.122845	0.614971	0.223017	0.118891	0.332916	0.199984
4.76	0.114322	0.585271	0.218755	0.124321	0.387478	0.202378
4.77	0.115881	0.649072	0.220359	0.140473	0.309294	0.206441
4.78	0.129367	0.603203	0.226499	0.151319	0.399443	0.220442
4.79	0.121198	0.636905	0.225712	0.153018	0.419655	0.220263
4.8	0.114769	0.622149	0.233969	0.154955	0.452013	0.224939
4.81	0.114959	0.647559	0.232631	0.153968	0.356967	0.221484
4.82	0.121395	0.651432	0.230552	0.130257	0.392216	0.206894
4.83	0.118543	0.633428	0.226705	0.117793	0.342488	0.193502
4.84	0.13732	0.61859	0.234968	0.141215	0.366992	0.207979
4.85	0.128429	0.636239	0.235043	0.131906	0.407183	0.20463
4.86	0.121772	0.616226	0.228556	0.139142	0.360996	0.210847
4.87	0.131043	0.625028	0.231184	0.132926	0.374894	0.204388
4.88	0.120912	0.621437	0.222385	0.125033	0.394069	0.202946
4.89	0.108798	0.570349	0.213048	0.12964	0.319535	0.203477
4.9	0.108341	0.612424	0.213176	0.115116	0.343627	0.193583
4.91	0.110082	0.641518	0.212971	0.124516	0.379815	0.203038
4.92	0.127155	0.647745	0.224536	0.123715	0.402759	0.207662
4.93	0.128489	0.690922	0.225724	0.116627	0.346501	0.199098
4.94	0.122474	0.606519	0.217531	0.11577	0.37124	0.199274
4.95	0.115614	0.572982	0.21364	0.109451	0.365679	0.194794
4.96	0.120405	0.636242	0.219734	0.13991	0.365372	0.2145
4.97	0.111291	0.611742	0.213926	0.13138	0.340345	0.211415
4.98	0.12483	0.628613	0.219665	0.121425	0.351064	0.209613
4.99	0.107872	0.607921	0.209652	0.130114	0.382648	0.214734
5	0.119739	0.545783	0.210312	0.124558	0.326377	0.207089
5.01	0.124992	0.57858	0.223238	0.125394	0.317137	0.210385
5.02	0.105959	0.636298	0.218802	0.127319	0.35625	0.210833
5.03	0.112593	0.623133	0.22305	0.121993	0.343748	0.207192
5.04	0.110568	0.648983	0.223428	0.127718	0.368341	0.21104
5.05	0.114761	0.650143	0.225203	0.131354	0.354143	0.211955
5.06	0.115305	0.60234	0.220487	0.139435	0.377539	0.217442
5.07	0.108474	0.635435	0.222993	0.143492	0.351659	0.220348
5.08	0.125528	0.646022	0.223551	0.129646	0.345393	0.208677
5.09	0.120483	0.632302	0.221292	0.136891	0.354299	0.214616
5.1	0.123658	0.595928	0.218669	0.13977	0.323633	0.208886
5.11	0.120412	0.603422	0.219993	0.117264	0.342037	0.195913
5.12	0.123978	0.641405	0.222239	0.142192	0.351206	0.21628
5.13	0.12581	0.643143	0.225479	0.131291	0.368863	0.218086
5.14	0.147328	0.608513	0.235483	0.139736	0.392123	0.219806
5.15	0.121381	0.599414	0.218405	0.123094	0.394957	0.213159
5.16	0.124808	0.563959	0.216309	0.133679	0.392409	0.21792
5.17	0.124357	0.637555	0.222003	0.136354	0.321137	0.21544
5.18	0.124862	0.599025	0.223812	0.151262	0.399098	0.227068
5.19	0.133375	0.600749	0.225311	0.141841	0.345153	0.216916
5.2	0.118219	0.621556	0.222595	0.13775	0.334027	0.211845
5.21	0.128425	0.632039	0.228597	0.144368	0.354377	0.218844
5.22	0.138442	0.577503	0.224345	0.125802	0.375053	0.206827
5.23	0.126112	0.604581	0.225452	0.131593	0.341142	0.211017
5.24	0.12055	0.597087	0.218822	0.133948	0.344386	0.209156
5.25	0.12351	0.631692	0.226052	0.125347	0.356915	0.206373
5.26	0.135697	0.606486	0.230482	0.130783	0.35911	0.206901
5.27	0.12526	0.558947	0.220918	0.133788	0.358666	0.213709
5.28	0.12706	0.622157	0.225626	0.14083	0.359934	0.215223
5.29	0.132384	0.592129	0.225075	0.129211	0.331807	0.209138
5.3	0.118367	0.639238	0.220931	0.126992	0.321594	0.206772
5.31	0.135835	0.605979	0.234458	0.137619	0.380393	0.216379
5.32	0.120511	0.597503	0.219978	0.133266	0.38902	0.212085
5.33	0.115247	0.582207	0.219437	0.131815	0.382088	0.209271
5.34	0.119454	0.621649	0.221268	0.139938	0.384519	0.216834
5.35	0.128362	0.615748	0.231969	0.140456	0.359376	0.214246
5.36	0.124082	0.607068	0.224058	0.139703	0.35344	0.216762
5.37	0.125139	0.600096	0.225218	0.142559	0.368642	0.223962
5.38	0.136775	0.617016	0.231382	0.146853	0.381376	0.228216
5.39	0.119041	0.578644	0.219436	0.148801	0.385834	0.229236
5.4	0.119825	0.635332	0.222023	0.150001	0.371426	0.228254
5.41	0.124877	0.587682	0.224929	0.130338	0.379497	0.215131
5.42	0.117007	0.613089	0.220188	0.130666	0.430483	0.223639
5.43	0.117253	0.642315	0.223117	0.128457	0.352212	0.212535
5.44	0.128338	0.541033	0.22303	0.131443	0.400679	0.218452
5.45	0.132176	0.611653	0.223894	0.130487	0.425791	0.218727
5.46	0.125135	0.595276	0.218975	0.135744	0.38295	0.219977
5.47	0.114243	0.573935	0.215264	0.126788	0.374699	0.210827
5.48	0.132145	0.571556	0.226404	0.131519	0.35193	0.213515
5.49	0.1204	0.604229	0.220943	0.12208	0.324736	0.202979
5.5	0.121955	0.59741	0.220741	0.149768	0.403888	0.230536
5.51	0.118892	0.616279	0.220397	0.13775	0.402292	0.220998
5.52	0.125648	0.573021	0.224152	0.117051	0.344441	0.20172
5.53	0.130133	0.602117	0.228122	0.128946	0.357648	0.20897
5.54	0.108679	0.623485	0.21469	0.132866	0.38921	0.221493
5.55	0.120048	0.651199	0.226302	0.142072	0.395364	0.222917
5.56	0.127807	0.587446	0.219341	0.131594	0.386242	0.215196
5.57	0.121322	0.662326	0.224728	0.126246	0.381214	0.203611
5.58	0.123725	0.583137	0.222545	0.118497	0.353533	0.200705
5.59	0.128364	0.623122	0.223164	0.135162	0.340006	0.216611
5.6	0.135613	0.615546	0.228103	0.130549	0.345919	0.216969
5.61	0.122656	0.601055	0.221251	0.121758	0.350453	0.203132
5.62	0.13574	0.646715	0.234516	0.131291	0.349584	0.214497
5.63	0.117675	0.578135	0.218191	0.124877	0.343011	0.209952
5.64	0.128793	0.591021	0.23056	0.119346	0.350495	0.201843
5.65	0.120439	0.652632	0.227202	0.126538	0.329481	0.204691
5.66	0.130072	0.587586	0.223209	0.131797	0.384934	0.213649
5.67	0.138036	0.551119	0.229158	0.126135	0.316499	0.208374
5.68	0.129913	0.639042	0.222437	0.116199	0.327348	0.203447
5.69	0.120856	0.569773	0.216862	0.117482	0.375874	0.204073
5.7	0.134002	0.557594	0.226243	0.117724	0.360884	0.204754
5.71	0.12603	0.594348	0.228179	0.130026	0.397038	0.21322
5.72	0.125185	0.647396	0.230139	0.125842	0.330771	0.208163
5.73	0.12384	0.606182	0.228943	0.130027	0.368281	0.211354
5.74	0.132474	0.614762	0.226788	0.130164	0.348855	0.212503
5.75	0.124975	0.596555	0.223009	0.124088	0.321642	0.208254
5.76	0.114015	0.642455	0.221485	0.121862	0.349048	0.204092
5.77	0.125619	0.610743	0.224723	0.137813	0.4045	0.223504
5.78	0.122712	0.633938	0.223092	0.128537	0.383964	0.216983
5.79	0.128076	0.652804	0.228243	0.122888	0.369758	0.206715
5.8	0.129402	0.628931	0.226333	0.118992	0.3637	0.205727
5.81	0.140856	0.616676	0.240321	0.114045	0.362056	0.200173
5.82	0.125179	0.661867	0.231579	0.129966	0.347694	0.214373
5.83	0.115223	0.62929	0.222701	0.132165	0.352031	0.212676
5.84	0.11577	0.613505	0.220195	0.134715	0.38247	0.215039
5.85	0.116146	0.620295	0.21764	0.137675	0.344562	0.219162
5.86	0.116349	0.633179	0.219264	0.128663	0.34026	0.206192
5.87	0.12769	0.627282	0.223938	0.125787	0.336936	0.207155
5.88	0.121223	0.651024	0.224214	0.121081	0.349587	0.203458
5.89	0.123139	0.630389	0.223035	0.12228	0.349966	0.205244
5.9	0.127277	0.636395	0.226784	0.1258	0.366319	0.206993
5.91	0.128438	0.650388	0.228186	0.127295	0.382646	0.21296
5.92	0.129657	0.660298	0.233714	0.120643	0.36879	0.207967
5.93	0.126419	0.667959	0.231053	0.126443	0.352366	0.207281
5.94	0.142282	0.676011	0.242322	0.128637	0.381695	0.218706
5.95	0.127571	0.617809	0.229874	0.130339	0.336923	0.214578
5.96	0.146358	0.625764	0.239869	0.133114	0.365297	0.22156
5.97	0.133341	0.652639	0.232475	0.127424	0.378553	0.214141
5.98	0.120831	0.653251	0.223842	0.12929	0.360497	0.215866
5.99	0.127189	0.652303	0.228591	0.124897	0.351598	0.212359
6	0.144972	0.602735	0.236886	0.130382	0.319576	0.213115
6.01	0.124169	0.662821	0.228951	0.139192	0.31929	0.216581
6.02	0.135565	0.641698	0.234523	0.125855	0.37061	0.21146
6.03	0.135691	0.677065	0.240335	0.129044	0.280646	0.210094
6.04	0.123793	0.604842	0.225208	0.133948	0.348567	0.213274
6.05	0.13121	0.667217	0.232532	0.131358	0.341298	0.212167
6.06	0.124108	0.651427	0.231048	0.142079	0.377295	0.226126
6.07	0.128883	0.669587	0.232447	0.136882	0.375252	0.217343
6.08	0.120492	0.636973	0.227603	0.13163	0.365214	0.211996
6.09	0.129815	0.656138	0.235192	0.129478	0.357165	0.211394
6.1	0.12852	0.605816	0.231079	0.128409	0.379368	0.208319
6.11	0.127801	0.658349	0.233386	0.138146	0.371498	0.217467
6.12	0.126418	0.600131	0.229517	0.134372	0.38194	0.219023
6.13	0.128742	0.625871	0.231806	0.13979	0.36135	0.225361
6.14	0.122343	0.655858	0.231912	0.141437	0.375551	0.221106
6.15	0.137094	0.666734	0.237736	0.137151	0.339877	0.217571
6.16	0.12033	0.626893	0.233663	0.146782	0.397908	0.229336
6.17	0.122083	0.648474	0.23299	0.140108	0.380222	0.222274
6.18	0.121196	0.644621	0.231993	0.148794	0.361416	0.227035
6.19	0.124298	0.54647	0.228343	0.164992	0.374836	0.238137
6.2	0.119657	0.601509	0.229933	0.15378	0.362186	0.234276
6.21	0.132554	0.627879	0.244484	0.153768	0.316776	0.228389
6.22	0.120249	0.572813	0.231442	0.168408	0.310898	0.23984
6.23	0.13052	0.594452	0.238134	0.143273	0.363545	0.222756
6.24	0.122197	0.610904	0.235567	0.137384	0.335098	0.217847
6.25	0.131416	0.61052	0.243165	0.14343	0.417565	0.222625
6.26	0.12346	0.621496	0.240429	0.147261	0.396894	0.220501
6.27	0.129131	0.619784	0.241437	0.145303	0.399516	0.215523
6.28	0.115528	0.563393	0.231923	0.148547	0.361111	0.221762
6.29	0.124556	0.615212	0.241679	0.134652	0.394377	0.21744
6.3	0.137639	0.569288	0.239707	0.134631	0.435957	0.219342
6.31	0.123325	0.623574	0.239443	0.136821	0.403213	0.22235
6.32	0.131624	0.622643	0.243644	0.15003	0.40182	0.230256
6.33	0.146185	0.60397	0.247291	0.1418	0.428967	0.224577
6.34	0.142388	0.525344	0.24135	0.152106	0.400668	0.232749
6.35	0.123661	0.581581	0.232854	0.159537	0.346562	0.230127
6.36	0.116526	0.630508	0.229937	0.152762	0.396096	0.227564
6.37	0.142803	0.672006	0.252648	0.141997	0.338165	0.221192
6.38	0.141066	0.643629	0.251504	0.149321	0.335036	0.226182
6.39	0.132259	0.663242	0.245177	0.144421	0.394207	0.225263
6.4	0.134431	0.578046	0.240988	0.13887	0.371743	0.220614
6.41	0.134637	0.649232	0.248746	0.159381	0.467861	0.238364
6.42	0.126584	0.628072	0.242829	0.158095	0.434174	0.236197
6.43	0.133095	0.622238	0.243312	0.146477	0.395214	0.22709
6.44	0.116016	0.607604	0.231595	0.14833	0.360146	0.226832
6.45	0.128096	0.490171	0.226139	0.151966	0.400157	0.226162
6.46	0.137889	0.632104	0.24295	0.143803	0.355779	0.216384
6.47	0.14838	0.579131	0.246559	0.139571	0.426084	0.215255
6.48	0.131075	0.55786	0.235212	0.145761	0.343167	0.22309
6.49	0.13993	0.568627	0.246341	0.150596	0.44726	0.231868
6.5	0.129541	0.576064	0.239796	0.161962	0.394445	0.2337
6.51	0.123646	0.585291	0.237563	0.15089	0.360754	0.222402
6.52	0.126741	0.576714	0.238595	0.1534	0.404288	0.227729
6.53	0.123082	0.612476	0.240427	0.139211	0.374094	0.213947
6.54	0.131	0.651002	0.245831	0.159637	0.420689	0.231862
6.55	0.133773	0.621507	0.244561	0.154154	0.37574	0.228722
6.56	0.131954	0.559023	0.241664	0.152327	0.382208	0.223917
6.57	0.128483	0.590221	0.248263	0.153637	0.420932	0.232359
6.58	0.128354	0.593469	0.247439	0.140749	0.426342	0.216086
6.59	0.144782	0.586381	0.259791	0.157658	0.428217	0.235445
6.6	0.138101	0.599881	0.255681	0.141465	0.379371	0.216098
6.61	0.129147	0.57295	0.244703	0.136296	0.368007	0.212387
6.62	0.138581	0.583462	0.246774	0.140164	0.379983	0.214323
6.63	0.120039	0.610475	0.236761	0.13711	0.332457	0.209339
6.64	0.120262	0.594982	0.2422	0.138519	0.328285	0.217163
6.65	0.123918	0.597955	0.242289	0.136311	0.319468	0.215542
6.66	0.123739	0.619525	0.247866	0.144604	0.37766	0.221314
6.67	0.13526	0.57492	0.250276	0.145794	0.352644	0.220311
6.68	0.127754	0.597921	0.243426	0.139616	0.381326	0.218279
6.69	0.133397	0.581851	0.241365	0.140683	0.397005	0.222975
6.7	0.12336	0.571488	0.240424	0.138495	0.380598	0.217136
6.71	0.140705	0.560573	0.245139	0.142914	0.379987	0.220125
6.72	0.129885	0.594515	0.243433	0.130482	0.348801	0.212869
6.73	0.131852	0.582607	0.242486	0.133965	0.334888	0.210059
6.74	0.130852	0.615123	0.242565	0.126725	0.397006	0.215076
6.75	0.136299	0.578265	0.242877	0.134472	0.425844	0.217685
6.76	0.141066	0.599	0.247465	0.131662	0.364799	0.219475
6.77	0.126322	0.579365	0.234231	0.122588	0.395242	0.214226
6.78	0.139084	0.58139	0.247909	0.12568	0.3701	0.220418
6.79	0.134773	0.635684	0.248	0.132039	0.342434	0.22356
6.8	0.134899	0.598734	0.247631	0.127441	0.386923	0.222257
6.81	0.133931	0.567771	0.243314	0.137829	0.383804	0.227404
6.82	0.128744	0.644705	0.245121	0.121381	0.340138	0.210565
6.83	0.130964	0.579821	0.242564	0.137176	0.408306	0.222877
6.84	0.128008	0.609055	0.232484	0.136772	0.276453	0.22137
6.85	0.145149	0.576402	0.240592	0.140121	0.36067	0.231766
6.86	0.138403	0.643824	0.237831	0.141305	0.415706	0.225429
6.87	0.136196	0.593185	0.229513	0.143531	0.355372	0.219001
6.88	0.138198	0.586035	0.230452	0.125721	0.335786	0.206407
6.89	0.136097	0.594256	0.228736	0.127062	0.398188	0.212941
6.9	0.12529	0.617752	0.224571	0.143812	0.395976	0.223538
6.91	0.117565	0.594291	0.215185	0.141476	0.351189	0.225982
6.92	0.126774	0.611154	0.22452	0.148988	0.332681	0.228159
6.93	0.127999	0.632076	0.225049	0.1415	0.460789	0.22682
6.94	0.149942	0.633124	0.238345	0.124777	0.408163	0.221313
6.95	0.140612	0.596559	0.228872	0.110736	0.311125	0.212642
6.96	0.139888	0.615047	0.227402	0.11861	0.318356	0.215423
6.97	0.15996	0.573024	0.243752	0.108021	0.366893	0.208238
6.98	0.138519	0.603892	0.225242	0.120647	0.385615	0.217831
6.99	0.150164	0.55896	0.236417	0.115165	0.338671	0.215891
7	0.129399	0.574688	0.220655	0.12234	0.297735	0.215196
7.01	0.128368	0.583735	0.225156	0.120104	0.373949	0.214664
7.02	0.138515	0.595292	0.23071	0.128651	0.343696	0.218444
7.03	0.129035	0.550524	0.220355	0.129194	0.345165	0.221273
7.04	0.126619	0.587945	0.21446	0.138552	0.411121	0.231722
7.05	0.123474	0.612038	0.21792	0.131974	0.398094	0.225246
7.06	0.120447	0.562718	0.210335	0.13838	0.447386	0.229785
7.07	0.11773	0.582538	0.214468	0.139545	0.379502	0.234437
7.08	0.114245	0.592158	0.209646	0.14601	0.378484	0.23659
7.09	0.125259	0.583351	0.216376	0.143256	0.379032	0.228299
7.1	0.14992	0.602149	0.245203	0.136137	0.347962	0.223006
7.11	0.140524	0.57464	0.230613	0.153476	0.390291	0.23525
7.12	0.13692	0.576006	0.232889	0.145747	0.355324	0.236828
7.13	0.133561	0.548039	0.224987	0.143896	0.397008	0.231262
7.14	0.138285	0.589013	0.227396	0.147205	0.3605	0.230396
7.15	0.136439	0.617855	0.233508	0.142954	0.338013	0.227364
7.16	0.131826	0.602537	0.230482	0.137985	0.40586	0.226141
7.17	0.122622	0.57645	0.215295	0.140853	0.385168	0.230939
7.18	0.136785	0.567647	0.225261	0.136887	0.3559	0.216416
7.19	0.139373	0.599775	0.237287	0.156735	0.386637	0.232554
7.2	0.132187	0.600925	0.235899	0.144096	0.436915	0.226816
7.21	0.145903	0.552256	0.241902	0.132429	0.378399	0.220356
7.22	0.136157	0.555798	0.244962	0.128217	0.330141	0.216503
7.23	0.138765	0.591102	0.247496	0.121801	0.337629	0.215565
7.24	0.139457	0.604397	0.245865	0.125637	0.331703	0.210681
7.25	0.134038	0.590625	0.24581	0.121973	0.341583	0.208457
7.26	0.144557	0.615044	0.257069	0.138153	0.376113	0.225584
7.27	0.130193	0.57246	0.242369	0.121903	0.325422	0.211231
7.28	0.128965	0.568791	0.236486	0.133982	0.313031	0.225196
7.29	0.128339	0.575999	0.232793	0.135644	0.331143	0.228465
7.3	0.129493	0.599763	0.242118	0.142193	0.372283	0.229167
7.31	0.126551	0.621316	0.242515	0.13711	0.348557	0.226232
7.32	0.139958	0.592025	0.243993	0.134398	0.320014	0.219096
7.33	0.129002	0.629643	0.239498	0.12917	0.317047	0.219745
7.34	0.120747	0.640423	0.241633	0.132637	0.40706	0.220743
7.35	0.1292	0.596977	0.242389	0.131294	0.323412	0.212025
7.36	0.14148	0.607069	0.257886	0.120185	0.354432	0.205326
7.37	0.12531	0.572445	0.24275	0.128882	0.374282	0.21328
7.38	0.126635	0.606453	0.243496	0.134718	0.381938	0.216798
7.39	0.13232	0.613004	0.246237	0.133292	0.320677	0.213728
7.4	0.14985	0.592321	0.249387	0.141744	0.394386	0.221346
7.41	0.120074	0.607368	0.234045	0.138958	0.365367	0.216397
7.42	0.136567	0.594282	0.2465	0.133592	0.37187	0.21627
7.43	0.119161	0.644774	0.239212	0.130003	0.367823	0.213871
7.44	0.125868	0.604603	0.241842	0.153453	0.342047	0.227
7.45	0.127558	0.62886	0.244651	0.140596	0.347731	0.216211
7.46	0.126108	0.553094	0.234508	0.153339	0.360978	0.225517
7.47	0.147109	0.63477	0.255308	0.16528	0.355159	0.235289
7.48	0.130384	0.605557	0.245947	0.154489	0.393896	0.238613
7.49	0.140827	0.627958	0.248892	0.153931	0.366321	0.235828
7.5	0.118193	0.615299	0.238052	0.150264	0.357898	0.231358
7.51	0.125994	0.600461	0.240143	0.13702	0.401775	0.222031
7.52	0.121032	0.637509	0.242616	0.161954	0.390151	0.232081
7.53	0.131783	0.619626	0.244285	0.159186	0.355735	0.229236
7.54	0.134977	0.622913	0.244239	0.15259	0.379693	0.2291
7.55	0.133255	0.602946	0.246074	0.153381	0.366646	0.22784
7.56	0.139352	0.570648	0.246495	0.14626	0.371075	0.224972
7.57	0.15219	0.531758	0.256468	0.130257	0.35088	0.212374
7.58	0.13872	0.574454	0.252907	0.139476	0.335009	0.226277
7.59	0.142649	0.607902	0.258418	0.14315	0.334436	0.222808
7.6	0.132219	0.604016	0.25052	0.14025	0.32858	0.2197
7.61	0.145041	0.584712	0.256831	0.141037	0.346142	0.227432
7.62	0.143933	0.61805	0.255594	0.142755	0.380338	0.228523
7.63	0.131281	0.612369	0.248497	0.147067	0.407405	0.232642
7.64	0.149868	0.575059	0.261622	0.130432	0.398046	0.219565
7.65	0.148695	0.581868	0.255816	0.142206	0.38473	0.224437
7.66	0.15421	0.638375	0.26086	0.13261	0.340855	0.213372
7.67	0.155334	0.590992	0.254498	0.1497	0.358675	0.2235
7.68	0.143035	0.592411	0.251132	0.140615	0.376069	0.217791
7.69	0.136841	0.632715	0.253485	0.13232	0.292686	0.209206
7.7	0.149974	0.576885	0.256723	0.125159	0.364995	0.206728
7.71	0.146639	0.59444	0.252652	0.141146	0.35668	0.213328
7.72	0.148879	0.582196	0.252671	0.12631	0.331831	0.202935
7.73	0.139572	0.604601	0.251186	0.132391	0.33357	0.211398
7.74	0.149263	0.566026	0.257282	0.1445	0.388645	0.224223
7.75	0.143031	0.5635	0.254154	0.147963	0.341861	0.22214
7.76	0.135613	0.596457	0.248641	0.143504	0.348858	0.218165
7.77	0.135529	0.544056	0.24753	0.148614	0.381056	0.224906
7.78	0.13887	0.578345	0.246322	0.146402	0.383966	0.22088
7.79	0.134142	0.566261	0.242082	0.133806	0.379704	0.218905
7.8	0.135636	0.574379	0.240956	0.154182	0.493683	0.23506
7.81	0.141819	0.587793	0.242673	0.139077	0.371074	0.219067
7.82	0.135592	0.590134	0.24539	0.134645	0.355007	0.212234
7.83	0.151372	0.58309	0.253427	0.133481	0.379884	0.211882
7.84	0.141427	0.555002	0.245864	0.140427	0.333677	0.215275
7.85	0.137913	0.54889	0.242023	0.136575	0.372378	0.213319
7.86	0.139354	0.567601	0.248065	0.14361	0.336562	0.216023
7.87	0.145087	0.576049	0.251627	0.149973	0.384917	0.229037
7.88	0.133119	0.555748	0.242744	0.143763	0.401503	0.221925
7.89	0.147378	0.576174	0.248267	0.153056	0.415131	0.226139
7.9	0.145694	0.563245	0.249624	0.146762	0.411571	0.22274
7.91	0.154632	0.542427	0.254039	0.130841	0.367212	0.213388
7.92	0.155409	0.56599	0.254085	0.144396	0.379797	0.222763
7.93	0.146015	0.553772	0.246559	0.148348	0.405743	0.228424
7.94	0.145162	0.555136	0.247611	0.1446	0.344917	0.221197
7.95	0.144945	0.566404	0.248791	0.130962	0.382051	0.21261
7.96	0.141335	0.53599	0.244447	0.127611	0.359461	0.212235
7.97	0.152113	0.598991	0.253704	0.126582	0.37558	0.211737
7.98	0.147556	0.625025	0.24746	0.120414	0.406726	0.210786
7.99	0.149879	0.606214	0.255381	0.128544	0.349871	0.212979
8	0.139538	0.612032	0.242921	0.136083	0.406662	0.220062
8.01	0.139709	0.563945	0.241694	0.135807	0.411552	0.219739
8.02	0.142484	0.547359	0.243013	0.140586	0.397451	0.22225
8.03	0.1446	0.594239	0.248228	0.15205	0.398314	0.232785
8.04	0.146584	0.565133	0.249875	0.146786	0.450286	0.231763
8.05	0.149359	0.599088	0.252856	0.131926	0.37218	0.218472
8.06	0.155157	0.57991	0.254911	0.152838	0.380611	0.231071
8.07	0.163381	0.572381	0.258659	0.133417	0.38429	0.220676
8.08	0.138612	0.590371	0.248556	0.131765	0.420296	0.219705
8.09	0.150185	0.601114	0.255998	0.130416	0.447043	0.219825
8.1	0.149769	0.606842	0.257565	0.132817	0.377739	0.214863
8.11	0.158555	0.636525	0.25794	0.137192	0.398529	0.222099
8.12	0.144983	0.604274	0.251363	0.145329	0.457976	0.229391
8.13	0.150191	0.601805	0.252912	0.136899	0.337285	0.213722
8.14	0.147008	0.602354	0.246257	0.137865	0.37053	0.213966
8.15	0.150373	0.585259	0.250453	0.142638	0.388398	0.221954
8.16	0.147544	0.579756	0.253158	0.132531	0.356826	0.212954
8.17	0.15295	0.600331	0.259035	0.136249	0.385391	0.214972
8.18	0.171583	0.569745	0.272967	0.135364	0.307912	0.217712
8.19	0.156614	0.570825	0.260827	0.14626	0.353092	0.217383
8.2	0.148556	0.571154	0.25411	0.131107	0.339931	0.210259
8.21	0.142098	0.595775	0.252426	0.135028	0.364368	0.216807
8.22	0.150838	0.611568	0.252998	0.13598	0.34901	0.213973
8.23	0.152582	0.645667	0.259532	0.141105	0.393812	0.218755
8.24	0.148052	0.636051	0.255767	0.135966	0.400292	0.219091
8.25	0.141982	0.560874	0.24442	0.144747	0.404478	0.222165
8.26	0.142271	0.621214	0.251596	0.139614	0.364719	0.218367
8.27	0.15211	0.630508	0.258985	0.156992	0.393412	0.232444
8.28	0.154678	0.66126	0.257866	0.140987	0.327909	0.21627
8.29	0.13655	0.61769	0.248366	0.140877	0.351392	0.222135
8.3	0.147948	0.604761	0.256584	0.13421	0.403898	0.223509
8.31	0.144041	0.608879	0.254528	0.149225	0.429939	0.232752
8.32	0.131517	0.602947	0.244827	0.135744	0.326705	0.214764
8.33	0.143163	0.601968	0.250604	0.127479	0.352854	0.211075
8.34	0.132516	0.658246	0.247316	0.1334	0.379818	0.216475
8.35	0.138371	0.635768	0.251567	0.131551	0.334701	0.209168
8.36	0.133354	0.617279	0.244376	0.130358	0.373592	0.213725
8.37	0.135146	0.678578	0.253679	0.133127	0.346547	0.216937
8.38	0.132037	0.615872	0.247538	0.123079	0.329314	0.207438
8.39	0.138713	0.606122	0.249548	0.138679	0.362391	0.212897
8.4	0.140869	0.585234	0.250407	0.135096	0.365652	0.218668
8.41	0.141122	0.626879	0.251602	0.125662	0.303643	0.20903
8.42	0.152612	0.611973	0.259181	0.131182	0.380165	0.217825
8.43	0.143069	0.582382	0.251653	0.13109	0.350976	0.215842
8.44	0.131771	0.576803	0.245972	0.118868	0.312997	0.205963
8.45	0.138627	0.582767	0.248564	0.132941	0.348652	0.210957
8.46	0.151134	0.609807	0.261784	0.125491	0.325892	0.204301
8.47	0.14436	0.6366	0.25632	0.141815	0.38135	0.224234
8.48	0.140964	0.642744	0.254059	0.131294	0.368859	0.214288
8.49	0.148677	0.628766	0.255251	0.131902	0.35273	0.21251
8.5	0.138021	0.568002	0.241172	0.133903	0.35734	0.218308
8.51	0.142537	0.631946	0.250569	0.132612	0.362219	0.212957
8.52	0.128535	0.611808	0.241325	0.128243	0.366825	0.212639
8.53	0.129767	0.590056	0.239762	0.141953	0.375518	0.222182
8.54	0.146477	0.590366	0.25482	0.130004	0.378075	0.215662
8.55	0.142412	0.623986	0.252784	0.129529	0.319722	0.213821
8.56	0.144925	0.631914	0.250553	0.138009	0.383531	0.217324
8.57	0.14444	0.637512	0.254687	0.137951	0.39468	0.220432
8.58	0.125233	0.647107	0.238986	0.136204	0.411191	0.222395
8.59	0.130673	0.597097	0.236997	0.130019	0.400036	0.212604
8.6	0.129172	0.631886	0.233109	0.138644	0.386066	0.217189
8.61	0.144211	0.647935	0.249917	0.134955	0.328006	0.210365
8.62	0.132114	0.609052	0.239409	0.125057	0.33824	0.20303
8.63	0.130516	0.60279	0.242804	0.126516	0.412531	0.205826
8.64	0.143256	0.652061	0.256894	0.124462	0.340816	0.203303
8.65	0.135121	0.625865	0.248702	0.14147	0.399202	0.217437
8.66	0.14324	0.590558	0.250092	0.13248	0.342176	0.210441
8.67	0.142466	0.629382	0.256562	0.137478	0.308874	0.208854
8.68	0.136231	0.586454	0.248662	0.137341	0.401314	0.219773
8.69	0.129646	0.637943	0.242651	0.128725	0.354941	0.213303
8.7	0.126125	0.571994	0.242337	0.134943	0.383101	0.212684
8.71	0.15409	0.615842	0.26014	0.127917	0.313559	0.204525
8.72	0.155437	0.592693	0.25947	0.126563	0.356288	0.211002
8.73	0.158156	0.582356	0.26083	0.13229	0.345435	0.217049
8.74	0.156215	0.609235	0.251261	0.130383	0.350014	0.2172
8.75	0.155927	0.622917	0.254736	0.153383	0.43042	0.239219
8.76	0.145633	0.613451	0.25065	0.143167	0.464513	0.231105
8.77	0.148286	0.592867	0.253645	0.147108	0.441821	0.237795
8.78	0.13823	0.615192	0.240903	0.136614	0.384606	0.223486
8.79	0.141534	0.59243	0.249749	0.137454	0.366544	0.230078
8.8	0.154846	0.604645	0.259686	0.134379	0.380379	0.226749
8.81	0.168909	0.617921	0.267143	0.135865	0.347376	0.226073
8.82	0.135211	0.605041	0.247246	0.137535	0.382401	0.227575
8.83	0.141258	0.613688	0.254731	0.145477	0.405457	0.23108
8.84	0.151698	0.584781	0.262559	0.14019	0.379489	0.223001
8.85	0.132649	0.638508	0.245468	0.139883	0.339149	0.218906
8.86	0.136595	0.58925	0.247799	0.151858	0.384974	0.234083
8.87	0.135392	0.560477	0.247267	0.141886	0.367996	0.226958
8.88	0.129114	0.632478	0.250048	0.136284	0.383638	0.223302
8.89	0.138724	0.561419	0.246624	0.144891	0.344148	0.225885
8.9	0.1378	0.572193	0.252044	0.142837	0.345836	0.22399
8.91	0.134757	0.610898	0.247731	0.144742	0.384251	0.225551
8.92	0.133509	0.620013	0.253767	0.142481	0.367775	0.223717
8.93	0.14603	0.580951	0.250827	0.136967	0.350151	0.225731
8.94	0.147321	0.578182	0.252868	0.133937	0.352305	0.225114
8.95	0.143506	0.646947	0.255046	0.138359	0.303123	0.221248
8.96	0.143289	0.56402	0.249165	0.140776	0.37577	0.23055
8.97	0.137456	0.557579	0.248942	0.136994	0.354153	0.224506
8.98	0.138543	0.618961	0.248888	0.136992	0.37174	0.225226
8.99	0.153091	0.602909	0.261095	0.131001	0.419404	0.222137
9	0.144658	0.600491	0.261157	0.146364	0.331555	0.231276
9.01	0.143915	0.59509	0.252841	0.133085	0.354548	0.22159
9.02	0.135554	0.536138	0.243448	0.13473	0.350731	0.224355
9.03	0.140236	0.550444	0.24084	0.134458	0.349942	0.217222
9.04	0.158546	0.607435	0.261559	0.141182	0.384681	0.226863
9.05	0.145896	0.583363	0.256199	0.143733	0.377379	0.229522
9.06	0.141085	0.577525	0.251281	0.129299	0.359198	0.216478
9.07	0.143252	0.582727	0.250187	0.140229	0.3435	0.225694
9.08	0.143253	0.608334	0.250906	0.131654	0.321735	0.219238
9.09	0.124	0.588561	0.232438	0.129606	0.32805	0.21967
9.1	0.110957	0.621796	0.232023	0.134822	0.332611	0.226084
9.11	0.133725	0.594256	0.245086	0.13753	0.335937	0.231697
9.12	0.126882	0.615119	0.236021	0.137819	0.300412	0.223893
9.13	0.133461	0.600675	0.241831	0.13066	0.38191	0.220507
9.14	0.136063	0.659682	0.249211	0.140357	0.350662	0.226689
9.15	0.129385	0.604576	0.23753	0.136413	0.332766	0.226409
9.16	0.139641	0.633642	0.249644	0.135389	0.344102	0.224842
9.17	0.129961	0.592463	0.243718	0.132021	0.339337	0.2228
9.18	0.125433	0.643285	0.240743	0.141863	0.333982	0.231378
9.19	0.129665	0.584677	0.240059	0.133454	0.362775	0.225161
9.2	0.134061	0.613838	0.242313	0.132417	0.362765	0.227038
9.21	0.147604	0.596597	0.254924	0.135655	0.375053	0.229255
9.22	0.129741	0.605631	0.240754	0.140513	0.346076	0.227432
9.23	0.126918	0.605538	0.238162	0.139771	0.311577	0.22724
9.24	0.134055	0.619509	0.243502	0.147564	0.319402	0.233207
9.25	0.137412	0.595783	0.242826	0.140175	0.393083	0.233966
9.26	0.13313	0.607816	0.236369	0.154391	0.373083	0.240332
9.27	0.125404	0.602299	0.23437	0.157617	0.354115	0.241363
9.28	0.10638	0.594633	0.217124	0.169581	0.360488	0.250338
9.29	0.122836	0.596336	0.229913	0.149328	0.398871	0.235333
9.3	0.128052	0.611846	0.242116	0.135337	0.358361	0.229226
9.31	0.135189	0.6235	0.246993	0.138535	0.294679	0.224712
9.32	0.120123	0.661338	0.241339	0.155111	0.294556	0.228626
9.33	0.122375	0.627264	0.236945	0.143792	0.320355	0.226088
9.34	0.122069	0.565448	0.232903	0.141661	0.309336	0.22181
9.35	0.110257	0.603349	0.230655	0.137323	0.374384	0.219171
9.36	0.116815	0.596525	0.231862	0.148312	0.371779	0.228041
9.37	0.123267	0.592022	0.236262	0.146928	0.366038	0.227039
9.38	0.114762	0.609182	0.231014	0.125339	0.295991	0.207984
9.39	0.113112	0.629677	0.231887	0.147527	0.407865	0.229508
9.4	0.124672	0.558995	0.235561	0.142118	0.303352	0.22505
9.41	0.117974	0.643384	0.238761	0.157064	0.316219	0.239122
9.42	0.107735	0.622044	0.225232	0.161086	0.354529	0.238746
9.43	0.118018	0.589962	0.23189	0.160128	0.404669	0.240081
9.44	0.133556	0.564193	0.239837	0.14536	0.367667	0.231857
9.45	0.145862	0.575086	0.246945	0.139734	0.408728	0.230715
9.46	0.123512	0.585674	0.236951	0.144495	0.339495	0.226544
9.47	0.129732	0.588989	0.236427	0.141955	0.340028	0.223535
9.48	0.133192	0.5736	0.242503	0.143923	0.359008	0.223113
9.49	0.148928	0.56921	0.252189	0.146868	0.347291	0.227758
9.5	0.148833	0.59071	0.25372	0.150014	0.372414	0.234949
9.51	0.147602	0.583086	0.252123	0.14905	0.371988	0.234541
9.52	0.132429	0.600468	0.245639	0.136781	0.354319	0.224543
9.53	0.132574	0.59439	0.246148	0.126973	0.389101	0.219597
9.54	0.114934	0.613797	0.230933	0.14597	0.353229	0.233437
9.55	0.135501	0.594467	0.242291	0.134037	0.345889	0.225188
9.56	0.127728	0.601009	0.238509	0.134637	0.361074	0.229512
9.57	0.119569	0.623795	0.234285	0.13121	0.363275	0.228577
9.58	0.136074	0.610375	0.246196	0.131605	0.353038	0.227083
9.59	0.116776	0.581606	0.231441	0.130972	0.329552	0.222464
9.6	0.118801	0.62895	0.235154	0.128857	0.33563	0.218424
9.61	0.122052	0.593286	0.232297	0.146091	0.343239	0.234108
9.62	0.125888	0.624481	0.241786	0.144279	0.321742	0.227625
9.63	0.125536	0.567805	0.233685	0.140826	0.32858	0.223339
9.64	0.135925	0.617799	0.243506	0.139932	0.312679	0.218326
9.65	0.12927	0.648593	0.242205	0.1628	0.380504	0.238346
9.66	0.134085	0.596422	0.24267	0.154081	0.371301	0.232825
9.67	0.125467	0.599894	0.235215	0.149413	0.308076	0.227069
9.68	0.131987	0.621408	0.241727	0.14449	0.339267	0.224721
9.69	0.128352	0.612033	0.238497	0.138506	0.354632	0.219792
9.7	0.129377	0.581718	0.23767	0.147735	0.372559	0.225449
9.71	0.138318	0.60413	0.241611	0.153138	0.330858	0.227482
9.72	0.124434	0.571402	0.228449	0.139713	0.345507	0.223518
9.73	0.139242	0.603221	0.245697	0.134673	0.332814	0.21878
9.74	0.151512	0.581368	0.25277	0.142015	0.334693	0.225254
9.75	0.159612	0.58781	0.260497	0.143355	0.361992	0.225994
9.76	0.156446	0.618998	0.258638	0.140636	0.364888	0.221556
9.77	0.157762	0.556116	0.258534	0.134527	0.293319	0.217229
9.78	0.154118	0.602039	0.258591	0.142212	0.363979	0.226671
9.79	0.144968	0.568163	0.251427	0.135928	0.298355	0.215385
9.8	0.151943	0.568536	0.256133	0.151796	0.355998	0.230682
9.81	0.135115	0.575554	0.242723	0.132008	0.34531	0.213527
9.82	0.150924	0.589343	0.251905	0.139893	0.350892	0.224301
9.83	0.141862	0.572988	0.24797	0.138467	0.346881	0.229772
9.84	0.155857	0.597508	0.25685	0.147778	0.358866	0.231702
9.85	0.140679	0.583182	0.252199	0.140561	0.357371	0.22443
9.86	0.128424	0.587894	0.24239	0.147593	0.303309	0.22831
9.87	0.139403	0.595263	0.250321	0.153428	0.357192	0.233091
9.88	0.147202	0.604417	0.262373	0.137297	0.353221	0.228964
9.89	0.154956	0.574254	0.265486	0.146352	0.371711	0.231063
9.9	0.142882	0.595276	0.258776	0.135876	0.368021	0.224162
9.91	0.143078	0.58858	0.258599	0.144573	0.354984	0.229114
9.92	0.162619	0.574039	0.270476	0.139392	0.359153	0.223553
9.93	0.147175	0.606305	0.257456	0.141103	0.370061	0.226109
9.94	0.1441	0.607128	0.255933	0.145323	0.358263	0.233424
9.95	0.163031	0.593903	0.272567	0.142286	0.348915	0.22717
9.96	0.148075	0.622335	0.264866	0.14336	0.360617	0.232824
9.97	0.142515	0.625495	0.255547	0.151147	0.364664	0.233736
9.98	0.161091	0.606197	0.266072	0.151145	0.405143	0.231451
9.99	0.15699	0.563003	0.262803	0.137794	0.437281	0.229284
10	0.140171	0.605568	0.252824	0.13725	0.368393	0.225223
10.01	0.145563	0.634318	0.25918	0.138658	0.362095	0.226981
10.02	0.142197	0.607802	0.254538	0.137811	0.378688	0.221871
10.03	0.138897	0.659054	0.256651	0.135217	0.324907	0.222922
10.04	0.144665	0.620589	0.252228	0.128995	0.366625	0.219579
10.05	0.133639	0.60302	0.245834	0.135812	0.387108	0.218817
10.06	0.135007	0.617385	0.250675	0.145119	0.449144	0.228081
10.07	0.136318	0.631816	0.251354	0.152634	0.386981	0.234117
10.08	0.140894	0.611947	0.24461	0.154316	0.359386	0.232573
10.09	0.15179	0.591871	0.256001	0.1591	0.360425	0.23668
10.1	0.151825	0.559808	0.255247	0.138543	0.347372	0.223662
10.11	0.158688	0.633045	0.265361	0.144291	0.349976	0.231047
10.12	0.154164	0.630693	0.259009	0.138594	0.389615	0.230288
10.13	0.139355	0.632167	0.258357	0.143148	0.372143	0.229708
10.14	0.162004	0.607167	0.263106	0.14275	0.373131	0.232605
10.15	0.149918	0.600782	0.254552	0.137085	0.419188	0.228964
10.16	0.160652	0.618291	0.264026	0.124435	0.341295	0.216071
10.17	0.144562	0.606417	0.254167	0.148512	0.485778	0.236937
10.18	0.147394	0.606619	0.250851	0.149326	0.374026	0.231107
10.19	0.139479	0.573958	0.245475	0.145726	0.378725	0.231144
10.2	0.166802	0.572253	0.264708	0.13253	0.357785	0.223665
10.21	0.142309	0.624194	0.249439	0.14665	0.37906	0.231362
10.22	0.147985	0.586051	0.25311	0.141736	0.379545	0.223566
10.23	0.153062	0.622584	0.253579	0.146003	0.355293	0.225976
10.24	0.135231	0.626272	0.247715	0.144417	0.381246	0.226271
10.25	0.136462	0.608853	0.242137	0.139347	0.35761	0.223189
10.26	0.134164	0.595952	0.243501	0.143781	0.364042	0.229225
10.27	0.143758	0.604556	0.251403	0.150731	0.3706	0.229429
10.28	0.1524	0.616287	0.257121	0.142392	0.374383	0.228795
10.29	0.153172	0.606782	0.251757	0.145621	0.38177	0.230874
10.3	0.148033	0.610067	0.250435	0.156047	0.34789	0.233187
10.31	0.141233	0.591939	0.249404	0.148373	0.372367	0.233545
10.32	0.144502	0.59833	0.253947	0.134034	0.361104	0.223675
10.33	0.145018	0.579487	0.250038	0.14157	0.402557	0.225245
10.34	0.163999	0.602885	0.269014	0.158455	0.392698	0.23536
10.35	0.154939	0.600259	0.263528	0.150574	0.397657	0.238469
10.36	0.144369	0.565153	0.249696	0.127154	0.352646	0.212735
10.37	0.156473	0.605066	0.262553	0.135115	0.319435	0.216062
10.38	0.154088	0.589301	0.259168	0.148011	0.341919	0.230723
10.39	0.157445	0.572742	0.252722	0.129529	0.306987	0.217617
10.4	0.165481	0.554273	0.257482	0.127104	0.332206	0.219529
10.41	0.137123	0.582844	0.24544	0.137184	0.378458	0.226404
10.42	0.130575	0.589725	0.240294	0.151646	0.369119	0.230224
10.43	0.142267	0.597873	0.245789	0.141237	0.330942	0.225395
10.44	0.147522	0.637346	0.255022	0.141245	0.351748	0.223402
10.45	0.136224	0.590751	0.244029	0.127957	0.352833	0.217827
10.46	0.153428	0.603672	0.255644	0.143955	0.364539	0.228887
10.47	0.148054	0.597642	0.252584	0.141203	0.42315	0.226773
10.48	0.143923	0.578606	0.248991	0.135201	0.357883	0.224406
10.49	0.134192	0.606285	0.244351	0.149633	0.357059	0.231926
10.5	0.142121	0.572732	0.247881	0.123766	0.356354	0.212323
10.51	0.134662	0.553373	0.240472	0.134534	0.332242	0.218078
10.52	0.141545	0.614942	0.248336	0.134683	0.358352	0.216945
10.53	0.13868	0.619681	0.246858	0.135752	0.413373	0.219949
10.54	0.148747	0.612438	0.252181	0.130477	0.37418	0.211647
10.55	0.146849	0.607841	0.255692	0.138451	0.337019	0.214266
10.56	0.135679	0.648154	0.248377	0.135836	0.377475	0.221659
10.57	0.143045	0.598714	0.250794	0.135545	0.344161	0.223892
10.58	0.134962	0.617655	0.251578	0.142982	0.392286	0.224379
10.59	0.137317	0.600108	0.247845	0.13091	0.344927	0.216993
10.6	0.138342	0.649413	0.253484	0.124716	0.341238	0.215875
10.61	0.139242	0.621484	0.247121	0.132206	0.344338	0.212296
10.62	0.142822	0.610808	0.246492	0.138236	0.360672	0.220541
10.63	0.130437	0.612319	0.241395	0.135359	0.374317	0.222534
10.64	0.137807	0.656297	0.246273	0.147794	0.409883	0.234244
10.65	0.144513	0.661124	0.256409	0.149832	0.363816	0.229835
10.66	0.139461	0.629891	0.249711	0.147702	0.373983	0.222538
10.67	0.133293	0.586182	0.242004	0.142456	0.365187	0.220962
10.68	0.145656	0.604622	0.24324	0.122284	0.32991	0.2078
10.69	0.137998	0.663972	0.253103	0.138419	0.345284	0.221311
10.7	0.133735	0.596703	0.240125	0.138037	0.331806	0.219678
10.71	0.134749	0.629368	0.241091	0.131369	0.333652	0.212974
10.72	0.144225	0.666965	0.252629	0.130497	0.322613	0.21044
10.73	0.139697	0.613259	0.250086	0.124305	0.318071	0.210349
10.74	0.141514	0.576526	0.249137	0.142833	0.365652	0.225029
10.75	0.134795	0.598843	0.246543	0.139334	0.305601	0.22048
10.76	0.145028	0.626744	0.253131	0.136943	0.348556	0.221202
10.77	0.142517	0.628275	0.246046	0.132747	0.331303	0.219499
10.78	0.133558	0.620522	0.242008	0.13212	0.321916	0.214719
10.79	0.141322	0.596002	0.249182	0.127956	0.326354	0.216768
10.8	0.153671	0.647934	0.258177	0.128508	0.316743	0.215473
10.81	0.149881	0.612195	0.2555	0.124058	0.321488	0.211356
10.82	0.147511	0.589907	0.25325	0.126271	0.346907	0.220534
10.83	0.139149	0.613506	0.244075	0.130586	0.383987	0.222205
10.84	0.154635	0.656242	0.258199	0.12877	0.316492	0.21148
10.85	0.132708	0.601245	0.24344	0.126352	0.323769	0.208952
10.86	0.131612	0.608645	0.237269	0.125864	0.283822	0.208575
10.87	0.146486	0.607984	0.246445	0.11802	0.300331	0.206885
10.88	0.151114	0.647872	0.251457	0.129229	0.351251	0.220532
10.89	0.157007	0.622803	0.252352	0.128782	0.38646	0.218574
10.9	0.138864	0.614078	0.244721	0.129367	0.387098	0.219457
10.91	0.141694	0.581227	0.241292	0.131536	0.369104	0.220445
10.92	0.143015	0.550279	0.2454	0.12845	0.375333	0.216476
10.93	0.133593	0.5976	0.242483	0.13136	0.360216	0.218081
10.94	0.135337	0.576388	0.246465	0.134681	0.352489	0.221128
10.95	0.130056	0.601541	0.240328	0.139076	0.45205	0.229462
10.96	0.13041	0.603587	0.236509	0.135481	0.420406	0.22514
10.97	0.134474	0.571029	0.240196	0.13741	0.321457	0.220605
10.98	0.135803	0.609186	0.241599	0.133735	0.370113	0.214831
10.99	0.151062	0.617999	0.253486	0.135397	0.381934	0.223705
11	0.13878	0.611719	0.243026	0.13556	0.407603	0.227001
11.01	0.138238	0.573388	0.242936	0.131723	0.313803	0.214561
11.02	0.151861	0.613223	0.253673	0.130571	0.357587	0.214166
11.03	0.136755	0.609973	0.246738	0.133518	0.366016	0.219562
11.04	0.163678	0.58192	0.258861	0.146293	0.422122	0.232397
11.05	0.14362	0.576861	0.245067	0.146518	0.409946	0.228248
11.06	0.153395	0.588935	0.256978	0.139907	0.406959	0.227245
11.07	0.136481	0.573371	0.243096	0.136398	0.376004	0.219793
11.08	0.137288	0.581024	0.242455	0.149666	0.423033	0.223422
11.09	0.157615	0.584913	0.257322	0.144645	0.450471	0.222067
11.1	0.146894	0.596697	0.251854	0.14374	0.460514	0.220728
11.11	0.143016	0.566123	0.24427	0.154312	0.35263	0.224736
11.12	0.144947	0.576617	0.247682	0.152888	0.455635	0.230407
11.13	0.153702	0.554752	0.247891	0.15682	0.388667	0.230648
11.14	0.151194	0.647308	0.254583	0.132517	0.362282	0.208651
11.15	0.15279	0.531188	0.251719	0.140651	0.342504	0.213522
11.16	0.157936	0.547977	0.253125	0.140375	0.390539	0.218506
11.17	0.144661	0.559085	0.245364	0.140641	0.3238	0.214434
11.18	0.148118	0.606332	0.248559	0.13546	0.392823	0.217435
11.19	0.140128	0.59821	0.24317	0.144973	0.401334	0.221279
11.2	0.15073	0.573199	0.248977	0.136027	0.406485	0.218767
11.21	0.124585	0.596469	0.236691	0.131739	0.39644	0.225596
11.22	0.142922	0.602939	0.247831	0.137947	0.344856	0.22369
11.23	0.14729	0.602778	0.252882	0.139669	0.397499	0.227946
11.24	0.146191	0.555721	0.253756	0.145865	0.385331	0.226839
11.25	0.12674	0.622172	0.245571	0.140693	0.361863	0.221372
11.26	0.155786	0.586192	0.259664	0.125439	0.319931	0.212345
11.27	0.133756	0.59146	0.244029	0.141652	0.351042	0.223363
11.28	0.13993	0.571946	0.248471	0.134708	0.406729	0.223094
11.29	0.139167	0.660995	0.255063	0.148231	0.347976	0.229638
11.3	0.137223	0.627429	0.248991	0.137631	0.372124	0.223827
11.31	0.129595	0.607141	0.242822	0.149249	0.3868	0.228149
11.32	0.132646	0.557305	0.240418	0.145207	0.347229	0.226571
11.33	0.129107	0.571673	0.238135	0.150368	0.321645	0.227651
11.34	0.126785	0.648424	0.242682	0.147023	0.363675	0.228387
11.35	0.144001	0.59328	0.250369	0.149878	0.338535	0.227929
11.36	0.139105	0.642556	0.252082	0.160927	0.438819	0.244586
11.37	0.135402	0.58048	0.248593	0.153101	0.322095	0.235262
11.38	0.125102	0.628503	0.243892	0.144689	0.379473	0.230328
11.39	0.13154	0.667272	0.249527	0.150324	0.40787	0.234745
11.4	0.1462	0.560073	0.252919	0.147509	0.350535	0.229794
11.41	0.141865	0.600455	0.253483	0.15079	0.342003	0.233346
11.42	0.129736	0.580981	0.244832	0.164675	0.414838	0.246776
11.43	0.143927	0.597411	0.254234	0.147846	0.30216	0.225938
11.44	0.142817	0.615266	0.251499	0.164255	0.370789	0.250657
11.45	0.141934	0.593975	0.252117	0.151079	0.352789	0.235326
11.46	0.142806	0.620851	0.254738	0.157201	0.331225	0.234741
11.47	0.137076	0.560063	0.243508	0.156676	0.370757	0.234366
11.48	0.133302	0.609205	0.246466	0.159812	0.406623	0.242047
11.49	0.137464	0.602696	0.244439	0.159589	0.352578	0.238019
11.5	0.139258	0.578926	0.255344	0.15488	0.420343	0.236847
11.51	0.149074	0.564044	0.260014	0.150263	0.420856	0.235009
11.52	0.14516	0.583989	0.260132	0.13975	0.351394	0.224452
11.53	0.139242	0.607943	0.255742	0.149701	0.414078	0.231467
11.54	0.154732	0.569196	0.265709	0.160948	0.384441	0.23993
11.55	0.165449	0.580591	0.273524	0.161001	0.409147	0.239372
11.56	0.154158	0.652021	0.263282	0.162524	0.378457	0.241297
11.57	0.150168	0.557805	0.26197	0.165587	0.422678	0.244831
11.58	0.143859	0.608166	0.254245	0.154245	0.385127	0.238192
11.59	0.148321	0.546155	0.260578	0.155999	0.430544	0.240827
11.6	0.134979	0.583326	0.252617	0.158225	0.458558	0.246656
11.61	0.143326	0.582342	0.256337	0.174391	0.416803	0.25647
11.62	0.148679	0.572317	0.259867	0.171483	0.448655	0.25514
11.63	0.138759	0.594469	0.254573	0.160423	0.317526	0.240067
11.64	0.140736	0.617212	0.255303	0.166452	0.418545	0.246642
11.65	0.154558	0.602746	0.260235	0.162465	0.424501	0.244407
11.66	0.131171	0.60435	0.241651	0.160565	0.419187	0.243611
11.67	0.146173	0.593409	0.252751	0.154143	0.397301	0.239381
11.68	0.128099	0.599515	0.240225	0.154358	0.347382	0.238527
11.69	0.140533	0.63089	0.254237	0.166108	0.405938	0.249658
11.7	0.138328	0.600001	0.252961	0.153732	0.422377	0.243399
11.71	0.129549	0.584254	0.242515	0.166591	0.416988	0.253928
11.72	0.119838	0.615843	0.236758	0.163857	0.414385	0.255405
11.73	0.147424	0.596047	0.249728	0.159012	0.410668	0.250703
11.74	0.130914	0.629337	0.242701	0.163622	0.431693	0.25269
11.75	0.128468	0.620573	0.248938	0.159854	0.402232	0.243992
11.76	0.12378	0.585695	0.242617	0.161119	0.429835	0.246231
11.77	0.121196	0.613156	0.239758	0.154011	0.399328	0.241153
11.78	0.134972	0.61699	0.243282	0.153802	0.336113	0.239883
11.79	0.146946	0.616336	0.253295	0.161504	0.391055	0.241603
11.8	0.128067	0.605882	0.24529	0.162457	0.374796	0.245328
11.81	0.13332	0.589196	0.243369	0.158291	0.379532	0.241458
11.82	0.141052	0.606463	0.249753	0.156439	0.384119	0.236697
11.83	0.137737	0.602749	0.250109	0.160367	0.40103	0.235878
11.84	0.138085	0.597055	0.247312	0.158076	0.457228	0.246077
11.85	0.145211	0.569785	0.245375	0.162474	0.436253	0.242095
11.86	0.144578	0.595591	0.248967	0.160312	0.427784	0.244842
11.87	0.141214	0.566697	0.245166	0.153431	0.426995	0.235786
11.88	0.138531	0.617585	0.250927	0.159032	0.377254	0.243621
11.89	0.138945	0.550894	0.251597	0.153536	0.40177	0.239172
11.9	0.136368	0.55586	0.251439	0.149964	0.374695	0.239011
11.91	0.146066	0.57065	0.259059	0.15706	0.360982	0.244987
11.92	0.142994	0.58933	0.258949	0.151613	0.360656	0.240421
11.93	0.13665	0.557383	0.250554	0.14529	0.337068	0.234702
11.94	0.142442	0.54845	0.255076	0.148587	0.311369	0.237645
11.95	0.143039	0.596691	0.257799	0.160988	0.349647	0.240377
11.96	0.149362	0.59496	0.26044	0.144673	0.381277	0.231611
11.97	0.139767	0.560867	0.255592	0.166068	0.318341	0.242939
11.98	0.136438	0.557806	0.252966	0.164995	0.36434	0.244502
11.99	0.138305	0.546205	0.249639	0.16099	0.40109	0.247292
12	0.125995	0.57313	0.2441	0.172583	0.40217	0.256243
12.01	0.122568	0.578525	0.243186	0.157403	0.36003	0.243461
12.02	0.133558	0.604988	0.253855	0.158222	0.344698	0.242503
12.03	0.144449	0.577046	0.253524	0.168306	0.447617	0.254677
12.04	0.138617	0.579461	0.250987	0.147189	0.367964	0.237379
12.05	0.125418	0.575662	0.240065	0.156802	0.356428	0.237434
12.06	0.130057	0.588474	0.240432	0.154326	0.411042	0.242157
12.07	0.139734	0.56806	0.246797	0.164164	0.422357	0.248164
12.08	0.127559	0.566362	0.240831	0.149765	0.441099	0.242835
12.09	0.130756	0.57876	0.24633	0.148608	0.404517	0.238201
12.1	0.136147	0.554457	0.244538	0.146035	0.41659	0.239244
12.11	0.132673	0.553491	0.24022	0.157323	0.394733	0.243824
12.12	0.144636	0.570618	0.253073	0.16472	0.384929	0.245574
12.13	0.139717	0.580174	0.246415	0.161965	0.404761	0.24531
12.14	0.154705	0.572705	0.256406	0.154626	0.378792	0.238274
12.15	0.139491	0.579676	0.244931	0.162083	0.406102	0.247365
12.16	0.133965	0.576329	0.240286	0.161251	0.451295	0.247665
12.17	0.122517	0.557309	0.235523	0.167747	0.460132	0.253198
12.18	0.139951	0.600368	0.250364	0.159662	0.413979	0.247475
12.19	0.15176	0.554518	0.251831	0.160606	0.426615	0.246641
12.2	0.133714	0.566513	0.24776	0.160468	0.419795	0.248934
12.21	0.130829	0.560327	0.242959	0.149913	0.332851	0.235887
12.22	0.136454	0.541188	0.246378	0.164319	0.416653	0.250161
12.23	0.145326	0.557551	0.250775	0.149396	0.35304	0.235653
12.24	0.147632	0.563276	0.256791	0.153423	0.350994	0.23726
12.25	0.138328	0.568092	0.245974	0.147635	0.38739	0.238142
12.26	0.138466	0.579846	0.246786	0.147845	0.355175	0.23513
12.27	0.14339	0.578783	0.248226	0.160681	0.392578	0.24799
12.28	0.140085	0.571872	0.244191	0.155522	0.343644	0.241132
12.29	0.122683	0.593642	0.239873	0.145474	0.323392	0.23229
12.3	0.133194	0.572996	0.240109	0.156154	0.432105	0.24649
12.31	0.133631	0.566896	0.243291	0.165652	0.359	0.24327
12.32	0.127676	0.565983	0.238263	0.156253	0.327614	0.241103
12.33	0.133153	0.552198	0.239599	0.158758	0.357302	0.244534
12.34	0.131645	0.546608	0.236689	0.163832	0.365141	0.247963
12.35	0.134585	0.588091	0.238414	0.149257	0.400364	0.238594
12.36	0.127286	0.564041	0.236636	0.163719	0.412547	0.249392
12.37	0.133088	0.630555	0.247431	0.162652	0.408125	0.249507
12.38	0.136985	0.557407	0.241944	0.157713	0.417522	0.242
12.39	0.150242	0.58158	0.253491	0.148876	0.347034	0.236428
12.4	0.142415	0.578449	0.249917	0.163771	0.429758	0.251584
12.41	0.140809	0.56752	0.2468	0.155352	0.428742	0.244621
12.42	0.14378	0.548761	0.252306	0.170087	0.353492	0.253866
12.43	0.16466	0.587302	0.261659	0.158133	0.352062	0.241942
12.44	0.150954	0.582681	0.255849	0.150147	0.361154	0.239767
12.45	0.151379	0.547821	0.251678	0.168691	0.443879	0.259756
12.46	0.159435	0.546615	0.259881	0.154934	0.385152	0.245104
12.47	0.179217	0.587055	0.270947	0.160719	0.328956	0.242289
12.48	0.151587	0.562619	0.255604	0.143908	0.385832	0.239049
12.49	0.145004	0.580682	0.250186	0.150721	0.387321	0.246357
12.5	0.141159	0.555859	0.24319	0.147598	0.333032	0.237739
12.51	0.13701	0.602983	0.244718	0.137966	0.337088	0.231351
12.52	0.143765	0.575485	0.247372	0.140382	0.353751	0.229719
12.53	0.139794	0.605945	0.248684	0.138506	0.385557	0.235098
12.54	0.140472	0.580002	0.244941	0.127315	0.366557	0.225627
12.55	0.125008	0.582151	0.238202	0.132961	0.345065	0.224523
12.56	0.133798	0.574296	0.240972	0.131374	0.332512	0.221985
12.57	0.131054	0.657566	0.245729	0.136438	0.38983	0.225478
12.58	0.133634	0.610472	0.245365	0.133946	0.417582	0.231349
12.59	0.133376	0.56393	0.244232	0.142855	0.419496	0.231509
12.6	0.131905	0.560986	0.241902	0.143251	0.345185	0.232451
12.61	0.137242	0.604491	0.245372	0.142071	0.37166	0.231529
12.62	0.139167	0.607895	0.246742	0.152208	0.342429	0.241159
12.63	0.136997	0.578693	0.238425	0.145311	0.359388	0.236701
12.64	0.128359	0.634675	0.23849	0.143523	0.419379	0.232751
12.65	0.144531	0.639939	0.247155	0.148631	0.36987	0.234087
12.66	0.134948	0.595254	0.238295	0.136456	0.314202	0.226308
12.67	0.134335	0.604569	0.24097	0.133889	0.395377	0.224762
12.68	0.122189	0.610886	0.238531	0.145626	0.380471	0.226404
12.69	0.131229	0.595901	0.24005	0.146383	0.39871	0.229841
12.7	0.133774	0.635088	0.244961	0.14971	0.374419	0.235757
12.71	0.133004	0.641008	0.24325	0.1446	0.420179	0.23777
12.72	0.14051	0.683126	0.246905	0.139071	0.360883	0.223487
12.73	0.146362	0.603933	0.247083	0.142851	0.478485	0.235043
12.74	0.132457	0.650197	0.243793	0.14452	0.370523	0.22803
12.75	0.126109	0.622142	0.238652	0.140902	0.400415	0.228564
12.76	0.128865	0.668169	0.239796	0.129837	0.396788	0.224027
12.77	0.141793	0.659802	0.249041	0.145714	0.405943	0.233005
12.78	0.114885	0.610755	0.227549	0.135983	0.347594	0.220042
12.79	0.130478	0.622758	0.240152	0.141037	0.412434	0.229825
12.8	0.134144	0.64992	0.242616	0.13688	0.385391	0.225427
12.81	0.133424	0.598682	0.241536	0.126312	0.419338	0.220704
12.82	0.133201	0.618528	0.239786	0.128995	0.392715	0.21834
12.83	0.1294	0.647828	0.237114	0.128745	0.344357	0.213943
12.84	0.132363	0.608827	0.239616	0.143188	0.431459	0.227722
12.85	0.131174	0.614607	0.239261	0.131908	0.348359	0.216565
12.86	0.124797	0.573563	0.23249	0.137628	0.3581	0.222841
12.87	0.134073	0.632208	0.240234	0.154617	0.358182	0.236104
12.88	0.130697	0.576525	0.235381	0.142454	0.403081	0.226945
12.89	0.128434	0.598067	0.240419	0.142983	0.361314	0.221805
12.9	0.132542	0.603674	0.236055	0.146133	0.354354	0.226477
12.91	0.136317	0.621043	0.244854	0.134705	0.345786	0.215906
12.92	0.147651	0.592982	0.246109	0.130996	0.357706	0.2171
12.93	0.13152	0.592457	0.236129	0.146319	0.38099	0.224156
12.94	0.134811	0.568594	0.23749	0.150807	0.42285	0.232302
12.95	0.135547	0.635753	0.238798	0.150291	0.405477	0.233419
12.96	0.138715	0.588647	0.237398	0.140025	0.464664	0.227235
12.97	0.134023	0.664934	0.243604	0.131583	0.439564	0.223724
12.98	0.124651	0.604992	0.23495	0.141175	0.40171	0.228283
12.99	0.128175	0.62425	0.23591	0.131375	0.407006	0.227051
13	0.132405	0.650324	0.239377	0.131014	0.400051	0.221772
13.01	0.144257	0.570297	0.244834	0.134617	0.362387	0.219786
13.02	0.153791	0.609576	0.252342	0.14444	0.426786	0.227861
13.03	0.154321	0.593456	0.253931	0.142218	0.429926	0.227043
13.04	0.154431	0.57563	0.248585	0.151728	0.461106	0.234717
13.05	0.142952	0.564373	0.242721	0.157646	0.376565	0.235794
13.06	0.147221	0.57752	0.244967	0.146747	0.405803	0.230255
13.07	0.13929	0.566738	0.243096	0.154182	0.363459	0.231442
13.08	0.142176	0.571992	0.237766	0.160579	0.408511	0.239813
13.09	0.148751	0.55739	0.248776	0.148338	0.412736	0.231244
13.1	0.15568	0.568712	0.254077	0.138213	0.368918	0.220981
13.11	0.148234	0.563378	0.249565	0.152052	0.377439	0.233124
13.12	0.147764	0.574696	0.245347	0.162922	0.347658	0.24086
13.13	0.143595	0.586561	0.248494	0.145965	0.349546	0.227926
13.14	0.148559	0.593305	0.247968	0.133848	0.351877	0.219849
13.15	0.167303	0.571365	0.263916	0.146817	0.421985	0.238033
13.16	0.150489	0.601961	0.251801	0.135607	0.307322	0.223171
13.17	0.147915	0.590491	0.248615	0.150857	0.369063	0.234622
13.18	0.148276	0.588334	0.248769	0.148398	0.383035	0.235529
13.19	0.144016	0.569441	0.245879	0.148432	0.402079	0.238601
13.2	0.162669	0.584406	0.264985	0.14291	0.421594	0.233047
13.21	0.144723	0.606624	0.25133	0.150331	0.386548	0.233504
13.22	0.142033	0.618702	0.246249	0.147275	0.367667	0.232849
13.23	0.158688	0.583311	0.256658	0.145021	0.353185	0.236473
13.24	0.144101	0.589635	0.249566	0.145266	0.434477	0.236865
13.25	0.173073	0.592209	0.264577	0.153276	0.427364	0.238031
13.26	0.159192	0.605282	0.255067	0.141991	0.427899	0.237103
13.27	0.150297	0.601115	0.249955	0.146033	0.434321	0.242537
13.28	0.166215	0.624774	0.265213	0.160365	0.40857	0.248409
13.29	0.164741	0.646376	0.264574	0.15355	0.389595	0.23652
13.3	0.151892	0.675064	0.25685	0.15167	0.385449	0.239513
13.31	0.147841	0.572924	0.248688	0.153094	0.384025	0.236938
13.32	0.164344	0.613719	0.267866	0.144762	0.441264	0.235156
13.33	0.16145	0.584958	0.262705	0.149229	0.369514	0.234974
13.34	0.155116	0.536799	0.252281	0.155481	0.366922	0.241268
13.35	0.14482	0.624813	0.250681	0.15088	0.415221	0.239119
13.36	0.145698	0.586938	0.250298	0.154005	0.352714	0.241205
13.37	0.152215	0.581199	0.249291	0.156036	0.417449	0.247858
13.38	0.151961	0.653012	0.253644	0.145927	0.382479	0.239129
13.39	0.161163	0.620957	0.267344	0.145262	0.390523	0.23927
13.4	0.162051	0.581494	0.263088	0.143461	0.331771	0.232969
13.41	0.138756	0.578026	0.246895	0.134158	0.383523	0.226044
13.42	0.143094	0.608985	0.24818	0.150026	0.41351	0.237297
13.43	0.154892	0.582638	0.255722	0.133995	0.363776	0.225855
13.44	0.14779	0.563304	0.251691	0.143275	0.357989	0.233271
13.45	0.154508	0.627095	0.267529	0.14068	0.306238	0.227273
13.46	0.140398	0.579273	0.246897	0.154712	0.336514	0.239509
13.47	0.153333	0.579993	0.256904	0.136335	0.34802	0.225959
13.48	0.142741	0.598471	0.249044	0.134663	0.356957	0.223829
13.49	0.136008	0.63544	0.247151	0.14927	0.313072	0.233065
13.5	0.153951	0.619669	0.253222	0.147567	0.412209	0.233979
13.51	0.16485	0.608571	0.262955	0.168802	0.408171	0.253071
13.52	0.153302	0.633873	0.25402	0.143025	0.420415	0.237517
13.53	0.169709	0.599659	0.261126	0.144529	0.422002	0.239191
13.54	0.157943	0.569441	0.253044	0.14248	0.430281	0.237428
13.55	0.138878	0.566163	0.239193	0.163102	0.449254	0.255107
13.56	0.14477	0.597432	0.248852	0.159795	0.445835	0.24904
13.57	0.14147	0.599329	0.245009	0.148417	0.42116	0.23827
13.58	0.147609	0.614281	0.250702	0.146281	0.446812	0.238548
13.59	0.147423	0.61868	0.250543	0.150224	0.419693	0.242013
13.6	0.148842	0.653202	0.254836	0.14008	0.369911	0.231004
13.61	0.153728	0.601521	0.258048	0.14609	0.389443	0.233461
13.62	0.156883	0.626186	0.258187	0.150796	0.436808	0.234474
13.63	0.160807	0.59392	0.254525	0.15559	0.387057	0.239814
13.64	0.15658	0.611873	0.256619	0.160854	0.411166	0.25162
13.65	0.161024	0.636919	0.261556	0.156779	0.492252	0.247699
13.66	0.153249	0.633698	0.25709	0.155896	0.426966	0.242703
13.67	0.158599	0.628385	0.258306	0.148436	0.406597	0.237741
13.68	0.154771	0.62516	0.256058	0.156694	0.407857	0.242292
13.69	0.14498	0.618748	0.251843	0.151837	0.397524	0.233102
13.7	0.151934	0.576221	0.254639	0.142392	0.424714	0.233802
13.71	0.160715	0.622462	0.256748	0.146652	0.380948	0.231454
13.72	0.15386	0.625454	0.253858	0.13552	0.389156	0.220789
13.73	0.172297	0.627009	0.268018	0.143766	0.438692	0.233498
13.74	0.150072	0.623605	0.254861	0.134399	0.377723	0.222039
13.75	0.170006	0.589243	0.263239	0.127575	0.38717	0.222427
13.76	0.153103	0.592028	0.248898	0.142122	0.445082	0.234957
13.77	0.166515	0.618101	0.264643	0.137164	0.33976	0.228387
13.78	0.164002	0.595071	0.266159	0.15892	0.415475	0.242228
13.79	0.158277	0.584114	0.258246	0.139528	0.351819	0.226089
13.8	0.154335	0.611498	0.248923	0.151301	0.449827	0.246534
13.81	0.157869	0.577753	0.253464	0.131444	0.339285	0.223169
13.82	0.154393	0.589047	0.24997	0.133257	0.374499	0.22423
13.83	0.160432	0.599356	0.258424	0.149619	0.381139	0.235758
13.84	0.171378	0.612998	0.267283	0.145018	0.426947	0.233347
13.85	0.150739	0.614289	0.251338	0.138974	0.443254	0.22905
13.86	0.160937	0.56876	0.262614	0.136192	0.424812	0.227767
13.87	0.158925	0.587875	0.253991	0.151676	0.368001	0.231629
13.88	0.146528	0.568125	0.247714	0.142385	0.366582	0.228943
13.89	0.156954	0.597245	0.256282	0.163956	0.395961	0.245054
13.9	0.152483	0.636705	0.257416	0.143664	0.471122	0.240348
13.91	0.147946	0.619094	0.250594	0.140215	0.379179	0.229332
13.92	0.137859	0.598725	0.241403	0.163178	0.425774	0.245293
13.93	0.154722	0.582882	0.252307	0.159116	0.357253	0.242544
13.94	0.142622	0.590845	0.243857	0.151198	0.367462	0.233288
13.95	0.150961	0.635358	0.253265	0.146437	0.448053	0.241003
13.96	0.143642	0.59103	0.243708	0.138362	0.437124	0.239227
13.97	0.145052	0.600436	0.247504	0.146942	0.449182	0.248899
13.98	0.143653	0.652873	0.250025	0.146479	0.435748	0.243871
13.99	0.148693	0.604592	0.249134	0.148987	0.399425	0.241712
14	0.139357	0.613743	0.244649	0.15223	0.395032	0.243371
14.01	0.129959	0.609026	0.243937	0.154917	0.419612	0.248005
14.02	0.134074	0.640834	0.245657	0.158585	0.419848	0.247842
14.03	0.146578	0.619595	0.252215	0.148085	0.447955	0.243932
14.04	0.137184	0.629189	0.241406	0.156896	0.441494	0.252278
14.05	0.145987	0.617283	0.246011	0.152668	0.44753	0.25062
14.06	0.128612	0.620492	0.234515	0.141367	0.409003	0.231526
14.07	0.137661	0.62105	0.237851	0.14585	0.402251	0.237432
14.08	0.146846	0.601236	0.245341	0.135439	0.423354	0.236029
14.09	0.14649	0.626954	0.246327	0.140153	0.363015	0.234356
14.1	0.145652	0.613508	0.246923	0.120444	0.407904	0.221446
14.11	0.145389	0.609164	0.247631	0.136241	0.39536	0.232668
14.12	0.151873	0.604424	0.250617	0.140478	0.408856	0.238406
14.13	0.151182	0.629245	0.25262	0.148906	0.393379	0.238292
14.14	0.143785	0.587873	0.247833	0.142115	0.328031	0.229028
14.15	0.137926	0.599341	0.243481	0.144356	0.326711	0.235363
14.16	0.1478	0.627216	0.252107	0.145089	0.36031	0.234374
14.17	0.151649	0.581634	0.24795	0.140196	0.386236	0.229744
14.18	0.146293	0.604692	0.248837	0.150306	0.369403	0.2347
14.19	0.15187	0.645337	0.252392	0.143061	0.351946	0.231029
14.2	0.153313	0.599877	0.251269	0.139417	0.35071	0.228203
14.21	0.14279	0.613442	0.244008	0.14052	0.354142	0.224742
14.22	0.145391	0.626117	0.248744	0.146671	0.350237	0.234357
14.23	0.132344	0.580383	0.240406	0.147486	0.340421	0.238263
14.24	0.128706	0.608545	0.241893	0.144935	0.373505	0.227779
14.25	0.123106	0.622542	0.239022	0.142656	0.386046	0.233594
14.26	0.142235	0.568025	0.24754	0.153237	0.349426	0.241072
14.27	0.142405	0.603023	0.252292	0.153732	0.416525	0.246218
14.28	0.138521	0.590186	0.249355	0.142799	0.359299	0.230446
14.29	0.140208	0.585632	0.250327	0.146359	0.363232	0.234494
14.3	0.12485	0.619381	0.242806	0.14019	0.339861	0.230053
14.31	0.127277	0.622575	0.24162	0.144038	0.336657	0.232472
14.32	0.124084	0.625053	0.239718	0.149076	0.383998	0.237393
14.33	0.142108	0.599359	0.249948	0.149061	0.331501	0.233364
14.34	0.138241	0.600615	0.248386	0.146498	0.378369	0.234301
14.35	0.146432	0.636754	0.254141	0.141955	0.382418	0.234174
14.36	0.153785	0.621018	0.254031	0.138499	0.377407	0.227313
14.37	0.141742	0.612811	0.249165	0.14258	0.416598	0.234635
14.38	0.139558	0.60496	0.245245	0.138725	0.399127	0.223329
14.39	0.145752	0.613977	0.24754	0.132506	0.398334	0.217791
14.4	0.13856	0.602501	0.248673	0.139125	0.31752	0.228644
14.41	0.142596	0.616779	0.251785	0.137796	0.296249	0.221267
14.42	0.134322	0.571732	0.240262	0.127484	0.259325	0.216137
14.43	0.144366	0.602601	0.250663	0.136082	0.29057	0.222419
14.44	0.15246	0.575776	0.255444	0.135662	0.35762	0.224502
14.45	0.145537	0.589125	0.250674	0.142428	0.272667	0.22796
14.46	0.153233	0.572671	0.255565	0.119641	0.295666	0.213658
14.47	0.13965	0.614734	0.24247	0.12231	0.315783	0.215004
14.48	0.138191	0.601716	0.246522	0.133608	0.324176	0.22389
14.49	0.145016	0.63791	0.250734	0.125912	0.29798	0.213974
14.5	0.145568	0.626506	0.249465	0.130694	0.291409	0.216183
14.51	0.154913	0.588735	0.254307	0.136202	0.274299	0.220673
14.52	0.164812	0.59438	0.264182	0.131016	0.347396	0.222136
14.53	0.151739	0.604471	0.253639	0.136058	0.317613	0.224384
14.54	0.141077	0.581228	0.246352	0.129469	0.311409	0.220753
14.55	0.146415	0.59931	0.257538	0.128535	0.325524	0.22264
14.56	0.147341	0.636318	0.253671	0.127729	0.324537	0.219561
14.57	0.156553	0.624698	0.26377	0.124371	0.31916	0.215131
14.58	0.152977	0.618267	0.259393	0.131719	0.348902	0.224968
14.59	0.149994	0.604941	0.260921	0.125037	0.314726	0.21864
14.6	0.147998	0.61488	0.251742	0.135355	0.338033	0.226769
14.61	0.141216	0.594566	0.246204	0.135359	0.368072	0.232408
14.62	0.13171	0.616697	0.241303	0.134837	0.387672	0.230315
14.63	0.149417	0.620521	0.255714	0.139583	0.322389	0.227787
14.64	0.145716	0.613889	0.255295	0.135395	0.333468	0.231318
14.65	0.144225	0.594567	0.253644	0.131768	0.345855	0.228186
14.66	0.150179	0.619387	0.256393	0.124164	0.331373	0.219396
14.67	0.141857	0.593826	0.242708	0.128746	0.340132	0.223661
14.68	0.148106	0.592912	0.243975	0.135007	0.381741	0.231879
14.69	0.132416	0.599194	0.238971	0.125169	0.355349	0.214205
14.7	0.150193	0.666224	0.255559	0.134083	0.358133	0.224937
14.71	0.141363	0.621112	0.247629	0.133813	0.37403	0.22714
14.72	0.153312	0.607712	0.255611	0.133496	0.368729	0.234269
14.73	0.155543	0.602891	0.261519	0.131839	0.37691	0.230703
14.74	0.149691	0.611012	0.249099	0.12243	0.340851	0.221736
14.75	0.13958	0.623265	0.247575	0.125322	0.326457	0.223034
14.76	0.137781	0.614336	0.245495	0.132203	0.347374	0.230446
14.77	0.137337	0.623325	0.244452	0.131146	0.37049	0.229868
14.78	0.141942	0.60285	0.247992	0.149694	0.384484	0.240158
14.79	0.141345	0.61404	0.248608	0.138571	0.35561	0.232227
14.8	0.13868	0.560157	0.248319	0.120827	0.347257	0.219922
14.81	0.162981	0.59831	0.271458	0.134282	0.392162	0.22772
14.82	0.142272	0.593444	0.252709	0.139442	0.339882	0.232295
14.83	0.147873	0.636838	0.259517	0.137324	0.404434	0.231852
14.84	0.133392	0.60016	0.248226	0.129707	0.334387	0.225501
14.85	0.144997	0.63021	0.256378	0.142792	0.358151	0.229273
14.86	0.139234	0.607495	0.250064	0.131131	0.329979	0.220719
14.87	0.143293	0.635418	0.256243	0.133047	0.366381	0.227003
14.88	0.145398	0.615412	0.254914	0.121542	0.354047	0.221291
14.89	0.131934	0.625256	0.243586	0.133841	0.434275	0.234582
14.9	0.13456	0.622306	0.241569	0.131833	0.381664	0.236817
14.91	0.15744	0.612685	0.258817	0.142608	0.36223	0.235926
14.92	0.128934	0.635761	0.241742	0.132279	0.405286	0.237986
14.93	0.13275	0.647675	0.247116	0.140374	0.398595	0.239216
14.94	0.129499	0.620676	0.246661	0.135054	0.368307	0.228352
14.95	0.136259	0.583981	0.243327	0.134272	0.372709	0.225116
14.96	0.128946	0.592181	0.242797	0.134764	0.395039	0.231946
14.97	0.134072	0.628548	0.243239	0.132611	0.350915	0.228235
14.98	0.124292	0.61519	0.243154	0.118099	0.324081	0.215006
14.99	0.139133	0.632414	0.250755	0.126794	0.325525	0.221854
15	0.138286	0.635675	0.251102	0.13562	0.318112	0.226363
15.01	0.129731	0.604415	0.242977	0.126179	0.288995	0.21568
15.02	0.136759	0.64569	0.25608	0.131449	0.318213	0.224553
15.03	0.13576	0.608679	0.248259	0.127613	0.337892	0.221053
15.04	0.143993	0.610481	0.249078	0.117184	0.319319	0.212458
15.05	0.134591	0.60467	0.246463	0.134983	0.414581	0.230174
15.06	0.12818	0.62864	0.241534	0.119794	0.319314	0.215121
15.07	0.13469	0.625097	0.247504	0.131091	0.33774	0.22327
15.08	0.135649	0.658862	0.249505	0.135013	0.356259	0.223912
15.09	0.137241	0.583367	0.248413	0.125282	0.320394	0.223312
15.1	0.138899	0.585074	0.246312	0.131445	0.327671	0.227585
15.11	0.149281	0.586078	0.25712	0.137563	0.348645	0.233907
15.12	0.143427	0.581182	0.250794	0.133418	0.391087	0.237794
15.13	0.13971	0.604284	0.252519	0.12998	0.341442	0.229025
15.14	0.150369	0.572807	0.255887	0.13995	0.373336	0.244143
15.15	0.149642	0.630868	0.25952	0.153753	0.350962	0.254958
15.16	0.140748	0.585248	0.251401	0.142396	0.333732	0.241278
15.17	0.137324	0.591094	0.247062	0.154811	0.350169	0.252591
15.18	0.152319	0.58833	0.254054	0.134714	0.293885	0.229056
15.19	0.145308	0.625179	0.253935	0.121569	0.347864	0.224281
15.2	0.138916	0.629602	0.253197	0.123713	0.325873	0.224017
15.21	0.131447	0.641293	0.245969	0.11232	0.31153	0.216626
15.22	0.132059	0.611835	0.241515	0.117	0.331491	0.216011
15.23	0.134517	0.607635	0.243322	0.117356	0.315001	0.217625
15.24	0.140469	0.583522	0.245204	0.118972	0.395169	0.219693
15.25	0.132957	0.579865	0.242575	0.127534	0.309511	0.22642
15.26	0.124671	0.619076	0.240241	0.127547	0.321176	0.222723
15.27	0.147225	0.573474	0.250449	0.128944	0.377007	0.219055
15.28	0.144909	0.584462	0.248721	0.137488	0.317117	0.225841
15.29	0.137995	0.597719	0.246814	0.129758	0.313077	0.226854
15.3	0.143227	0.621605	0.25274	0.132137	0.410039	0.233788
15.31	0.157843	0.658431	0.263373	0.132188	0.354924	0.223784
15.32	0.135711	0.622113	0.247117	0.130819	0.36712	0.220778
15.33	0.133665	0.607532	0.245296	0.126461	0.323624	0.222929
15.34	0.127236	0.599072	0.240496	0.144147	0.331279	0.228695
15.35	0.134097	0.605692	0.244237	0.141737	0.332453	0.224895
15.36	0.121296	0.617758	0.240866	0.125121	0.318662	0.218852
15.37	0.13657	0.595492	0.246331	0.138455	0.325709	0.225522
15.38	0.145201	0.658125	0.250021	0.135149	0.422893	0.230407
15.39	0.131227	0.635971	0.243432	0.141906	0.338603	0.227611
15.4	0.135737	0.619444	0.247834	0.137317	0.406362	0.232309
15.41	0.136731	0.625555	0.246688	0.141176	0.381299	0.231146
15.42	0.135641	0.632365	0.244195	0.131481	0.288039	0.223218
15.43	0.13457	0.608756	0.241295	0.139228	0.380876	0.235039
15.44	0.14197	0.623772	0.245139	0.13333	0.353999	0.221343
15.45	0.138286	0.627821	0.241067	0.137414	0.323039	0.22543
15.46	0.138	0.610636	0.246696	0.13235	0.348209	0.222365
15.47	0.1328	0.62036	0.246923	0.148415	0.344349	0.233743
15.48	0.132872	0.631317	0.249959	0.137815	0.365077	0.224974
15.49	0.129251	0.633854	0.24672	0.150245	0.354849	0.235179
15.5	0.122533	0.626153	0.238684	0.139784	0.366075	0.224302
15.51	0.125275	0.627916	0.242049	0.13579	0.330894	0.221187
15.52	0.122777	0.596027	0.2351	0.133661	0.307325	0.217391
15.53	0.123123	0.60751	0.23839	0.139038	0.290506	0.220356
15.54	0.131613	0.596002	0.241786	0.134963	0.359363	0.2245
15.55	0.129125	0.595408	0.236254	0.120208	0.303063	0.205218
15.56	0.128258	0.623008	0.243415	0.131462	0.35032	0.219609
15.57	0.133157	0.631003	0.247223	0.118128	0.321182	0.208734
15.58	0.116636	0.745203	0.246341	0.126198	0.348796	0.21356
15.59	0.134989	0.736495	0.254702	0.13178	0.317308	0.212198
15.6	0.14334	0.605059	0.248193	0.134719	0.362117	0.218241
15.61	0.133256	0.600835	0.243368	0.12732	0.346154	0.208691
15.62	0.130538	0.600251	0.235092	0.130747	0.312114	0.213686
15.63	0.14078	0.628286	0.242101	0.122451	0.370555	0.21363
15.64	0.142954	0.634223	0.2532	0.13457	0.344715	0.219921
15.65	0.135883	0.591733	0.242419	0.128618	0.346706	0.212763
15.66	0.13325	0.6	0.24925	0.135544	0.409208	0.217579
15.67	0.143086	0.599443	0.251984	0.13628	0.346891	0.217756
15.68	0.137746	0.640373	0.251688	0.141758	0.384307	0.231229
15.69	0.135557	0.623686	0.25154	0.132778	0.353988	0.215476
15.7	0.132772	0.630148	0.249316	0.133239	0.304182	0.224944
15.71	0.141824	0.582697	0.247635	0.140731	0.387319	0.228982
15.72	0.13601	0.610546	0.250444	0.128538	0.329492	0.221765
15.73	0.129352	0.577184	0.243613	0.132707	0.412385	0.220887
15.74	0.141019	0.617235	0.247828	0.128607	0.457686	0.225022
15.75	0.135539	0.627483	0.24607	0.121101	0.421608	0.216336
15.76	0.145304	0.646433	0.256362	0.118307	0.350805	0.209574
15.77	0.142963	0.611781	0.257644	0.131338	0.429386	0.22189
15.78	0.128458	0.597782	0.247243	0.135726	0.419314	0.223972
15.79	0.143561	0.600593	0.253013	0.136081	0.391666	0.220142
15.8	0.148113	0.60626	0.247424	0.138006	0.365977	0.226994
15.81	0.147	0.6206	0.25227	0.132607	0.360359	0.218359
15.82	0.131658	0.589567	0.241082	0.134761	0.354938	0.216143
15.83	0.129369	0.604391	0.238698	0.150747	0.427745	0.232895
15.84	0.136136	0.60355	0.242081	0.13175	0.348622	0.214896
15.85	0.143584	0.624066	0.247985	0.136199	0.403506	0.222848
15.86	0.138019	0.601994	0.247261	0.144599	0.338285	0.230453
15.87	0.146006	0.620514	0.253169	0.150637	0.491776	0.236647
15.88	0.143276	0.619738	0.248351	0.143299	0.396526	0.223296
15.89	0.14018	0.617707	0.251161	0.136044	0.390948	0.217593
15.9	0.129686	0.588835	0.237777	0.141013	0.368194	0.22547
15.91	0.127757	0.611478	0.239379	0.135432	0.412323	0.222204
15.92	0.134212	0.648862	0.247705	0.13306	0.362779	0.216223
15.93	0.148549	0.61998	0.258096	0.127939	0.403337	0.214595
15.94	0.148204	0.639168	0.25997	0.117242	0.347752	0.200821
15.95	0.129323	0.619419	0.239352	0.128981	0.342471	0.208073
15.96	0.139533	0.613658	0.246637	0.137051	0.402102	0.21669
15.97	0.134759	0.612911	0.243668	0.144231	0.319001	0.215692
15.98	0.129001	0.613532	0.240325	0.137193	0.375613	0.221699
15.99	0.135861	0.651337	0.251048	0.128666	0.376092	0.216115
16	0.1331	0.726757	0.254699	0.137878	0.346926	0.217386
16.01	0.142974	0.692706	0.260679	0.132227	0.424538	0.219298
16.02	0.138736	0.648477	0.250884	0.125318	0.403297	0.210766
16.03	0.142065	0.609582	0.253182	0.139773	0.334741	0.212679
16.04	0.134968	0.640145	0.248642	0.136131	0.363063	0.213489
16.05	0.128462	0.600169	0.241408	0.150659	0.411873	0.225463
16.06	0.129959	0.633697	0.248973	0.125948	0.345893	0.205263
16.07	0.135071	0.626684	0.245177	0.135724	0.391165	0.212519
16.08	0.129624	0.614943	0.242286	0.13399	0.373273	0.216361
16.09	0.127494	0.628746	0.244413	0.136329	0.382134	0.215892
16.1	0.129307	0.631988	0.243464	0.139412	0.365709	0.219279
16.11	0.129422	0.634389	0.24268	0.15546	0.42216	0.234174
16.12	0.140492	0.662682	0.257147	0.166583	0.435535	0.238581
16.13	0.129147	0.641171	0.246713	0.14255	0.407955	0.221159
16.14	0.141406	0.6079	0.252447	0.13874	0.379569	0.221116
16.15	0.134105	0.614315	0.24889	0.143089	0.337082	0.225339
16.16	0.128889	0.602733	0.239295	0.13879	0.417467	0.218285
16.17	0.134084	0.607065	0.244676	0.150131	0.427144	0.227597
16.18	0.131003	0.619006	0.250231	0.152974	0.378333	0.235806
16.19	0.142012	0.611108	0.25159	0.168534	0.446269	0.246345
16.2	0.150299	0.651465	0.25637	0.14827	0.346707	0.222754
16.21	0.137456	0.582502	0.247006	0.13997	0.333141	0.218627
16.22	0.133822	0.649477	0.239161	0.133106	0.32583	0.219161
16.23	0.143124	0.62281	0.25003	0.135534	0.368414	0.219238
16.24	0.15396	0.631646	0.254262	0.15154	0.386701	0.230402
16.25	0.157885	0.647651	0.260054	0.16134	0.375678	0.233636
16.26	0.146049	0.612366	0.25148	0.155558	0.431962	0.235605
16.27	0.152235	0.604825	0.254037	0.152538	0.393077	0.229244
16.28	0.153864	0.645443	0.255737	0.14747	0.397324	0.227793
16.29	0.142447	0.66539	0.250032	0.141018	0.331908	0.217335
16.3	0.160916	0.633493	0.25962	0.140156	0.385687	0.225453
16.31	0.154843	0.661481	0.261393	0.139626	0.377753	0.226771
16.32	0.138695	0.615797	0.243953	0.161103	0.372665	0.237567
16.33	0.14931	0.591068	0.248125	0.161665	0.463056	0.240978
16.34	0.142064	0.619254	0.245276	0.180387	0.508649	0.258582
16.35	0.143834	0.659059	0.246482	0.196364	0.518265	0.273338
16.36	0.139958	0.621231	0.248713	0.174066	0.484581	0.256152
16.37	0.13836	0.624237	0.248304	0.183657	0.503644	0.266464
16.38	0.146171	0.637261	0.254628	0.175953	0.483286	0.25636
16.39	0.140102	0.590236	0.243514	0.177726	0.470492	0.258562
16.4	0.139083	0.62014	0.251762	0.173188	0.484506	0.25349
16.41	0.14246	0.583315	0.249839	0.168306	0.470555	0.250327
16.42	0.152238	0.702845	0.267025	0.16304	0.406904	0.242029
16.43	0.145083	0.735317	0.268311	0.169347	0.418315	0.252861
16.44	0.157975	0.695426	0.269415	0.160837	0.348863	0.243362
16.45	0.149335	0.541894	0.253815	0.147094	0.379908	0.230768
16.46	0.146927	0.587345	0.255698	0.154226	0.42934	0.235883
16.47	0.149716	0.518784	0.259926	0.155951	0.412643	0.23581
16.48	0.158371	0.58633	0.260265	0.167247	0.356986	0.23976
16.49	0.159968	0.6143	0.265048	0.133017	0.379097	0.224602
16.5	0.161816	0.576508	0.267252	0.150937	0.435928	0.238194
16.51	0.161882	0.605657	0.265352	0.14413	0.427081	0.232198
16.52	0.154162	0.626328	0.262938	0.136542	0.353334	0.219477
16.53	0.158983	0.658238	0.264648	0.127741	0.323645	0.217559
16.54	0.151893	0.601222	0.255412	0.127976	0.356426	0.217139
16.55	0.147664	0.602611	0.252114	0.136257	0.432052	0.225314
16.56	0.145555	0.592237	0.247076	0.130478	0.375095	0.220795
16.57	0.147959	0.61967	0.25391	0.140438	0.370814	0.231072
16.58	0.132271	0.599706	0.246655	0.14789	0.434012	0.239999
16.59	0.14324	0.585106	0.248446	0.140952	0.373437	0.234991
16.6	0.133066	0.604039	0.246844	0.146674	0.34329	0.233135
16.61	0.148728	0.615477	0.255593	0.148087	0.379481	0.235705
16.62	0.141746	0.592813	0.251812	0.14251	0.369167	0.228473
16.63	0.127696	0.585623	0.241074	0.143124	0.339255	0.232139
16.64	0.142361	0.633946	0.251487	0.149339	0.391448	0.237154
16.65	0.146709	0.480559	0.248686	0.153469	0.420615	0.240844
16.66	0.134845	0.582554	0.249972	0.145514	0.370142	0.232682
16.67	0.136492	0.624293	0.250484	0.143183	0.359094	0.231615
16.68	0.142706	0.577639	0.250877	0.128392	0.324326	0.220249
16.69	0.154617	0.597003	0.255803	0.145123	0.366017	0.233012
16.7	0.147883	0.529785	0.250015	0.133482	0.412441	0.224908
16.71	0.150421	0.617077	0.258937	0.12836	0.399809	0.224131
16.72	0.148002	0.646574	0.25638	0.136138	0.430009	0.224641
16.73	0.154958	0.648968	0.266218	0.140085	0.41432	0.227281
16.74	0.150872	0.547942	0.257617	0.142584	0.45595	0.229092
16.75	0.14488	0.586034	0.255006	0.135667	0.422007	0.223117
16.76	0.149361	0.563909	0.250229	0.150958	0.396698	0.234899
16.77	0.144426	0.576954	0.25507	0.14657	0.431766	0.234798
16.78	0.158287	0.599709	0.264278	0.147245	0.414902	0.233957
16.79	0.179683	0.606733	0.279779	0.147621	0.434927	0.233715
16.8	0.148799	0.552408	0.256012	0.148465	0.419743	0.236255
16.81	0.152177	0.609276	0.261657	0.158055	0.434086	0.241739
16.82	0.150621	0.578826	0.252927	0.141338	0.421282	0.230255
16.83	0.153325	0.545848	0.253643	0.151452	0.427328	0.237974
16.84	0.144994	0.364562	0.241401	0.149952	0.426744	0.234276
16.85	0.142413	0.371176	0.242803	0.15058	0.473949	0.24129
16.86	0.147903	0.326766	0.245625	0.157684	0.440728	0.245536
16.87	0.158507	0.551811	0.263067	0.143864	0.374482	0.237114
16.88	0.14813	0.384943	0.249273	0.153925	0.420617	0.237613
16.89	0.149463	0.356468	0.244154	0.162564	0.450108	0.247476
16.9	0.149383	0.489783	0.2518	0.14478	0.439093	0.235839
16.91	0.141063	0.591224	0.254258	0.14926	0.393041	0.237753
16.92	0.155928	0.478087	0.261578	0.148963	0.428071	0.235286
16.93	0.152617	0.606625	0.263506	0.148617	0.445489	0.235079
16.94	0.148732	0.599149	0.261552	0.151993	0.427155	0.241869
16.95	0.130469	0.603891	0.244187	0.145917	0.429137	0.239411
16.96	0.154777	0.532861	0.254856	0.148765	0.480242	0.242899
16.97	0.147021	0.512765	0.247894	0.145956	0.435682	0.236894
16.98	0.143841	0.6697	0.257799	0.146609	0.405745	0.234863
16.99	0.145838	0.547712	0.253304	0.140131	0.385179	0.226072
17	0.155292	0.60002	0.262538	0.136856	0.392734	0.227818
17.01	0.147028	0.60578	0.253424	0.144035	0.383243	0.225611
17.02	0.145939	0.603681	0.25369	0.154137	0.401024	0.228524
17.03	0.14446	0.622415	0.252594	0.142659	0.367223	0.223343
17.04	0.144942	0.598349	0.249364	0.148308	0.417195	0.228111
17.05	0.146562	0.591714	0.250657	0.153372	0.4551	0.232625
17.06	0.148998	0.586919	0.250529	0.161077	0.453667	0.242271
17.07	0.13959	0.608349	0.242768	0.147794	0.464274	0.233446
17.08	0.151486	0.599113	0.255864	0.150335	0.450821	0.236067
17.09	0.16391	0.625975	0.266596	0.152657	0.351875	0.231269
17.1	0.149732	0.523312	0.249803	0.161185	0.425054	0.23713
17.11	0.156895	0.488953	0.248881	0.151239	0.425729	0.235032
17.12	0.151293	0.469008	0.249772	0.161586	0.381274	0.240472
17.13	0.157614	0.632062	0.260463	0.147192	0.412726	0.23462
17.14	0.151139	0.554763	0.252083	0.154054	0.443259	0.23885
17.15	0.155465	0.604467	0.259879	0.161592	0.383729	0.241256
17.16	0.15129	0.597887	0.251386	0.157034	0.357135	0.233834
17.17	0.150037	0.597898	0.250921	0.151045	0.476831	0.232841
17.18	0.146211	0.582526	0.248681	0.149992	0.381487	0.231638
17.19	0.139079	0.630024	0.246189	0.160828	0.387226	0.235487
17.2	0.141417	0.603378	0.247073	0.156913	0.460645	0.239094
17.21	0.151161	0.628754	0.258526	0.148528	0.392864	0.231306
17.22	0.144329	0.615503	0.250882	0.173451	0.397122	0.248793
17.23	0.139238	0.607113	0.246285	0.160986	0.385439	0.238191
17.24	0.149498	0.603852	0.255803	0.148678	0.418703	0.238605
17.25	0.136158	0.591446	0.246263	0.161673	0.36873	0.237736
17.26	0.142375	0.630056	0.24996	0.165676	0.45371	0.247271
17.27	0.141197	0.615378	0.244428	0.167743	0.481187	0.248764
17.28	0.167355	0.588152	0.261619	0.168703	0.453204	0.248646
17.29	0.148066	0.629456	0.251905	0.16621	0.441481	0.245944
17.3	0.150175	0.591938	0.250215	0.17239	0.459335	0.249186
17.31	0.156159	0.625247	0.254576	0.167266	0.536585	0.250115
17.32	0.160967	0.607857	0.264109	0.178281	0.473557	0.25383
17.33	0.157557	0.585942	0.255699	0.183874	0.516416	0.257843
17.34	0.143534	0.582196	0.246335	0.17187	0.404989	0.242295
17.35	0.160044	0.582899	0.261652	0.183961	0.482235	0.257279
17.36	0.14789	0.604691	0.252253	0.176684	0.421697	0.247214
17.37	0.144255	0.627119	0.252896	0.176957	0.446743	0.246042
17.38	0.139677	0.625532	0.24577	0.18065	0.419564	0.249874
17.39	0.14057	0.624087	0.24756	0.174863	0.446952	0.245728
17.4	0.138666	0.613501	0.241723	0.169088	0.401451	0.238497
17.41	0.13915	0.58142	0.240232	0.168359	0.410169	0.238484
17.42	0.142102	0.609505	0.244877	0.172117	0.453891	0.245182
17.43	0.148102	0.635733	0.252274	0.16004	0.413939	0.23411
17.44	0.140245	0.586932	0.242695	0.171384	0.467395	0.247356
17.45	0.129821	0.660057	0.236395	0.164918	0.41472	0.24018
17.46	0.125294	0.619417	0.229896	0.155489	0.419216	0.2324
17.47	0.138091	0.612855	0.239745	0.162535	0.350799	0.235753
17.48	0.128858	0.62734	0.234983	0.164131	0.458412	0.242147
17.49	0.13488	0.643701	0.238935	0.161042	0.376125	0.232905
17.5	0.126396	0.561722	0.224799	0.164142	0.46279	0.24293
17.51	0.121689	0.589423	0.230056	0.15835	0.472653	0.236644
17.52	0.137717	0.634284	0.240098	0.151622	0.397459	0.227286
17.53	0.1111	0.646766	0.225628	0.139641	0.389489	0.22117
17.54	0.125916	0.585451	0.228693	0.145582	0.397911	0.224954
17.55	0.12683	0.636765	0.231891	0.156067	0.342744	0.227813
17.56	0.135175	0.643339	0.237481	0.160366	0.424769	0.235727
17.57	0.133982	0.673905	0.242557	0.167205	0.444517	0.24445
17.58	0.136892	0.626986	0.242238	0.164204	0.398871	0.240192
17.59	0.13622	0.615905	0.24031	0.153877	0.410667	0.23299
17.6	0.12922	0.627474	0.235769	0.159552	0.378647	0.234493
17.61	0.148974	0.620977	0.251065	0.160005	0.470297	0.238231
17.62	0.139336	0.625893	0.240534	0.149486	0.355677	0.228159
17.63	0.144661	0.599245	0.23808	0.157679	0.343397	0.22818
17.64	0.140555	0.616319	0.240635	0.147086	0.461149	0.228392
17.65	0.145551	0.653116	0.247736	0.156025	0.455426	0.236164
17.66	0.130495	0.631214	0.233529	0.146556	0.388655	0.224056
17.67	0.118416	0.616817	0.228806	0.155822	0.431253	0.232122
17.68	0.124491	0.609199	0.236797	0.155759	0.467282	0.234574
17.69	0.12621	0.616301	0.23191	0.14761	0.448141	0.230868
17.7	0.120071	0.617194	0.229604	0.14958	0.51466	0.230216
17.71	0.128616	0.639116	0.231078	0.158463	0.466189	0.235489
17.72	0.142999	0.629539	0.241232	0.150993	0.46564	0.232506
17.73	0.131625	0.639172	0.241877	0.14578	0.398786	0.232631
17.74	0.135962	0.658778	0.248568	0.160416	0.464988	0.24183
17.75	0.139414	0.621776	0.244075	0.145011	0.412765	0.223247
17.76	0.124178	0.624643	0.234647	0.152347	0.455371	0.228774
17.77	0.129767	0.598471	0.234567	0.16778	0.506969	0.24713
17.78	0.129585	0.617902	0.233321	0.148273	0.387812	0.229943
17.79	0.135324	0.620974	0.240822	0.144165	0.452196	0.230434
17.8	0.135603	0.578071	0.234833	0.15244	0.404193	0.231168
17.81	0.128248	0.616931	0.231664	0.138322	0.390023	0.220596
17.82	0.124772	0.712563	0.239333	0.136729	0.407166	0.21901
17.83	0.138375	0.728263	0.249037	0.140474	0.464161	0.223568
17.84	0.138413	0.59583	0.23674	0.143487	0.380915	0.226292
17.85	0.13058	0.627915	0.232881	0.151088	0.389373	0.223285
17.86	0.132828	0.616606	0.235153	0.166259	0.484241	0.242712
17.87	0.142679	0.593861	0.242317	0.145569	0.381622	0.220825
17.88	0.12361	0.567142	0.226936	0.138415	0.391956	0.216027
17.89	0.131427	0.637743	0.237048	0.151308	0.400198	0.227093
17.9	0.128022	0.614226	0.232355	0.145645	0.414877	0.227361
17.91	0.136388	0.612656	0.239225	0.138675	0.384417	0.219629
17.92	0.125489	0.621403	0.23681	0.142462	0.346624	0.225929
17.93	0.124326	0.596137	0.235738	0.129	0.358823	0.215508
17.94	0.123055	0.632004	0.235074	0.137046	0.402547	0.220258
17.95	0.131719	0.621176	0.23665	0.137695	0.385692	0.219226
17.96	0.134312	0.594603	0.24147	0.123802	0.350129	0.209841
17.97	0.133748	0.630782	0.242959	0.132879	0.504694	0.222425
17.98	0.151672	0.648379	0.255227	0.143649	0.520849	0.230717
17.99	0.15609	0.611219	0.253782	0.139539	0.496268	0.230265
18	0.147811	0.591678	0.250938	0.143741	0.513486	0.234071
18.01	0.128098	0.595105	0.240881	0.139184	0.50222	0.229778
18.02	0.140307	0.60175	0.245021	0.142108	0.511688	0.232881
18.03	0.137801	0.615982	0.239874	0.138292	0.548041	0.237082
18.04	0.145209	0.639948	0.249816	0.132914	0.440333	0.225027
18.05	0.148126	0.58813	0.246982	0.14971	0.547109	0.234566
18.06	0.131572	0.604571	0.240947	0.156009	0.494519	0.237009
18.07	0.141465	0.638029	0.245177	0.146722	0.480499	0.232457
18.08	0.127801	0.601256	0.229974	0.134555	0.490353	0.224562
18.09	0.126413	0.596251	0.231896	0.15056	0.455251	0.229865
18.1	0.139151	0.631955	0.245625	0.134053	0.478807	0.222642
18.11	0.11917	0.622037	0.238358	0.148251	0.532749	0.241989
18.12	0.135972	0.612545	0.243563	0.131877	0.518019	0.229208
18.13	0.129287	0.59581	0.237749	0.144179	0.507785	0.236173
18.14	0.132692	0.615442	0.2437	0.137658	0.533623	0.232741
18.15	0.141103	0.623205	0.247687	0.13323	0.514414	0.23326
18.16	0.142058	0.65147	0.250041	0.141326	0.526786	0.23343
18.17	0.136758	0.606405	0.245357	0.145617	0.517585	0.235393
18.18	0.134717	0.638914	0.250655	0.146829	0.5656	0.237377
18.19	0.148035	0.634397	0.260165	0.154019	0.486242	0.237363
18.2	0.152638	0.651465	0.262887	0.143425	0.481331	0.229776
18.21	0.147441	0.702828	0.263562	0.137344	0.485291	0.224804
18.22	0.158385	0.637254	0.26309	0.142392	0.52672	0.236628
18.23	0.125949	0.685686	0.246045	0.157549	0.514169	0.242686
18.24	0.125558	0.651204	0.245163	0.146292	0.5036	0.238023
18.25	0.130595	0.6286	0.244489	0.152932	0.530451	0.244016
18.26	0.129178	0.593488	0.241555	0.161508	0.524254	0.247015
18.27	0.127324	0.645527	0.242309	0.145522	0.5177	0.235445
18.28	0.148692	0.62782	0.25667	0.160043	0.49917	0.244887
18.29	0.136819	0.588657	0.247135	0.140865	0.496377	0.227831
18.3	0.138782	0.62457	0.251295	0.142432	0.482687	0.231886
18.31	0.124354	0.604832	0.238528	0.150255	0.510162	0.240287
18.32	0.131889	0.596306	0.243547	0.136223	0.493153	0.231454
18.33	0.139779	0.617305	0.250199	0.147321	0.523476	0.238127
18.34	0.12752	0.671957	0.24762	0.142573	0.460686	0.22943
18.35	0.143016	0.661617	0.257927	0.137676	0.500035	0.232849
18.36	0.15111	0.611031	0.262688	0.14921	0.487614	0.234633
18.37	0.136432	0.678403	0.256224	0.139639	0.467279	0.233164
18.38	0.134276	0.664892	0.256777	0.125382	0.506205	0.227353
18.39	0.134221	0.590354	0.247094	0.14296	0.458528	0.23244
18.4	0.136323	0.60746	0.249829	0.1408	0.476361	0.231362
18.41	0.133858	0.636858	0.252397	0.144495	0.550731	0.240242
18.42	0.129938	0.666677	0.246671	0.140953	0.529242	0.233708
18.43	0.12076	0.630453	0.236782	0.140842	0.527793	0.235082
18.44	0.128588	0.626242	0.245659	0.135102	0.521061	0.229402
18.45	0.121948	0.618922	0.233133	0.14025	0.516426	0.22892
18.46	0.13187	0.612749	0.241253	0.159013	0.493801	0.241662
18.47	0.129283	0.590308	0.244267	0.156729	0.558716	0.243173
18.48	0.13503	0.643776	0.246764	0.155146	0.449444	0.239041
18.49	0.14427	0.611957	0.252547	0.165142	0.477108	0.248842
18.5	0.133297	0.656621	0.2486	0.164263	0.514718	0.252811
18.51	0.136978	0.600783	0.242377	0.16921	0.519504	0.252697
18.52	0.129339	0.592795	0.239821	0.160008	0.476938	0.245583
18.53	0.129144	0.670022	0.244578	0.155769	0.531621	0.244491
18.54	0.126086	0.599436	0.243078	0.159858	0.526988	0.252886
18.55	0.124937	0.604248	0.240571	0.1622	0.526699	0.252276
18.56	0.125411	0.642605	0.242647	0.167746	0.520415	0.252637
18.57	0.12879	0.617571	0.241195	0.144445	0.528192	0.238892
18.58	0.125873	0.609742	0.242771	0.163109	0.486659	0.249062
18.59	0.128274	0.586155	0.245184	0.177916	0.535547	0.260711
18.6	0.117563	0.60502	0.234855	0.169623	0.533534	0.257459
18.61	0.132888	0.598026	0.245298	0.150295	0.505336	0.245385
18.62	0.134417	0.592489	0.245786	0.172602	0.493151	0.258206
18.63	0.119405	0.628057	0.240036	0.162243	0.485908	0.258174
18.64	0.117856	0.623131	0.237666	0.165285	0.491499	0.255354
18.65	0.133118	0.548214	0.239044	0.157674	0.521572	0.247849
18.66	0.135386	0.619474	0.245324	0.171716	0.523699	0.263379
18.67	0.134974	0.621208	0.243125	0.147961	0.500226	0.244219
18.68	0.140995	0.583282	0.24574	0.167882	0.524789	0.255246
18.69	0.147385	0.613163	0.250006	0.169424	0.517058	0.258254
18.7	0.149506	0.605137	0.254772	0.172262	0.505072	0.25554
18.71	0.139634	0.62948	0.252388	0.180956	0.555426	0.262847
18.72	0.135883	0.611061	0.253658	0.171863	0.530272	0.255982
18.73	0.138017	0.660223	0.256609	0.169893	0.455489	0.24998
18.74	0.140093	0.648567	0.255183	0.172481	0.572106	0.258429
18.75	0.145648	0.64311	0.252632	0.187113	0.567228	0.271661
18.76	0.133444	0.629824	0.241206	0.180924	0.495651	0.264688
18.77	0.134056	0.635478	0.246983	0.177808	0.523046	0.263333
18.78	0.128331	0.6296	0.243842	0.176604	0.52489	0.257497
18.79	0.141363	0.664104	0.253836	0.166923	0.521879	0.256816
18.8	0.142733	0.64345	0.253015	0.181336	0.553903	0.266655
18.81	0.135963	0.68612	0.248676	0.177798	0.519983	0.258967
18.82	0.155166	0.654272	0.259696	0.162902	0.492692	0.254219
18.83	0.132746	0.626643	0.249864	0.167326	0.517282	0.258927
18.84	0.13157	0.652458	0.251831	0.170174	0.522215	0.252709
18.85	0.131107	0.577835	0.244429	0.175205	0.521487	0.254932
18.86	0.14329	0.629796	0.250447	0.17192	0.475731	0.256718
18.87	0.137171	0.627579	0.250338	0.162897	0.522823	0.2525
18.88	0.158964	0.651713	0.267267	0.174937	0.477783	0.255661
18.89	0.141428	0.661174	0.263114	0.183853	0.509153	0.267283
18.9	0.146097	0.669836	0.267361	0.18946	0.496878	0.270718
18.91	0.137474	0.630588	0.252782	0.178247	0.462594	0.258882
18.92	0.127193	0.608622	0.244033	0.187884	0.517671	0.26701
18.93	0.135127	0.626856	0.249786	0.18049	0.500809	0.266758
18.94	0.129937	0.636872	0.243338	0.166244	0.501918	0.252865
18.95	0.133809	0.627936	0.24745	0.171783	0.523879	0.260258
18.96	0.139029	0.647928	0.254561	0.173375	0.521704	0.260861
18.97	0.143479	0.687767	0.261285	0.187595	0.517511	0.267053
18.98	0.137885	0.695574	0.256582	0.181221	0.528283	0.268423
18.99	0.128553	0.641027	0.249213	0.166564	0.520583	0.254976
19	0.132376	0.711321	0.251864	0.180292	0.520608	0.265446
19.01	0.137581	0.658606	0.246395	0.196777	0.535076	0.279803
19.02	0.145	0.666074	0.25274	0.195131	0.501179	0.274926
19.03	0.135683	0.620049	0.24288	0.194552	0.503028	0.27789
19.04	0.138973	0.605968	0.249067	0.185325	0.477084	0.266343
19.05	0.142516	0.637391	0.249757	0.182527	0.502905	0.265719
19.06	0.141403	0.640609	0.250634	0.179048	0.502275	0.264724
19.07	0.150269	0.630595	0.261308	0.175714	0.566899	0.260889
19.08	0.158784	0.656072	0.260437	0.178623	0.495108	0.26062
19.09	0.143185	0.658206	0.255899	0.178999	0.521834	0.261181
19.1	0.144023	0.6401	0.25089	0.164886	0.503907	0.250846
19.11	0.138589	0.613445	0.247828	0.179446	0.505163	0.260429
19.12	0.133582	0.674778	0.248387	0.169731	0.51666	0.25531
19.13	0.130485	0.65091	0.243497	0.173111	0.533628	0.259594
19.14	0.150327	0.649051	0.252113	0.172366	0.535933	0.259188
19.15	0.135719	0.667589	0.24735	0.162294	0.521641	0.254073
19.16	0.130918	0.663997	0.24229	0.174631	0.485352	0.252059
19.17	0.129614	0.652474	0.24318	0.186202	0.526743	0.268952
19.18	0.121667	0.629381	0.242252	0.180422	0.496916	0.265723
19.19	0.134288	0.644461	0.248964	0.172282	0.530483	0.259127
19.2	0.136161	0.66059	0.247521	0.193285	0.530019	0.274201
19.21	0.141633	0.617093	0.252401	0.169232	0.50637	0.251314
19.22	0.126547	0.601672	0.241757	0.177144	0.469692	0.255993
19.23	0.12776	0.601723	0.243334	0.179267	0.484696	0.256267
19.24	0.132242	0.608179	0.248071	0.179032	0.490734	0.265932
19.25	0.141963	0.625814	0.25493	0.173742	0.5072	0.262583
19.26	0.145651	0.6287	0.254605	0.177572	0.494988	0.26352
19.27	0.141346	0.668281	0.254185	0.195258	0.514732	0.277889
19.28	0.142135	0.652247	0.252665	0.167197	0.529415	0.253336
19.29	0.149781	0.631928	0.258056	0.184137	0.545481	0.269821
19.3	0.148526	0.635663	0.260333	0.181223	0.517107	0.265825
19.31	0.15145	0.654032	0.260451	0.190549	0.485866	0.273545
19.32	0.135612	0.637067	0.251063	0.203742	0.497002	0.278871
19.33	0.138008	0.634271	0.248822	0.202809	0.546456	0.279469
19.34	0.148754	0.65537	0.253092	0.204276	0.558616	0.282659
19.35	0.149362	0.653431	0.258605	0.200378	0.542263	0.278045
19.36	0.154515	0.649606	0.262384	0.208643	0.514849	0.280949
19.37	0.147063	0.687096	0.261937	0.193411	0.576051	0.27857
19.38	0.14387	0.661788	0.257488	0.20424	0.550309	0.28365
19.39	0.151101	0.645713	0.2656	0.186677	0.509078	0.269271
19.4	0.136461	0.652537	0.256838	0.187148	0.529941	0.268632
19.41	0.141131	0.627152	0.255271	0.192949	0.544292	0.272012
19.42	0.144269	0.644707	0.254819	0.192349	0.561092	0.27314
19.43	0.138829	0.66639	0.25403	0.1851	0.520636	0.263515
19.44	0.154065	0.675739	0.258019	0.171146	0.526829	0.255487
19.45	0.153475	0.675584	0.257363	0.178686	0.539414	0.262825
19.46	0.155005	0.650019	0.262647	0.170888	0.537511	0.258421
19.47	0.14489	0.663425	0.260242	0.178788	0.481112	0.259903
19.48	0.130074	0.600108	0.247595	0.182012	0.482922	0.263842
19.49	0.140718	0.615043	0.24907	0.18917	0.53652	0.272063
19.5	0.13203	0.645188	0.248419	0.184287	0.509442	0.266377
19.51	0.140529	0.639641	0.253025	0.174415	0.509816	0.259819
19.52	0.131765	0.590255	0.247816	0.178932	0.496036	0.266351
19.53	0.135211	0.649095	0.246683	0.190625	0.470924	0.2654
19.54	0.145746	0.673158	0.264122	0.182861	0.464494	0.264282
19.55	0.138158	0.629807	0.257265	0.177618	0.490326	0.262034
19.56	0.132876	0.650402	0.253344	0.17909	0.505134	0.260529
19.57	0.140972	0.72741	0.267294	0.177886	0.46986	0.262938
19.58	0.146495	0.703191	0.267481	0.167894	0.525418	0.25095
19.59	0.13608	0.608592	0.254365	0.180441	0.509162	0.255887
19.6	0.150323	0.586491	0.259842	0.173213	0.497703	0.256962
19.61	0.146136	0.629297	0.258744	0.174093	0.534618	0.257848
19.62	0.14085	0.550586	0.252781	0.17078	0.51269	0.261541
19.63	0.14394	0.632428	0.260105	0.186523	0.541469	0.272138
19.64	0.157475	0.600572	0.267056	0.180667	0.505374	0.267405
19.65	0.140021	0.617701	0.252526	0.188102	0.539326	0.275718
19.66	0.14779	0.627965	0.258211	0.172071	0.49511	0.258477
19.67	0.155335	0.649178	0.264795	0.171444	0.535354	0.260909
19.68	0.144997	0.657975	0.254173	0.184016	0.482061	0.268586
19.69	0.143813	0.638391	0.254377	0.183657	0.486677	0.265421
19.7	0.13501	0.655438	0.249739	0.177629	0.473971	0.262215
19.71	0.137724	0.557792	0.246014	0.182637	0.505115	0.268702
19.72	0.140228	0.652269	0.254233	0.186342	0.515602	0.272992
19.73	0.141897	0.664674	0.259246	0.185662	0.511312	0.272256
19.74	0.134881	0.660664	0.254797	0.202721	0.554972	0.291407
19.75	0.139699	0.687252	0.25933	0.18458	0.511034	0.274279
19.76	0.142659	0.68152	0.257676	0.18342	0.482426	0.268953
19.77	0.141696	0.629988	0.250041	0.190939	0.511042	0.278464
19.78	0.150012	0.608536	0.257425	0.18837	0.498903	0.276085
19.79	0.150226	0.612963	0.26028	0.189919	0.510645	0.275509
19.8	0.146926	0.610002	0.253692	0.188608	0.463235	0.272827
19.81	0.150596	0.639154	0.257722	0.194995	0.522335	0.286791
19.82	0.134325	0.614607	0.248667	0.208138	0.496462	0.289278
19.83	0.135664	0.607849	0.254058	0.185014	0.481287	0.269626
19.84	0.136527	0.566537	0.252253	0.186482	0.50006	0.27276
19.85	0.139465	0.587721	0.25234	0.166857	0.4923	0.257447
19.86	0.143103	0.652853	0.259836	0.178775	0.534019	0.268697
19.87	0.157773	0.626613	0.263107	0.165063	0.517167	0.255038
19.88	0.152506	0.609193	0.258746	0.169237	0.492595	0.255437
19.89	0.132124	0.611472	0.252938	0.178837	0.495414	0.26619
19.9	0.156763	0.632117	0.269418	0.177514	0.481365	0.261365
19.91	0.147982	0.623174	0.260399	0.164923	0.491503	0.255588
19.92	0.14584	0.599626	0.256882	0.163897	0.566583	0.258662
19.93	0.135381	0.630412	0.25288	0.160729	0.506303	0.24968
19.94	0.134866	0.596391	0.249204	0.160341	0.481508	0.245286
19.95	0.143457	0.575565	0.254407	0.17839	0.482046	0.2593
19.96	0.13644	0.609367	0.251781	0.160793	0.475858	0.249062
19.97	0.139579	0.627685	0.250098	0.174739	0.463214	0.258369
19.98	0.141021	0.636182	0.260664	0.153373	0.505636	0.251293
[truncated: 38,002 more rows]

## Sheet: Figure 5C-D RMSF
Residue	RMSF1 (nm)	RMSF2 (nm)
1	0.21	0.2151
2	0.1527	0.1696
3	0.0653	0.0653
4	0.1062	0.1009
5	0.1123	0.1189
6	0.1618	0.1102
7	0.1023	0.0844
8	0.1196	0.1299
9	0.1506	0.1677
10	0.1571	0.2013
11	0.1233	0.1471
12	0.0898	0.1249
13	0.1705	0.1874
14	0.1031	0.1419
15	0.112	0.1485
16	0.113	0.1247
17	0.1169	0.1368
18	0.1326	0.1524
19	0.144	0.1549
20	0.2655	0.301
21	0.1166	0.1297
22	0.0979	0.1243
23	0.122	0.1172
24	0.0759	0.0804
25	0.101	0.0968
26	0.0882	0.076
27	0.1288	0.1265
28	0.078	0.0692
29	0.1285	0.1066
30	0.1044	0.1006
31	0.1137	0.1123
32	0.132	0.1183
33	0.0874	0.0883
34	0.1067	0.109
35	0.0928	0.0855
36	0.1125	0.096
37	0.119	0.1063
38	0.196	0.1096
39	0.0928	0.0728
40	0.1442	0.1509
41	0.1608	0.0955
42	0.1858	0.1108
43	0.1181	0.0908
44	0.2374	0.1458
45	0.1253	0.0772
46	0.1383	0.0884
47	0.1252	0.082
48	0.1036	0.0903
49	0.0748	0.0587
50	0.1386	0.0837
51	0.1487	0.119
52	0.0845	0.0645
53	0.1127	0.0758
54	0.0562	0.0533
55	0.0686	0.0654
56	0.1032	0.1156
57	0.0539	0.0556
58	0.0648	0.0696
59	0.0743	0.0759
60	0.1438	0.1441
61	0.0575	0.0731
62	0.0846	0.0788
63	0.1636	0.1444
64	0.0835	0.0967
65	0.0654	0.079
66	0.0763	0.1018
67	0.1237	0.1315
68	0.0819	0.1052
69	0.0726	0.079
70	0.1513	0.1784
71	0.0663	0.0756
72	0.0871	0.1342
73	0.1315	0.1174
74	0.1537	0.2009
75	0.2122	0.2133
76	0.2152	0.1825
77	0.1387	0.089
78	0.2022	0.1893
79	0.1103	0.0873
80	0.1113	0.0834
81	0.1673	0.166
82	0.1294	0.1073
83	0.106	0.102
84	0.0789	0.075
85	0.0756	0.0722
86	0.1239	0.1176
87	0.1254	0.1329
88	0.0703	0.0612
89	0.1094	0.0909
90	0.1419	0.1443
91	0.1063	0.1087
92	0.1428	0.1734
93	0.0935	0.1099
94	0.0996	0.115
95	0.1392	0.1595
96	0.0986	0.1129
97	0.061	0.0976
98	0.0933	0.1159
99	0.1449	0.1686
100	0.0608	0.0736
101	0.0931	0.1059
102	0.09	0.1176
103	0.1557	0.1785
104	0.1671	0.2218
105	0.2884	0.2953
106	0.2287	0.1366

## Sheet: Figure 5E-F Rg
Time (ns)	Rg1 (nm)	Rgx1 (nm)	Rgy1 (nm)	Rgz1 (nm)	Rg2 (nm)	Rgx2 (nm)	Rgy2 (nm)	Rgz2 (nm)
0	1.33399	1.10076	1.09033	1.07636	1.33654	1.10233	1.09244	1.07894
0.01	1.34018	1.10475	1.1054	1.07229	1.34657	1.10249	1.11061	1.08514
0.02	1.33367	1.09168	1.10283	1.07207	1.35041	1.11138	1.11862	1.07738
0.03	1.35136	1.10925	1.11765	1.08294	1.34336	1.10796	1.09651	1.08596
0.04	1.34893	1.10645	1.1077	1.08994	1.34814	1.1077	1.10804	1.08636
0.05	1.35607	1.09544	1.14034	1.08511	1.34255	1.1024	1.1046	1.08142
0.06	1.34696	1.09775	1.10884	1.09273	1.34778	1.11436	1.09974	1.08711
0.07	1.3422	1.09947	1.10444	1.08368	1.35079	1.11231	1.09936	1.09702
0.08	1.34131	1.09259	1.10422	1.08867	1.34724	1.10944	1.10127	1.08923
0.09	1.3391	1.08822	1.09681	1.09507	1.34856	1.11984	1.1058	1.07721
0.1	1.33895	1.1024	1.0937	1.08355	1.34074	1.10353	1.10868	1.07155
0.11	1.34682	1.10983	1.09509	1.09401	1.34321	1.10742	1.11704	1.06503
0.12	1.34823	1.10085	1.096	1.10561	1.34715	1.11642	1.12374	1.05851
0.13	1.3408	1.09381	1.08532	1.10506	1.34784	1.11518	1.11143	1.07445
0.14	1.34614	1.09629	1.1017	1.09937	1.34534	1.1097	1.11516	1.07
0.15	1.34682	1.09293	1.10822	1.09782	1.34989	1.11374	1.11401	1.07841
0.16	1.34891	1.09213	1.11379	1.0981	1.34816	1.1133	1.11105	1.07758
0.17	1.34717	1.09059	1.12118	1.08779	1.35454	1.11238	1.12571	1.07931
0.18	1.3626	1.11469	1.12222	1.10066	1.35118	1.1098	1.12414	1.0752
0.19	1.34382	1.08102	1.12485	1.08528	1.36065	1.11203	1.12904	1.0915
0.2	1.34608	1.08239	1.12201	1.09241	1.35815	1.10573	1.1318	1.08883
0.21	1.34789	1.08789	1.12816	1.08507	1.3634	1.1164	1.13142	1.09146
0.22	1.3533	1.0969	1.13104	1.08645	1.35279	1.10963	1.11499	1.08885
0.23	1.35207	1.10984	1.12098	1.08066	1.35986	1.11193	1.13568	1.08272
0.24	1.34468	1.09809	1.12178	1.07338	1.35736	1.11837	1.12267	1.08339
0.25	1.34571	1.1003	1.1106	1.08525	1.35894	1.11748	1.12799	1.08273
0.26	1.3373	1.0893	1.11476	1.0712	1.36321	1.11847	1.12671	1.09373
0.27	1.34966	1.09926	1.12232	1.08407	1.34966	1.09422	1.11712	1.09446
0.28	1.34869	1.10522	1.11759	1.08049	1.35493	1.10401	1.12363	1.091
0.29	1.34881	1.09699	1.12372	1.08279	1.35882	1.11534	1.12789	1.08474
0.3	1.34761	1.09631	1.12355	1.08067	1.35293	1.10852	1.11345	1.09191
0.31	1.34887	1.09965	1.12654	1.0773	1.35062	1.10758	1.11007	1.09058
0.32	1.34152	1.08855	1.11083	1.0865	1.35977	1.11924	1.10816	1.10328
0.33	1.33601	1.08937	1.1062	1.07676	1.33713	1.10278	1.09206	1.08032
0.34	1.34479	1.1007	1.10755	1.08569	1.35941	1.13432	1.10983	1.08517
0.35	1.35103	1.11594	1.09721	1.09607	1.35641	1.12344	1.10701	1.09183
0.36	1.34411	1.09193	1.10833	1.09203	1.34516	1.11593	1.0994	1.07932
0.37	1.35257	1.10896	1.10658	1.09755	1.34198	1.11362	1.09955	1.07363
0.38	1.34145	1.09227	1.10292	1.09064	1.34915	1.12047	1.10014	1.0838
0.39	1.35323	1.10082	1.11238	1.10148	1.35877	1.13043	1.11985	1.07729
0.4	1.35147	1.10528	1.09815	1.10697	1.34725	1.11594	1.09565	1.08829
0.41	1.35232	1.10803	1.11186	1.09252	1.34363	1.11449	1.09214	1.08437
0.42	1.3449	1.10875	1.09659	1.08889	1.35413	1.11926	1.10707	1.09041
0.43	1.33855	1.09884	1.09305	1.08685	1.34227	1.10583	1.10461	1.07719
0.44	1.35676	1.12936	1.09496	1.09874	1.33982	1.09731	1.09193	1.09263
0.45	1.34589	1.10111	1.11118	1.08428	1.35381	1.1225	1.11334	1.07984
0.46	1.35272	1.11063	1.11641	1.0862	1.34932	1.11942	1.09763	1.08786
0.47	1.34005	1.08579	1.11455	1.08181	1.3526	1.11535	1.11105	1.08657
0.48	1.34823	1.0864	1.11589	1.09998	1.34596	1.1064	1.09689	1.09358
0.49	1.35722	1.10363	1.11343	1.10743	1.34707	1.10885	1.09812	1.09259
0.5	1.3521	1.10985	1.11451	1.08741	1.34314	1.1066	1.09156	1.09176
0.51	1.34804	1.09592	1.11619	1.08973	1.33794	1.11218	1.08212	1.08268
0.52	1.35575	1.1081	1.12299	1.08956	1.34236	1.11041	1.08473	1.0928
0.53	1.35343	1.10288	1.11584	1.0964	1.34212	1.12294	1.08069	1.08338
0.54	1.34967	1.09269	1.12665	1.08623	1.33862	1.10679	1.0816	1.09038
0.55	1.37449	1.11878	1.1391	1.1087	1.3345	1.10266	1.08966	1.07636
0.56	1.36125	1.10494	1.12963	1.09955	1.33935	1.1054	1.08986	1.08537
0.57	1.35731	1.10249	1.1346	1.08709	1.33861	1.10428	1.08665	1.08788
0.58	1.3551	1.11336	1.11824	1.08746	1.34476	1.11214	1.08632	1.09537
0.59	1.34318	1.10037	1.12121	1.06787	1.34261	1.10947	1.08331	1.09577
0.6	1.35572	1.10667	1.12377	1.09014	1.33685	1.10182	1.07745	1.09518
0.61	1.35412	1.10357	1.1367	1.0758	1.34055	1.1034	1.077	1.10305
0.62	1.35374	1.09807	1.14307	1.0737	1.34575	1.09089	1.08862	1.11667
0.63	1.35583	1.11137	1.13519	1.07365	1.32851	1.09343	1.06729	1.09325
0.64	1.35266	1.11476	1.12148	1.07655	1.34472	1.10547	1.0913	1.09706
0.65	1.35136	1.10614	1.13014	1.07311	1.33914	1.09979	1.0809	1.0994
0.66	1.36117	1.12424	1.13313	1.07595	1.34241	1.10217	1.09219	1.09383
0.67	1.35219	1.09298	1.13563	1.08284	1.32823	1.09979	1.072	1.0815
0.68	1.35223	1.10272	1.12173	1.08756	1.35112	1.12166	1.09295	1.09472
0.69	1.33781	1.08737	1.11365	1.07559	1.33668	1.10009	1.08038	1.0936
0.7	1.34637	1.08801	1.11472	1.09502	1.33672	1.09727	1.07959	1.09733
0.71	1.34846	1.1001	1.1195	1.08314	1.3371	1.10209	1.08012	1.09289
0.72	1.33834	1.08143	1.10841	1.08823	1.33627	1.09943	1.0783	1.09534
0.73	1.34489	1.09236	1.11133	1.09049	1.34167	1.10323	1.07083	1.1119
0.74	1.35303	1.09504	1.11345	1.10568	1.32673	1.08451	1.06088	1.10397
0.75	1.35	1.08374	1.11207	1.11078	1.33131	1.08788	1.0669	1.1059
0.76	1.34259	1.07631	1.11273	1.09932	1.32601	1.08617	1.06519	1.09646
0.77	1.34637	1.09158	1.11084	1.09541	1.33434	1.10166	1.06839	1.0981
0.78	1.34342	1.08768	1.11353	1.08929	1.32942	1.10054	1.06224	1.09325
0.79	1.35247	1.08431	1.12857	1.09952	1.33333	1.10417	1.06898	1.09254
0.8	1.34606	1.07484	1.13088	1.09068	1.33191	1.10162	1.07118	1.0895
0.81	1.35271	1.07841	1.13049	1.10395	1.33551	1.1099	1.06021	1.10057
0.82	1.34346	1.08048	1.1164	1.0936	1.33725	1.11376	1.0596	1.10149
0.83	1.34457	1.07442	1.11235	1.10637	1.34366	1.12484	1.0687	1.09701
0.84	1.34571	1.07403	1.11368	1.10819	1.33668	1.1178	1.05804	1.09749
0.85	1.34573	1.06221	1.11266	1.12057	1.33259	1.11332	1.06739	1.08295
0.86	1.34155	1.07618	1.10361	1.10606	1.33415	1.11799	1.05277	1.09621
0.87	1.35117	1.08698	1.10021	1.12221	1.33902	1.12239	1.05814	1.09842
0.88	1.3399	1.06573	1.10302	1.11277	1.34079	1.12226	1.06145	1.09968
0.89	1.34486	1.07459	1.10879	1.11047	1.34095	1.12637	1.05988	1.09737
0.9	1.34563	1.07556	1.10602	1.11414	1.33288	1.11919	1.06147	1.08345
0.91	1.34747	1.07419	1.10695	1.11899	1.33718	1.11205	1.06987	1.09306
0.92	1.3414	1.07838	1.10792	1.09924	1.33006	1.10884	1.05546	1.09299
0.93	1.34723	1.08252	1.1082	1.10911	1.33342	1.11916	1.05031	1.0956
0.94	1.34903	1.08801	1.11367	1.10262	1.33496	1.11996	1.05543	1.09362
0.95	1.35575	1.09441	1.12454	1.10172	1.33262	1.11358	1.04929	1.10033
0.96	1.34368	1.08013	1.11539	1.09552	1.32781	1.09393	1.06316	1.09507
0.97	1.35739	1.07821	1.12586	1.12025	1.33246	1.10631	1.05741	1.09948
0.98	1.35245	1.08697	1.12631	1.09916	1.33768	1.11046	1.05844	1.10696
0.99	1.34915	1.08316	1.12753	1.09355	1.3331	1.10345	1.05769	1.10363
1	1.35613	1.0905	1.13095	1.09997	1.3333	1.11032	1.05173	1.10292
1.01	1.34604	1.08843	1.10516	1.10344	1.34095	1.1094	1.06071	1.11375
1.02	1.36	1.09842	1.12535	1.10736	1.3292	1.10387	1.05371	1.09759
1.03	1.35288	1.09372	1.11522	1.10481	1.32966	1.10331	1.06491	1.08842
1.04	1.35292	1.08892	1.11462	1.11025	1.33539	1.1073	1.0721	1.09134
1.05	1.345	1.07381	1.11209	1.10826	1.33433	1.11354	1.05611	1.09796
1.06	1.3439	1.06594	1.11536	1.1099	1.33233	1.11266	1.06211	1.08817
1.07	1.35294	1.07114	1.12978	1.11226	1.34732	1.12266	1.07485	1.10221
1.08	1.34765	1.0687	1.12251	1.10914	1.33743	1.1223	1.06173	1.09115
1.09	1.3444	1.0738	1.11486	1.10401	1.33018	1.11164	1.05965	1.08634
1.1	1.3417	1.07492	1.11003	1.10123	1.34566	1.12834	1.06919	1.09785
1.11	1.33901	1.06963	1.10398	1.10589	1.32783	1.11367	1.05925	1.07889
1.12	1.34512	1.07645	1.10031	1.1177	1.33525	1.11794	1.06016	1.09182
1.13	1.33468	1.07357	1.09493	1.10058	1.3382	1.12084	1.06952	1.08693
1.14	1.33359	1.0693	1.08285	1.11398	1.33572	1.11864	1.0566	1.09569
1.15	1.34077	1.07534	1.08219	1.12598	1.33289	1.10319	1.06864	1.09278
1.16	1.3385	1.07308	1.07951	1.12532	1.33612	1.10808	1.06603	1.09826
1.17	1.33421	1.07959	1.08018	1.10812	1.34118	1.12063	1.07086	1.09314
1.18	1.33752	1.07089	1.08411	1.12062	1.34147	1.11173	1.07877	1.09517
1.19	1.34119	1.06991	1.09938	1.11546	1.33512	1.10619	1.06732	1.09646
1.2	1.33235	1.06627	1.08145	1.11527	1.32985	1.10715	1.06945	1.08051
1.21	1.33923	1.0727	1.08085	1.12612	1.34135	1.12843	1.05868	1.09739
1.22	1.33818	1.0757	1.0773	1.12416	1.33193	1.12222	1.05672	1.08261
1.23	1.3433	1.07344	1.07812	1.13767	1.32907	1.12237	1.04815	1.08375
1.24	1.33015	1.0722	1.06889	1.11644	1.32747	1.1095	1.06647	1.07518
1.25	1.33091	1.06818	1.06332	1.12738	1.34576	1.12669	1.08136	1.08782
1.26	1.33137	1.07295	1.06567	1.1217	1.34399	1.12722	1.0687	1.09539
1.27	1.33344	1.07581	1.07347	1.11642	1.33473	1.1238	1.06072	1.08395
1.28	1.33755	1.08588	1.07313	1.11685	1.32988	1.11555	1.05574	1.08541
1.29	1.33832	1.07687	1.07446	1.12609	1.32785	1.11482	1.05587	1.08106
1.3	1.33874	1.077	1.08537	1.11646	1.33063	1.11786	1.05995	1.08076
1.31	1.34159	1.08465	1.08491	1.11636	1.32712	1.12334	1.0521	1.0741
1.32	1.34473	1.08678	1.09006	1.11681	1.33071	1.13093	1.05372	1.07343
1.33	1.34898	1.09071	1.09017	1.12312	1.33491	1.12869	1.05912	1.08088
1.34	1.35131	1.09212	1.08745	1.12996	1.326	1.12536	1.05591	1.06545
1.35	1.33756	1.08281	1.07119	1.12169	1.33112	1.13611	1.05274	1.06993
1.36	1.34487	1.09192	1.07432	1.12734	1.35173	1.15366	1.06478	1.09071
1.37	1.34143	1.09059	1.07807	1.11681	1.33368	1.13453	1.05681	1.07396
1.38	1.33933	1.08249	1.08109	1.11672	1.32016	1.12316	1.05021	1.05888
1.39	1.33188	1.08007	1.06767	1.11415	1.33626	1.13979	1.05757	1.07407
1.4	1.32872	1.07439	1.06996	1.10989	1.32554	1.11987	1.05457	1.07139
1.41	1.33039	1.08415	1.05522	1.11847	1.33383	1.12507	1.0626	1.07856
1.42	1.32996	1.08559	1.05295	1.11819	1.32714	1.12017	1.05521	1.07442
1.43	1.33069	1.08386	1.05582	1.1189	1.33143	1.12674	1.06504	1.06844
1.44	1.33546	1.08713	1.05706	1.1259	1.32806	1.11618	1.05591	1.08014
1.45	1.34553	1.09888	1.06772	1.12841	1.3368	1.12907	1.06502	1.07936
1.46	1.33169	1.08021	1.05435	1.1262	1.34168	1.12956	1.06915	1.08685
1.47	1.33238	1.07884	1.06386	1.12015	1.33194	1.11992	1.07006	1.07186
1.48	1.33028	1.08671	1.04581	1.12455	1.33737	1.12371	1.07046	1.08098
1.49	1.3328	1.09007	1.04411	1.12886	1.32861	1.11716	1.0645	1.07201
1.5	1.32879	1.08786	1.04943	1.11652	1.34452	1.13431	1.06319	1.09472
1.51	1.33067	1.08678	1.04646	1.12482	1.34028	1.13066	1.05777	1.09335
1.52	1.33116	1.09085	1.05343	1.11548	1.34087	1.13061	1.06416	1.08865
1.53	1.33482	1.0858	1.05103	1.13129	1.34026	1.12797	1.06198	1.092
1.54	1.3367	1.08146	1.04342	1.14684	1.3271	1.11798	1.06181	1.07008
1.55	1.33866	1.08239	1.04985	1.14466	1.33998	1.13659	1.06131	1.08299
1.56	1.33239	1.0812	1.04876	1.1321	1.33586	1.11516	1.0751	1.08148
1.57	1.33546	1.08181	1.05039	1.1372	1.3251	1.1068	1.06821	1.07038
1.58	1.32901	1.07083	1.0492	1.13359	1.33172	1.10752	1.06804	1.08612
1.59	1.33442	1.09201	1.04071	1.13393	1.32994	1.11231	1.0639	1.0809
1.6	1.33514	1.07994	1.04164	1.14625	1.33298	1.10431	1.07527	1.08535
1.61	1.34018	1.08876	1.04831	1.14359	1.3276	1.10315	1.07477	1.07377
1.62	1.32505	1.07673	1.03337	1.13329	1.32891	1.10285	1.08668	1.0653
1.63	1.32873	1.07896	1.03645	1.13695	1.3382	1.10139	1.09447	1.08195
1.64	1.33227	1.07754	1.04822	1.13578	1.32551	1.09706	1.08181	1.06776
1.65	1.33608	1.08885	1.04429	1.13758	1.33713	1.10725	1.09165	1.07617
1.66	1.33394	1.07736	1.04673	1.14125	1.32636	1.09821	1.07853	1.07198
1.67	1.33094	1.08278	1.04238	1.13307	1.3291	1.11075	1.07245	1.07195
1.68	1.33242	1.08292	1.0498	1.12956	1.32521	1.10781	1.0705	1.06731
1.69	1.34265	1.08761	1.06287	1.13702	1.33088	1.11371	1.06735	1.07837
1.7	1.33564	1.07708	1.05735	1.13568	1.32536	1.10137	1.0757	1.06913
1.71	1.33537	1.07801	1.05159	1.13951	1.33109	1.11646	1.081	1.06234
1.72	1.33396	1.08266	1.05096	1.13236	1.33752	1.12738	1.08446	1.06344
1.73	1.32666	1.06751	1.04903	1.13137	1.33943	1.11885	1.08713	1.07445
1.74	1.33068	1.07699	1.04972	1.13119	1.3316	1.10736	1.08518	1.06885
1.75	1.32569	1.073	1.0411	1.13122	1.33081	1.10646	1.08546	1.06755
1.76	1.32928	1.07614	1.04489	1.13319	1.32568	1.10072	1.06844	1.07783
1.77	1.33145	1.0795	1.04635	1.13373	1.32953	1.10467	1.07803	1.07371
1.78	1.32322	1.07319	1.04391	1.12264	1.33192	1.09833	1.08674	1.07736
1.79	1.33337	1.08059	1.05727	1.12707	1.33266	1.10659	1.08012	1.07739
1.8	1.3225	1.07147	1.05445	1.1127	1.33378	1.10903	1.07946	1.07832
1.81	1.33723	1.07704	1.05548	1.1412	1.33643	1.12002	1.06862	1.08429
1.82	1.33302	1.07102	1.05049	1.1416	1.32782	1.10645	1.07203	1.07366
1.83	1.33044	1.0675	1.04816	1.14102	1.33452	1.11396	1.07176	1.08275
1.84	1.33697	1.08221	1.05161	1.13927	1.32301	1.10473	1.05413	1.08126
1.85	1.3335	1.07372	1.04982	1.14082	1.32429	1.10698	1.05795	1.07834
1.86	1.33028	1.07987	1.0516	1.12574	1.32864	1.11215	1.05066	1.09077
1.87	1.33309	1.08083	1.05677	1.12663	1.33289	1.11153	1.0604	1.09236
1.88	1.34282	1.08812	1.06618	1.13384	1.33059	1.11335	1.05327	1.09181
1.89	1.33917	1.08308	1.05543	1.14007	1.32994	1.11522	1.04735	1.094
1.9	1.33246	1.07962	1.04288	1.13919	1.32469	1.10704	1.04159	1.09506
1.91	1.32897	1.07895	1.03502	1.13882	1.33	1.11123	1.05296	1.09281
1.92	1.33207	1.07446	1.04346	1.1426	1.32517	1.10666	1.04998	1.08859
1.93	1.33604	1.07646	1.04075	1.15241	1.33187	1.10605	1.05513	1.10051
1.94	1.33717	1.08335	1.04007	1.14919	1.33634	1.11189	1.05039	1.10996
1.95	1.33954	1.09876	1.01815	1.15966	1.32553	1.09577	1.04914	1.10121
1.96	1.33612	1.08534	1.04004	1.14489	1.32898	1.10928	1.05654	1.08885
1.97	1.35128	1.09527	1.0396	1.17112	1.32283	1.10589	1.04876	1.08484
1.98	1.34823	1.09117	1.03688	1.17034	1.32414	1.11074	1.0495	1.08237
1.99	1.33556	1.08969	1.03126	1.14739	1.32465	1.10701	1.04449	1.09223
2	1.33567	1.07755	1.03437	1.15629	1.32334	1.10344	1.05101	1.08638
2.01	1.33661	1.07838	1.0337	1.15827	1.32704	1.10982	1.05058	1.08933
2.02	1.33709	1.07652	1.02887	1.16541	1.31692	1.10355	1.03248	1.08846
2.03	1.33382	1.08203	1.02844	1.15311	1.3313	1.11171	1.04756	1.10067
2.04	1.33658	1.08827	1.03267	1.14986	1.33323	1.11347	1.0528	1.09854
2.05	1.33	1.07943	1.01871	1.15536	1.33064	1.10536	1.05397	1.09933
2.06	1.33699	1.0892	1.02099	1.16031	1.33806	1.11913	1.04996	1.10721
2.07	1.34611	1.08777	1.04108	1.16487	1.33041	1.09945	1.05038	1.1081
2.08	1.33445	1.07005	1.0319	1.16263	1.3397	1.11614	1.053	1.11131
2.09	1.33801	1.08235	1.03282	1.15859	1.32896	1.10282	1.05982	1.09215
2.1	1.33402	1.07402	1.03405	1.15605	1.32853	1.10722	1.04658	1.09941
2.11	1.34137	1.08257	1.03436	1.16477	1.33292	1.11223	1.05022	1.10151
2.12	1.33633	1.07178	1.0363	1.16144	1.32686	1.09736	1.05254	1.09958
2.13	1.33276	1.07659	1.03109	1.15339	1.33357	1.10682	1.06064	1.09855
2.14	1.33205	1.08419	1.03035	1.14527	1.3329	1.10177	1.05657	1.1059
2.15	1.341	1.08122	1.03655	1.16321	1.32208	1.10212	1.05046	1.08519
2.16	1.34306	1.08715	1.03449	1.16429	1.32455	1.10775	1.04286	1.09281
2.17	1.32826	1.07024	1.03131	1.14871	1.3272	1.10781	1.05516	1.08736
2.18	1.33533	1.07911	1.03257	1.15566	1.32775	1.10882	1.043	1.09933
2.19	1.33179	1.0734	1.03806	1.14786	1.33794	1.10888	1.06123	1.10651
2.2	1.33339	1.08315	1.02938	1.15022	1.3297	1.10147	1.05651	1.0985
2.21	1.33438	1.07979	1.03228	1.15309	1.32565	1.09836	1.05089	1.09723
2.22	1.33271	1.0809	1.03106	1.14926	1.32648	1.1004	1.04114	1.10646
2.23	1.33088	1.07564	1.03223	1.14891	1.32597	1.09438	1.04589	1.10672
2.24	1.3359	1.07533	1.03679	1.15671	1.32976	1.09996	1.05137	1.10511
2.25	1.33557	1.09531	1.02255	1.14987	1.33207	1.10874	1.05138	1.10188
2.26	1.3281	1.07508	1.02506	1.14941	1.32691	1.10569	1.04792	1.09577
2.27	1.33532	1.08976	1.02494	1.15241	1.33142	1.11144	1.04521	1.10343
2.28	1.33457	1.07497	1.04516	1.14639	1.3238	1.10946	1.0484	1.08393
2.29	1.33605	1.08393	1.03168	1.15361	1.32524	1.10462	1.04783	1.09288
2.3	1.33403	1.07942	1.03258	1.15234	1.32399	1.10282	1.04916	1.0904
2.31	1.34267	1.08282	1.04267	1.16012	1.32886	1.10441	1.0499	1.09989
2.32	1.33499	1.07817	1.03983	1.14922	1.33166	1.11049	1.05457	1.09604
2.33	1.3315	1.07126	1.04188	1.14573	1.32094	1.10737	1.04228	1.08495
2.34	1.34207	1.07933	1.05136	1.15413	1.3287	1.11584	1.05305	1.08485
2.35	1.34112	1.09635	1.03731	1.14857	1.33454	1.11397	1.05362	1.10043
2.36	1.33885	1.09117	1.03584	1.14953	1.33375	1.11793	1.04352	1.10412
2.37	1.33603	1.08307	1.03555	1.15089	1.33835	1.11213	1.05791	1.10741
2.38	1.33577	1.08478	1.03201	1.15184	1.32742	1.10211	1.04663	1.10182
2.39	1.33465	1.09033	1.03356	1.1426	1.332	1.11119	1.04608	1.10428
2.4	1.34449	1.09957	1.04106	1.14998	1.33736	1.11499	1.05116	1.10858
2.41	1.329	1.08238	1.02819	1.14183	1.33319	1.11231	1.05352	1.09894
2.42	1.34241	1.0955	1.04369	1.1466	1.33127	1.11403	1.04595	1.09976
2.43	1.33382	1.09167	1.02983	1.14274	1.32792	1.11149	1.0451	1.09504
2.44	1.32804	1.0837	1.03303	1.13395	1.32523	1.11339	1.04384	1.08777
2.45	1.32866	1.08843	1.03706	1.12717	1.3271	1.11439	1.046	1.08922
2.46	1.33969	1.09478	1.03918	1.14503	1.33661	1.12663	1.05615	1.0901
2.47	1.33206	1.0879	1.02606	1.14562	1.33364	1.12009	1.05757	1.08818
2.48	1.33306	1.08409	1.03882	1.14004	1.33265	1.11772	1.04636	1.09898
2.49	1.33438	1.09218	1.02781	1.14539	1.33197	1.11884	1.03752	1.10456
2.5	1.3333	1.08962	1.02107	1.15132	1.33795	1.12634	1.05794	1.09194
2.51	1.33474	1.08436	1.02997	1.15169	1.33004	1.12509	1.04388	1.08744
2.52	1.3264	1.08881	1.00986	1.14601	1.32731	1.11017	1.04381	1.09613
2.53	1.32729	1.08672	1.02045	1.14067	1.33859	1.12433	1.04836	1.10475
2.54	1.32328	1.07647	1.01836	1.14294	1.33646	1.12886	1.04381	1.09927
2.55	1.32906	1.08384	1.02474	1.14366	1.32536	1.11561	1.04535	1.08434
2.56	1.33506	1.08299	1.03099	1.15282	1.33538	1.13043	1.04468	1.0942
2.57	1.32807	1.08129	1.03113	1.13804	1.33509	1.12547	1.04054	1.1025
2.58	1.32589	1.08091	1.0341	1.1306	1.34886	1.15024	1.0521	1.0995
2.59	1.33541	1.0847	1.0429	1.14124	1.33923	1.13658	1.05168	1.09051
2.6	1.32774	1.06592	1.03205	1.15087	1.34138	1.13429	1.05606	1.09394
2.61	1.33111	1.08101	1.02358	1.15212	1.34684	1.12974	1.0572	1.11085
2.62	1.33066	1.07739	1.0303	1.14849	1.33286	1.1252	1.04184	1.09615
2.63	1.3358	1.08991	1.03854	1.14117	1.33436	1.12453	1.05476	1.08809
2.64	1.3234	1.07582	1.02373	1.13901	1.33267	1.12337	1.04913	1.09058
2.65	1.32781	1.07955	1.0233	1.14612	1.33402	1.13404	1.0513	1.08071
2.66	1.33712	1.09939	1.0223	1.1498	1.32369	1.12723	1.04756	1.06597
2.67	1.33313	1.09241	1.02657	1.14335	1.3302	1.12984	1.0508	1.07618
2.68	1.3378	1.09607	1.02671	1.15062	1.32946	1.1231	1.05842	1.07393
2.69	1.33148	1.08777	1.02339	1.14678	1.32225	1.11593	1.05018	1.0717
2.7	1.32653	1.07673	1.02238	1.14663	1.33757	1.13619	1.05932	1.07939
2.71	1.3329	1.08283	1.02678	1.15171	1.33957	1.14015	1.05903	1.08046
2.72	1.33889	1.09009	1.03607	1.15046	1.34062	1.13861	1.06293	1.08087
2.73	1.34116	1.09096	1.04038	1.15101	1.34132	1.13364	1.06591	1.08488
2.74	1.34088	1.09967	1.04237	1.14022	1.3379	1.13131	1.0594	1.08524
2.75	1.33732	1.09137	1.02383	1.15652	1.33658	1.14414	1.05448	1.07327
2.76	1.33612	1.09675	1.02691	1.14588	1.33602	1.13666	1.05591	1.07841
2.77	1.33089	1.08226	1.04031	1.13533	1.33363	1.13375	1.0469	1.08432
2.78	1.32886	1.08787	1.03111	1.13364	1.3489	1.14828	1.06935	1.08491
2.79	1.33074	1.08359	1.03858	1.1353	1.33152	1.12769	1.05365	1.07889
2.8	1.32746	1.07618	1.04292	1.13069	1.343	1.13383	1.06507	1.08967
2.81	1.32777	1.07944	1.04505	1.12632	1.33675	1.131	1.06319	1.07903
2.82	1.33258	1.0888	1.04978	1.12428	1.33406	1.12614	1.05491	1.08554
2.83	1.3403	1.09208	1.04722	1.14171	1.33916	1.13086	1.05433	1.09374
2.84	1.33069	1.08648	1.04184	1.12943	1.33625	1.12994	1.05878	1.08323
2.85	1.33272	1.09183	1.03312	1.13704	1.33033	1.13472	1.05045	1.07168
2.86	1.33722	1.09379	1.03869	1.14064	1.32882	1.1191	1.05396	1.08089
2.87	1.33741	1.10281	1.03085	1.13953	1.33694	1.1257	1.06456	1.08365
2.88	1.34463	1.10967	1.0313	1.14939	1.33658	1.11862	1.07097	1.0838
2.89	1.33482	1.09786	1.03119	1.13792	1.3318	1.12045	1.05159	1.08909
2.9	1.33634	1.1011	1.03274	1.13694	1.3336	1.12257	1.05115	1.09176
2.91	1.33657	1.10598	1.029	1.13614	1.34685	1.13324	1.06072	1.10393
2.92	1.35374	1.11713	1.04428	1.15185	1.32686	1.10784	1.0513	1.09022
2.93	1.33434	1.10386	1.03062	1.13147	1.32925	1.11025	1.04962	1.09518
2.94	1.34185	1.10617	1.03851	1.13975	1.33803	1.12433	1.04901	1.10278
2.95	1.33828	1.10098	1.03994	1.13506	1.33418	1.12092	1.04864	1.09724
2.96	1.33157	1.10055	1.02937	1.12929	1.34028	1.11636	1.05252	1.11295
2.97	1.33203	1.10362	1.02258	1.13357	1.34936	1.11893	1.06199	1.12326
2.98	1.33435	1.11041	1.02633	1.12899	1.34064	1.119	1.05356	1.11016
2.99	1.3353	1.1013	1.03372	1.13341	1.3343	1.11102	1.05266	1.10374
3	1.33734	1.0988	1.03407	1.14031	1.3357	1.10926	1.05866	1.10317
3.01	1.34427	1.12244	1.03187	1.13555	1.33594	1.1107	1.06171	1.09934
3.02	1.34313	1.11257	1.04332	1.13211	1.33655	1.11549	1.0557	1.10177
3.03	1.34863	1.12166	1.04198	1.13744	1.33681	1.1134	1.06148	1.09895
3.04	1.3401	1.11026	1.03847	1.13166	1.33221	1.11241	1.04789	1.10184
3.05	1.34178	1.11566	1.04459	1.12466	1.33897	1.12155	1.06013	1.09724
3.06	1.33276	1.09847	1.03597	1.12811	1.34415	1.13164	1.06584	1.09402
3.07	1.33857	1.10454	1.04135	1.13097	1.34041	1.12675	1.05171	1.10351
3.08	1.33645	1.09439	1.04207	1.13517	1.34599	1.13268	1.06018	1.10292
3.09	1.33687	1.09525	1.04604	1.13167	1.33841	1.12783	1.04988	1.09929
3.1	1.34072	1.1003	1.05236	1.13004	1.34235	1.12957	1.05289	1.10421
3.11	1.33869	1.10317	1.04642	1.12791	1.34006	1.13174	1.05213	1.09713
3.12	1.33385	1.09612	1.05212	1.11798	1.34526	1.12984	1.06208	1.10222
3.13	1.33392	1.09636	1.04917	1.12068	1.33867	1.12065	1.05773	1.09973
3.14	1.33162	1.09817	1.04164	1.12047	1.34003	1.12151	1.06215	1.09791
3.15	1.33523	1.09975	1.04976	1.11994	1.34339	1.11616	1.0598	1.11373
3.16	1.32743	1.0964	1.03802	1.11559	1.33451	1.10886	1.05614	1.1031
3.17	1.32613	1.1011	1.03844	1.10746	1.34305	1.12267	1.05517	1.11077
3.18	1.32671	1.09281	1.0459	1.11005	1.34444	1.1233	1.05698	1.11176
3.19	1.33545	1.09795	1.05762	1.11481	1.3446	1.11334	1.06596	1.11361
3.2	1.32591	1.08937	1.04654	1.11091	1.33863	1.1162	1.05119	1.11039
3.21	1.32688	1.09082	1.05171	1.10691	1.34231	1.11265	1.06062	1.11386
3.22	1.33459	1.09772	1.0562	1.11431	1.33345	1.11165	1.05876	1.09519
3.23	1.32933	1.09578	1.04917	1.11028	1.34476	1.12601	1.06277	1.10424
3.24	1.33039	1.09069	1.05063	1.11645	1.33397	1.11349	1.05972	1.09367
3.25	1.33605	1.10339	1.0536	1.11469	1.33007	1.1028	1.05866	1.096
3.26	1.32892	1.09389	1.04971	1.11066	1.33863	1.11225	1.05387	1.11181
3.27	1.33537	1.08694	1.05843	1.1246	1.3416	1.11135	1.06686	1.10746
3.28	1.33281	1.0848	1.05663	1.12226	1.33347	1.11302	1.06238	1.09033
3.29	1.33183	1.08421	1.05462	1.12242	1.33431	1.11784	1.0639	1.08598
3.3	1.32261	1.07901	1.05625	1.10394	1.33553	1.1191	1.06357	1.08798
3.31	1.32691	1.08128	1.04989	1.118	1.33347	1.12113	1.05627	1.08796
3.32	1.33474	1.0806	1.06971	1.11851	1.33905	1.11759	1.06705	1.09476
3.33	1.33048	1.07815	1.06604	1.11421	1.34223	1.13365	1.07208	1.08105
3.34	1.33333	1.09016	1.05797	1.11705	1.33302	1.12057	1.05934	1.08443
3.35	1.33459	1.08849	1.0575	1.12211	1.33928	1.12035	1.05794	1.10131
3.36	1.32869	1.08174	1.04892	1.12269	1.33711	1.12587	1.06559	1.08289
3.37	1.32504	1.07677	1.05719	1.11103	1.35223	1.14155	1.07774	1.09197
3.38	1.3246	1.07475	1.05156	1.11726	1.34165	1.1349	1.06626	1.08403
3.39	1.33451	1.07586	1.06584	1.1262	1.34901	1.14113	1.06702	1.09496
3.4	1.32846	1.0791	1.06124	1.11305	1.33226	1.12934	1.05532	1.07737
3.41	1.32992	1.08197	1.06283	1.11227	1.34572	1.13758	1.07096	1.08667
3.42	1.32936	1.07235	1.05794	1.12484	1.3321	1.12484	1.05822	1.07883
3.43	1.32432	1.06587	1.06135	1.11584	1.34265	1.13861	1.06393	1.0849
3.44	1.32828	1.06681	1.07324	1.11298	1.34395	1.14339	1.06118	1.0858
3.45	1.33062	1.07597	1.07355	1.10946	1.3468	1.14747	1.06847	1.0814
3.46	1.31835	1.06859	1.06449	1.09593	1.349	1.15367	1.06574	1.08299
3.47	1.32939	1.07515	1.07411	1.10674	1.35359	1.15028	1.06285	1.10074
3.48	1.32026	1.06249	1.06814	1.1029	1.34589	1.14289	1.06041	1.09186
3.49	1.32775	1.07217	1.07227	1.10749	1.35735	1.15408	1.07474	1.09444
3.5	1.32839	1.06628	1.08293	1.10433	1.34774	1.14689	1.05534	1.09715
3.51	1.32361	1.0621	1.07597	1.10369	1.35217	1.15188	1.06812	1.09044
3.52	1.3234	1.06815	1.06075	1.11204	1.3444	1.13412	1.06554	1.09235
3.53	1.32453	1.071	1.06684	1.10615	1.34567	1.13713	1.0633	1.09452
3.54	1.33517	1.07775	1.0862	1.10635	1.33799	1.13067	1.05696	1.08851
3.55	1.32448	1.07341	1.06223	1.10813	1.34797	1.13702	1.07019	1.09358
3.56	1.32285	1.06734	1.08243	1.09041	1.3392	1.13873	1.05141	1.08848
3.57	1.32476	1.0551	1.08757	1.10178	1.33838	1.12438	1.05193	1.10078
3.58	1.32622	1.05774	1.07954	1.11062	1.34446	1.13324	1.04777	1.11045
3.59	1.32772	1.06012	1.07665	1.11474	1.33636	1.12567	1.0551	1.09147
3.6	1.33493	1.0723	1.08456	1.11265	1.34269	1.13432	1.05298	1.10007
3.61	1.33355	1.07048	1.07856	1.11692	1.34535	1.13492	1.05355	1.1054
3.62	1.33451	1.06212	1.08398	1.12193	1.33895	1.12329	1.05761	1.09784
3.63	1.34171	1.07446	1.08856	1.12291	1.34002	1.11856	1.05599	1.1068
3.64	1.33704	1.07052	1.09079	1.11332	1.34333	1.13149	1.06143	1.09643
3.65	1.33304	1.07557	1.08319	1.10628	1.34629	1.12546	1.06399	1.10737
3.66	1.32954	1.05934	1.09111	1.10573	1.34412	1.12251	1.06014	1.10879
3.67	1.32752	1.05969	1.08913	1.10248	1.35688	1.13301	1.07552	1.11436
3.68	1.33392	1.06446	1.08442	1.11787	1.34415	1.12144	1.07231	1.09818
3.69	1.3366	1.06611	1.09016	1.11713	1.33673	1.11065	1.07135	1.09196
3.7	1.32864	1.06181	1.06791	1.1237	1.35625	1.13643	1.08762	1.09746
3.71	1.33122	1.0652	1.07762	1.11731	1.34609	1.12411	1.08062	1.09204
3.72	1.31779	1.05488	1.06153	1.11065	1.34896	1.12897	1.07876	1.09595
3.73	1.31996	1.05642	1.06346	1.11248	1.34499	1.12385	1.07374	1.09637
3.74	1.33149	1.06589	1.0623	1.13186	1.34337	1.12051	1.0734	1.09615
3.75	1.32766	1.05922	1.05558	1.13542	1.34875	1.13261	1.07999	1.09044
3.76	1.32962	1.06609	1.06923	1.12071	1.35989	1.15451	1.08553	1.08965
3.77	1.32423	1.05184	1.07291	1.1179	1.35558	1.14031	1.08483	1.09453
3.78	1.32823	1.05751	1.06736	1.12731	1.36585	1.16584	1.09059	1.08743
3.79	1.32772	1.05519	1.06375	1.13166	1.35845	1.15185	1.09696	1.07734
3.8	1.33615	1.07115	1.06578	1.13461	1.36357	1.15339	1.0954	1.09015
3.81	1.34178	1.07407	1.06597	1.14491	1.3555	1.14623	1.08243	1.09055
3.82	1.33725	1.06916	1.0675	1.13747	1.34905	1.13881	1.07305	1.09157
3.83	1.33276	1.06817	1.05928	1.13554	1.34596	1.12943	1.07724	1.08957
3.84	1.33594	1.06957	1.06063	1.1404	1.3324	1.1206	1.06693	1.07541
3.85	1.32953	1.06745	1.05335	1.13416	1.35292	1.12968	1.07785	1.10582
3.86	1.33183	1.0649	1.05376	1.14155	1.33643	1.1116	1.07827	1.08341
3.87	1.34282	1.0716	1.07658	1.13973	1.35284	1.13754	1.07637	1.099
3.88	1.33749	1.07531	1.06058	1.13871	1.33764	1.12241	1.06977	1.08367
3.89	1.32997	1.06241	1.05479	1.13856	1.34928	1.1351	1.07525	1.09383
3.9	1.32595	1.06452	1.05424	1.12769	1.34568	1.12595	1.06072	1.10853
3.91	1.316	1.05004	1.05042	1.12148	1.3359	1.11294	1.06543	1.09338
3.92	1.34329	1.07117	1.07504	1.14268	1.34014	1.12065	1.06607	1.09525
3.93	1.33294	1.06243	1.06813	1.13306	1.33726	1.12586	1.04986	1.09854
3.94	1.32882	1.06393	1.06468	1.12519	1.34263	1.11823	1.06519	1.10464
3.95	1.33231	1.06332	1.07158	1.12746	1.34649	1.12707	1.0647	1.10554
3.96	1.32656	1.06111	1.06065	1.12631	1.34155	1.13025	1.06813	1.08681
3.97	1.33206	1.06412	1.06355	1.13371	1.33718	1.11787	1.06249	1.09435
3.98	1.32716	1.06083	1.06236	1.12639	1.34125	1.12649	1.05814	1.09966
3.99	1.3282	1.05946	1.06394	1.12863	1.34367	1.12649	1.06585	1.09812
4	1.34199	1.07778	1.06188	1.14571	1.35365	1.13656	1.07331	1.10497
4.01	1.33862	1.06794	1.05448	1.15385	1.3414	1.12637	1.0599	1.09845
4.02	1.34353	1.08308	1.05077	1.15454	1.34831	1.12818	1.06463	1.10889
4.03	1.33225	1.07423	1.04445	1.14232	1.345	1.13214	1.05023	1.11056
4.04	1.33729	1.07297	1.04007	1.15916	1.34507	1.1161	1.07611	1.10216
4.05	1.32454	1.06102	1.04297	1.1381	1.33672	1.11462	1.07118	1.08805
4.06	1.32748	1.06395	1.04695	1.13855	1.34574	1.13065	1.06303	1.10163
4.07	1.33443	1.07058	1.06759	1.12938	1.33586	1.12499	1.05556	1.09052
4.08	1.33225	1.06998	1.04583	1.14505	1.33078	1.12647	1.04989	1.08201
4.09	1.32696	1.06836	1.03865	1.14081	1.3404	1.1304	1.0685	1.08344
4.1	1.33587	1.07745	1.03831	1.15331	1.33446	1.12219	1.07061	1.0752
4.11	1.33059	1.06636	1.03774	1.15193	1.33971	1.13797	1.06303	1.07919
4.12	1.33042	1.07303	1.01778	1.16307	1.34445	1.13898	1.07726	1.0758
4.13	1.33687	1.06836	1.04091	1.1617	1.34466	1.13613	1.07748	1.07912
4.14	1.33368	1.06384	1.04462	1.15517	1.33922	1.12714	1.07186	1.0806
4.15	1.33608	1.07538	1.03935	1.15479	1.33967	1.13428	1.06035	1.08559
4.16	1.32847	1.05894	1.04873	1.14388	1.34133	1.12926	1.06445	1.0909
4.17	1.33299	1.06375	1.04788	1.15071	1.33497	1.1193	1.07448	1.07562
4.18	1.3319	1.0659	1.05264	1.14182	1.34387	1.12745	1.08007	1.08363
4.19	1.32432	1.05925	1.04183	1.14029	1.32643	1.11717	1.05828	1.07276
4.2	1.31981	1.05592	1.03754	1.1368	1.33794	1.12376	1.06314	1.08953
4.21	1.32694	1.06667	1.03984	1.14128	1.33693	1.12422	1.06253	1.08717
4.22	1.32674	1.06713	1.04201	1.13838	1.33301	1.12721	1.05895	1.0779
4.23	1.3256	1.06475	1.04054	1.13931	1.33632	1.13863	1.05515	1.07783
4.24	1.33517	1.0686	1.05033	1.14902	1.33892	1.13501	1.06226	1.08109
4.25	1.32875	1.06672	1.04546	1.1403	1.3449	1.14423	1.06514	1.0834
4.26	1.33238	1.07472	1.05494	1.13251	1.34905	1.15555	1.06733	1.07954
4.27	1.33346	1.06523	1.06341	1.13609	1.34306	1.14124	1.06288	1.08421
4.28	1.3317	1.0669	1.06347	1.1303	1.34801	1.14058	1.07719	1.08307
4.29	1.33439	1.0655	1.06341	1.138	1.33685	1.14094	1.0662	1.06576
4.3	1.3273	1.06373	1.06443	1.12202	1.34747	1.14347	1.078	1.07785
4.31	1.31982	1.0515	1.06239	1.11782	1.34069	1.13537	1.07577	1.07171
4.32	1.32964	1.06295	1.06563	1.12715	1.34454	1.13789	1.07513	1.07927
4.33	1.33448	1.07239	1.07142	1.12414	1.34444	1.13878	1.07895	1.07428
4.34	1.33031	1.06967	1.06653	1.12151	1.33733	1.12719	1.07428	1.07342
4.35	1.33441	1.06356	1.06773	1.13583	1.32921	1.12477	1.06977	1.06024
4.36	1.34153	1.08138	1.06565	1.13773	1.33147	1.12295	1.07037	1.06721
4.37	1.34367	1.08753	1.06084	1.1414	1.33587	1.12658	1.06967	1.07504
4.38	1.3381	1.08173	1.05231	1.14172	1.33877	1.12712	1.07098	1.08038
4.39	1.33224	1.07075	1.05922	1.13192	1.32874	1.11361	1.06717	1.07336
4.4	1.33744	1.0764	1.06102	1.13715	1.32753	1.11722	1.05553	1.07814
4.41	1.3354	1.07508	1.05662	1.13769	1.33298	1.1251	1.05221	1.08658
4.42	1.33924	1.07019	1.068	1.1407	1.34358	1.12953	1.0716	1.08915
4.43	1.33881	1.08087	1.06704	1.13046	1.33307	1.11447	1.06476	1.08554
4.44	1.33743	1.0693	1.05755	1.14702	1.32985	1.12069	1.05388	1.08184
4.45	1.33628	1.06751	1.05707	1.14644	1.3364	1.12646	1.06155	1.08449
4.46	1.33643	1.06895	1.05734	1.14519	1.33513	1.11617	1.06142	1.09212
4.47	1.33238	1.06125	1.0619	1.13867	1.33581	1.12065	1.06785	1.08289
4.48	1.34302	1.0747	1.06767	1.14566	1.33207	1.11954	1.06216	1.08039
4.49	1.34	1.07188	1.06335	1.14525	1.33814	1.13355	1.06608	1.07692
4.5	1.32898	1.05585	1.06113	1.13646	1.34073	1.13962	1.06428	1.07875
4.51	1.32609	1.05587	1.06049	1.13026	1.33691	1.13886	1.05364	1.08051
4.52	1.32726	1.06247	1.05393	1.13297	1.34283	1.14002	1.05607	1.09153
4.53	1.32973	1.06391	1.05263	1.13859	1.33939	1.13269	1.06102	1.08589
4.54	1.34108	1.07364	1.06075	1.14851	1.34048	1.14153	1.05768	1.0826
4.55	1.33608	1.06569	1.05469	1.14985	1.33118	1.13258	1.05252	1.07403
4.56	1.33062	1.05911	1.05881	1.13944	1.33428	1.13678	1.05869	1.07123
4.57	1.33823	1.06401	1.06229	1.14941	1.34763	1.14054	1.06733	1.09186
4.58	1.34147	1.08138	1.05061	1.15147	1.33901	1.14093	1.05576	1.08146
4.59	1.34154	1.07204	1.05503	1.15633	1.33938	1.14228	1.06498	1.07187
4.6	1.33298	1.07104	1.04632	1.14533	1.33838	1.14821	1.05191	1.07593
4.61	1.33079	1.07064	1.04279	1.14382	1.34713	1.14377	1.06543	1.08912
4.62	1.33093	1.0789	1.03994	1.13898	1.34248	1.14668	1.05147	1.08814
4.63	1.33244	1.07714	1.0407	1.14346	1.33359	1.13312	1.05278	1.07917
4.64	1.33672	1.08339	1.04342	1.14507	1.34162	1.13479	1.06147	1.08877
4.65	1.3416	1.09627	1.04424	1.14346	1.32211	1.11991	1.04697	1.07033
4.66	1.33928	1.09479	1.03332	1.14937	1.33494	1.12403	1.06433	1.0807
4.67	1.334	1.08672	1.03209	1.14583	1.33436	1.12901	1.06014	1.07819
4.68	1.3389	1.08811	1.03729	1.15124	1.33497	1.13063	1.05252	1.08544
4.69	1.33211	1.08187	1.03219	1.14594	1.3415	1.13777	1.06213	1.0847
4.7	1.3317	1.07987	1.0349	1.14443	1.33698	1.13571	1.05078	1.08675
4.71	1.33611	1.0823	1.0312	1.1557	1.3331	1.13358	1.05136	1.07887
4.72	1.33463	1.08079	1.03414	1.15105	1.33383	1.13386	1.05723	1.07463
4.73	1.33001	1.07862	1.03016	1.14596	1.33363	1.13783	1.0503	1.07674
4.74	1.32918	1.07048	1.04429	1.13885	1.33853	1.13823	1.05396	1.08486
4.75	1.33023	1.07451	1.03837	1.14291	1.34694	1.15295	1.06291	1.08141
4.76	1.33229	1.07432	1.04449	1.14232	1.34087	1.14061	1.04754	1.09431
4.77	1.32487	1.06132	1.04299	1.13856	1.34685	1.14671	1.06154	1.08912
4.78	1.32289	1.0556	1.04231	1.1399	1.33697	1.13139	1.06763	1.07475
4.79	1.32946	1.06367	1.04443	1.14573	1.34721	1.13588	1.07454	1.08862
4.8	1.3219	1.06583	1.03781	1.13217	1.34315	1.13646	1.06265	1.08966
4.81	1.33246	1.08366	1.03335	1.14401	1.33586	1.1292	1.06524	1.07667
4.82	1.33321	1.0766	1.03787	1.14832	1.34075	1.1398	1.05872	1.08407
4.83	1.32908	1.07203	1.0399	1.14116	1.34103	1.14649	1.05583	1.08052
4.84	1.33658	1.07854	1.04841	1.14475	1.34056	1.14098	1.05559	1.08539
4.85	1.32431	1.06803	1.0447	1.12938	1.34452	1.15041	1.0517	1.089
4.86	1.33076	1.06684	1.05403	1.13699	1.34103	1.15078	1.04938	1.08225
4.87	1.33931	1.07213	1.06128	1.1453	1.33539	1.14244	1.04747	1.07896
4.88	1.3458	1.07788	1.0634	1.15312	1.33355	1.14227	1.05049	1.07163
4.89	1.33436	1.06752	1.05762	1.14144	1.33639	1.14947	1.0315	1.08931
4.9	1.34064	1.07274	1.06703	1.14249	1.34359	1.15296	1.05462	1.08116
4.91	1.32986	1.05905	1.06074	1.13592	1.3338	1.13402	1.05615	1.07545
4.92	1.3252	1.05828	1.05655	1.12963	1.3261	1.13577	1.03794	1.07228
4.93	1.335	1.05448	1.06395	1.14915	1.32812	1.13858	1.04105	1.07128
4.94	1.3234	1.05205	1.0507	1.13665	1.33521	1.14517	1.04293	1.08001
4.95	1.33783	1.06404	1.06235	1.14838	1.33146	1.14487	1.03856	1.07528
4.96	1.32807	1.05606	1.04691	1.14727	1.33302	1.14087	1.0491	1.07317
4.97	1.33032	1.05986	1.05225	1.14411	1.3441	1.15383	1.06042	1.07581
4.98	1.33361	1.05783	1.06261	1.14406	1.3266	1.13565	1.05014	1.06172
4.99	1.32716	1.05674	1.05442	1.13764	1.33202	1.14333	1.05013	1.06703
5	1.3337	1.0654	1.06165	1.13811	1.32949	1.13834	1.04834	1.06782
5.01	1.32472	1.05953	1.05035	1.13311	1.32867	1.13709	1.04512	1.07027
5.02	1.33305	1.07709	1.05442	1.13233	1.32992	1.13647	1.05836	1.06098
5.03	1.32351	1.06018	1.04632	1.13341	1.33408	1.14638	1.05662	1.0625
5.04	1.32867	1.06508	1.05363	1.1341	1.32463	1.13504	1.05392	1.05369
5.05	1.32391	1.05893	1.04923	1.13282	1.32571	1.14231	1.04534	1.05706
5.06	1.33019	1.05638	1.05552	1.144	1.32447	1.12946	1.05083	1.06233
5.07	1.32519	1.06417	1.04021	1.13919	1.33306	1.14183	1.05208	1.06933
5.08	1.32079	1.04711	1.03949	1.14542	1.32706	1.13197	1.05241	1.06455
5.09	1.33433	1.06507	1.04874	1.15179	1.32424	1.1244	1.04841	1.06949
5.1	1.32391	1.05408	1.03941	1.14632	1.32878	1.12839	1.05268	1.07234
5.11	1.3269	1.05931	1.04477	1.14353	1.33148	1.14309	1.05067	1.06542
5.12	1.32255	1.04959	1.04863	1.13886	1.32827	1.12552	1.05729	1.06956
5.13	1.3309	1.05063	1.0573	1.1493	1.33291	1.13796	1.05292	1.07226
5.14	1.33214	1.04529	1.06666	1.14839	1.33531	1.1465	1.04579	1.07609
5.15	1.32449	1.05648	1.04847	1.13714	1.33433	1.14815	1.05024	1.06752
5.16	1.32548	1.05906	1.06249	1.12397	1.33319	1.14375	1.04717	1.07241
5.17	1.32241	1.04254	1.06847	1.12649	1.3298	1.13736	1.04727	1.07069
5.18	1.32343	1.04047	1.07903	1.12074	1.33487	1.14219	1.05146	1.07405
5.19	1.33219	1.04322	1.08514	1.13298	1.32863	1.13201	1.04524	1.07543
5.2	1.3245	1.04917	1.06931	1.12446	1.33414	1.1438	1.0482	1.07372
5.21	1.33685	1.05675	1.07627	1.13985	1.32737	1.14092	1.03728	1.0706
5.22	1.3282	1.05281	1.07163	1.12759	1.33361	1.13862	1.04108	1.08478
5.23	1.33159	1.06404	1.06966	1.12691	1.32903	1.13425	1.03606	1.0829
5.24	1.33727	1.05669	1.08477	1.13281	1.34322	1.15539	1.04809	1.084
5.25	1.32936	1.05339	1.07446	1.12707	1.33541	1.14367	1.04103	1.08394
5.26	1.32817	1.04991	1.07315	1.12875	1.34046	1.14156	1.05411	1.08598
5.27	1.32862	1.05963	1.07139	1.12239	1.33658	1.12971	1.05608	1.08689
5.28	1.32595	1.05102	1.06409	1.13107	1.33545	1.12265	1.05335	1.09405
5.29	1.3262	1.05251	1.07792	1.1171	1.34088	1.13449	1.04854	1.09973
5.3	1.32216	1.05479	1.0674	1.11548	1.32739	1.11835	1.03901	1.09255
5.31	1.32138	1.0556	1.06844	1.11187	1.32459	1.12186	1.0438	1.07751
5.32	1.32892	1.0431	1.09165	1.11907	1.33142	1.12505	1.0398	1.09472
5.33	1.31958	1.04958	1.07568	1.1063	1.33352	1.12392	1.04426	1.09675
5.34	1.33181	1.05973	1.08077	1.12085	1.33111	1.12089	1.05604	1.08262
5.35	1.32131	1.04941	1.07626	1.11001	1.3286	1.11742	1.05655	1.07954
5.36	1.31894	1.04841	1.08477	1.09696	1.32926	1.13152	1.04381	1.07889
5.37	1.32599	1.04414	1.09922	1.10363	1.32829	1.12361	1.04955	1.07919
5.38	1.32699	1.0593	1.08572	1.10493	1.32779	1.13127	1.04444	1.07491
5.39	1.32973	1.05716	1.08897	1.11037	1.32978	1.13101	1.04029	1.08407
5.4	1.32941	1.05882	1.08027	1.1165	1.32939	1.12349	1.0507	1.08091
5.41	1.32196	1.04802	1.07133	1.11762	1.32872	1.12345	1.04764	1.08228
5.42	1.32245	1.06492	1.06538	1.10846	1.33623	1.13586	1.06014	1.07562
5.43	1.33159	1.07169	1.07538	1.11413	1.33014	1.12903	1.04722	1.08036
5.44	1.32644	1.06362	1.07495	1.11	1.32916	1.13113	1.0529	1.07018
5.45	1.32511	1.04906	1.08187	1.11394	1.3311	1.1284	1.05601	1.07482
5.46	1.32619	1.06322	1.07984	1.10502	1.32515	1.12688	1.05008	1.06747
5.47	1.32966	1.05708	1.09154	1.10774	1.32758	1.13138	1.04798	1.0708
5.48	1.32655	1.04347	1.08825	1.11641	1.33885	1.13851	1.06422	1.0753
5.49	1.32549	1.04864	1.08885	1.10842	1.33908	1.13959	1.06069	1.07821
5.5	1.32961	1.05125	1.08688	1.11773	1.33741	1.13307	1.06974	1.07197
5.51	1.33633	1.06401	1.08822	1.12036	1.32597	1.12899	1.05196	1.06543
5.52	1.33573	1.05397	1.09671	1.12014	1.32953	1.13284	1.04887	1.07326
5.53	1.33547	1.05323	1.08803	1.12866	1.3262	1.12573	1.05287	1.06855
5.54	1.32772	1.04745	1.08268	1.12086	1.32769	1.12595	1.05402	1.0709
5.55	1.33936	1.06085	1.08862	1.13017	1.33655	1.12359	1.0683	1.08121
5.56	1.32525	1.03974	1.08067	1.12412	1.32148	1.11707	1.05554	1.06331
5.57	1.34212	1.06395	1.08155	1.14053	1.32965	1.1278	1.05185	1.07592
5.58	1.3277	1.0469	1.08128	1.12269	1.33177	1.13025	1.05206	1.07839
5.59	1.33032	1.04705	1.07975	1.1302	1.32493	1.11601	1.05088	1.07753
5.6	1.32581	1.0431	1.07479	1.12798	1.32735	1.11173	1.05049	1.08822
5.61	1.32935	1.05011	1.07547	1.12915	1.33616	1.11381	1.0689	1.08973
5.62	1.34154	1.05091	1.09229	1.14102	1.33078	1.11092	1.06138	1.08687
5.63	1.33807	1.05217	1.08462	1.13903	1.33598	1.12118	1.05747	1.09289
5.64	1.32638	1.0458	1.05863	1.142	1.33388	1.11634	1.05528	1.09482
5.65	1.32664	1.05099	1.06559	1.13133	1.34152	1.11785	1.06715	1.10044
5.66	1.33257	1.05673	1.06942	1.13628	1.33479	1.12103	1.06394	1.08381
5.67	1.32965	1.04236	1.07736	1.13521	1.33201	1.12275	1.04937	1.08938
5.68	1.32979	1.0457	1.07458	1.13511	1.3301	1.12355	1.05153	1.08179
5.69	1.33528	1.04469	1.08255	1.14135	1.32466	1.12128	1.05307	1.06922
5.7	1.32432	1.03743	1.07345	1.13098	1.32868	1.12345	1.05265	1.07729
5.71	1.33509	1.04792	1.06679	1.15271	1.32686	1.11933	1.04825	1.08137
5.72	1.32987	1.04519	1.0643	1.14541	1.33297	1.11437	1.06355	1.08658
5.73	1.33611	1.04809	1.06945	1.15245	1.33778	1.10819	1.07726	1.09121
5.74	1.32612	1.03729	1.06374	1.14441	1.33222	1.10731	1.06758	1.088
5.75	1.33398	1.05716	1.0649	1.14343	1.33367	1.10709	1.06636	1.09296
5.76	1.32704	1.04767	1.05981	1.14073	1.32268	1.10404	1.04994	1.0852
5.77	1.32338	1.04533	1.05543	1.13842	1.32481	1.09437	1.05862	1.09176
5.78	1.32947	1.05103	1.05657	1.14629	1.32461	1.09927	1.05783	1.08708
5.79	1.33255	1.05841	1.05513	1.14797	1.32782	1.10375	1.06052	1.08777
5.8	1.33317	1.04421	1.07966	1.13959	1.32746	1.09736	1.05622	1.09749
5.81	1.33637	1.05649	1.08804	1.12772	1.33408	1.10424	1.05831	1.10462
5.82	1.3358	1.05683	1.08959	1.12457	1.33129	1.108	1.05867	1.0937
5.83	1.33129	1.05497	1.08681	1.11826	1.33768	1.10385	1.0672	1.10515
5.84	1.33887	1.0709	1.07135	1.136	1.32935	1.1013	1.06361	1.09096
5.85	1.33621	1.06701	1.07412	1.13078	1.32276	1.09183	1.0557	1.09214
5.86	1.31895	1.05599	1.0615	1.11238	1.33446	1.10438	1.06105	1.10276
5.87	1.33032	1.06447	1.06841	1.12468	1.3187	1.09641	1.05096	1.08228
5.88	1.33793	1.07097	1.06878	1.13615	1.33224	1.10852	1.06532	1.08905
5.89	1.33382	1.05465	1.07341	1.13739	1.33228	1.10682	1.06195	1.09415
5.9	1.33018	1.0522	1.06756	1.13664	1.31832	1.09497	1.04575	1.08784
5.91	1.32884	1.0532	1.07154	1.12879	1.32743	1.10228	1.05295	1.09564
5.92	1.326	1.05461	1.06027	1.13145	1.33145	1.10149	1.06197	1.09749
5.93	1.32521	1.06173	1.05144	1.13118	1.32475	1.09912	1.05518	1.09017
5.94	1.3246	1.0489	1.05855	1.13508	1.32785	1.08467	1.059	1.10832
5.95	1.32772	1.0534	1.06451	1.13263	1.33517	1.09929	1.06206	1.10857
5.96	1.33002	1.04565	1.07271	1.13746	1.33023	1.09181	1.06345	1.10275
5.97	1.33114	1.04835	1.0665	1.14341	1.32304	1.10194	1.04183	1.09598
5.98	1.33892	1.05763	1.07362	1.14637	1.32779	1.09525	1.0542	1.10233
5.99	1.3344	1.055	1.07507	1.13685	1.33586	1.10957	1.05175	1.10982
6	1.33205	1.04863	1.07885	1.13365	1.32638	1.0959	1.046	1.10609
6.01	1.3318	1.06491	1.06147	1.13431	1.32578	1.0996	1.03262	1.11354
6.02	1.32431	1.04433	1.07359	1.12445	1.342	1.10842	1.05345	1.12409
6.03	1.32759	1.05305	1.06834	1.12904	1.34224	1.10536	1.04898	1.13183
6.04	1.334	1.05831	1.06774	1.13974	1.32516	1.08418	1.05057	1.11039
6.05	1.33312	1.06368	1.05244	1.14689	1.32969	1.09191	1.05773	1.10683
6.06	1.33912	1.06818	1.05584	1.15354	1.32149	1.0827	1.05336	1.10039
6.07	1.34242	1.06853	1.06435	1.15309	1.32808	1.08398	1.06251	1.10619
6.08	1.32984	1.05577	1.06216	1.13759	1.32745	1.0814	1.05425	1.11508
6.09	1.32784	1.06421	1.05094	1.13548	1.32912	1.09244	1.06155	1.10128
6.1	1.34016	1.06221	1.05992	1.15772	1.32505	1.08514	1.05845	1.10166
6.11	1.33869	1.06942	1.0562	1.15108	1.3318	1.08472	1.06494	1.11204
6.12	1.32598	1.06517	1.05043	1.13069	1.32116	1.0769	1.06229	1.0967
6.13	1.32575	1.05958	1.04933	1.13641	1.31823	1.07418	1.06081	1.09376
6.14	1.32508	1.06535	1.04015	1.1379	1.34112	1.09808	1.06831	1.11809
6.15	1.33668	1.077	1.04288	1.15147	1.32545	1.07833	1.06331	1.10464
6.16	1.32648	1.07017	1.0365	1.13995	1.33304	1.07359	1.07124	1.11974
6.17	1.33064	1.06718	1.05074	1.13942	1.33309	1.07136	1.07018	1.12302
6.18	1.33055	1.06788	1.04988	1.13935	1.33377	1.07796	1.06934	1.11912
6.19	1.32216	1.05882	1.04933	1.12873	1.3334	1.07361	1.06431	1.12718
6.2	1.34326	1.07284	1.05136	1.1629	1.33722	1.07297	1.07341	1.12819
6.21	1.33315	1.06777	1.04601	1.14905	1.32897	1.07494	1.05976	1.11971
6.22	1.33132	1.06388	1.04879	1.14588	1.34199	1.08418	1.06402	1.13766
6.23	1.3295	1.07006	1.04044	1.1435	1.33735	1.08175	1.06887	1.12441
6.24	1.32761	1.07087	1.0387	1.13994	1.34334	1.09073	1.07116	1.12786
6.25	1.32977	1.06626	1.043	1.14535	1.33341	1.08396	1.05493	1.1261
6.26	1.33207	1.07148	1.03536	1.15273	1.33906	1.09067	1.06248	1.12592
6.27	1.3277	1.0721	1.02693	1.1496	1.34276	1.08734	1.07266	1.12832
6.28	1.32288	1.06964	1.02843	1.1394	1.33992	1.08327	1.06783	1.13005
6.29	1.32844	1.07544	1.03257	1.14313	1.3236	1.06781	1.05242	1.12072
6.3	1.33353	1.08494	1.03963	1.1396	1.33767	1.06841	1.06726	1.13939
6.31	1.32542	1.08097	1.02917	1.13393	1.3458	1.07846	1.07577	1.14104
6.32	1.3347	1.08208	1.03913	1.14551	1.34212	1.0785	1.07419	1.13381
6.33	1.32209	1.06992	1.03835	1.12825	1.34807	1.08997	1.06853	1.14228
6.34	1.32985	1.08074	1.04169	1.13308	1.33868	1.08354	1.06895	1.12579
6.35	1.32922	1.07715	1.03711	1.13922	1.33588	1.08369	1.07077	1.11724
6.36	1.32243	1.0709	1.02841	1.13719	1.33905	1.09654	1.06968	1.11333
6.37	1.32375	1.06906	1.03764	1.13359	1.33408	1.09784	1.06065	1.10873
6.38	1.32705	1.06892	1.03813	1.14098	1.33772	1.09802	1.06706	1.11118
6.39	1.33034	1.07422	1.03165	1.14949	1.33025	1.09144	1.05987	1.10661
6.4	1.33471	1.07281	1.0419	1.15169	1.33455	1.10203	1.06495	1.10156
6.41	1.31966	1.04771	1.03513	1.14622	1.34299	1.09836	1.0828	1.10833
6.42	1.33006	1.06344	1.03542	1.15547	1.32372	1.08055	1.06666	1.09503
6.43	1.31821	1.04721	1.03538	1.1431	1.3337	1.08236	1.07748	1.10682
6.44	1.32261	1.05895	1.03716	1.14083	1.3251	1.07964	1.06665	1.0993
6.45	1.325	1.06274	1.03012	1.14922	1.32692	1.08089	1.06467	1.10434
6.46	1.32588	1.06399	1.02945	1.1507	1.32707	1.08947	1.06207	1.09876
6.47	1.32965	1.07146	1.03607	1.14651	1.33122	1.09153	1.06097	1.1078
6.48	1.3261	1.0637	1.03224	1.14896	1.33536	1.08897	1.07387	1.10784
6.49	1.32893	1.06459	1.03231	1.15461	1.33418	1.09419	1.07854	1.09524
6.5	1.33762	1.07194	1.04346	1.15784	1.32699	1.09227	1.06868	1.08936
6.51	1.3326	1.06756	1.03659	1.15649	1.33324	1.09833	1.07577	1.09153
6.52	1.33042	1.07061	1.03638	1.14881	1.32734	1.08394	1.07609	1.09122
6.53	1.3308	1.0694	1.03342	1.15347	1.33518	1.09141	1.07389	1.105
6.54	1.33203	1.06581	1.04171	1.15216	1.34179	1.09675	1.08019	1.10957
6.55	1.33475	1.06955	1.04286	1.15397	1.33367	1.0998	1.06417	1.10242
6.56	1.32188	1.06071	1.02836	1.14546	1.34854	1.10238	1.07808	1.12234
6.57	1.32488	1.07026	1.02794	1.14389	1.33722	1.08228	1.08091	1.11202
6.58	1.32102	1.06496	1.02527	1.14232	1.33387	1.09636	1.07013	1.10056
6.59	1.32128	1.05974	1.03145	1.14221	1.32805	1.09523	1.06274	1.09477
6.6	1.32815	1.06807	1.0356	1.14661	1.32192	1.08773	1.06335	1.08678
6.61	1.33274	1.07478	1.04136	1.14577	1.33206	1.10898	1.05783	1.0954
6.62	1.3302	1.07187	1.04033	1.14354	1.32671	1.10679	1.06337	1.07916
6.63	1.3252	1.06931	1.04001	1.13457	1.33316	1.10541	1.07107	1.0888
6.64	1.33195	1.07485	1.04326	1.14215	1.32716	1.10978	1.06523	1.07536
6.65	1.3297	1.07451	1.04641	1.13432	1.32669	1.0936	1.06542	1.09049
6.66	1.32797	1.06309	1.04331	1.14382	1.33118	1.09962	1.07527	1.08569
6.67	1.32548	1.06164	1.04649	1.13647	1.32966	1.09466	1.06717	1.09492
6.68	1.32556	1.06641	1.04266	1.13571	1.32855	1.10046	1.0682	1.08538
6.69	1.32988	1.0662	1.05099	1.13833	1.32914	1.10882	1.06577	1.08069
6.7	1.33038	1.0731	1.04419	1.13929	1.32329	1.09302	1.06733	1.08089
6.71	1.32154	1.06509	1.0402	1.12983	1.32918	1.0908	1.07998	1.08501
6.72	1.33083	1.07555	1.04112	1.14083	1.32716	1.09332	1.07249	1.08495
6.73	1.32838	1.07644	1.03827	1.13687	1.32168	1.0864	1.07353	1.07746
6.74	1.33687	1.08184	1.04733	1.14332	1.3334	1.09743	1.07418	1.0944
6.75	1.32461	1.06577	1.04128	1.13536	1.32611	1.09099	1.07226	1.08495
6.76	1.32721	1.06809	1.03783	1.1424	1.32838	1.09537	1.07941	1.07899
6.77	1.32681	1.0735	1.03897	1.13532	1.33346	1.103	1.08357	1.07957
6.78	1.3256	1.07274	1.03719	1.13486	1.32755	1.10368	1.07038	1.07746
6.79	1.3285	1.08563	1.02723	1.13843	1.32474	1.10063	1.07387	1.07018
6.8	1.31648	1.07055	1.02934	1.12278	1.33492	1.10773	1.08727	1.07461
6.81	1.33017	1.0876	1.03032	1.13766	1.33402	1.11216	1.07721	1.07794
6.82	1.33046	1.08197	1.03379	1.14056	1.336	1.12929	1.0798	1.06231
6.83	1.32838	1.08087	1.03198	1.1384	1.32864	1.11891	1.07807	1.05658
6.84	1.33153	1.07918	1.03427	1.14526	1.32518	1.11492	1.07391	1.05634
6.85	1.3259	1.06602	1.04099	1.13841	1.32382	1.11353	1.07284	1.05549
6.86	1.34072	1.08186	1.04158	1.15748	1.32099	1.10659	1.0689	1.0597
6.87	1.3345	1.08615	1.03206	1.14756	1.32498	1.1138	1.0631	1.06789
6.88	1.33816	1.08905	1.03976	1.1464	1.32593	1.11734	1.06297	1.0667
6.89	1.32886	1.0811	1.03878	1.13311	1.32346	1.12335	1.06308	1.05406
6.9	1.33643	1.08895	1.03758	1.14444	1.32268	1.12973	1.06261	1.04571
6.91	1.3376	1.08531	1.04637	1.1426	1.3293	1.13624	1.0633	1.05472
6.92	1.32708	1.07889	1.03509	1.1344	1.33091	1.13183	1.07315	1.05354
6.93	1.32493	1.07912	1.0251	1.13824	1.32537	1.12289	1.06368	1.05874
6.94	1.33442	1.08895	1.03074	1.1459	1.32258	1.13226	1.06017	1.04522
6.95	1.32931	1.07799	1.02655	1.14815	1.33029	1.14284	1.07597	1.0371
6.96	1.32452	1.0664	1.03228	1.14275	1.32516	1.12899	1.07459	1.04054
6.97	1.326	1.0809	1.03145	1.13327	1.32889	1.13039	1.07049	1.0527
6.98	1.32769	1.07942	1.03974	1.13108	1.32849	1.12555	1.07086	1.05648
6.99	1.32761	1.08419	1.0232	1.14135	1.32804	1.12936	1.0732	1.04888
7	1.33326	1.08037	1.03229	1.14992	1.3274	1.12224	1.06788	1.06029
7.01	1.3384	1.09276	1.02681	1.15505	1.33451	1.1352	1.07343	1.05873
7.02	1.33202	1.08369	1.03126	1.14485	1.31976	1.12077	1.0564	1.05423
7.03	1.33798	1.08327	1.03456	1.1561	1.31997	1.12624	1.05877	1.04653
7.04	1.33344	1.07394	1.03054	1.15791	1.3203	1.12001	1.06041	1.05236
7.05	1.33909	1.08675	1.03204	1.15768	1.32924	1.13162	1.06336	1.05947
7.06	1.33614	1.08704	1.0342	1.14861	1.32543	1.12501	1.05668	1.06364
7.07	1.33596	1.07856	1.03206	1.15807	1.32284	1.11559	1.06099	1.06282
7.08	1.33401	1.07593	1.03777	1.1509	1.32722	1.12029	1.06552	1.06425
7.09	1.32622	1.07153	1.031	1.14307	1.32601	1.11925	1.06177	1.06608
7.1	1.33219	1.074	1.04027	1.14622	1.32942	1.11919	1.0676	1.06881
7.11	1.32057	1.06669	1.0284	1.13683	1.31967	1.11891	1.04887	1.06346
7.12	1.32421	1.06788	1.0369	1.13645	1.32515	1.11551	1.06456	1.06507
7.13	1.33426	1.07271	1.04533	1.14763	1.33211	1.12564	1.07375	1.06254
7.14	1.32025	1.0573	1.03229	1.14132	1.32112	1.10907	1.05642	1.06988
7.15	1.33104	1.07137	1.02851	1.15657	1.32875	1.11708	1.0708	1.06614
7.16	1.33329	1.07286	1.02972	1.1593	1.33249	1.12354	1.07121	1.06829
7.17	1.33231	1.08394	1.02813	1.1481	1.32472	1.11942	1.06256	1.06189
7.18	1.32746	1.07302	1.03371	1.1421	1.32506	1.11415	1.06787	1.06296
7.19	1.33084	1.07976	1.03175	1.14537	1.33471	1.1246	1.08164	1.06218
7.2	1.33114	1.07071	1.04357	1.14386	1.35126	1.13109	1.08576	1.0925
7.21	1.33052	1.07918	1.03004	1.14672	1.33283	1.12383	1.07473	1.06528
7.22	1.33073	1.07443	1.04407	1.13894	1.33001	1.10876	1.07305	1.07566
7.23	1.3336	1.08211	1.0395	1.14257	1.33237	1.11979	1.06115	1.08188
7.24	1.32791	1.07654	1.03625	1.13753	1.33317	1.12046	1.064	1.08037
7.25	1.33005	1.07893	1.03138	1.14467	1.3255	1.11815	1.06359	1.06416
7.26	1.32141	1.07362	1.02812	1.1325	1.32774	1.11063	1.06788	1.07327
7.27	1.32773	1.06807	1.03826	1.14322	1.33228	1.12452	1.06567	1.07226
7.28	1.32831	1.0778	1.02562	1.14686	1.33858	1.13179	1.06848	1.07749
7.29	1.32515	1.0772	1.02408	1.14146	1.33348	1.11937	1.06565	1.08062
7.3	1.32465	1.07373	1.02805	1.14	1.32133	1.11495	1.05683	1.06387
7.31	1.32839	1.07048	1.02861	1.1512	1.32582	1.11307	1.06097	1.07286
7.32	1.31726	1.06524	1.02196	1.13632	1.32883	1.12168	1.05718	1.07508
7.33	1.32221	1.05683	1.03663	1.14236	1.31976	1.11601	1.04878	1.06682
7.34	1.33894	1.07289	1.03783	1.16504	1.31809	1.11039	1.05839	1.05903
7.35	1.33072	1.06564	1.03275	1.15736	1.3348	1.12637	1.06832	1.07396
7.36	1.32446	1.06259	1.02524	1.15245	1.32028	1.10637	1.06083	1.06624
7.37	1.32428	1.06692	1.02098	1.15184	1.3238	1.11012	1.06574	1.06618
7.38	1.32648	1.06384	1.0328	1.1492	1.33288	1.11836	1.06565	1.08017
7.39	1.32258	1.05802	1.0322	1.14613	1.34208	1.12126	1.08668	1.07902
7.4	1.3168	1.061	1.01911	1.14175	1.33556	1.12105	1.07778	1.07195
7.41	1.32531	1.06913	1.03053	1.14361	1.32718	1.11107	1.07862	1.06061
7.42	1.32693	1.06488	1.03955	1.14317	1.32937	1.09775	1.08249	1.07592
7.43	1.32579	1.06598	1.03163	1.14667	1.34089	1.11206	1.08046	1.09174
7.44	1.32554	1.06216	1.04595	1.13664	1.33382	1.10426	1.08186	1.08089
7.45	1.32928	1.06528	1.03859	1.14912	1.33051	1.11089	1.07906	1.06869
7.46	1.32842	1.06911	1.04163	1.14078	1.32703	1.10941	1.07944	1.06115
7.47	1.32463	1.05971	1.03703	1.14492	1.32446	1.10296	1.07689	1.06405
7.48	1.33306	1.07301	1.03466	1.15422	1.34106	1.12245	1.08162	1.08033
7.49	1.3309	1.06515	1.04249	1.14946	1.33858	1.12378	1.08234	1.07201
7.5	1.33308	1.07074	1.03242	1.15838	1.33209	1.10639	1.07839	1.07792
7.51	1.32815	1.06693	1.03279	1.15019	1.34132	1.12234	1.0838	1.07889
7.52	1.33046	1.06039	1.04295	1.15242	1.33137	1.10973	1.08785	1.0631
7.53	1.32762	1.05623	1.04378	1.14894	1.33951	1.12848	1.08451	1.06722
7.54	1.32604	1.05624	1.04368	1.14536	1.33259	1.11053	1.08014	1.07312
7.55	1.33162	1.06479	1.04745	1.14696	1.33675	1.11246	1.09104	1.07045
7.56	1.33166	1.06676	1.04687	1.14575	1.32879	1.10824	1.08181	1.06437
7.57	1.33261	1.07047	1.04321	1.14783	1.3303	1.10997	1.07507	1.07311
7.58	1.33061	1.05969	1.04994	1.14706	1.33065	1.11186	1.07452	1.0726
7.59	1.3223	1.05214	1.04571	1.13862	1.32994	1.1183	1.07107	1.06757
7.6	1.32563	1.05431	1.04461	1.14535	1.34881	1.12665	1.09094	1.08584
7.61	1.33202	1.05618	1.04862	1.15474	1.33742	1.11743	1.07908	1.07903
7.62	1.32439	1.05155	1.04832	1.14162	1.33136	1.10583	1.07756	1.07752
7.63	1.33139	1.05584	1.05296	1.14964	1.32868	1.10544	1.07606	1.0728
7.64	1.32264	1.05402	1.035	1.14741	1.33573	1.11432	1.08104	1.0761
7.65	1.33489	1.06841	1.04833	1.15037	1.31852	1.0964	1.07125	1.06176
7.66	1.33003	1.06337	1.04297	1.14866	1.32514	1.09463	1.07396	1.07721
7.67	1.32969	1.05951	1.0497	1.14531	1.33325	1.10237	1.08848	1.07476
7.68	1.32552	1.05301	1.05062	1.14078	1.32886	1.09781	1.08038	1.07673
7.69	1.32631	1.0631	1.04011	1.14288	1.33544	1.11065	1.07793	1.08227
7.7	1.33041	1.06815	1.0393	1.14843	1.33151	1.10313	1.08336	1.07483
7.71	1.33114	1.05577	1.04952	1.15226	1.32683	1.1079	1.07504	1.0667
7.72	1.32627	1.06207	1.04833	1.13623	1.3252	1.10699	1.06681	1.07182
7.73	1.33341	1.06617	1.04727	1.14999	1.32608	1.10567	1.06946	1.07271
7.74	1.33012	1.065	1.04795	1.14281	1.31996	1.10312	1.07235	1.05726
7.75	1.3331	1.07335	1.04143	1.14789	1.33198	1.11598	1.07371	1.07241
7.76	1.32458	1.05966	1.0406	1.14162	1.32794	1.11054	1.07668	1.06504
7.77	1.32473	1.06562	1.04202	1.1351	1.32808	1.11359	1.0799	1.05892
7.78	1.32817	1.0627	1.04173	1.1461	1.33171	1.11143	1.07772	1.07244
7.79	1.32977	1.06472	1.04192	1.14776	1.32447	1.11002	1.07101	1.06265
7.8	1.33128	1.0578	1.04499	1.15485	1.33141	1.10901	1.08875	1.06302
7.81	1.33115	1.06265	1.03961	1.15496	1.32539	1.10963	1.08054	1.05568
7.82	1.33394	1.06603	1.04351	1.15476	1.32357	1.10822	1.07213	1.06116
7.83	1.33315	1.06582	1.0456	1.15123	1.32043	1.11144	1.07544	1.04652
7.84	1.33315	1.06608	1.05167	1.14545	1.31202	1.10562	1.06631	1.04086
7.85	1.32527	1.05776	1.04522	1.14076	1.32028	1.11368	1.06451	1.05492
7.86	1.32399	1.0615	1.03826	1.14068	1.32806	1.12444	1.07321	1.05421
7.87	1.32175	1.05109	1.04886	1.13541	1.32647	1.11945	1.06922	1.05955
7.88	1.32916	1.04681	1.057	1.14903	1.32868	1.12169	1.06566	1.0663
7.89	1.32033	1.0502	1.04842	1.13332	1.3301	1.12348	1.06927	1.06431
7.9	1.32449	1.06032	1.04169	1.1398	1.32629	1.11637	1.07185	1.0597
7.91	1.33033	1.05852	1.0524	1.14523	1.32249	1.11619	1.05711	1.06517
7.92	1.33346	1.06391	1.04741	1.15208	1.32268	1.11066	1.06702	1.06154
7.93	1.3306	1.06348	1.05484	1.13899	1.32583	1.11315	1.07499	1.05876
7.94	1.33629	1.07088	1.04775	1.15187	1.33069	1.11196	1.07857	1.0685
7.95	1.33829	1.07678	1.04331	1.15503	1.33	1.12621	1.06989	1.06057
7.96	1.32782	1.07047	1.04023	1.13939	1.32119	1.11208	1.05965	1.06372
7.97	1.32577	1.06106	1.04022	1.14342	1.32761	1.12333	1.05885	1.06868
7.98	1.32701	1.06337	1.03751	1.14661	1.32173	1.1168	1.05821	1.06154
7.99	1.33328	1.07403	1.03923	1.14965	1.3326	1.12373	1.06487	1.07467
8	1.33173	1.06363	1.04855	1.14728	1.3249	1.12214	1.06288	1.05915
8.01	1.33141	1.07105	1.04645	1.14153	1.32808	1.11662	1.06333	1.07241
8.02	1.33216	1.06789	1.04246	1.14987	1.33193	1.12229	1.06435	1.07504
8.03	1.32709	1.06432	1.04443	1.13962	1.33567	1.11805	1.07964	1.0735
8.04	1.33432	1.07169	1.04272	1.15111	1.33931	1.13552	1.07125	1.07262
8.05	1.33138	1.06007	1.04767	1.15057	1.33185	1.12413	1.06373	1.07353
8.06	1.32396	1.0638	1.04052	1.13639	1.34112	1.11454	1.08225	1.08799
8.07	1.33475	1.07599	1.04429	1.14665	1.33661	1.12668	1.07404	1.07242
8.08	1.33302	1.06967	1.04442	1.14842	1.32443	1.1106	1.06472	1.06826
8.09	1.334	1.07314	1.04341	1.14839	1.32723	1.12171	1.06686	1.06145
8.1	1.33404	1.07197	1.04636	1.14688	1.31807	1.10464	1.06625	1.05713
8.11	1.33762	1.08059	1.04722	1.14634	1.32787	1.11143	1.07547	1.06516
8.12	1.32858	1.07269	1.04159	1.13785	1.32878	1.11286	1.08793	1.05321
8.13	1.32508	1.06097	1.04206	1.14024	1.32361	1.11342	1.07396	1.05395
8.14	1.32888	1.07618	1.03719	1.13927	1.32432	1.10892	1.07501	1.05939
8.15	1.32622	1.07468	1.03314	1.13815	1.33347	1.12428	1.07724	1.06387
8.16	1.33616	1.0974	1.03457	1.13842	1.32957	1.11346	1.07046	1.07229
8.17	1.32832	1.07493	1.03904	1.13744	1.33279	1.10879	1.07965	1.07593
8.18	1.33191	1.08186	1.03592	1.14212	1.33259	1.11448	1.07385	1.07534
8.19	1.33483	1.09087	1.03483	1.14134	1.32915	1.10103	1.07784	1.0767
8.2	1.33047	1.08556	1.03523	1.13584	1.33547	1.10641	1.07964	1.08499
8.21	1.33518	1.08275	1.04421	1.14136	1.33853	1.10667	1.07557	1.09626
8.22	1.33301	1.08472	1.03837	1.13975	1.32668	1.09691	1.07648	1.07616
8.23	1.33178	1.07729	1.04031	1.14213	1.32636	1.0932	1.07646	1.07918
8.24	1.33161	1.07097	1.04559	1.14285	1.33008	1.10009	1.0796	1.07817
8.25	1.32771	1.08029	1.04269	1.12755	1.32891	1.09947	1.08109	1.07444
8.26	1.32775	1.07854	1.03563	1.13581	1.32944	1.08853	1.08725	1.08066
8.27	1.33321	1.07963	1.03566	1.14748	1.32916	1.1016	1.07936	1.07462
8.28	1.33215	1.07749	1.03825	1.14469	1.33957	1.10338	1.09336	1.08445
8.29	1.32528	1.07487	1.02861	1.13989	1.33076	1.09409	1.09063	1.07486
8.3	1.32742	1.08347	1.0258	1.13926	1.33196	1.09614	1.0871	1.07932
8.31	1.3216	1.08194	1.02428	1.1285	1.34008	1.0966	1.0916	1.09431
8.32	1.33294	1.07237	1.04321	1.14683	1.32972	1.09024	1.0877	1.07916
8.33	1.3248	1.0746	1.02961	1.13813	1.3299	1.08798	1.0893	1.08028
8.34	1.33932	1.08719	1.03789	1.15255	1.33291	1.10005	1.08249	1.08232
8.35	1.33444	1.0809	1.03927	1.14588	1.33925	1.10308	1.0911	1.08622
8.36	1.33183	1.07007	1.04511	1.14466	1.32542	1.09611	1.08203	1.06829
8.37	1.33707	1.07317	1.04978	1.1497	1.3244	1.09165	1.07447	1.07792
8.38	1.33113	1.06739	1.04515	1.1455	1.32016	1.09798	1.07332	1.06211
8.39	1.33588	1.07932	1.03993	1.15011	1.33018	1.10922	1.07357	1.07512
8.4	1.32804	1.06354	1.04053	1.1461	1.32971	1.10491	1.07296	1.07898
8.41	1.32576	1.07032	1.03271	1.14158	1.32488	1.10332	1.06602	1.07561
8.42	1.33195	1.0755	1.03142	1.15223	1.3361	1.11501	1.08392	1.0734
8.43	1.33567	1.07178	1.04344	1.15348	1.3251	1.10535	1.06421	1.07583
8.44	1.3251	1.05913	1.033	1.1502	1.32597	1.11233	1.0597	1.07526
8.45	1.33921	1.07383	1.04483	1.15853	1.32601	1.11507	1.05841	1.07378
8.46	1.33392	1.0686	1.03163	1.16298	1.32655	1.11115	1.06815	1.06951
8.47	1.33306	1.06342	1.03825	1.15985	1.32385	1.10439	1.07197	1.066
8.48	1.33592	1.06393	1.04283	1.16187	1.32186	1.10341	1.06896	1.06511
8.49	1.34063	1.08013	1.04453	1.15622	1.33139	1.1015	1.07525	1.08431
8.5	1.32881	1.07267	1.03666	1.14288	1.32759	1.10401	1.07444	1.07319
8.51	1.33266	1.07172	1.0424	1.1475	1.33078	1.10997	1.0757	1.07368
8.52	1.33504	1.07496	1.0454	1.14728	1.32821	1.10578	1.08113	1.06616
8.53	1.33356	1.07316	1.04113	1.14941	1.32344	1.0996	1.08095	1.06086
8.54	1.32889	1.06535	1.04105	1.14591	1.32337	1.10589	1.07619	1.05897
8.55	1.33338	1.0753	1.04089	1.1472	1.32717	1.11925	1.06791	1.06283
8.56	1.3271	1.06917	1.0395	1.13961	1.33137	1.11702	1.07611	1.06741
8.57	1.33054	1.07021	1.036	1.14979	1.32652	1.11122	1.06845	1.06906
8.58	1.33148	1.07718	1.03783	1.1438	1.33716	1.13166	1.07615	1.06642
8.59	1.34071	1.08811	1.04015	1.15286	1.33455	1.12982	1.07427	1.0637
8.6	1.327	1.07481	1.03282	1.14014	1.32968	1.12738	1.07053	1.05786
8.61	1.33057	1.07236	1.03665	1.14728	1.32935	1.12124	1.07506	1.05898
8.62	1.33458	1.06892	1.05072	1.14701	1.32008	1.11043	1.06068	1.06166
8.63	1.32706	1.07369	1.03507	1.13929	1.33351	1.11585	1.07378	1.07628
8.64	1.3329	1.06684	1.04256	1.15245	1.32757	1.11673	1.06765	1.06675
8.65	1.33867	1.07828	1.04481	1.15315	1.32842	1.10573	1.08487	1.06293
8.66	1.33289	1.07011	1.04093	1.15088	1.32686	1.10404	1.08018	1.06557
8.67	1.33493	1.08081	1.03851	1.1478	1.33594	1.10693	1.08835	1.07687
8.68	1.33709	1.08309	1.03706	1.15198	1.33204	1.1204	1.08001	1.06158
8.69	1.32532	1.06387	1.04098	1.13907	1.3283	1.10718	1.07507	1.07104
8.7	1.33156	1.07553	1.04122	1.14246	1.33155	1.11796	1.07186	1.07115
8.71	1.33634	1.08099	1.0434	1.14648	1.31938	1.10745	1.05682	1.06687
8.72	1.32871	1.06128	1.03917	1.15096	1.3353	1.12588	1.07778	1.06622
8.73	1.32234	1.06582	1.0309	1.13949	1.32343	1.11106	1.06213	1.06787
8.74	1.32076	1.05598	1.03145	1.14448	1.32728	1.12037	1.06834	1.0615
8.75	1.33258	1.07156	1.03867	1.15084	1.33061	1.12972	1.07689	1.05123
8.76	1.32463	1.06045	1.03432	1.1467	1.33654	1.13527	1.07086	1.06633
8.77	1.32819	1.06215	1.03652	1.15137	1.33076	1.1187	1.07969	1.06049
8.78	1.32656	1.0615	1.03928	1.1457	1.33021	1.12352	1.07017	1.06364
8.79	1.3264	1.06327	1.03594	1.1467	1.34146	1.14311	1.07036	1.07083
8.8	1.32791	1.05459	1.04787	1.14739	1.32695	1.12263	1.06075	1.06588
8.81	1.33238	1.07042	1.03702	1.15294	1.33622	1.13217	1.05872	1.08085
8.82	1.33177	1.0597	1.04079	1.15801	1.33571	1.12963	1.06654	1.07457
8.83	1.33404	1.06906	1.04077	1.15465	1.33626	1.12879	1.06208	1.08121
8.84	1.32394	1.04848	1.04232	1.14886	1.33236	1.11764	1.05982	1.08538
8.85	1.33381	1.06929	1.03758	1.15679	1.32918	1.12335	1.05873	1.07267
8.86	1.32741	1.07709	1.0306	1.14096	1.33391	1.11819	1.06305	1.08547
8.87	1.33278	1.08029	1.03681	1.14482	1.3378	1.11901	1.06033	1.09677
8.88	1.34008	1.0864	1.03825	1.15472	1.3336	1.12092	1.05309	1.09156
8.89	1.338	1.08267	1.04138	1.15058	1.32475	1.11002	1.04929	1.08481
8.9	1.32782	1.06623	1.03295	1.14994	1.33595	1.125	1.06701	1.07954
8.91	1.33022	1.06992	1.03179	1.1531	1.33343	1.12236	1.05695	1.08594
8.92	1.33576	1.08038	1.02811	1.15944	1.33144	1.11897	1.054	1.08741
8.93	1.32513	1.0721	1.03044	1.1405	1.33379	1.11811	1.06463	1.08368
8.94	1.33325	1.07292	1.04627	1.14424	1.32864	1.11991	1.06255	1.07113
8.95	1.33488	1.08094	1.03559	1.15018	1.33071	1.12251	1.0624	1.07371
8.96	1.32962	1.07795	1.03598	1.14041	1.32926	1.11881	1.07595	1.06041
8.97	1.33132	1.07928	1.03185	1.14684	1.33124	1.11172	1.06954	1.07915
8.98	1.33143	1.07809	1.02838	1.15133	1.33374	1.11948	1.07036	1.07648
8.99	1.32306	1.06696	1.03087	1.14012	1.32835	1.11599	1.06855	1.06855
9	1.32883	1.07679	1.0364	1.13928	1.33392	1.11812	1.08358	1.06505
9.01	1.33479	1.07332	1.04453	1.14902	1.34207	1.12306	1.08572	1.07809
9.02	1.32117	1.05793	1.03333	1.14192	1.33328	1.11038	1.07595	1.07919
9.03	1.33702	1.06785	1.05426	1.15042	1.33306	1.11201	1.07708	1.07583
9.04	1.33704	1.07947	1.046	1.14717	1.33802	1.12935	1.08099	1.06612
9.05	1.33432	1.08071	1.03832	1.14662	1.33498	1.13001	1.0763	1.06253
9.06	1.32815	1.06344	1.03373	1.15258	1.32037	1.11883	1.06082	1.05337
9.07	1.33873	1.08007	1.04039	1.15561	1.32492	1.11701	1.0656	1.0619
9.08	1.3301	1.06996	1.03438	1.15045	1.33767	1.1341	1.07268	1.0686
9.09	1.33482	1.06932	1.0426	1.15458	1.33722	1.13286	1.06611	1.07533
9.1	1.34231	1.08125	1.04015	1.16301	1.33288	1.12392	1.07061	1.06947
9.11	1.32987	1.08054	1.02218	1.15097	1.33255	1.1289	1.06534	1.06866
9.12	1.32038	1.06564	1.02327	1.14199	1.33429	1.12723	1.0658	1.07428
9.13	1.32562	1.063	1.03606	1.14505	1.32826	1.11985	1.06549	1.06735
9.14	1.33254	1.0687	1.03925	1.15291	1.332	1.11561	1.07347	1.07308
9.15	1.32757	1.06792	1.03346	1.14735	1.33148	1.11688	1.06833	1.0756
9.16	1.33524	1.07222	1.04167	1.15367	1.33999	1.12517	1.07011	1.0863
9.17	1.32804	1.06154	1.04409	1.14473	1.33483	1.12119	1.06959	1.07816
9.18	1.32956	1.06649	1.03822	1.14899	1.33075	1.11406	1.06499	1.08003
9.19	1.33266	1.06628	1.05081	1.1449	1.34083	1.12118	1.06798	1.09456
9.2	1.3227	1.05367	1.03958	1.14372	1.32619	1.10967	1.06362	1.07467
9.21	1.32221	1.06211	1.03493	1.13901	1.33875	1.11591	1.08758	1.07538
9.22	1.34147	1.06587	1.04749	1.16867	1.33547	1.10943	1.07081	1.09064
9.23	1.33083	1.06833	1.03575	1.15244	1.332	1.10844	1.06024	1.09347
9.24	1.32999	1.06218	1.03901	1.15324	1.34101	1.1025	1.07732	1.10476
9.25	1.32349	1.05824	1.03381	1.14656	1.33126	1.10395	1.06645	1.09019
9.26	1.32184	1.05687	1.04048	1.13797	1.33147	1.0969	1.07076	1.09358
9.27	1.32932	1.06472	1.03537	1.15264	1.32633	1.08617	1.06837	1.09412
9.28	1.32896	1.0671	1.03295	1.15177	1.33338	1.09952	1.06738	1.09889
9.29	1.32619	1.06261	1.02992	1.15225	1.3293	1.09582	1.06312	1.09683
9.3	1.33357	1.06791	1.03581	1.1591	1.33246	1.10122	1.06424	1.09799
9.31	1.32334	1.05433	1.03278	1.15075	1.33198	1.0964	1.06908	1.09695
9.32	1.33209	1.06648	1.03079	1.16147	1.34105	1.1108	1.06704	1.10652
9.33	1.31626	1.05378	1.01981	1.14656	1.33201	1.10995	1.06449	1.08784
9.34	1.32783	1.05957	1.0356	1.15374	1.33021	1.10917	1.05421	1.09422
9.35	1.33833	1.06817	1.04126	1.16493	1.33923	1.11378	1.06591	1.10018
9.36	1.33087	1.06412	1.038	1.1544	1.33622	1.11129	1.07493	1.08651
9.37	1.32866	1.06617	1.03865	1.14681	1.33168	1.10244	1.07379	1.08551
9.38	1.32878	1.06815	1.03162	1.15156	1.33004	1.10598	1.06247	1.08903
9.39	1.32795	1.06629	1.0316	1.1514	1.33443	1.10558	1.06102	1.10151
9.4	1.31836	1.05579	1.027	1.14312	1.33191	1.10309	1.06402	1.09499
9.41	1.33145	1.07105	1.02953	1.15691	1.34674	1.11564	1.07479	1.10797
9.42	1.3316	1.06989	1.02581	1.16164	1.34822	1.11404	1.08323	1.10496
9.43	1.32055	1.05902	1.02915	1.14325	1.3375	1.10199	1.07057	1.10333
9.44	1.32443	1.04869	1.04706	1.14548	1.33868	1.09521	1.07303	1.11051
9.45	1.33009	1.05492	1.04624	1.1536	1.3312	1.09705	1.06141	1.10184
9.46	1.32592	1.05383	1.04248	1.14839	1.32512	1.09111	1.06785	1.08677
9.47	1.32438	1.05852	1.03851	1.14412	1.33315	1.09463	1.07819	1.09265
9.48	1.32924	1.05298	1.04976	1.15021	1.32818	1.08946	1.07384	1.08997
9.49	1.32469	1.04675	1.05576	1.13986	1.33054	1.0961	1.06707	1.09571
9.5	1.32933	1.04875	1.05436	1.15007	1.33221	1.09343	1.07409	1.09559
9.51	1.32644	1.05528	1.04859	1.14267	1.33055	1.08428	1.07834	1.09647
9.52	1.33884	1.05488	1.05448	1.16631	1.33362	1.08999	1.0744	1.10213
9.53	1.3342	1.05248	1.05421	1.15807	1.3306	1.09338	1.07525	1.09057
9.54	1.33807	1.06299	1.04684	1.16405	1.3247	1.08899	1.06665	1.08904
9.55	1.33295	1.06284	1.03808	1.1603	1.33397	1.0944	1.07772	1.09533
9.56	1.33186	1.06238	1.04391	1.15295	1.32861	1.09208	1.07361	1.08863
9.57	1.33181	1.06103	1.04746	1.15086	1.33305	1.08924	1.08099	1.09502
9.58	1.31972	1.04819	1.0399	1.14159	1.3242	1.08535	1.07885	1.07941
9.59	1.32925	1.05314	1.04996	1.1499	1.32499	1.10024	1.06968	1.07538
9.6	1.33331	1.0563	1.04985	1.15649	1.32328	1.08908	1.06921	1.08298
9.61	1.33176	1.0577	1.05138	1.15023	1.33024	1.09932	1.06863	1.09024
9.62	1.32891	1.0539	1.04942	1.14892	1.3267	1.08754	1.07799	1.08418
9.63	1.32529	1.04926	1.05155	1.14284	1.33343	1.10007	1.07884	1.08719
9.64	1.34041	1.05646	1.06267	1.16105	1.33385	1.10298	1.07543	1.08867
9.65	1.33626	1.05422	1.0573	1.1584	1.34205	1.09263	1.08499	1.10958
9.66	1.33291	1.05367	1.05119	1.15677	1.33531	1.09184	1.07522	1.10359
9.67	1.33124	1.05019	1.05334	1.15411	1.33119	1.08356	1.07938	1.09771
9.68	1.33881	1.0575	1.05985	1.15899	1.32967	1.09003	1.07776	1.08919
9.69	1.33833	1.05262	1.05457	1.1671	1.32891	1.09144	1.07805	1.08563
9.7	1.33074	1.05065	1.05012	1.15548	1.32516	1.08891	1.06942	1.08752
9.71	1.34839	1.05829	1.06813	1.1728	1.34041	1.09451	1.08908	1.09971
9.72	1.3423	1.06047	1.06167	1.16267	1.33398	1.08586	1.08328	1.09837
9.73	1.34073	1.06828	1.05068	1.16188	1.31746	1.07801	1.06691	1.08212
9.74	1.34141	1.06069	1.05031	1.17071	1.33226	1.08134	1.08544	1.09651
9.75	1.3369	1.0529	1.05269	1.16527	1.33637	1.08418	1.0847	1.10442
9.76	1.34119	1.05935	1.05557	1.16667	1.3393	1.08878	1.08392	1.10776
9.77	1.3342	1.05812	1.04492	1.16132	1.3297	1.08119	1.06803	1.10749
9.78	1.33766	1.06249	1.0522	1.15874	1.33422	1.08021	1.08648	1.10135
9.79	1.33496	1.06234	1.04866	1.15586	1.32049	1.07717	1.06096	1.09611
9.8	1.34475	1.06451	1.05834	1.16767	1.32139	1.06592	1.07603	1.09459
9.81	1.33876	1.0635	1.05225	1.1603	1.32177	1.07477	1.07134	1.09143
9.82	1.34632	1.05809	1.06735	1.16893	1.33116	1.07192	1.0827	1.10577
9.83	1.34132	1.05858	1.05873	1.16481	1.33278	1.08389	1.08098	1.09966
9.84	1.3359	1.04565	1.06298	1.16015	1.32983	1.08191	1.07147	1.10376
9.85	1.3359	1.05493	1.05708	1.15714	1.33162	1.0736	1.07997	1.1079
9.86	1.33107	1.0585	1.04589	1.1529	1.32896	1.0706	1.0816	1.10284
9.87	1.33651	1.05471	1.05738	1.15846	1.32444	1.07215	1.07775	1.09419
9.88	1.33589	1.04978	1.05337	1.16515	1.33417	1.07448	1.08277	1.11045
9.89	1.33478	1.05832	1.05382	1.15442	1.3277	1.07827	1.07245	1.10124
9.9	1.336	1.05183	1.06321	1.15457	1.33452	1.07375	1.08911	1.10579
9.91	1.33568	1.05655	1.05462	1.15738	1.32401	1.06822	1.07055	1.10401
9.92	1.35183	1.05281	1.06935	1.18447	1.32737	1.07446	1.07615	1.10057
9.93	1.33743	1.04794	1.053	1.17066	1.32582	1.07872	1.06473	1.10377
9.94	1.34697	1.05396	1.05989	1.18087	1.32344	1.07323	1.06643	1.10177
9.95	1.34184	1.04971	1.05215	1.17989	1.32338	1.07469	1.06368	1.10287
9.96	1.33693	1.0505	1.05151	1.16857	1.32254	1.07057	1.07013	1.09861
9.97	1.34092	1.05461	1.05802	1.16812	1.32946	1.07314	1.07675	1.1063
9.98	1.33008	1.0423	1.0571	1.15515	1.34163	1.08128	1.08777	1.11692
9.99	1.32208	1.04456	1.04303	1.14752	1.33062	1.07778	1.07514	1.10615
10	1.33049	1.05223	1.0493	1.15422	1.32962	1.07326	1.07363	1.10959
10.01	1.33748	1.05616	1.05201	1.16426	1.32996	1.07057	1.0794	1.10742
10.02	1.33348	1.06069	1.04778	1.15474	1.32959	1.07156	1.07766	1.10726
10.03	1.3366	1.07124	1.04156	1.15785	1.32633	1.0655	1.07935	1.10364
10.04	1.33203	1.06179	1.04891	1.14935	1.32859	1.07473	1.07531	1.10407
10.05	1.3273	1.05437	1.05039	1.14387	1.33398	1.07354	1.07744	1.1161
10.06	1.33228	1.06084	1.05335	1.14675	1.3285	1.06776	1.07398	1.11188
10.07	1.33344	1.05626	1.06303	1.14473	1.33322	1.06471	1.07916	1.12105
10.08	1.33266	1.05279	1.06189	1.14717	1.33216	1.07354	1.08124	1.10802
10.09	1.3327	1.05015	1.06203	1.14954	1.33547	1.07082	1.07946	1.1203
10.1	1.33187	1.0542	1.05233	1.15282	1.3304	1.0644	1.07145	1.12205
10.11	1.33705	1.05512	1.06541	1.15197	1.33296	1.05876	1.08558	1.11988
10.12	1.33336	1.05284	1.05415	1.15586	1.33788	1.06456	1.09042	1.12139
10.13	1.33672	1.06414	1.05607	1.1515	1.33372	1.06071	1.09268	1.11292
10.14	1.33181	1.04715	1.06166	1.15057	1.34025	1.05841	1.10121	1.12233
10.15	1.3309	1.04859	1.05771	1.1508	1.34979	1.06739	1.10895	1.12907
10.16	1.32159	1.04118	1.06163	1.1323	1.33616	1.06043	1.09006	1.12155
10.17	1.32961	1.05752	1.05708	1.14016	1.33978	1.06327	1.09771	1.12004
10.18	1.33042	1.05835	1.05743	1.14097	1.32289	1.04853	1.09132	1.09987
10.19	1.33317	1.0696	1.05491	1.13922	1.34228	1.06479	1.10151	1.12085
10.2	1.33143	1.06241	1.06052	1.13667	1.33819	1.06507	1.09635	1.11586
10.21	1.32859	1.06975	1.04503	1.13747	1.33564	1.05923	1.09298	1.11862
10.22	1.32767	1.0731	1.05085	1.12675	1.3407	1.07276	1.08686	1.12378
10.23	1.33294	1.0718	1.05363	1.13778	1.33891	1.06899	1.08358	1.12627
10.24	1.33263	1.06808	1.05928	1.13531	1.3327	1.06512	1.08271	1.11598
10.25	1.33529	1.06519	1.0557	1.14755	1.32668	1.06136	1.08055	1.10729
10.26	1.32992	1.0734	1.05097	1.13165	1.32921	1.06211	1.08607	1.10725
10.27	1.33706	1.07404	1.05783	1.14144	1.34066	1.07126	1.0882	1.12381
10.28	1.32546	1.07378	1.04045	1.13057	1.32946	1.06271	1.07825	1.11487
10.29	1.32866	1.06741	1.04886	1.1363	1.33257	1.06661	1.07935	1.11751
10.3	1.33465	1.0743	1.04331	1.14891	1.33026	1.06562	1.08027	1.11206
10.31	1.33367	1.07601	1.045	1.14347	1.32852	1.06124	1.08016	1.11219
10.32	1.32912	1.07041	1.04184	1.14102	1.3288	1.06812	1.07369	1.11254
10.33	1.33386	1.06733	1.04678	1.1504	1.32935	1.06149	1.0807	1.1134
10.34	1.33732	1.07209	1.04761	1.15324	1.32997	1.07244	1.07477	1.11014
10.35	1.3197	1.06632	1.03643	1.12784	1.33218	1.06549	1.08194	1.11512
10.36	1.32082	1.0638	1.04272	1.12703	1.33033	1.0735	1.07082	1.11377
10.37	1.33031	1.06708	1.04876	1.14057	1.32617	1.06769	1.06995	1.11026
10.38	1.32426	1.05584	1.04717	1.13841	1.32585	1.06588	1.06862	1.11253
10.39	1.32759	1.07195	1.04324	1.13471	1.33306	1.08333	1.06412	1.11721
10.4	1.32539	1.06889	1.04042	1.13504	1.33608	1.07541	1.08652	1.1105
10.41	1.3296	1.07373	1.04417	1.13687	1.3324	1.08088	1.07976	1.10292
10.42	1.32195	1.07261	1.04637	1.1179	1.32161	1.08271	1.06952	1.08499
10.43	1.31955	1.05787	1.04295	1.12942	1.33337	1.08697	1.08111	1.09792
10.44	1.32544	1.07277	1.04545	1.12685	1.32614	1.08415	1.07134	1.09278
10.45	1.3277	1.06665	1.05833	1.12594	1.32952	1.07231	1.07282	1.11106
10.46	1.32524	1.0653	1.05597	1.12365	1.33004	1.07359	1.07901	1.10507
10.47	1.31972	1.05446	1.05486	1.12193	1.33314	1.07565	1.08874	1.10098
10.48	1.32614	1.06245	1.06265	1.12218	1.32413	1.07119	1.07676	1.09535
10.49	1.31577	1.05244	1.04835	1.12065	1.33663	1.08994	1.0875	1.0966
10.5	1.31929	1.05324	1.05572	1.12124	1.32877	1.07355	1.07844	1.10259
10.51	1.3227	1.05156	1.06899	1.11828	1.33087	1.06909	1.0907	1.09992
10.52	1.323	1.05497	1.05073	1.13299	1.33221	1.07274	1.09277	1.09756
10.53	1.31706	1.05411	1.05529	1.11557	1.32991	1.06455	1.09552	1.09722
10.54	1.31565	1.05405	1.0551	1.11249	1.33968	1.0759	1.09711	1.10827
10.55	1.32725	1.05862	1.06677	1.1245	1.32704	1.06354	1.08411	1.10258
10.56	1.31921	1.05003	1.06569	1.11461	1.32813	1.05566	1.09768	1.09933
10.57	1.32575	1.05274	1.06566	1.12754	1.33292	1.06234	1.09471	1.10742
10.58	1.32318	1.06347	1.05429	1.1221	1.33449	1.05301	1.0997	1.11515
10.59	1.32394	1.05421	1.05794	1.12918	1.34021	1.06966	1.08772	1.12474
10.6	1.3179	1.0535	1.05475	1.11865	1.32774	1.05426	1.08264	1.11454
10.61	1.32736	1.05761	1.0676	1.12493	1.33041	1.06804	1.078	1.1123
10.62	1.32732	1.0651	1.06575	1.1195	1.32308	1.05905	1.07803	1.10333
10.63	1.33363	1.06151	1.07859	1.12559	1.32471	1.06109	1.07668	1.10658
10.64	1.32303	1.05418	1.0744	1.1114	1.32529	1.05667	1.08486	1.10423
10.65	1.33704	1.07219	1.06953	1.13221	1.32981	1.06206	1.08447	1.1103
10.66	1.33033	1.07137	1.05713	1.12881	1.32882	1.06214	1.0833	1.10899
10.67	1.32322	1.06537	1.0506	1.12385	1.32385	1.06051	1.07984	1.102
10.68	1.33377	1.06598	1.06407	1.13549	1.32573	1.0633	1.07862	1.10504
10.69	1.3418	1.08046	1.05905	1.14538	1.33831	1.06928	1.08996	1.11838
10.7	1.33843	1.0753	1.05792	1.14338	1.32281	1.06056	1.07423	1.10494
10.71	1.32011	1.06769	1.04699	1.11769	1.32371	1.06887	1.0658	1.10726
10.72	1.33032	1.07483	1.05038	1.13178	1.32776	1.07072	1.08386	1.09759
10.73	1.33922	1.07468	1.0657	1.13857	1.32935	1.06407	1.0826	1.10909
10.74	1.32951	1.0677	1.05892	1.12866	1.33074	1.06666	1.08266	1.10987
10.75	1.33345	1.06394	1.06249	1.13813	1.33071	1.06639	1.08322	1.10952
10.76	1.33267	1.06628	1.05806	1.13824	1.33186	1.06267	1.08784	1.11133
10.77	1.33982	1.07012	1.06339	1.14643	1.32541	1.0535	1.08994	1.10255
10.78	1.33247	1.06287	1.06071	1.13849	1.32601	1.04205	1.09003	1.1147
10.79	1.33463	1.06728	1.06777	1.1328	1.33222	1.05212	1.0939	1.11627
10.8	1.34208	1.07061	1.06409	1.15059	1.33502	1.04873	1.09621	1.12384
10.81	1.34274	1.08064	1.05765	1.14869	1.33233	1.06519	1.08819	1.10971
10.82	1.3409	1.0773	1.06306	1.14251	1.32536	1.04989	1.08444	1.11124
10.83	1.34086	1.0703	1.055	1.15638	1.3362	1.05686	1.10116	1.11416
10.84	1.34225	1.05962	1.06309	1.16204	1.32952	1.04805	1.0964	1.11119
10.85	1.34283	1.07414	1.05788	1.15478	1.33326	1.05176	1.10007	1.11301
10.86	1.32841	1.05406	1.05727	1.14038	1.33026	1.048	1.09462	1.11477
10.87	1.3309	1.06016	1.06215	1.13599	1.33638	1.05576	1.09112	1.12546
10.88	1.33011	1.05867	1.05575	1.1415	1.33088	1.04985	1.09392	1.1152
10.89	1.34062	1.06718	1.06215	1.15217	1.33151	1.04857	1.0937	1.11811
10.9	1.32618	1.06089	1.05189	1.13383	1.33404	1.04936	1.10267	1.1146
10.91	1.34382	1.08647	1.04902	1.15362	1.33447	1.06103	1.10687	1.1003
10.92	1.33706	1.08299	1.05449	1.13607	1.32967	1.0549	1.09916	1.1023
10.93	1.34012	1.08434	1.05198	1.14427	1.32523	1.04716	1.09968	1.09846
10.94	1.33868	1.07673	1.05353	1.14667	1.32095	1.04974	1.08363	1.10163
10.95	1.33856	1.07467	1.05601	1.14605	1.32976	1.05915	1.08694	1.11054
10.96	1.33509	1.06635	1.06577	1.13664	1.32917	1.06086	1.086	1.1084
10.97	1.3288	1.06353	1.05348	1.13601	1.33517	1.06927	1.08446	1.11624
10.98	1.33242	1.07341	1.0522	1.13638	1.33437	1.07251	1.07912	1.11638
10.99	1.33715	1.06541	1.0657	1.14241	1.3329	1.07299	1.08361	1.10803
11	1.33544	1.07704	1.0494	1.14261	1.33711	1.06299	1.10221	1.10946
11.01	1.34283	1.08998	1.0524	1.14489	1.33123	1.06069	1.08151	1.11786
11.02	1.33446	1.07215	1.04509	1.14886	1.33164	1.06683	1.08837	1.10629
11.03	1.3468	1.08162	1.04738	1.16655	1.33803	1.07252	1.09253	1.11208
11.04	1.34414	1.0843	1.06162	1.14484	1.33673	1.06056	1.09899	1.11406
11.05	1.337	1.07882	1.05282	1.14142	1.33076	1.06122	1.09408	1.10392
11.06	1.33614	1.0789	1.04546	1.14609	1.33261	1.06233	1.08795	1.11333
11.07	1.33981	1.07647	1.05107	1.1518	1.33746	1.06831	1.09248	1.1148
11.08	1.34451	1.0753	1.06033	1.15536	1.34214	1.06311	1.09772	1.12584
11.09	1.33954	1.08476	1.06183	1.13339	1.33065	1.04972	1.0899	1.11868
11.1	1.33702	1.08217	1.05241	1.13867	1.3409	1.06594	1.0912	1.12653
11.11	1.33741	1.065	1.06229	1.14657	1.33413	1.05804	1.09227	1.11684
11.12	1.3446	1.08748	1.06106	1.14344	1.33045	1.05413	1.09026	1.1137
11.13	1.33762	1.07693	1.06331	1.13492	1.33592	1.06156	1.09386	1.1162
11.14	1.3475	1.08956	1.06192	1.14748	1.32588	1.05405	1.07442	1.11827
11.15	1.3372	1.08193	1.05679	1.13525	1.3299	1.0485	1.0874	1.12048
11.16	1.33895	1.08243	1.06551	1.13074	1.33672	1.0616	1.09157	1.12033
11.17	1.33761	1.0674	1.0804	1.12773	1.33305	1.07299	1.07749	1.11433
11.18	1.34176	1.07747	1.07985	1.12855	1.33876	1.07178	1.08883	1.11818
11.19	1.33609	1.07578	1.07595	1.1204	1.33551	1.06923	1.08857	1.11308
11.2	1.34101	1.0791	1.08336	1.12182	1.3343	1.07412	1.07763	1.1161
11.21	1.34764	1.08809	1.07224	1.13958	1.33553	1.0761	1.07995	1.11492
11.22	1.33657	1.07364	1.06879	1.13041	1.33937	1.06696	1.08423	1.12865
11.23	1.3478	1.07263	1.08412	1.14336	1.33891	1.06159	1.09309	1.12407
11.24	1.35641	1.08724	1.08923	1.14506	1.34137	1.06254	1.08567	1.13618
11.25	1.35254	1.09743	1.07677	1.13795	1.33925	1.05573	1.08717	1.13609
11.26	1.33351	1.0882	1.05416	1.12298	1.34355	1.07161	1.07816	1.13993
11.27	1.33591	1.07617	1.06659	1.12853	1.3312	1.06406	1.07324	1.12254
11.28	1.3378	1.08201	1.07502	1.11938	1.33835	1.07065	1.07412	1.13241
11.29	1.34775	1.08684	1.08268	1.13114	1.34305	1.06572	1.08753	1.13537
11.3	1.3452	1.08157	1.08081	1.13191	1.33398	1.07344	1.07564	1.11792
11.31	1.34756	1.08801	1.07215	1.13953	1.33734	1.07098	1.08607	1.11821
11.32	1.34508	1.0868	1.07961	1.12774	1.33475	1.05644	1.08723	1.12473
11.33	1.34477	1.08413	1.07692	1.13213	1.33364	1.07626	1.07445	1.11553
11.34	1.34873	1.08965	1.08336	1.13011	1.33826	1.07423	1.07193	1.13088
11.35	1.34076	1.0807	1.0842	1.11887	1.34255	1.07329	1.08737	1.12719
11.36	1.33786	1.0822	1.08395	1.1107	1.34297	1.07903	1.07948	1.13028
11.37	1.34173	1.08783	1.08964	1.10896	1.33446	1.07639	1.07052	1.12114
11.38	1.3426	1.08146	1.08473	1.12203	1.3272	1.07098	1.06589	1.11346
11.39	1.34284	1.08871	1.0773	1.12276	1.32952	1.07521	1.07508	1.10606
11.4	1.34191	1.08641	1.07587	1.12413	1.33064	1.07325	1.07631	1.10947
11.41	1.34006	1.07283	1.08692	1.12211	1.33625	1.07805	1.07662	1.11796
11.42	1.33574	1.07547	1.07437	1.12139	1.33396	1.06689	1.08827	1.11189
11.43	1.35249	1.09731	1.08256	1.13244	1.34074	1.08778	1.08297	1.11314
11.44	1.34185	1.08185	1.08403	1.12053	1.34266	1.06517	1.09957	1.1233
11.45	1.33875	1.07339	1.08611	1.11925	1.34499	1.07367	1.09589	1.12439
11.46	1.35285	1.07815	1.09453	1.14017	1.34791	1.08357	1.087	1.1305
11.47	1.33822	1.06863	1.08865	1.12005	1.33197	1.07746	1.06839	1.11621
11.48	1.33915	1.07477	1.07866	1.12606	1.3404	1.07129	1.09532	1.11623
11.49	1.33867	1.07065	1.08451	1.12322	1.34352	1.08188	1.08834	1.12033
11.5	1.34275	1.07055	1.0841	1.13342	1.33837	1.0761	1.08793	1.11396
11.51	1.33773	1.07204	1.07678	1.12709	1.33771	1.07631	1.08522	1.11481
11.52	1.34885	1.08465	1.08349	1.13508	1.32982	1.08441	1.07052	1.10221
11.53	1.33894	1.0774	1.07208	1.12933	1.33627	1.08244	1.07807	1.11235
11.54	1.34281	1.08712	1.08091	1.12075	1.33171	1.07664	1.08176	1.10341
11.55	1.34293	1.08617	1.08795	1.11513	1.32318	1.0651	1.07737	1.09839
11.56	1.34806	1.08288	1.08137	1.13688	1.33928	1.07544	1.08941	1.11534
11.57	1.33604	1.07458	1.08611	1.11159	1.32367	1.06933	1.077	1.09582
11.58	1.33359	1.07729	1.07842	1.11059	1.33737	1.08268	1.07481	1.11791
11.59	1.337	1.08825	1.07142	1.11486	1.32921	1.07775	1.07347	1.10441
11.6	1.33623	1.0833	1.08131	1.10828	1.33647	1.08392	1.08082	1.10871
11.61	1.3323	1.08352	1.07156	1.10805	1.3318	1.0743	1.08413	1.10359
11.62	1.33409	1.08175	1.07012	1.11547	1.34143	1.09259	1.0876	1.10556
11.63	1.3309	1.0664	1.07431	1.11859	1.34379	1.10362	1.08427	1.10361
11.64	1.3357	1.06586	1.07213	1.13256	1.33116	1.08845	1.07534	1.09678
11.65	1.33072	1.0679	1.06946	1.12138	1.33615	1.08853	1.07699	1.10715
11.66	1.33385	1.06196	1.06897	1.13484	1.33118	1.0811	1.07417	1.1052
11.67	1.33388	1.07258	1.06534	1.12831	1.33161	1.08327	1.07151	1.10669
11.68	1.32831	1.06622	1.06025	1.12598	1.32569	1.0703	1.07196	1.10466
11.69	1.32485	1.06779	1.05178	1.12429	1.33535	1.08531	1.08445	1.10109
11.7	1.33112	1.06493	1.06836	1.1262	1.32772	1.06692	1.06821	1.11637
11.71	1.33091	1.06651	1.06988	1.12273	1.31936	1.06108	1.07275	1.0976
11.72	1.335	1.06716	1.07	1.13168	1.33345	1.07499	1.0757	1.11509
11.73	1.32295	1.04548	1.05699	1.13584	1.33231	1.08108	1.07311	1.10896
11.74	1.32615	1.06384	1.04977	1.13295	1.33577	1.07717	1.07825	1.11607
11.75	1.33008	1.0721	1.0461	1.13776	1.33245	1.0773	1.07975	1.10651
11.76	1.33938	1.07015	1.06475	1.14409	1.34472	1.08497	1.07899	1.12922
11.77	1.32773	1.06348	1.05265	1.13433	1.34041	1.08517	1.08447	1.11343
11.78	1.33043	1.06528	1.05697	1.13492	1.33702	1.07555	1.08552	1.11359
11.79	1.32284	1.04849	1.05971	1.13026	1.33075	1.0743	1.07637	1.10865
11.8	1.33448	1.06561	1.06237	1.1391	1.32922	1.07882	1.07698	1.09996
11.81	1.32657	1.06073	1.05872	1.12852	1.33827	1.08279	1.08437	1.11068
11.82	1.32903	1.0509	1.06772	1.13499	1.32588	1.07394	1.06917	1.1043
11.83	1.33712	1.06328	1.07065	1.1397	1.32897	1.07361	1.07429	1.10704
11.84	1.33063	1.06398	1.04696	1.14585	1.33306	1.0666	1.0769	1.12105
11.85	1.33795	1.06056	1.06897	1.14574	1.32798	1.06164	1.07798	1.11264
11.86	1.33117	1.0606	1.05443	1.1434	1.33461	1.05358	1.09059	1.1238
11.87	1.33035	1.05683	1.05146	1.14768	1.34617	1.07318	1.09529	1.12826
11.88	1.33186	1.05463	1.06415	1.14151	1.33522	1.06145	1.09099	1.11745
11.89	1.3251	1.05856	1.04813	1.13696	1.33163	1.06364	1.08375	1.11384
11.9	1.3232	1.05705	1.05701	1.12565	1.33992	1.07447	1.08916	1.11803
11.91	1.33272	1.06231	1.05986	1.14039	1.32822	1.05451	1.08918	1.10907
11.92	1.31743	1.04759	1.04776	1.1296	1.33026	1.06528	1.08726	1.10555
11.93	1.32094	1.06075	1.04586	1.12726	1.32854	1.06386	1.08	1.10988
11.94	1.32985	1.06473	1.05727	1.13382	1.33168	1.06467	1.08527	1.11149
11.95	1.32168	1.05786	1.04833	1.12942	1.32708	1.05929	1.08795	1.10298
11.96	1.3263	1.05369	1.05783	1.13527	1.32895	1.06189	1.08548	1.1074
11.97	1.32544	1.05837	1.05296	1.13344	1.33413	1.06133	1.08276	1.12294
11.98	1.33596	1.0718	1.06516	1.13412	1.33508	1.07325	1.09398	1.10282
11.99	1.33455	1.07105	1.05483	1.14115	1.33775	1.06764	1.09419	1.11446
12	1.3294	1.05891	1.05096	1.14403	1.33607	1.07422	1.09443	1.10382
12.01	1.32223	1.05296	1.04213	1.14097	1.33604	1.07397	1.09591	1.10254
12.02	1.32268	1.04759	1.06214	1.12843	1.33338	1.06388	1.09414	1.10763
12.03	1.32357	1.05312	1.06	1.12741	1.33532	1.06811	1.0913	1.11101
12.04	1.32584	1.04917	1.06237	1.13415	1.33283	1.06789	1.08269	1.11368
12.05	1.33026	1.05542	1.05668	1.14399	1.33219	1.06153	1.08987	1.11121
12.06	1.32987	1.06062	1.05457	1.14021	1.32712	1.06335	1.07909	1.10786
12.07	1.33134	1.05941	1.05215	1.14699	1.33705	1.0598	1.09109	1.12328
12.08	1.32759	1.06172	1.04304	1.14447	1.33032	1.06462	1.08261	1.11089
12.09	1.33379	1.05784	1.05728	1.14941	1.33623	1.05879	1.08822	1.12506
12.1	1.3276	1.05591	1.05455	1.13931	1.33249	1.059	1.08081	1.12314
12.11	1.33315	1.06353	1.06063	1.13953	1.33444	1.06346	1.08655	1.118
12.12	1.32822	1.06069	1.05877	1.13238	1.34027	1.06397	1.09402	1.12414
12.13	1.33246	1.06808	1.05882	1.13535	1.33248	1.06561	1.0841	1.11366
12.14	1.33105	1.0593	1.06617	1.13338	1.3279	1.0573	1.08136	1.11329
12.15	1.32722	1.06844	1.0545	1.12671	1.33293	1.07308	1.07925	1.11227
12.16	1.33264	1.07423	1.04895	1.13912	1.32971	1.06523	1.08063	1.11076
12.17	1.33095	1.06816	1.0591	1.13146	1.33517	1.06367	1.09381	1.11244
12.18	1.32549	1.06925	1.05508	1.12132	1.33588	1.07196	1.08334	1.11645
12.19	1.34212	1.06948	1.079	1.13779	1.32933	1.06778	1.08242	1.10563
12.2	1.3335	1.07293	1.0655	1.12692	1.33	1.06654	1.08414	1.10677
12.21	1.32512	1.06111	1.05797	1.12544	1.34011	1.07299	1.09464	1.11456
12.22	1.32828	1.05945	1.05607	1.1362	1.34553	1.07765	1.10835	1.10956
12.23	1.33257	1.07076	1.05297	1.1385	1.3283	1.06809	1.07987	1.10537
12.24	1.32228	1.06451	1.04904	1.12392	1.34582	1.08252	1.09069	1.12294
12.25	1.32824	1.06534	1.05906	1.12777	1.33264	1.06289	1.07423	1.12614
12.26	1.32334	1.06525	1.05158	1.12332	1.34044	1.07059	1.08284	1.1291
12.27	1.33014	1.07343	1.05201	1.13118	1.3435	1.0753	1.08731	1.12761
12.28	1.3196	1.06336	1.04501	1.12245	1.34137	1.0765	1.08313	1.12541
12.29	1.32145	1.06563	1.03913	1.13008	1.33633	1.06624	1.08419	1.12214
12.3	1.32481	1.06084	1.05435	1.12836	1.33779	1.07374	1.08112	1.12144
12.31	1.3171	1.06053	1.04503	1.11924	1.34923	1.08687	1.08653	1.13094
12.32	1.31588	1.05273	1.05059	1.11851	1.34096	1.07478	1.08365	1.12556
12.33	1.32803	1.06339	1.051	1.13663	1.33821	1.07859	1.07732	1.12144
12.34	1.31839	1.0673	1.03796	1.12241	1.34648	1.07966	1.09469	1.1234
12.35	1.32839	1.06595	1.04514	1.14048	1.34628	1.08237	1.09129	1.1236
12.36	1.32471	1.07166	1.04222	1.12918	1.3415	1.07856	1.07986	1.12688
12.37	1.32639	1.07495	1.03012	1.14104	1.3447	1.07419	1.09265	1.12634
12.38	1.33259	1.08223	1.03925	1.14032	1.33186	1.05561	1.08802	1.11784
12.39	1.33506	1.07837	1.04911	1.14071	1.33445	1.05478	1.0898	1.12309
12.4	1.32958	1.08281	1.03062	1.14058	1.34546	1.05451	1.1081	1.13167
12.41	1.32822	1.07695	1.03631	1.13781	1.34486	1.0584	1.10538	1.12926
12.42	1.33047	1.08404	1.03941	1.13348	1.34876	1.05999	1.10655	1.13588
12.43	1.32848	1.08028	1.04377	1.1284	1.33986	1.05076	1.10614	1.12374
12.44	1.33638	1.08179	1.04491	1.14442	1.33734	1.05692	1.0913	1.12646
12.45	1.32584	1.07286	1.04437	1.1287	1.34499	1.05406	1.10628	1.13274
12.46	1.33678	1.07755	1.05349	1.14149	1.34397	1.05217	1.10011	1.13807
12.47	1.33068	1.08557	1.03899	1.13289	1.34395	1.06081	1.10516	1.12503
12.48	1.33546	1.09125	1.04072	1.13708	1.3432	1.055	1.1068	1.12711
12.49	1.33761	1.09668	1.03859	1.13887	1.34094	1.05295	1.09949	1.13077
12.5	1.32946	1.08282	1.03732	1.13419	1.33259	1.05859	1.08072	1.12384
12.51	1.33385	1.0827	1.0426	1.13976	1.33925	1.05824	1.0935	1.12764
12.52	1.33129	1.08092	1.04103	1.1369	1.33305	1.05749	1.07468	1.13174
12.53	1.33833	1.08246	1.0527	1.14122	1.33776	1.05767	1.08189	1.13581
12.54	1.33534	1.08479	1.04658	1.13762	1.33476	1.06633	1.0733	1.12878
12.55	1.33216	1.07238	1.04232	1.1458	1.32563	1.06399	1.06792	1.11448
12.56	1.3307	1.07106	1.04293	1.1431	1.33927	1.06945	1.07431	1.13552
12.57	1.32802	1.07361	1.02849	1.14756	1.34293	1.06865	1.08138	1.13821
12.58	1.32044	1.06486	1.03049	1.13635	1.34827	1.08908	1.08322	1.12969
12.59	1.32361	1.06032	1.04034	1.13899	1.33254	1.07698	1.07513	1.11155
12.6	1.32272	1.06654	1.03278	1.13801	1.34197	1.08376	1.08536	1.11769
12.61	1.32618	1.05793	1.04856	1.13965	1.33815	1.08573	1.07981	1.11199
12.62	1.32618	1.05542	1.04385	1.14628	1.34323	1.0823	1.08307	1.12433
12.63	1.32697	1.06114	1.04984	1.13733	1.34172	1.08098	1.08461	1.12052
12.64	1.32025	1.05797	1.03819	1.13533	1.33834	1.07715	1.08382	1.11688
12.65	1.33299	1.07566	1.03957	1.14715	1.33377	1.07178	1.07526	1.11938
12.66	1.31789	1.05663	1.04648	1.12342	1.34434	1.0815	1.0816	1.12915
12.67	1.33275	1.0733	1.05438	1.13522	1.33817	1.08039	1.07156	1.12514
12.68	1.33343	1.06909	1.05665	1.13869	1.33513	1.08037	1.07303	1.11648
12.69	1.32434	1.07284	1.04976	1.12015	1.34852	1.09192	1.08431	1.1265
12.7	1.31884	1.06115	1.0459	1.12193	1.34845	1.09312	1.08733	1.12225
12.71	1.33184	1.06882	1.0554	1.13639	1.3394	1.08182	1.07438	1.12399
12.72	1.33068	1.07396	1.04726	1.13634	1.33275	1.08191	1.07092	1.11132
12.73	1.32976	1.07892	1.04253	1.13384	1.33891	1.09158	1.07404	1.11367
12.74	1.32542	1.06472	1.04719	1.13279	1.33671	1.09482	1.07016	1.10893
12.75	1.33124	1.07048	1.05889	1.13015	1.32642	1.07527	1.065	1.10831
12.76	1.32654	1.06573	1.05232	1.12973	1.32859	1.07466	1.06502	1.11407
12.77	1.32189	1.05333	1.05843	1.12474	1.33361	1.08711	1.06922	1.10995
12.78	1.32875	1.07448	1.04726	1.13133	1.34256	1.10664	1.06746	1.11392
12.79	1.32435	1.06946	1.04592	1.12698	1.33634	1.10445	1.05894	1.10927
12.8	1.31249	1.05488	1.03511	1.12297	1.33408	1.09395	1.05896	1.11419
12.81	1.32836	1.07199	1.0397	1.1397	1.32519	1.09015	1.05446	1.10089
12.82	1.32623	1.06718	1.05305	1.12694	1.34042	1.10024	1.06579	1.11669
12.83	1.31881	1.05598	1.04976	1.12313	1.33425	1.09003	1.06576	1.11194
12.84	1.32418	1.06192	1.0472	1.13251	1.33881	1.08846	1.07505	1.11551
12.85	1.32554	1.06321	1.04871	1.1331	1.32652	1.09212	1.05767	1.09903
12.86	1.32228	1.06562	1.04805	1.1238	1.33176	1.09108	1.07068	1.10018
12.87	1.32447	1.05781	1.0514	1.13314	1.3263	1.08242	1.06478	1.10125
12.88	1.32325	1.05751	1.05304	1.12904	1.324	1.08299	1.06616	1.0938
12.89	1.32966	1.06332	1.05312	1.13855	1.33124	1.09513	1.05855	1.10661
12.9	1.32936	1.06428	1.05574	1.13452	1.3287	1.0864	1.07043	1.09765
12.91	1.31861	1.0468	1.0516	1.12952	1.32778	1.08454	1.06506	1.10246
12.92	1.32301	1.05858	1.05111	1.12928	1.32999	1.08315	1.06813	1.10618
12.93	1.32416	1.05618	1.04575	1.13916	1.33839	1.09153	1.08348	1.10328
12.94	1.33105	1.05886	1.0516	1.14732	1.33753	1.08877	1.07958	1.10773
12.95	1.32617	1.06234	1.04749	1.13651	1.33544	1.08518	1.07744	1.10829
12.96	1.32365	1.06392	1.05026	1.12655	1.32852	1.08816	1.06233	1.10331
12.97	1.33065	1.05241	1.06566	1.13932	1.33311	1.08682	1.06765	1.11054
12.98	1.33377	1.06278	1.05831	1.14383	1.32616	1.07807	1.06671	1.10331
12.99	1.32863	1.06204	1.05965	1.13125	1.34309	1.08506	1.07899	1.12526
13	1.32675	1.05988	1.05029	1.13756	1.33706	1.07609	1.07165	1.12652
13.01	1.32798	1.06136	1.05468	1.13501	1.33556	1.06873	1.07817	1.12375
13.02	1.31902	1.05673	1.05687	1.11624	1.33237	1.06983	1.08202	1.11136
13.03	1.3273	1.06636	1.06506	1.11892	1.33433	1.06852	1.08373	1.11564
13.04	1.32128	1.06138	1.05814	1.11596	1.33774	1.07034	1.08017	1.12548
13.05	1.33535	1.07261	1.06424	1.13279	1.32695	1.05349	1.08239	1.11364
13.06	1.33685	1.07292	1.06047	1.13955	1.32264	1.05398	1.07292	1.11208
13.07	1.33333	1.07017	1.05885	1.1354	1.33054	1.05993	1.07809	1.12023
13.08	1.35133	1.08954	1.07092	1.14813	1.32977	1.05131	1.08704	1.11788
13.09	1.33411	1.07072	1.05995	1.13568	1.33	1.05802	1.08303	1.11598
13.1	1.33245	1.0632	1.06249	1.13646	1.32869	1.06446	1.07821	1.11141
13.11	1.33834	1.0754	1.05915	1.14194	1.33032	1.06594	1.07554	1.11647
13.12	1.33192	1.07565	1.05291	1.13243	1.3306	1.07533	1.07011	1.11334
13.13	1.32008	1.06835	1.04086	1.12269	1.33243	1.0761	1.06925	1.11779
13.14	1.32414	1.06597	1.05516	1.12119	1.33462	1.07302	1.06932	1.12588
13.15	1.32903	1.06875	1.05159	1.13338	1.33376	1.07444	1.07034	1.1215
13.16	1.33553	1.07221	1.0559	1.14137	1.31936	1.06741	1.04688	1.11629
13.17	1.33295	1.07095	1.05823	1.13434	1.32619	1.07161	1.05977	1.1163
13.18	1.3395	1.08372	1.04762	1.14741	1.33273	1.07469	1.05865	1.12988
13.19	1.33313	1.07985	1.04914	1.13476	1.32702	1.07049	1.05193	1.12671
13.2	1.33745	1.08545	1.04572	1.14273	1.32809	1.0693	1.04663	1.13525
13.21	1.33509	1.07932	1.04464	1.14399	1.31752	1.05732	1.05755	1.11148
13.22	1.33204	1.07286	1.04795	1.13993	1.32993	1.0618	1.06315	1.13126
13.23	1.32904	1.07002	1.0465	1.13691	1.33177	1.05556	1.06607	1.13864
13.24	1.32479	1.0654	1.04117	1.13623	1.32805	1.05799	1.06318	1.13038
13.25	1.33197	1.06698	1.04716	1.14601	1.32723	1.06176	1.06118	1.12678
13.26	1.33095	1.06825	1.04422	1.14513	1.33537	1.06538	1.0669	1.13717
13.27	1.32869	1.06968	1.0408	1.14164	1.32816	1.06574	1.05513	1.1309
13.28	1.3334	1.07109	1.0434	1.14891	1.33129	1.06484	1.06941	1.12567
13.29	1.34102	1.07665	1.04749	1.1577	1.32763	1.07199	1.05829	1.12074
13.3	1.34928	1.08504	1.05626	1.16109	1.3269	1.0668	1.06046	1.12191
13.31	1.3364	1.06885	1.04549	1.15606	1.31722	1.06326	1.05184	1.11053
13.32	1.33754	1.07347	1.04715	1.15291	1.32916	1.06742	1.05974	1.12735
13.33	1.33394	1.07492	1.04307	1.14688	1.32343	1.06557	1.05727	1.11789
13.34	1.33587	1.08386	1.04284	1.14316	1.31892	1.0531	1.06362	1.11301
13.35	1.33831	1.08613	1.04859	1.14145	1.32497	1.06429	1.06413	1.11624
13.36	1.33289	1.08197	1.04142	1.13928	1.33252	1.06854	1.07012	1.12441
13.37	1.3251	1.07984	1.03481	1.12911	1.33188	1.06448	1.06573	1.13089
13.38	1.34315	1.08957	1.04468	1.15308	1.32145	1.06174	1.05004	1.12366
13.39	1.32963	1.08021	1.03276	1.14122	1.33168	1.07315	1.05676	1.13064
13.4	1.32473	1.08113	1.0303	1.13114	1.33453	1.07199	1.05873	1.1366
13.41	1.32709	1.08713	1.03396	1.12755	1.3255	1.06299	1.05503	1.12732
13.42	1.32906	1.07886	1.03918	1.13532	1.32962	1.0766	1.05156	1.12736
13.43	1.34364	1.10584	1.03616	1.1464	1.32243	1.07449	1.04715	1.11652
13.44	1.32759	1.07893	1.04989	1.12189	1.32337	1.06117	1.0593	1.12001
13.45	1.33651	1.08345	1.04252	1.14532	1.3238	1.07786	1.04656	1.11706
13.46	1.34438	1.09429	1.04544	1.15079	1.32545	1.07635	1.05115	1.11812
13.47	1.33536	1.08958	1.04413	1.13533	1.32107	1.07287	1.04537	1.11651
13.48	1.34168	1.092	1.05274	1.13995	1.32554	1.07686	1.05344	1.11569
13.49	1.34292	1.09142	1.04215	1.15308	1.32171	1.07337	1.04721	1.11583
13.5	1.33645	1.08025	1.04299	1.1478	1.32764	1.07629	1.0509	1.1236
13.51	1.33662	1.08598	1.04073	1.14484	1.33989	1.08509	1.06248	1.13327
13.52	1.33311	1.07626	1.03719	1.14902	1.33377	1.0817	1.05461	1.12943
13.53	1.33341	1.06776	1.04464	1.15091	1.32637	1.0769	1.04289	1.12745
13.54	1.33754	1.0833	1.03579	1.15396	1.33531	1.08344	1.04679	1.13863
13.55	1.33851	1.08042	1.04019	1.15495	1.32978	1.07673	1.05082	1.1283
13.56	1.33573	1.07393	1.03445	1.15972	1.33437	1.07477	1.06153	1.13097
13.57	1.33542	1.0713	1.04281	1.15394	1.33155	1.07255	1.05192	1.1354
13.58	1.34581	1.09124	1.04462	1.15773	1.33229	1.08005	1.04924	1.13251
13.59	1.34512	1.09241	1.04019	1.15902	1.33666	1.0769	1.0517	1.14348
13.6	1.34523	1.08477	1.03737	1.16894	1.33237	1.08565	1.04027	1.13561
13.61	1.33289	1.07515	1.03527	1.15129	1.33571	1.07404	1.05814	1.13798
13.62	1.33532	1.07424	1.04076	1.15283	1.32738	1.07165	1.05362	1.12486
13.63	1.33871	1.07975	1.04184	1.15455	1.31829	1.06785	1.04814	1.11216
13.64	1.34083	1.083	1.04083	1.15734	1.32534	1.07608	1.05048	1.11875
13.65	1.33461	1.06589	1.04215	1.15766	1.32952	1.08475	1.04911	1.12157
13.66	1.33466	1.07557	1.03358	1.1565	1.32979	1.07832	1.05228	1.12544
13.67	1.34417	1.08073	1.04537	1.16311	1.33105	1.07721	1.05281	1.12899
13.68	1.33	1.06889	1.03439	1.15121	1.3288	1.08297	1.04517	1.12526
13.69	1.34581	1.08455	1.04167	1.16665	1.32208	1.07049	1.04749	1.11921
13.7	1.34689	1.08867	1.04702	1.16051	1.32236	1.06982	1.04564	1.12223
13.71	1.33907	1.08343	1.03554	1.15762	1.31811	1.06797	1.03991	1.11932
13.72	1.34327	1.08684	1.04364	1.15686	1.32244	1.07578	1.03822	1.12361
13.73	1.3289	1.07698	1.0307	1.14444	1.32847	1.07957	1.04137	1.13125
13.74	1.33356	1.07835	1.03132	1.15338	1.32273	1.07638	1.03586	1.12589
13.75	1.32937	1.08208	1.03055	1.14083	1.32054	1.07604	1.03331	1.12342
13.76	1.33679	1.08324	1.02945	1.15793	1.33038	1.08282	1.04748	1.12701
13.77	1.33163	1.07539	1.02809	1.15458	1.32764	1.07392	1.04582	1.13059
13.78	1.32062	1.07763	1.0194	1.13472	1.3342	1.08424	1.04929	1.13294
13.79	1.33077	1.07643	1.03032	1.14963	1.32853	1.07969	1.03879	1.13366
13.8	1.33153	1.07217	1.0321	1.15377	1.32835	1.0769	1.04279	1.13221
13.81	1.3382	1.08131	1.03899	1.15448	1.31939	1.07157	1.03809	1.12056
13.82	1.33249	1.07853	1.03846	1.14431	1.3298	1.07417	1.05027	1.1313
13.83	1.33186	1.07321	1.03524	1.15074	1.32185	1.07262	1.04454	1.11938
13.84	1.33682	1.07472	1.03963	1.15685	1.33137	1.08469	1.04881	1.12629
13.85	1.33696	1.07616	1.0402	1.15533	1.33244	1.08484	1.05394	1.12388
13.86	1.32239	1.06032	1.02723	1.14803	1.32436	1.08325	1.04275	1.11674
13.87	1.32304	1.06129	1.03246	1.14393	1.31476	1.06553	1.04334	1.11051
13.88	1.32128	1.05887	1.02652	1.14744	1.33477	1.09357	1.04816	1.12635
13.89	1.32412	1.05166	1.03109	1.15649	1.32249	1.07918	1.04699	1.11226
13.9	1.32763	1.06521	1.02931	1.15372	1.32926	1.0899	1.04929	1.11579
13.91	1.3248	1.05578	1.03238	1.15313	1.33105	1.09109	1.04757	1.1205
13.92	1.32744	1.06489	1.03058	1.15244	1.32901	1.0883	1.05511	1.11126
13.93	1.33005	1.06602	1.04099	1.14805	1.33314	1.09286	1.05922	1.11275
13.94	1.32786	1.06864	1.0341	1.14677	1.33614	1.09392	1.05524	1.12264
13.95	1.3138	1.05069	1.02884	1.13563	1.33037	1.09316	1.05967	1.1054
13.96	1.3316	1.07628	1.0396	1.14333	1.32181	1.07778	1.05014	1.10903
13.97	1.33789	1.07845	1.0441	1.15182	1.32948	1.07957	1.06038	1.11587
13.98	1.33273	1.07645	1.03921	1.14614	1.34276	1.09512	1.07608	1.11748
13.99	1.32894	1.0676	1.03197	1.15215	1.3399	1.0868	1.07403	1.12072
14	1.33397	1.07343	1.03775	1.15317	1.33682	1.07817	1.08114	1.11484
14.01	1.33064	1.06972	1.03345	1.15278	1.33168	1.08134	1.07653	1.10387
14.02	1.32595	1.06103	1.03224	1.15108	1.33358	1.07717	1.08332	1.10589
14.03	1.3275	1.07356	1.02729	1.14747	1.33289	1.07831	1.07979	1.10656
14.04	1.33028	1.07227	1.03843	1.14506	1.33552	1.08662	1.08091	1.10369
14.05	1.32278	1.0638	1.02766	1.1453	1.32904	1.07985	1.07287	1.10254
14.06	1.3208	1.06063	1.03447	1.13752	1.33296	1.08258	1.07458	1.10763
14.07	1.32221	1.06062	1.03172	1.14329	1.31999	1.0719	1.0664	1.09478
14.08	1.33116	1.06733	1.03625	1.15367	1.33017	1.07215	1.07282	1.11276
14.09	1.32028	1.0652	1.02718	1.13865	1.32649	1.07261	1.07533	1.10106
14.1	1.33153	1.0723	1.03883	1.14758	1.32753	1.07356	1.07296	1.10493
14.11	1.32507	1.0587	1.03576	1.14803	1.32447	1.07404	1.07244	1.09761
14.12	1.33248	1.06581	1.04409	1.15106	1.32632	1.07424	1.06449	1.10956
14.13	1.32424	1.06166	1.03377	1.14517	1.33259	1.07758	1.07357	1.1126
14.14	1.3272	1.06567	1.03924	1.14334	1.3239	1.07885	1.05987	1.10371
14.15	1.33228	1.06683	1.04263	1.15096	1.33493	1.08178	1.06421	1.12308
14.16	1.32734	1.05491	1.04712	1.14648	1.32448	1.0721	1.07393	1.09808
14.17	1.32326	1.06438	1.0462	1.12899	1.32869	1.07414	1.06843	1.11154
14.18	1.3349	1.07145	1.0412	1.15404	1.32389	1.06819	1.06698	1.10719
14.19	1.33146	1.07141	1.03722	1.14971	1.32523	1.0704	1.06124	1.11378
14.2	1.32844	1.06676	1.03821	1.14616	1.33532	1.07501	1.07435	1.12084
14.21	1.33024	1.07367	1.03838	1.14373	1.32867	1.08814	1.06471	1.10138
14.22	1.31823	1.0581	1.03869	1.13004	1.33408	1.08596	1.07255	1.109
14.23	1.32778	1.07587	1.03711	1.13706	1.33331	1.092	1.07152	1.10217
14.24	1.32998	1.08269	1.0301	1.14209	1.32673	1.09171	1.06114	1.09662
14.25	1.33503	1.07211	1.04851	1.1471	1.31778	1.07669	1.06217	1.08887
14.26	1.32955	1.08089	1.02627	1.14623	1.31572	1.07315	1.06233	1.08722
14.27	1.32818	1.08437	1.03145	1.13506	1.3201	1.07648	1.06651	1.09044
14.28	1.33217	1.08071	1.0394	1.14066	1.32519	1.08143	1.07555	1.08903
14.29	1.34052	1.08518	1.03869	1.15651	1.326	1.08572	1.07581	1.08645
14.3	1.33669	1.07772	1.04184	1.15177	1.32149	1.07709	1.08198	1.07789
14.31	1.32858	1.07409	1.03259	1.14471	1.31743	1.08195	1.06597	1.07905
14.32	1.32457	1.06843	1.02936	1.14361	1.32737	1.09123	1.06789	1.09208
14.33	1.33122	1.07043	1.04191	1.1458	1.32746	1.08468	1.06983	1.0969
14.34	1.32828	1.0721	1.03937	1.13973	1.32759	1.08741	1.07648	1.08798
14.35	1.33273	1.07742	1.0412	1.14341	1.33692	1.09763	1.07473	1.10222
14.36	1.32468	1.06821	1.03026	1.14325	1.32919	1.09258	1.06476	1.0982
14.37	1.32605	1.06803	1.0299	1.14693	1.3269	1.09049	1.06301	1.09644
14.38	1.33436	1.06796	1.0393	1.15773	1.33543	1.10071	1.06686	1.10318
14.39	1.33365	1.06764	1.04072	1.15511	1.32652	1.09643	1.05718	1.09524
14.4	1.33287	1.0726	1.03479	1.15404	1.32238	1.08553	1.04419	1.10845
14.41	1.34366	1.08285	1.04521	1.1601	1.32017	1.08315	1.05299	1.09713
14.42	1.32762	1.07679	1.02838	1.14373	1.32413	1.08299	1.05504	1.10485
14.43	1.32731	1.06836	1.03178	1.14784	1.31406	1.07743	1.04808	1.09279
14.44	1.3281	1.08143	1.02709	1.14162	1.32262	1.08893	1.05453	1.09584
14.45	1.33084	1.07419	1.03338	1.14915	1.32863	1.08534	1.06061	1.10801
14.46	1.33031	1.07302	1.03673	1.14597	1.32261	1.08477	1.06019	1.09447
14.47	1.32704	1.06995	1.03114	1.14631	1.32853	1.09257	1.05854	1.10262
14.48	1.32819	1.07463	1.03087	1.14485	1.32282	1.07924	1.05587	1.10458
14.49	1.32885	1.06758	1.03725	1.14722	1.32462	1.08049	1.06075	1.10299
14.5	1.32937	1.07612	1.03172	1.14541	1.325	1.08292	1.06351	1.09886
14.51	1.33326	1.07885	1.03345	1.15031	1.32132	1.08352	1.05673	1.09594
14.52	1.34206	1.09512	1.0366	1.15258	1.31888	1.07784	1.05276	1.09948
14.53	1.33442	1.0892	1.02924	1.14702	1.3177	1.07243	1.05412	1.10063
14.54	1.33747	1.08587	1.04162	1.14612	1.31332	1.06935	1.05147	1.09569
14.55	1.33033	1.08502	1.02923	1.14148	1.3207	1.07268	1.05792	1.10395
14.56	1.33662	1.08465	1.03534	1.15096	1.3277	1.0831	1.04759	1.12028
14.57	1.33102	1.0836	1.02449	1.14867	1.32432	1.06775	1.06296	1.1125
14.58	1.33093	1.07388	1.03194	1.15093	1.32397	1.07164	1.06417	1.10676
14.59	1.32973	1.0699	1.0371	1.14722	1.32515	1.07387	1.05624	1.11499
14.6	1.33465	1.08463	1.03437	1.14727	1.32551	1.07048	1.06114	1.11445
14.61	1.32535	1.07757	1.0267	1.13923	1.32109	1.05932	1.06218	1.11363
14.62	1.33373	1.08308	1.02824	1.1521	1.32431	1.06498	1.07032	1.10807
14.63	1.3273	1.07405	1.02981	1.14426	1.31993	1.06811	1.06172	1.10286
14.64	1.32881	1.07407	1.02575	1.15138	1.32118	1.06756	1.06764	1.10068
14.65	1.33352	1.08029	1.03308	1.14988	1.32159	1.07459	1.0627	1.0996
14.66	1.31784	1.06684	1.0256	1.13287	1.32041	1.07386	1.06706	1.09323
14.67	1.3219	1.07465	1.03407	1.12724	1.32545	1.08238	1.07157	1.09262
14.68	1.33422	1.08202	1.04142	1.14234	1.33056	1.08743	1.06485	1.10651
14.69	1.32121	1.06864	1.03784	1.12787	1.33329	1.09557	1.07483	1.09533
14.7	1.33362	1.07685	1.04041	1.14674	1.32961	1.08789	1.07493	1.09395
14.71	1.32209	1.06711	1.0297	1.13879	1.32674	1.08545	1.06759	1.0966
14.72	1.32684	1.07519	1.03034	1.14165	1.32361	1.07765	1.07402	1.09042
14.73	1.32554	1.07184	1.03295	1.13943	1.32576	1.08354	1.07723	1.08665
14.74	1.32821	1.07871	1.0398	1.13293	1.32871	1.08024	1.08816	1.08625
14.75	1.33738	1.08127	1.04401	1.14808	1.33495	1.09083	1.07484	1.10408
14.76	1.32157	1.07671	1.03006	1.12817	1.3243	1.07544	1.07239	1.09586
14.77	1.32571	1.07798	1.03712	1.13021	1.3205	1.07089	1.06679	1.09664
14.78	1.33046	1.07537	1.03822	1.14277	1.33119	1.08197	1.07192	1.10654
14.79	1.33762	1.08817	1.03636	1.14904	1.33041	1.08246	1.06716	1.10878
14.8	1.33608	1.08933	1.02841	1.1515	1.32378	1.08147	1.06389	1.09697
14.81	1.33325	1.08042	1.0405	1.14244	1.32428	1.09028	1.04975	1.10307
14.82	1.33484	1.07992	1.0452	1.14233	1.32962	1.08964	1.06221	1.10462
14.83	1.33116	1.0726	1.03668	1.14841	1.31651	1.0848	1.05208	1.08753
14.84	1.33562	1.07794	1.04256	1.14842	1.32902	1.09396	1.06054	1.1005
14.85	1.32793	1.0647	1.04199	1.14344	1.32312	1.09529	1.04735	1.09757
14.86	1.33015	1.0796	1.02925	1.14617	1.32348	1.09428	1.04729	1.09953
14.87	1.32925	1.07351	1.04593	1.13464	1.32504	1.09813	1.05327	1.09372
14.88	1.32341	1.06781	1.03626	1.13524	1.32113	1.10153	1.04128	1.09233
14.89	1.3231	1.06804	1.03579	1.13472	1.33012	1.09885	1.04744	1.11079
14.9	1.32801	1.07362	1.04225	1.13503	1.31656	1.09434	1.04367	1.0862
14.91	1.32607	1.06601	1.04052	1.13923	1.32294	1.09982	1.04461	1.09523
14.92	1.32916	1.07218	1.03717	1.14369	1.32362	1.09059	1.04827	1.10258
14.93	1.32588	1.06238	1.044	1.139	1.32107	1.1001	1.04263	1.09232
14.94	1.33277	1.08163	1.04155	1.13919	1.31736	1.09922	1.03701	1.08959
14.95	1.32554	1.07264	1.03768	1.13436	1.31434	1.10014	1.03989	1.07855
14.96	1.32756	1.07656	1.02708	1.14498	1.32554	1.10756	1.05124	1.08734
14.97	1.32644	1.07525	1.02764	1.1431	1.32996	1.10529	1.06253	1.08947
14.98	1.32518	1.06652	1.03134	1.14503	1.32011	1.10319	1.05051	1.07926
14.99	1.32819	1.06882	1.02786	1.15295	1.32344	1.1005	1.05162	1.08903
15	1.32783	1.07755	1.02826	1.1436	1.31276	1.08556	1.05092	1.07879
15.01	1.33151	1.07776	1.03179	1.14877	1.32611	1.101	1.0641	1.08288
15.02	1.3424	1.08175	1.03883	1.16394	1.33191	1.0936	1.06705	1.10156
15.03	1.32859	1.06812	1.04317	1.14071	1.32154	1.08884	1.05878	1.08919
15.04	1.33187	1.06745	1.04675	1.14569	1.32672	1.09321	1.0631	1.09319
15.05	1.33224	1.07238	1.04634	1.14233	1.33169	1.0981	1.06835	1.09528
15.06	1.33389	1.0702	1.03918	1.1547	1.32523	1.09571	1.05395	1.09594
15.07	1.33572	1.07605	1.04418	1.14895	1.3302	1.09983	1.05951	1.09848
15.08	1.32936	1.07088	1.03696	1.14558	1.32675	1.09515	1.06128	1.09309
15.09	1.32522	1.06652	1.04391	1.13366	1.33135	1.10562	1.05699	1.0979
15.1	1.33662	1.0755	1.04746	1.14859	1.33091	1.09473	1.07015	1.09497
15.11	1.33117	1.07083	1.04132	1.14587	1.3216	1.08682	1.0689	1.08144
15.12	1.33194	1.07462	1.04451	1.14119	1.32072	1.09349	1.05958	1.08175
15.13	1.33363	1.07387	1.03996	1.14997	1.32411	1.08939	1.06417	1.08964
15.14	1.32319	1.07798	1.02434	1.13595	1.32603	1.09775	1.06537	1.08472
15.15	1.34485	1.08877	1.03708	1.1646	1.33161	1.10311	1.05776	1.1003
15.16	1.32896	1.08031	1.03319	1.13918	1.33537	1.10737	1.06744	1.09578
15.17	1.33072	1.07371	1.04018	1.14315	1.33273	1.10706	1.05608	1.10065
15.18	1.33048	1.07678	1.03855	1.1412	1.32953	1.11232	1.05006	1.09335
15.19	1.33118	1.07976	1.03228	1.14569	1.33346	1.11374	1.06566	1.08635
15.2	1.33314	1.0749	1.04394	1.14425	1.32605	1.10284	1.06111	1.08381
15.21	1.33371	1.0711	1.03934	1.15329	1.3246	1.10716	1.0661	1.07086
15.22	1.33934	1.07893	1.04339	1.15538	1.32189	1.10217	1.07012	1.06528
15.23	1.34092	1.08624	1.03996	1.15529	1.33433	1.12592	1.06726	1.07431
15.24	1.33813	1.08443	1.04089	1.14966	1.33293	1.12353	1.06132	1.07921
15.25	1.33182	1.08081	1.04001	1.13916	1.3358	1.11579	1.06967	1.08605
15.26	1.3335	1.07753	1.04004	1.14615	1.34016	1.12853	1.07403	1.07931
15.27	1.33683	1.08512	1.02979	1.15598	1.33347	1.11362	1.07159	1.08068
15.28	1.33013	1.08206	1.02843	1.14454	1.32696	1.10292	1.06967	1.07751
15.29	1.32243	1.07631	1.02851	1.13198	1.31958	1.10767	1.04983	1.07401
15.3	1.33078	1.07547	1.03449	1.14681	1.33083	1.11065	1.06512	1.08361
15.31	1.32751	1.06292	1.03941	1.14647	1.32859	1.1079	1.06682	1.07925
15.32	1.33027	1.0662	1.04123	1.14817	1.33221	1.11371	1.06537	1.08361
15.33	1.32299	1.07263	1.03144	1.13412	1.32508	1.09977	1.06777	1.078
15.34	1.323	1.06969	1.03408	1.1345	1.32742	1.10435	1.06071	1.086
15.35	1.33357	1.07259	1.04163	1.14951	1.31458	1.09623	1.05237	1.07101
15.36	1.33237	1.07292	1.03417	1.15314	1.3382	1.11551	1.06879	1.09311
15.37	1.33051	1.07809	1.03469	1.14352	1.31865	1.10554	1.05599	1.06787
15.38	1.32737	1.06776	1.03265	1.14775	1.327	1.11578	1.05611	1.07774
15.39	1.32894	1.07032	1.03853	1.14368	1.33405	1.11265	1.07431	1.08039
15.4	1.33424	1.08442	1.04377	1.13796	1.31573	1.09412	1.06024	1.06822
15.41	1.33516	1.08784	1.03519	1.14467	1.32172	1.09346	1.0705	1.07343
15.42	1.3355	1.08024	1.03031	1.15701	1.31853	1.0976	1.06873	1.06307
15.43	1.33727	1.09197	1.03377	1.14695	1.33252	1.10092	1.09011	1.0728
15.44	1.32329	1.08599	1.02214	1.13052	1.3233	1.10232	1.07258	1.06616
15.45	1.33923	1.09175	1.03699	1.14881	1.32271	1.10254	1.06705	1.07001
15.46	1.34003	1.08149	1.04131	1.15646	1.32293	1.10562	1.06946	1.06498
15.47	1.33841	1.08149	1.03578	1.15767	1.33269	1.11604	1.06438	1.08336
15.48	1.33429	1.07787	1.03746	1.15002	1.31996	1.09995	1.05992	1.07296
15.49	1.34145	1.08539	1.04284	1.15472	1.33319	1.11276	1.07039	1.08203
15.5	1.33349	1.08054	1.04007	1.14327	1.31921	1.1038	1.058	1.06908
15.51	1.33427	1.07879	1.03757	1.149	1.33231	1.11203	1.06797	1.08303
15.52	1.33099	1.06773	1.04141	1.14824	1.32791	1.11074	1.07117	1.0703
15.53	1.33155	1.07644	1.03958	1.14308	1.32923	1.11012	1.07575	1.06962
15.54	1.32745	1.06778	1.04176	1.13966	1.32443	1.10739	1.07103	1.06527
15.55	1.32651	1.0696	1.04386	1.13384	1.32798	1.10694	1.08032	1.0652
15.56	1.33568	1.08009	1.04451	1.14477	1.33189	1.10634	1.08923	1.06652
15.57	1.33482	1.07572	1.05119	1.14074	1.33417	1.10693	1.09327	1.06747
15.58	1.32821	1.07018	1.04012	1.14069	1.33047	1.10435	1.08627	1.06806
15.59	1.32536	1.07378	1.03822	1.13237	1.32321	1.09449	1.08636	1.06004
15.6	1.32379	1.06108	1.04611	1.1334	1.33139	1.09946	1.08655	1.07508
15.61	1.33519	1.07776	1.04445	1.14587	1.326	1.09556	1.09185	1.06028
15.62	1.33542	1.07828	1.05002	1.14081	1.33009	1.09284	1.09605	1.06894
15.63	1.32763	1.06386	1.05114	1.13511	1.3339	1.09913	1.09925	1.0687
15.64	1.33428	1.07719	1.04209	1.14644	1.33406	1.09913	1.0919	1.07661
15.65	1.32822	1.07265	1.05168	1.12772	1.33075	1.09681	1.09685	1.06569
15.66	1.3232	1.06509	1.04537	1.12895	1.33442	1.10519	1.08738	1.07589
15.67	1.33497	1.0753	1.05507	1.1379	1.33848	1.10126	1.09727	1.07993
15.68	1.32668	1.06217	1.05953	1.12667	1.32806	1.08892	1.10013	1.0637
15.69	1.3359	1.07698	1.0553	1.13829	1.32884	1.09624	1.09406	1.06439
15.7	1.33365	1.07712	1.05669	1.13156	1.33969	1.10305	1.09673	1.08167
15.71	1.32453	1.06781	1.04843	1.12664	1.33869	1.09559	1.10259	1.08081
15.72	1.33597	1.07963	1.04201	1.14815	1.33715	1.10304	1.10326	1.06867
15.73	1.32405	1.07414	1.03799	1.12917	1.33612	1.10868	1.08141	1.0825
15.74	1.32873	1.06696	1.04417	1.14121	1.33359	1.10498	1.08171	1.07974
15.75	1.33034	1.06882	1.05067	1.13724	1.33616	1.10087	1.09476	1.07714
15.76	1.32228	1.06512	1.04234	1.12957	1.33229	1.10381	1.08001	1.07944
15.77	1.32205	1.06195	1.04121	1.13304	1.32901	1.08923	1.09374	1.07229
15.78	1.33155	1.07662	1.04388	1.13897	1.33122	1.09146	1.09333	1.07593
15.79	1.32838	1.06566	1.04852	1.13762	1.32484	1.09069	1.08081	1.07361
15.8	1.32139	1.05567	1.04884	1.13031	1.33305	1.09242	1.09112	1.08171
15.81	1.32353	1.06059	1.05073	1.12899	1.33038	1.09464	1.09232	1.07165
15.82	1.32399	1.06064	1.057	1.12414	1.32596	1.08711	1.09552	1.06509
15.83	1.32425	1.06817	1.05468	1.11979	1.32806	1.08241	1.09178	1.07883
15.84	1.33022	1.07431	1.05034	1.13208	1.32545	1.09034	1.09181	1.06431
15.85	1.32176	1.06961	1.0453	1.12132	1.33152	1.08908	1.10909	1.06288
15.86	1.33311	1.07738	1.04855	1.13762	1.32743	1.08171	1.10591	1.06349
15.87	1.33007	1.07654	1.03998	1.13916	1.32918	1.09066	1.1001	1.06474
15.88	1.32957	1.07465	1.04607	1.1342	1.33504	1.08042	1.12051	1.06856
15.89	1.33317	1.08153	1.04137	1.1404	1.32891	1.06923	1.11689	1.06833
15.9	1.32218	1.06474	1.04878	1.12369	1.32621	1.07365	1.10348	1.0711
15.91	1.32894	1.07412	1.04406	1.13505	1.3292	1.0654	1.11869	1.07097
15.92	1.3265	1.05851	1.05168	1.13699	1.32828	1.07339	1.11366	1.06594
15.93	1.32433	1.05935	1.05809	1.12513	1.33284	1.0701	1.124	1.06977
15.94	1.33554	1.06774	1.05884	1.14285	1.33562	1.08267	1.11298	1.07558
15.95	1.32772	1.07157	1.04069	1.13771	1.32285	1.06876	1.10663	1.06441
15.96	1.32589	1.07073	1.03661	1.13795	1.32527	1.07186	1.10665	1.06731
15.97	1.3241	1.06831	1.03618	1.13645	1.32725	1.07423	1.09827	1.07843
15.98	1.32704	1.07413	1.02675	1.14634	1.32537	1.06863	1.11055	1.06673
15.99	1.32467	1.07123	1.03099	1.13975	1.32615	1.06645	1.11384	1.06741
16	1.32689	1.06802	1.04258	1.13739	1.32495	1.07481	1.1128	1.0571
16.01	1.33304	1.0842	1.04556	1.13373	1.32878	1.07609	1.11461	1.06347
16.02	1.32357	1.07167	1.02891	1.13865	1.3205	1.06295	1.10915	1.06178
16.03	1.33021	1.07522	1.03402	1.14613	1.31875	1.0607	1.10919	1.05962
16.04	1.33315	1.06655	1.04986	1.14667	1.31945	1.05808	1.11447	1.05844
16.05	1.32571	1.07045	1.03071	1.14315	1.32631	1.06597	1.13015	1.05104
16.06	1.34015	1.09215	1.03865	1.1491	1.32187	1.06201	1.11832	1.0565
16.07	1.33128	1.07366	1.03683	1.14754	1.33012	1.07317	1.12135	1.06268
16.08	1.32685	1.06258	1.04271	1.14226	1.33536	1.07896	1.1195	1.07187
16.09	1.32408	1.07717	1.02916	1.13442	1.33358	1.07486	1.13484	1.0553
16.1	1.32385	1.07519	1.03246	1.13277	1.34151	1.06748	1.13484	1.08255
16.11	1.3162	1.06611	1.02155	1.1334	1.33887	1.07205	1.1344	1.07193
16.12	1.32841	1.07065	1.04386	1.13728	1.33284	1.06542	1.12977	1.06838
16.13	1.32903	1.07498	1.03382	1.14381	1.3403	1.07222	1.14141	1.06786
16.14	1.32415	1.07038	1.02894	1.14118	1.34816	1.07485	1.14954	1.07626
16.15	1.32922	1.074	1.03018	1.14845	1.33736	1.07141	1.13434	1.06884
16.16	1.32816	1.07525	1.03116	1.14393	1.33273	1.06344	1.13542	1.06408
16.17	1.33711	1.08241	1.03969	1.15028	1.33988	1.07339	1.13754	1.06975
16.18	1.32719	1.0736	1.03864	1.13643	1.33036	1.06597	1.12736	1.06418
16.19	1.32824	1.07411	1.02793	1.14809	1.34075	1.08138	1.12654	1.07552
16.2	1.32844	1.06575	1.04065	1.14488	1.32935	1.07871	1.11831	1.05835
16.21	1.33103	1.07414	1.03501	1.14816	1.33789	1.0798	1.12948	1.06689
16.22	1.33054	1.0738	1.03242	1.14966	1.33215	1.08168	1.12363	1.05673
16.23	1.32824	1.06731	1.03273	1.1501	1.32965	1.0833	1.12198	1.05051
16.24	1.33607	1.06792	1.05042	1.15166	1.32905	1.08527	1.12336	1.04548
16.25	1.32504	1.07313	1.01947	1.14916	1.33478	1.08283	1.12302	1.06281
16.26	1.31915	1.06448	1.02819	1.13579	1.337	1.08535	1.13186	1.05643
16.27	1.33135	1.07351	1.03823	1.14656	1.3382	1.09236	1.12808	1.05628
16.28	1.33777	1.07223	1.04358	1.15782	1.33499	1.08739	1.13472	1.04614
16.29	1.33655	1.06687	1.04165	1.16168	1.33637	1.09426	1.13294	1.04443
16.3	1.33686	1.06396	1.05098	1.15664	1.34575	1.09752	1.14284	1.05425
16.31	1.33093	1.07056	1.03271	1.15332	1.33808	1.08587	1.13633	1.05384
16.32	1.32942	1.07949	1.0373	1.1373	1.34455	1.09328	1.12976	1.06957
16.33	1.33182	1.07503	1.04064	1.14407	1.33633	1.08277	1.12602	1.06361
16.34	1.3293	1.07679	1.03217	1.14422	1.35413	1.09734	1.14084	1.0778
16.35	1.32287	1.06406	1.03354	1.13998	1.34143	1.08518	1.12827	1.07157
16.36	1.33696	1.08384	1.03494	1.15286	1.33974	1.09956	1.12802	1.05277
16.37	1.32496	1.06989	1.03134	1.14137	1.34386	1.09426	1.13555	1.06068
16.38	1.33666	1.08215	1.04624	1.14352	1.34417	1.09309	1.1322	1.06623
16.39	1.32379	1.07422	1.03127	1.13462	1.35232	1.10269	1.14134	1.06723
16.4	1.33036	1.07827	1.03992	1.13826	1.33295	1.09118	1.128	1.04424
16.41	1.3237	1.07946	1.03153	1.12919	1.33538	1.09963	1.12906	1.04044
16.42	1.33087	1.08067	1.03044	1.14577	1.34321	1.09851	1.1335	1.05682
16.43	1.33619	1.08387	1.03761	1.14865	1.33563	1.09646	1.12523	1.04855
16.44	1.32616	1.0824	1.0306	1.133	1.33864	1.10369	1.12161	1.05249
16.45	1.33136	1.08547	1.03589	1.13743	1.33816	1.1014	1.12552	1.0495
16.46	1.32572	1.08672	1.01846	1.13879	1.33281	1.09522	1.12531	1.04257
16.47	1.33205	1.08928	1.02897	1.14167	1.34532	1.10696	1.13332	1.05356
16.48	1.32926	1.08078	1.04172	1.13164	1.34093	1.09993	1.12766	1.0558
16.49	1.32663	1.07349	1.04302	1.13121	1.33378	1.0881	1.12831	1.04923
16.5	1.32065	1.06556	1.04549	1.1224	1.33426	1.09459	1.11928	1.05336
16.51	1.3269	1.07576	1.04325	1.12947	1.33229	1.09098	1.12445	1.0466
16.52	1.32898	1.07273	1.04252	1.13788	1.33687	1.10441	1.12485	1.04375
16.53	1.3195	1.06655	1.04309	1.12097	1.33117	1.1008	1.1183	1.04004
16.54	1.32248	1.07642	1.03165	1.12913	1.32993	1.1079	1.11093	1.03723
16.55	1.32376	1.07386	1.03423	1.1322	1.32974	1.10566	1.11122	1.03881
16.56	1.33041	1.08495	1.03359	1.13779	1.33006	1.10582	1.11774	1.03243
16.57	1.32235	1.07743	1.03274	1.12685	1.33998	1.11404	1.1216	1.04499
16.58	1.33097	1.08287	1.03454	1.14022	1.3299	1.10746	1.10619	1.04267
16.59	1.33074	1.08137	1.03191	1.14346	1.33854	1.10519	1.12307	1.04911
16.6	1.34025	1.09912	1.02688	1.15325	1.33359	1.10069	1.12071	1.04374
16.61	1.32476	1.09029	1.01968	1.13204	1.33739	1.09107	1.12908	1.05451
16.62	1.33392	1.08818	1.03005	1.1461	1.33619	1.09518	1.12434	1.05226
16.63	1.33738	1.09062	1.03351	1.14872	1.33019	1.09722	1.12127	1.03811
16.64	1.33739	1.08454	1.03611	1.15215	1.32967	1.09657	1.11243	1.04693
16.65	1.33532	1.08941	1.02546	1.15228	1.33345	1.09648	1.1245	1.04374
16.66	1.33313	1.09027	1.02358	1.14808	1.32634	1.09953	1.10944	1.03853
16.67	1.33435	1.08648	1.02706	1.15138	1.32479	1.0946	1.10902	1.04023
16.68	1.33349	1.09231	1.02221	1.14819	1.32762	1.0986	1.11347	1.03846
16.69	1.3253	1.08325	1.01828	1.14127	1.32905	1.10034	1.10992	1.04407
16.7	1.33512	1.09703	1.02528	1.14472	1.33363	1.10213	1.11841	1.0448
16.71	1.33615	1.09509	1.02355	1.15052	1.33672	1.1037	1.12166	1.04755
16.72	1.32709	1.09172	1.01852	1.13715	1.32989	1.08827	1.11959	1.04851
16.73	1.34058	1.09012	1.03934	1.15139	1.33523	1.10002	1.11263	1.05721
16.74	1.33029	1.08685	1.033	1.13623	1.32337	1.08803	1.10058	1.05239
16.75	1.33617	1.0923	1.03149	1.14614	1.32908	1.0908	1.11314	1.05072
16.76	1.33428	1.09271	1.02932	1.14328	1.33002	1.08977	1.11989	1.04698
16.77	1.34153	1.09266	1.0454	1.14572	1.3391	1.09309	1.1226	1.06363
16.78	1.34306	1.10737	1.03607	1.14363	1.33319	1.09871	1.11721	1.04855
16.79	1.34488	1.09201	1.04872	1.15113	1.332	1.09623	1.11304	1.05256
16.8	1.33421	1.08692	1.0353	1.14323	1.33166	1.10327	1.1133	1.04403
16.81	1.3441	1.09102	1.0412	1.15707	1.32814	1.10255	1.1055	1.0441
16.82	1.34384	1.09126	1.05154	1.14684	1.33573	1.11398	1.11053	1.046
16.83	1.33936	1.08703	1.0357	1.15476	1.33049	1.10014	1.10751	1.05048
16.84	1.34148	1.09462	1.04062	1.14807	1.32789	1.09602	1.09949	1.05661
16.85	1.34064	1.08452	1.04699	1.14989	1.32943	1.09417	1.11464	1.0465
16.86	1.33987	1.08345	1.04468	1.15121	1.32274	1.0927	1.10193	1.04453
16.87	1.34343	1.09739	1.03251	1.15727	1.32595	1.08978	1.10825	1.04903
16.88	1.33809	1.08976	1.03466	1.15017	1.32429	1.09344	1.0989	1.05086
16.89	1.33899	1.08248	1.04454	1.15019	1.33875	1.10992	1.11302	1.05536
16.9	1.34318	1.09783	1.03903	1.15041	1.3308	1.10081	1.10875	1.04927
16.91	1.34379	1.0962	1.03573	1.15635	1.3249	1.08959	1.10515	1.04985
16.92	1.34495	1.09311	1.03963	1.15848	1.34073	1.10619	1.11637	1.06075
16.93	1.33679	1.09275	1.03745	1.14176	1.33602	1.10526	1.10933	1.05721
16.94	1.33963	1.08449	1.04742	1.14718	1.33089	1.1077	1.09921	1.05227
16.95	1.34778	1.09343	1.05122	1.15429	1.32927	1.11274	1.09387	1.04843
16.96	1.34126	1.08262	1.05074	1.14972	1.32705	1.1169	1.08898	1.04345
16.97	1.33471	1.08541	1.0497	1.13267	1.32824	1.12132	1.08547	1.04539
16.98	1.33807	1.09025	1.03271	1.1514	1.33518	1.11546	1.09298	1.0614
16.99	1.34045	1.09329	1.04076	1.1468	1.33064	1.11798	1.0856	1.05489
17	1.33491	1.08841	1.04132	1.13799	1.32411	1.11458	1.08239	1.0453
17.01	1.33011	1.07952	1.03634	1.13976	1.32584	1.10945	1.08513	1.05228
17.02	1.33739	1.08197	1.03919	1.15181	1.3222	1.11302	1.07525	1.0495
17.03	1.32991	1.08289	1.02953	1.14226	1.32041	1.10749	1.07998	1.04597
17.04	1.33674	1.08499	1.04742	1.13995	1.31792	1.10329	1.0787	1.04547
17.05	1.34357	1.08994	1.057	1.14242	1.32528	1.11204	1.07664	1.05686
17.06	1.32773	1.08348	1.0376	1.12926	1.32072	1.11603	1.06312	1.05493
17.07	1.33394	1.08082	1.04197	1.14232	1.32925	1.11302	1.07514	1.06726
17.08	1.33596	1.07786	1.04383	1.14814	1.33104	1.11466	1.07981	1.06531
17.09	1.33608	1.07924	1.04517	1.14589	1.32116	1.1093	1.07161	1.05454
17.1	1.35096	1.09342	1.05235	1.16068	1.3198	1.09767	1.07013	1.06474
17.11	1.34081	1.09365	1.03083	1.15623	1.33174	1.11361	1.08179	1.06615
17.12	1.33735	1.08441	1.03932	1.14929	1.33031	1.10399	1.08423	1.0701
17.13	1.33765	1.08625	1.03016	1.15649	1.32357	1.10495	1.07783	1.05879
17.14	1.33804	1.09685	1.02426	1.15262	1.32148	1.09197	1.08317	1.06158
17.15	1.33053	1.08907	1.01669	1.14929	1.32753	1.09405	1.09004	1.06749
17.16	1.33866	1.08727	1.02741	1.16029	1.32594	1.10135	1.07866	1.06759
17.17	1.33456	1.0864	1.02309	1.15546	1.33128	1.10371	1.08707	1.06992
17.18	1.33355	1.08637	1.03471	1.14275	1.34064	1.11397	1.08124	1.0884
17.19	1.3297	1.07083	1.04438	1.13964	1.32529	1.10008	1.0731	1.07287
17.2	1.32947	1.07811	1.03626	1.13966	1.33109	1.09905	1.07906	1.08227
17.21	1.33146	1.0724	1.0404	1.1459	1.33044	1.10954	1.0744	1.07459
17.22	1.33106	1.07644	1.03739	1.14391	1.32866	1.09792	1.07304	1.08344
17.23	1.32606	1.06855	1.03743	1.13966	1.33127	1.08943	1.0916	1.07987
17.24	1.33099	1.07211	1.03609	1.149	1.32854	1.10332	1.08349	1.06714
17.25	1.32817	1.07496	1.02789	1.14715	1.325	1.09171	1.08258	1.07119
17.26	1.34308	1.08792	1.03218	1.16566	1.33579	1.10383	1.08975	1.07828
17.27	1.34238	1.08354	1.03468	1.16593	1.32356	1.09229	1.08054	1.06908
17.28	1.34679	1.08763	1.04258	1.16525	1.32862	1.09383	1.08887	1.07161
17.29	1.33821	1.0719	1.04439	1.15841	1.32341	1.09181	1.08289	1.06683
17.3	1.33509	1.08488	1.029	1.15289	1.32427	1.10249	1.07154	1.06946
17.31	1.33785	1.07654	1.0362	1.16061	1.32224	1.09846	1.07595	1.06412
17.32	1.33488	1.08297	1.03655	1.14743	1.32178	1.09582	1.08535	1.05614
17.33	1.33283	1.08056	1.03654	1.14493	1.32597	1.09177	1.08313	1.07297
17.34	1.33384	1.08988	1.02843	1.14575	1.33366	1.10057	1.08778	1.07833
17.35	1.34358	1.08494	1.04298	1.15996	1.32503	1.09995	1.07343	1.07205
17.36	1.33068	1.08249	1.02946	1.14448	1.32942	1.10574	1.07648	1.0739
17.37	1.34066	1.0781	1.04624	1.15665	1.31516	1.09525	1.07024	1.0556
17.38	1.33952	1.08061	1.03917	1.15803	1.32287	1.10433	1.07525	1.06031
17.39	1.33546	1.0834	1.02782	1.15617	1.32514	1.10421	1.08083	1.06042
17.4	1.32968	1.07499	1.02991	1.14881	1.3266	1.10845	1.07299	1.06759
17.41	1.32972	1.08038	1.0294	1.1443	1.31056	1.08634	1.06729	1.05636
17.42	1.33671	1.06891	1.0465	1.15578	1.31669	1.08891	1.07175	1.06441
17.43	1.33209	1.07048	1.0413	1.14835	1.32216	1.0988	1.07332	1.06622
17.44	1.33045	1.07672	1.04333	1.13679	1.32083	1.09409	1.07197	1.06912
17.45	1.3388	1.07106	1.0518	1.15384	1.31699	1.09702	1.07171	1.05683
17.46	1.3286	1.07112	1.03138	1.14861	1.31866	1.09996	1.06457	1.06513
17.47	1.33916	1.07909	1.03895	1.15882	1.31637	1.09679	1.05913	1.06816
17.48	1.33682	1.06907	1.04095	1.16089	1.32535	1.09562	1.07886	1.0718
17.49	1.33808	1.07883	1.04553	1.15062	1.31554	1.0955	1.06216	1.06441
17.5	1.33495	1.0874	1.03765	1.14237	1.3257	1.09704	1.07875	1.07133
17.51	1.33443	1.08548	1.03616	1.14435	1.32479	1.10101	1.07387	1.06991
17.52	1.32916	1.07725	1.02903	1.14628	1.32109	1.0969	1.0718	1.06706
17.53	1.33447	1.08022	1.02727	1.15736	1.31906	1.09791	1.07781	1.05486
17.54	1.33043	1.06936	1.03752	1.14896	1.32391	1.10857	1.0724	1.06138
17.55	1.34106	1.07403	1.04599	1.16157	1.31416	1.0943	1.07082	1.05351
17.56	1.33442	1.06899	1.03893	1.15724	1.31318	1.09587	1.06535	1.05498
17.57	1.33439	1.07099	1.04322	1.15147	1.316	1.10044	1.06891	1.05364
17.58	1.33915	1.08788	1.03982	1.14974	1.3239	1.10593	1.07823	1.05819
17.59	1.32792	1.07587	1.02544	1.14793	1.3184	1.10014	1.07527	1.0535
17.6	1.33198	1.07688	1.04226	1.14121	1.31861	1.09594	1.07379	1.05989
17.61	1.34007	1.07652	1.05546	1.14834	1.32654	1.10465	1.07063	1.07374
17.62	1.3377	1.08258	1.05386	1.13854	1.32534	1.10949	1.06882	1.06757
17.63	1.3321	1.08149	1.05676	1.12366	1.32757	1.1106	1.06833	1.07244
17.64	1.32555	1.07476	1.04786	1.12296	1.32156	1.10494	1.06971	1.062
17.65	1.33092	1.07664	1.04894	1.13281	1.32522	1.11433	1.06307	1.06797
17.66	1.3324	1.0802	1.05788	1.12457	1.3306	1.11326	1.07996	1.06552
17.67	1.33104	1.07916	1.05155	1.12827	1.32145	1.10849	1.06717	1.06061
17.68	1.33354	1.08824	1.04306	1.13333	1.33134	1.11231	1.08048	1.06782
17.69	1.3283	1.08044	1.03806	1.13306	1.33008	1.11802	1.07912	1.06007
17.7	1.32802	1.07682	1.0459	1.12864	1.32345	1.10721	1.06765	1.06642
17.71	1.33485	1.0799	1.04444	1.14306	1.33147	1.10826	1.07976	1.07309
17.72	1.33564	1.07048	1.04999	1.14868	1.32969	1.11766	1.07828	1.06032
17.73	1.33742	1.08262	1.04229	1.14845	1.32785	1.11179	1.08182	1.05828
17.74	1.33369	1.08385	1.0385	1.14203	1.32252	1.11239	1.06888	1.05745
17.75	1.33403	1.07438	1.04202	1.14854	1.32704	1.11044	1.08239	1.05708
17.76	1.33803	1.08651	1.03869	1.14945	1.32488	1.10669	1.07258	1.06556
17.77	1.33015	1.07744	1.03307	1.14477	1.33022	1.10657	1.07793	1.07357
17.78	1.33028	1.07206	1.02933	1.15346	1.33416	1.10244	1.0834	1.08205
17.79	1.32452	1.06426	1.03224	1.1448	1.32968	1.10087	1.07961	1.0764
17.8	1.32758	1.07296	1.0275	1.14803	1.33307	1.10902	1.07606	1.07995
17.81	1.32807	1.06976	1.03925	1.14154	1.3227	1.10734	1.07691	1.05506
17.82	1.32453	1.07287	1.02935	1.13936	1.32816	1.11976	1.0744	1.05822
17.83	1.32599	1.07279	1.02789	1.14414	1.33961	1.12363	1.09016	1.06683
17.84	1.32712	1.07067	1.03669	1.14079	1.33238	1.12468	1.07876	1.05916
17.85	1.33028	1.07463	1.02612	1.15391	1.33914	1.13223	1.07713	1.06977
17.86	1.32909	1.07022	1.03366	1.14853	1.33534	1.11351	1.08194	1.07506
17.87	1.33242	1.07815	1.03685	1.14595	1.33412	1.11246	1.07615	1.07892
17.88	1.3311	1.08008	1.02596	1.15086	1.3337	1.11992	1.07576	1.07052
17.89	1.33191	1.07437	1.02536	1.1586	1.32675	1.10949	1.0763	1.06355
17.9	1.32976	1.07404	1.02085	1.15794	1.32939	1.11928	1.07856	1.05757
17.91	1.32649	1.0749	1.0182	1.15195	1.32812	1.12028	1.06778	1.06425
17.92	1.32532	1.07151	1.02209	1.14897	1.33139	1.12526	1.07694	1.05791
17.93	1.33567	1.07497	1.03058	1.16205	1.33077	1.12912	1.07763	1.05153
17.94	1.32471	1.06752	1.02915	1.14497	1.33561	1.13063	1.07697	1.0628
17.95	1.32273	1.06933	1.01928	1.14754	1.33108	1.11955	1.07552	1.06462
17.96	1.3286	1.07401	1.02665	1.15015	1.32279	1.11346	1.07595	1.04982
17.97	1.33525	1.07935	1.0309	1.15672	1.33288	1.12398	1.08015	1.05976
17.98	1.32571	1.07504	1.02681	1.14236	1.32719	1.11444	1.07785	1.05791
17.99	1.32769	1.0722	1.03053	1.14626	1.33743	1.12603	1.08318	1.06594
18	1.32626	1.07457	1.02876	1.14232	1.33517	1.11641	1.08801	1.06547
18.01	1.33122	1.07075	1.03725	1.14974	1.33263	1.11236	1.08923	1.06208
18.02	1.33821	1.08011	1.03903	1.15559	1.33902	1.11226	1.09875	1.06844
18.03	1.32756	1.06719	1.04101	1.14115	1.3396	1.12896	1.08698	1.06441
18.04	1.33015	1.07523	1.03527	1.14488	1.33753	1.12171	1.0864	1.06747
18.05	1.32152	1.07384	1.023	1.13717	1.32772	1.10734	1.08226	1.06218
18.06	1.33161	1.08302	1.03357	1.14243	1.32996	1.12009	1.0691	1.06772
18.07	1.31994	1.06794	1.03717	1.12618	1.33001	1.1175	1.07292	1.06671
18.08	1.33576	1.0783	1.04366	1.1474	1.3257	1.10956	1.07635	1.06082
18.09	1.32642	1.06787	1.04279	1.13624	1.32268	1.10242	1.06423	1.07287
18.1	1.33123	1.071	1.04612	1.14147	1.32578	1.11774	1.06416	1.0647
18.11	1.3296	1.07307	1.04133	1.1401	1.32625	1.11208	1.06867	1.06727
18.12	1.32817	1.06957	1.04145	1.13995	1.3291	1.11989	1.06969	1.06519
18.13	1.33232	1.07664	1.0424	1.1421	1.32614	1.10683	1.05936	1.08167
18.14	1.33934	1.07584	1.06057	1.14254	1.32962	1.10805	1.07019	1.07827
18.15	1.33936	1.08235	1.05862	1.13825	1.32895	1.11778	1.06748	1.06924
18.16	1.33493	1.06365	1.0675	1.13719	1.32395	1.11062	1.06747	1.06428
18.17	1.32131	1.05727	1.04846	1.12898	1.32465	1.1066	1.06651	1.07118
18.18	1.3319	1.06635	1.04457	1.14877	1.32153	1.09773	1.06332	1.07574
18.19	1.33176	1.0694	1.05424	1.13671	1.32712	1.10263	1.05667	1.09094
18.2	1.33598	1.07397	1.04304	1.15253	1.32712	1.10822	1.06297	1.07908
18.21	1.34277	1.07713	1.04207	1.16617	1.32683	1.09743	1.06341	1.08893
18.22	1.34103	1.08413	1.04559	1.15244	1.3209	1.09742	1.0588	1.07898
18.23	1.33345	1.06934	1.04642	1.14791	1.32498	1.09307	1.05624	1.09575
18.24	1.33189	1.0701	1.0397	1.14969	1.32932	1.1118	1.0532	1.09035
18.25	1.33058	1.06754	1.04691	1.14245	1.32828	1.09562	1.06421	1.09349
18.26	1.33205	1.07113	1.0485	1.14106	1.33125	1.11291	1.05651	1.09071
18.27	1.33558	1.07164	1.04998	1.14747	1.33719	1.11863	1.06387	1.09226
18.28	1.3241	1.07201	1.03858	1.13077	1.33219	1.11649	1.05177	1.09392
18.29	1.33082	1.07471	1.03902	1.14351	1.33278	1.10623	1.06538	1.09264
18.3	1.32814	1.06461	1.03388	1.15135	1.32272	1.10386	1.04753	1.08783
18.31	1.3306	1.06753	1.03946	1.14931	1.32718	1.11776	1.05352	1.07868
18.32	1.33139	1.07889	1.03049	1.14861	1.32999	1.1087	1.061	1.08758
18.33	1.34275	1.09211	1.03947	1.15445	1.32418	1.10535	1.05291	1.08465
18.34	1.34474	1.08704	1.04617	1.15782	1.3209	1.10322	1.05497	1.0768
18.35	1.3343	1.0847	1.03885	1.14234	1.33509	1.11468	1.06736	1.08773
18.36	1.3212	1.07505	1.02909	1.12977	1.33067	1.10558	1.06072	1.09268
18.37	1.33121	1.08198	1.04007	1.13659	1.32692	1.11055	1.06257	1.07658
18.38	1.33622	1.07579	1.04453	1.15004	1.32109	1.11436	1.0586	1.06213
18.39	1.32707	1.07908	1.03683	1.13259	1.33359	1.12815	1.0541	1.08307
18.4	1.32463	1.08115	1.03368	1.12778	1.32843	1.11512	1.0539	1.08409
18.41	1.32478	1.07467	1.03708	1.1312	1.33581	1.11339	1.06691	1.09126
18.42	1.32432	1.07589	1.03306	1.13265	1.32982	1.11502	1.06152	1.08017
18.43	1.33514	1.07473	1.05686	1.13719	1.32762	1.11541	1.0564	1.07936
18.44	1.33448	1.07771	1.04795	1.14106	1.33232	1.12177	1.05921	1.08158
18.45	1.33191	1.07999	1.04208	1.13827	1.32893	1.12237	1.05204	1.07963
18.46	1.32482	1.06417	1.04526	1.13369	1.326	1.13418	1.04259	1.06921
18.47	1.33805	1.07843	1.05898	1.13857	1.33784	1.13498	1.05428	1.08624
18.48	1.33837	1.0828	1.06197	1.13237	1.3259	1.12114	1.0511	1.07436
18.49	1.33841	1.08631	1.0628	1.1283	1.33577	1.12065	1.05472	1.09558
18.5	1.33593	1.07682	1.0691	1.12556	1.32911	1.12106	1.04745	1.08588
18.51	1.33636	1.07997	1.05963	1.1325	1.33102	1.13436	1.04033	1.08358
18.52	1.32487	1.05627	1.05408	1.13303	1.32772	1.12997	1.05283	1.06788
18.53	1.32811	1.05514	1.06071	1.13549	1.32419	1.12893	1.04567	1.06726
18.54	1.33366	1.06053	1.06633	1.13819	1.32945	1.13573	1.05475	1.06419
18.55	1.3312	1.07285	1.05603	1.1305	1.32508	1.12828	1.04395	1.07182
18.56	1.33676	1.08363	1.05882	1.13071	1.32935	1.12898	1.05208	1.07373
18.57	1.32663	1.08584	1.05926	1.10399	1.3274	1.13004	1.05652	1.06338
18.58	1.33386	1.07865	1.07034	1.1177	1.33298	1.14222	1.04445	1.07618
18.59	1.33036	1.07261	1.06147	1.12361	1.33595	1.14458	1.04759	1.07797
18.6	1.33349	1.08128	1.0654	1.11899	1.32134	1.13724	1.03748	1.05934
18.61	1.32715	1.08396	1.06167	1.10478	1.33234	1.14173	1.05567	1.06409
18.62	1.33691	1.09564	1.06611	1.1125	1.33252	1.14467	1.04475	1.07212
18.63	1.33984	1.08748	1.07023	1.12353	1.32577	1.1303	1.04407	1.07128
18.64	1.33419	1.08623	1.06405	1.11715	1.32216	1.12961	1.04263	1.06448
18.65	1.32319	1.08903	1.05536	1.09632	1.33008	1.13562	1.04516	1.07528
18.66	1.3304	1.09485	1.06813	1.0956	1.3288	1.13294	1.05007	1.07015
18.67	1.31986	1.07964	1.05749	1.09551	1.32288	1.13122	1.04985	1.05743
18.68	1.31241	1.08261	1.05126	1.08056	1.32688	1.1354	1.0402	1.07242
18.69	1.322	1.08281	1.05077	1.10398	1.33185	1.13492	1.04671	1.0789
18.7	1.32627	1.08077	1.06333	1.10418	1.33301	1.13526	1.04622	1.08187
18.71	1.33097	1.07433	1.06875	1.11648	1.32941	1.12575	1.0415	1.08748
18.72	1.33163	1.08003	1.06656	1.11465	1.32958	1.12271	1.04994	1.08292
18.73	1.33117	1.0897	1.06297	1.10756	1.3364	1.13529	1.0519	1.08469
18.74	1.32832	1.0873	1.06649	1.09967	1.32966	1.13081	1.05396	1.07071
18.75	1.3247	1.09124	1.06161	1.0917	1.33964	1.14316	1.05371	1.08265
18.76	1.32869	1.08458	1.06811	1.10166	1.33398	1.14175	1.04941	1.07432
18.77	1.32232	1.08242	1.05666	1.09951	1.32058	1.13469	1.03599	1.06164
18.78	1.32939	1.08453	1.0725	1.09913	1.33033	1.13424	1.05398	1.06873
18.79	1.33153	1.09433	1.0694	1.09763	1.32788	1.13321	1.05153	1.06613
18.8	1.32944	1.08989	1.07069	1.09572	1.32397	1.12907	1.04819	1.0641
18.81	1.33499	1.09296	1.08129	1.09573	1.33237	1.13844	1.05238	1.07093
18.82	1.32803	1.08027	1.07225	1.10029	1.3377	1.14475	1.05484	1.07505
18.83	1.31849	1.06713	1.07607	1.08634	1.32586	1.13355	1.0389	1.0731
18.84	1.33573	1.08679	1.08244	1.10253	1.32622	1.13186	1.04152	1.07324
18.85	1.32244	1.06564	1.07175	1.10158	1.32786	1.13262	1.04546	1.07268
18.86	1.33055	1.07344	1.0714	1.1138	1.33491	1.14658	1.04226	1.07844
18.87	1.3277	1.07248	1.08177	1.09777	1.33255	1.14036	1.05161	1.07008
18.88	1.33059	1.0747	1.08381	1.10061	1.32644	1.13288	1.0427	1.07156
18.89	1.33253	1.06711	1.09073	1.10583	1.32795	1.13295	1.04669	1.07135
18.9	1.32174	1.05337	1.07737	1.10621	1.33033	1.12847	1.04376	1.08474
18.91	1.32805	1.05591	1.06714	1.12858	1.33492	1.1427	1.04569	1.07924
18.92	1.33077	1.05418	1.07493	1.12922	1.33057	1.13172	1.04488	1.08087
18.93	1.3193	1.05336	1.06047	1.11666	1.33101	1.13168	1.05064	1.07638
18.94	1.32871	1.04978	1.07146	1.13175	1.33765	1.14217	1.05293	1.07954
18.95	1.33243	1.05411	1.06452	1.14298	1.33489	1.14076	1.04421	1.08265
18.96	1.33408	1.06624	1.07297	1.12757	1.331	1.13175	1.04375	1.08297
18.97	1.33129	1.05911	1.06437	1.13581	1.33598	1.14463	1.03925	1.08603
18.98	1.33004	1.0568	1.06153	1.13768	1.33849	1.14918	1.04714	1.07983
18.99	1.32806	1.0539	1.05602	1.14087	1.3326	1.13804	1.04854	1.07567
19	1.32964	1.06096	1.06572	1.12894	1.33341	1.1412	1.04703	1.0758
19.01	1.33153	1.06115	1.0707	1.12849	1.33181	1.13211	1.04901	1.07951
19.02	1.32925	1.06324	1.0647	1.12684	1.33198	1.14508	1.03424	1.0805
19.03	1.32228	1.05621	1.05659	1.12468	1.33606	1.15068	1.02981	1.08883
19.04	1.33848	1.06415	1.06912	1.14352	1.33415	1.14741	1.0388	1.07901
19.05	1.33211	1.06369	1.07137	1.12685	1.34	1.15322	1.0391	1.087
19.06	1.3248	1.0566	1.06393	1.12332	1.33615	1.14456	1.04699	1.07906
19.07	1.32714	1.05519	1.06271	1.1313	1.33825	1.14676	1.05113	1.07791
19.08	1.31733	1.03814	1.05089	1.13517	1.33051	1.13643	1.04462	1.07601
19.09	1.33029	1.05965	1.05629	1.1405	1.33437	1.13949	1.04857	1.07848
19.1	1.32743	1.05511	1.05656	1.13779	1.33627	1.13399	1.05828	1.07951
19.11	1.32244	1.05372	1.05503	1.12885	1.32712	1.12363	1.05343	1.07248
19.12	1.33031	1.05715	1.05638	1.14277	1.33492	1.14743	1.0557	1.06439
19.13	1.32192	1.04918	1.05073	1.13584	1.32379	1.1339	1.04227	1.06433
19.14	1.33472	1.06244	1.05673	1.14784	1.32594	1.13802	1.04295	1.06462
19.15	1.33823	1.05659	1.06076	1.15764	1.32899	1.13817	1.04453	1.0705
19.16	1.32327	1.05612	1.04302	1.13966	1.31696	1.12109	1.03683	1.06626
19.17	1.32008	1.05045	1.04397	1.13662	1.32285	1.12815	1.03184	1.07816
19.18	1.32346	1.04921	1.04988	1.14017	1.33276	1.1476	1.0394	1.07479
19.19	1.32241	1.0428	1.05402	1.1398	1.33839	1.14578	1.04497	1.08528
19.2	1.33173	1.05089	1.05962	1.14885	1.33946	1.15234	1.043	1.08285
19.21	1.32742	1.05114	1.05023	1.14726	1.32978	1.14359	1.04323	1.06795
19.22	1.32716	1.04722	1.05542	1.14549	1.32714	1.13192	1.03367	1.08299
19.23	1.33068	1.05616	1.05601	1.14491	1.32194	1.13221	1.03829	1.0654
19.24	1.34106	1.0536	1.07046	1.15797	1.33493	1.14536	1.04272	1.07934
19.25	1.33001	1.05411	1.06389	1.13792	1.34063	1.15217	1.05306	1.07618
19.26	1.33006	1.0553	1.06065	1.13996	1.32764	1.13515	1.04547	1.06943
19.27	1.32859	1.05165	1.05648	1.14376	1.32595	1.13534	1.03408	1.0761
19.28	1.32479	1.0428	1.06622	1.13397	1.32911	1.13625	1.043	1.07431
19.29	1.33002	1.05551	1.0574	1.14269	1.33142	1.15364	1.03363	1.07056
19.3	1.33055	1.05615	1.05329	1.14709	1.32899	1.14539	1.03933	1.06784
19.31	1.34123	1.06478	1.06436	1.15378	1.34065	1.15223	1.0408	1.08802
19.32	1.33401	1.0531	1.06737	1.14492	1.33483	1.14418	1.04499	1.07815
19.33	1.33831	1.06331	1.05754	1.15461	1.33773	1.14678	1.03845	1.08884
19.34	1.33954	1.06979	1.05347	1.15521	1.32765	1.13894	1.03705	1.07361
19.35	1.33252	1.06856	1.04304	1.14956	1.32902	1.13632	1.03693	1.0799
19.36	1.33157	1.07039	1.03848	1.14977	1.32994	1.13054	1.03952	1.0857
19.37	1.32694	1.0666	1.04663	1.1351	1.32796	1.13062	1.03888	1.08138
19.38	1.33468	1.06893	1.04965	1.1482	1.32577	1.1303	1.03609	1.07902
19.39	1.3305	1.06453	1.04647	1.14548	1.32331	1.13124	1.03893	1.06922
19.4	1.33926	1.07018	1.0567	1.15124	1.32653	1.13516	1.04043	1.07157
19.41	1.32801	1.06751	1.04971	1.1339	1.33308	1.14131	1.03782	1.08377
19.42	1.33126	1.06711	1.05066	1.14101	1.33084	1.14602	1.03711	1.07394
19.43	1.33465	1.07229	1.05979	1.13561	1.32379	1.13187	1.03831	1.07034
19.44	1.34538	1.09684	1.05585	1.14114	1.3259	1.14013	1.03133	1.07355
19.45	1.33229	1.07383	1.05191	1.13594	1.33669	1.14819	1.03897	1.0843
19.46	1.33354	1.07154	1.0556	1.13761	1.32914	1.14548	1.03295	1.07431
19.47	1.34118	1.08497	1.05806	1.14056	1.34139	1.16009	1.04032	1.08196
19.48	1.33054	1.08532	1.04414	1.12806	1.33662	1.14898	1.04114	1.08119
19.49	1.32934	1.08946	1.03638	1.12839	1.32765	1.14286	1.03307	1.07329
19.5	1.33227	1.07982	1.0487	1.13319	1.33082	1.14597	1.0357	1.07528
19.51	1.31904	1.07428	1.03839	1.11688	1.32746	1.14014	1.03424	1.07459
19.52	1.3217	1.08448	1.03522	1.11624	1.33114	1.14504	1.03955	1.07336
19.53	1.32444	1.08538	1.04004	1.11739	1.33814	1.15005	1.04164	1.08334
19.54	1.33412	1.09256	1.04942	1.12461	1.33472	1.14407	1.04157	1.08129
19.55	1.32858	1.08462	1.04673	1.1217	1.3341	1.14277	1.04704	1.07584
19.56	1.33307	1.1043	1.03657	1.1226	1.33517	1.13856	1.04753	1.08247
19.57	1.32788	1.10099	1.03668	1.11341	1.33163	1.14105	1.03865	1.07968
19.58	1.33499	1.09635	1.05297	1.11968	1.32702	1.1336	1.04094	1.07395
19.59	1.33044	1.09121	1.04575	1.12062	1.32812	1.13994	1.03768	1.0731
19.6	1.3345	1.09059	1.04669	1.12997	1.32452	1.13359	1.03231	1.07612
19.61	1.33136	1.08958	1.0502	1.12024	1.32551	1.12451	1.04625	1.07461
19.62	1.33867	1.09642	1.05222	1.12905	1.32978	1.13898	1.03885	1.0771
19.63	1.33297	1.08813	1.05839	1.11776	1.32748	1.13508	1.03848	1.0759
19.64	1.33759	1.091	1.05538	1.12879	1.32133	1.14198	1.03206	1.0595
19.65	1.34576	1.09225	1.06499	1.13795	1.33047	1.14338	1.03501	1.07785
19.66	1.33587	1.07991	1.05484	1.13586	1.33002	1.14721	1.04321	1.06467
19.67	1.33762	1.08424	1.05945	1.13157	1.32459	1.13406	1.04058	1.06779
19.68	1.34205	1.0931	1.0631	1.1301	1.32853	1.13868	1.02876	1.08399
19.69	1.33743	1.09391	1.05064	1.13003	1.3362	1.13979	1.04198	1.08904
19.7	1.33431	1.09053	1.05724	1.11972	1.33019	1.13705	1.03463	1.08419
19.71	1.33913	1.08598	1.04883	1.1433	1.33995	1.14819	1.04349	1.08798
19.72	1.33978	1.07775	1.05648	1.14558	1.33901	1.14969	1.0371	1.09021
19.73	1.34731	1.08836	1.0561	1.15353	1.32877	1.13972	1.03617	1.0764
19.74	1.33762	1.08551	1.04626	1.14256	1.33572	1.1384	1.04239	1.08892
19.75	1.34076	1.08502	1.04789	1.1489	1.34019	1.14874	1.04191	1.08951
19.76	1.33838	1.08863	1.04432	1.14314	1.33315	1.13363	1.03813	1.09167
19.77	1.33158	1.07921	1.05215	1.12895	1.34232	1.15739	1.04296	1.08459
19.78	1.33834	1.09564	1.04591	1.13487	1.33738	1.14851	1.03582	1.08864
19.79	1.34338	1.09472	1.04857	1.14518	1.33563	1.14459	1.04119	1.08335
19.8	1.33398	1.09506	1.03081	1.13899	1.33809	1.14863	1.04723	1.07932
19.81	1.33153	1.07569	1.04372	1.13995	1.33823	1.1505	1.03281	1.09149
19.82	1.33245	1.078	1.04713	1.13678	1.34278	1.1498	1.03802	1.09845
19.83	1.32593	1.06874	1.04079	1.13611	1.33996	1.15194	1.04948	1.07825
19.84	1.32995	1.07455	1.04238	1.13856	1.3421	1.15069	1.04364	1.09051
19.85	1.33202	1.07125	1.05373	1.13607	1.32816	1.14669	1.03423	1.06935
19.86	1.32457	1.05843	1.0415	1.14192	1.33717	1.15125	1.04039	1.08086
19.87	1.32547	1.06053	1.0499	1.13433	1.33632	1.15178	1.04208	1.07657
19.88	1.32943	1.0743	1.03438	1.14485	1.34147	1.14587	1.04965	1.08826
19.89	1.33129	1.06289	1.05017	1.14545	1.34081	1.15126	1.04242	1.0879
19.9	1.33499	1.07083	1.04969	1.14712	1.33423	1.13834	1.04278	1.08495
19.91	1.33614	1.06582	1.05441	1.15014	1.33485	1.14237	1.04254	1.08246
19.92	1.33346	1.05993	1.04983	1.15355	1.34002	1.14326	1.05172	1.08543
19.93	1.33932	1.0602	1.06063	1.15698	1.33763	1.14304	1.05106	1.08038
19.94	1.32869	1.06339	1.04313	1.14539	1.33095	1.13527	1.04825	1.07479
19.95	1.33886	1.06199	1.05946	1.15533	1.33665	1.14864	1.03891	1.08377
19.96	1.33704	1.06693	1.0491	1.15602	1.33367	1.14174	1.04248	1.08028
19.97	1.32796	1.05832	1.05058	1.14158	1.33945	1.15072	1.03387	1.09325
19.98	1.33128	1.06065	1.05414	1.14387	1.34668	1.15921	1.04531	1.09117
[truncated: 38,002 more rows]

## Sheet: Figure 5G-H SASA
Time (ns)	SASA1 (nm/s2/N)	SASA2 (nm/s2/N)
0	67.198	67.789
0.01	67.598	68.165
0.02	68.016	69.221
0.03	69.758	68.805
0.04	69.162	70.631
0.05	72.745	70.74
0.06	69.037	69.809
0.07	68.846	71.625
0.08	68.161	71.709
0.09	68.56	70.696
0.1	67.636	68.184
0.11	69.146	68.255
0.12	70.238	70.527
0.13	69.117	69.738
0.14	70.343	68.62
0.15	69.571	69.46
0.16	70.286	69.564
0.17	70.098	71.027
0.18	71.889	69.633
0.19	68.809	71.236
0.2	69.551	71.844
0.21	71.152	72.804
0.22	71.045	72.466
0.23	67.995	70.722
0.24	68.882	71.67
0.25	70.247	71.081
0.26	70.452	71.013
0.27	70.44	70.565
0.28	69.335	70.793
0.29	71.21	71.937
0.3	71.992	70.904
0.31	70.969	71.283
0.32	70.689	73.255
0.33	69.601	68.905
0.34	70.155	71.248
0.35	70.17	70.923
0.36	71.333	69.451
0.37	71.969	69.576
0.38	70.361	69.97
0.39	72.244	71.242
0.4	70.581	70.635
0.41	71.623	69.896
0.42	70.32	69.859
0.43	70.757	68.128
0.44	72.084	68.091
0.45	69.71	69.867
0.46	69.795	70.274
0.47	70.35	69.318
0.48	73.158	69.543
0.49	72.694	69.489
0.5	71.161	67.497
0.51	71.009	67.814
0.52	72.002	68.15
0.53	71.819	68.309
0.54	70.275	67.787
0.55	73.538	66.934
0.56	73.4	67.993
0.57	72.031	67.291
0.58	72.285	70.048
0.59	70.747	69.784
0.6	72.655	68.406
0.61	72.705	68.107
0.62	73.168	69.361
0.63	72.069	66.096
0.64	72.417	67.825
0.65	71.346	68.887
0.66	73.458	68.811
0.67	71.388	65.945
0.68	71.294	68.15
0.69	69.36	67.876
0.7	70.234	67.727
0.71	69.296	67.768
0.72	70.286	67.597
0.73	68.717	67.944
0.74	72.525	67.081
0.75	70.545	66.554
0.76	69.091	66.958
0.77	70.86	67.199
0.78	71.311	66.994
0.79	72.043	68.296
0.8	70.59	67.486
0.81	71.194	68.86
0.82	69.844	67.454
0.83	70.342	69.01
0.84	68.94	67.574
0.85	68.473	66.521
0.86	69.236	68.326
0.87	71.782	67.794
0.88	68.5	66.893
0.89	69.227	68.014
0.9	70.378	67.486
0.91	70.214	68.901
0.92	69.687	67.911
0.93	69.096	68.889
0.94	69.473	69.592
0.95	69.323	69.348
0.96	68.994	66.87
0.97	70.727	68.393
0.98	70.622	70.06
0.99	69.871	68.795
1	70.519	68.168
1.01	70.314	68.75
1.02	69.882	68.515
1.03	68.799	67.979
1.04	70.404	69.03
1.05	68.45	68.447
1.06	69.792	69.635
1.07	69.248	71.437
1.08	69.609	69.993
1.09	68.006	68.9
1.1	67.969	70.33
1.11	66.478	68.032
1.12	67.992	69.247
1.13	68.739	70.021
1.14	67.751	70.256
1.15	68.583	70.526
1.16	68.622	69.365
1.17	67.671	70.521
1.18	68.785	70.68
1.19	67.772	69.592
1.2	67.969	68.872
1.21	68.132	69.747
1.22	67.396	68.078
1.23	68.465	67.1
1.24	65.312	67.593
1.25	66.735	69.69
1.26	67.606	67.985
1.27	66.813	69.861
1.28	67.906	68.694
1.29	67.494	66.234
1.3	68.814	66.692
1.31	67.389	67.01
1.32	67.308	67.472
1.33	67.793	67.262
1.34	69.653	66.279
1.35	67.837	66.95
1.36	67.929	69.701
1.37	69.24	67.529
1.38	67.84	66.086
1.39	69.85	67.032
1.4	67.971	66.327
1.41	66.9	66.987
1.42	66.362	66.953
1.43	66.615	67.06
1.44	65.939	66.636
1.45	68.433	66.998
1.46	67.222	68.485
1.47	66.898	67.844
1.48	66.627	67.707
1.49	68.195	67.649
1.5	66.57	68.97
1.51	67.592	67.229
1.52	66.329	67.656
1.53	67.82	67.307
1.54	67.622	67.624
1.55	67.952	67.709
1.56	68.444	68.786
1.57	67.986	68.481
1.58	68.116	67.89
1.59	66.628	67.436
1.6	68.892	66.331
1.61	67.941	67.94
1.62	67.322	67.156
1.63	66.942	68.376
1.64	68.184	65.759
1.65	68.524	67.827
1.66	67.295	65.835
1.67	67.655	66.838
1.68	68.48	67.351
1.69	69.511	68.14
1.7	68.248	65.476
1.71	68.692	68.509
1.72	67.692	65.684
1.73	66.644	67.258
1.74	66.342	67.035
1.75	65.826	66.99
1.76	67.602	65.874
1.77	67.565	67.805
1.78	66.709	67.251
1.79	67.357	67.563
1.8	67.038	68.815
1.81	67.227	67.577
1.82	65.99	66.383
1.83	67.791	67.137
1.84	68.227	65.677
1.85	67.794	67.234
1.86	66.999	65.852
1.87	66.617	67.388
1.88	69.612	69.079
1.89	68.395	65.853
1.9	68.571	65.518
1.91	67.721	67.917
1.92	66.323	65.367
1.93	68.074	65.895
1.94	67.543	66.863
1.95	69.337	65.711
1.96	67.656	66.237
1.97	67.925	66.345
1.98	69.922	64.819
1.99	67.859	64.723
2	67.554	65.226
2.01	68.758	65.305
2.02	67.513	65.03
2.03	67.416	67.077
2.04	69.187	66.506
2.05	66.161	66.074
2.06	66.72	66.338
2.07	69.795	65.763
2.08	67.569	66.245
2.09	68.354	66.275
2.1	68.618	67.427
2.11	68.927	64.592
2.12	67.036	65.119
2.13	67.804	67.345
2.14	65.393	66.013
2.15	67.369	66.699
2.16	70.031	65.345
2.17	67.45	67.12
2.18	64.65	64.87
2.19	66.611	67.84
2.2	67.253	66.928
2.21	66.235	66.636
2.22	65.503	66.304
2.23	65.614	66.191
2.24	66.527	65.655
2.25	65.857	66.183
2.26	64.493	66.874
2.27	66.399	66.251
2.28	66.65	64.232
2.29	66.395	66.696
2.3	66.248	65.315
2.31	67.156	67.99
2.32	65.124	66.24
2.33	65.579	65.628
2.34	66.854	67.246
2.35	66.195	65.832
2.36	68.14	67.563
2.37	65.354	67.983
2.38	66.292	67.316
2.39	66.436	68.521
2.4	66.352	69.465
2.41	66.771	69.622
2.42	66.497	67.741
2.43	67.822	66.89
2.44	66.387	67.72
2.45	65.716	68.455
2.46	67.647	68.438
2.47	67.979	68.952
2.48	66.364	68.413
2.49	66.161	66.817
2.5	67.475	68.848
2.51	67.109	68.088
2.52	65.542	68.667
2.53	65.963	68.194
2.54	64.742	68.192
2.55	66.543	67.94
2.56	66.746	67.648
2.57	66.399	67.774
2.58	65.758	67.455
2.59	66.319	67.947
2.6	65.427	68.207
2.61	66.26	69.33
2.62	66.309	67.277
2.63	69.144	66.858
2.64	65.708	67.33
2.65	65.821	65.597
2.66	67.108	65.167
2.67	67.121	66.115
2.68	67.001	66.112
2.69	66.784	65.389
2.7	65.031	66.738
2.71	66.857	67.239
2.72	66.551	68.65
2.73	66.496	68.521
2.74	68.12	68.096
2.75	65.752	66.981
2.76	67.194	68.189
2.77	65.887	67.015
2.78	66.226	69.501
2.79	65.151	67.081
2.8	66.212	70.26
2.81	66.355	69.425
2.82	65.879	68.169
2.83	67.157	69.384
2.84	66.576	68.067
2.85	67.176	68.163
2.86	68.328	68.297
2.87	67.954	68.671
2.88	69.191	68.881
2.89	66.695	68.917
2.9	67.059	68.418
2.91	67.704	70.069
2.92	68.401	69.625
2.93	68.804	66.714
2.94	67.068	67.058
2.95	66.9	67.984
2.96	65.918	69.152
2.97	68.092	69.857
2.98	67.637	69.723
2.99	65.663	69.043
3	68.16	70.272
3.01	68.116	69.024
3.02	69.133	67.572
3.03	68.717	68.457
3.04	67.954	66.869
3.05	68.135	69.44
3.06	67.309	70.358
3.07	68.42	69.329
3.08	69.165	70.94
3.09	68.441	68.325
3.1	68.992	69.247
3.11	67.688	66.464
3.12	67.975	69.056
3.13	67.735	69.59
3.14	66.241	70.604
3.15	67.419	71.213
3.16	65.995	69.399
3.17	65.275	71.258
3.18	65.756	68.971
3.19	66.955	71.5
3.2	65.654	69.217
3.21	64.795	69.251
3.22	65.632	68.262
3.23	65.721	69.719
3.24	65.274	69.814
3.25	66.124	67.768
3.26	66.113	70.028
3.27	66.815	69.499
3.28	65.954	68.185
3.29	67.105	67.293
3.3	66.946	67.428
3.31	65.986	67.039
3.32	66.321	68.246
3.33	68.146	69.55
3.34	66.568	68.866
3.35	67.592	69.707
3.36	66.762	69.116
3.37	67.792	69.905
3.38	66.322	68.466
3.39	67.785	70.704
3.4	67.113	67.834
3.41	66.469	69.229
3.42	67.016	68.792
3.43	65.379	70.109
3.44	66.166	69.218
3.45	64.421	69.941
3.46	64.4	70.72
3.47	68.029	70.312
3.48	64.421	69.58
3.49	64.951	72.865
3.5	66.113	69.715
3.51	64.092	70.593
3.52	66.704	70.637
3.53	64.772	69.239
3.54	66.482	69.03
3.55	65.057	70.355
3.56	66.019	69.064
3.57	65.459	70.798
3.58	65.384	69.825
3.59	65.983	69.041
3.6	67.086	69.751
3.61	66.116	71.772
3.62	65.809	70.144
3.63	67.67	70.445
3.64	66.276	70.186
3.65	67.156	69.973
3.66	66.551	69.753
3.67	65.586	71.203
3.68	66.303	68.937
3.69	65.518	70.629
3.7	64.72	70.887
3.71	64.932	70.444
3.72	65.696	69.166
3.73	65.281	69.109
3.74	66.296	68.562
3.75	64.747	70.446
3.76	65.57	70.547
3.77	63.935	70.693
3.78	65.171	72.094
3.79	66.915	70.842
3.8	67.189	72.776
3.81	66.513	70.891
3.82	67.25	68.695
3.83	65.971	68.492
3.84	67.576	67.547
3.85	65.919	70.468
3.86	65.499	68.162
3.87	68.586	67.985
3.88	67.462	68.743
3.89	66.895	69.678
3.9	66.628	69.611
3.91	65.519	68.739
3.92	68.801	70.049
3.93	67.234	70.404
3.94	66.235	70.834
3.95	67	70.774
3.96	66.899	69.036
3.97	66.678	68.234
3.98	65.976	69.091
3.99	66.397	69.776
4	68.728	69.857
4.01	66.633	68.567
4.02	65.549	67.975
4.03	65.239	68.829
4.04	65.983	67.114
4.05	64.611	66.68
4.06	66.163	66.872
4.07	66.637	67.35
4.08	65.996	66.944
4.09	66.595	68.492
4.1	68.765	68.573
4.11	65.62	67.915
4.12	66.761	69.528
4.13	66.288	69.332
4.14	67.752	69.313
4.15	65.62	68.152
4.16	65.925	69.177
4.17	67.043	67.853
4.18	66.509	67.495
4.19	65.207	67.274
4.2	66.614	67.164
4.21	66.733	68.521
4.22	68.581	65.535
4.23	68.426	66.83
4.24	66.382	67.094
4.25	66.315	68.948
4.26	67.895	68.704
4.27	67.018	67.453
4.28	68.698	66.532
4.29	67.726	68.119
4.3	66.172	68.872
4.31	65.895	66.867
4.32	66.575	68.146
4.33	66.699	66.529
4.34	68.652	67.938
4.35	68.321	65.569
4.36	68.831	68.191
4.37	69.344	67.654
4.38	68.274	65.711
4.39	67.458	66.009
4.4	67.962	66.486
4.41	66.929	67.261
4.42	67.647	67.674
4.43	68.327	67.729
4.44	67.575	66.894
4.45	67.43	67.063
4.46	67.234	67.175
4.47	66.702	68.211
4.48	67.78	67.481
4.49	68.041	66.602
4.5	65.551	67.61
4.51	63.859	67.648
4.52	64.144	67.782
4.53	65.591	67.774
4.54	66.978	67.217
4.55	65.671	66.048
4.56	63.843	68.19
4.57	67.555	68.264
4.58	66.721	68.019
4.59	66.906	69.367
4.6	66.165	68.522
4.61	65.766	70.381
4.62	65.64	68.597
4.63	66.136	67.66
4.64	65.917	68.701
4.65	68.227	67.205
4.66	66.106	68.47
4.67	67.469	68.636
4.68	65.578	68.461
4.69	67.274	69.136
4.7	66.538	68.141
4.71	67.553	68.315
4.72	66.114	68.1
4.73	66.559	67.831
4.74	66.026	68.717
4.75	67.111	70.381
4.76	67.212	67.99
4.77	66.783	69.734
4.78	65.962	68.969
4.79	66.67	70.365
4.8	65.634	70.356
4.81	66.958	69.548
4.82	67.058	68.475
4.83	65.705	69.983
4.84	67.323	68.679
4.85	67.221	68.954
4.86	67.428	69.882
4.87	68.788	67.71
4.88	69.249	68.186
4.89	66.397	68.102
4.9	68.834	69.024
4.91	66.481	69.893
4.92	65.657	66.236
4.93	67.468	67.55
4.94	66.326	67.774
4.95	67.105	67.023
4.96	65.642	68.379
4.97	65.068	68.116
4.98	65.575	67.568
4.99	65.984	67.758
5	68.502	67.337
5.01	65.152	65.912
5.02	66.487	66.621
5.03	65.79	67.602
5.04	65.869	65.879
5.05	64.38	66.561
5.06	64.387	65.444
5.07	65.053	66.856
5.08	64.28	66.086
5.09	66.329	66.114
5.1	63.995	66.556
5.11	64.622	66.898
5.12	65.163	66.059
5.13	64.092	66.475
5.14	66.084	66.209
5.15	64.14	68.429
5.16	66.372	66.885
5.17	65.883	67.458
5.18	65.527	66.265
5.19	66.732	66.946
5.2	64.358	67.321
5.21	65.642	66.344
5.22	64.865	67.579
5.23	65.025	64.607
5.24	65.989	67.163
5.25	65.853	67.316
5.26	64.62	67.271
5.27	66.007	68.175
5.28	66.096	67.46
5.29	64.33	67.732
5.3	64.049	65.966
5.31	64.002	65.542
5.32	65.946	66.322
5.33	64.339	66.646
5.34	66.906	68.652
5.35	65.029	67.8
5.36	63.8	65.08
5.37	64.996	65.481
5.38	65.721	63.986
5.39	65.891	66.072
5.4	64.097	64.742
5.41	65.406	66.983
5.42	65.145	68.393
5.43	64.714	66.427
5.44	65.538	66.142
5.45	66.306	66.113
5.46	65.179	65.433
5.47	64.212	67.305
5.48	65.789	67.465
5.49	65.613	66.748
5.5	66.161	67.523
5.51	65.41	66.486
5.52	65.624	67.451
5.53	66.55	66.197
5.54	67.948	64.827
5.55	67.889	66.48
5.56	66.343	63.314
5.57	66.445	66.335
5.58	66.992	64.118
5.59	65.362	64.673
5.6	63.992	66.148
5.61	65.425	67.676
5.62	67.101	66.57
5.63	66.141	68.294
5.64	65.365	67.029
5.65	66.453	70.041
5.66	66.197	67.334
5.67	66.416	66.357
5.68	64.985	66.502
5.69	68.531	65.898
5.7	65.998	65.687
5.71	66.609	65.941
5.72	65.296	67.697
5.73	65.215	68.87
5.74	65.273	68.748
5.75	65.555	68.387
5.76	64.607	66.198
5.77	65.606	64.155
5.78	66.264	67.64
5.79	65.528	67.554
5.8	67.093	67.3
5.81	68.465	66.779
5.82	66.538	66.666
5.83	65.373	67.011
5.84	66.982	66.468
5.85	67.658	64.247
5.86	64.525	67.402
5.87	66.882	66.281
5.88	66.926	65.768
5.89	65.329	66.885
5.9	65.786	66.295
5.91	64.293	66.508
5.92	65.221	65.07
5.93	64.588	65.9
5.94	63.786	68.262
5.95	65.469	68.15
5.96	66.032	67.78
5.97	65.651	64.974
5.98	68.24	67.359
5.99	66.441	68.058
6	67.041	67.434
6.01	65.365	67.195
6.02	64.702	68.654
6.03	64.797	68.993
6.04	66.148	65.577
6.05	66.525	66.239
6.06	65.809	64.904
6.07	68.726	64.947
6.08	66.614	66.282
6.09	66.543	67.054
6.1	67.797	67.024
6.11	68.669	67.934
6.12	65.287	65.535
6.13	66.168	66.638
6.14	64.939	69.394
6.15	67	67.104
6.16	67.673	67.602
6.17	65.336	68.272
6.18	66.488	67.509
6.19	65.93	67.094
6.2	66.886	66.158
6.21	65.478	67.754
6.22	66.449	67.33
6.23	64.491	66.538
6.24	65.001	70.02
6.25	65.623	66.25
6.26	66.313	67.897
6.27	63.973	67.824
6.28	65.626	66.596
6.29	64.786	65.22
6.3	65.684	68.008
6.31	64.163	67.715
6.32	65.217	67.44
6.33	63.902	68.635
6.34	64.148	64.899
6.35	63.859	67.236
6.36	64.687	66.685
6.37	64.94	67.033
6.38	65.452	68.64
6.39	64.264	66.336
6.4	64.503	68.079
6.41	63.688	68.786
6.42	64.69	68.5
6.43	62.181	66.883
6.44	64.977	66.065
6.45	64.689	66.268
6.46	63.189	66.022
6.47	63.788	68.688
6.48	64.142	67.527
6.49	64.666	67.5
6.5	65.611	66.857
6.51	64.066	66.9
6.52	64.729	67.38
6.53	64.886	66.711
6.54	65.505	66.5
6.55	64.795	65.206
6.56	63.705	67.739
6.57	63.798	67.216
6.58	63.055	65.444
6.59	63.619	65.841
6.6	64.218	63.871
6.61	65.296	66.946
6.62	64.803	67.729
6.63	64.665	68.921
6.64	65.616	66.409
6.65	65.194	66.428
6.66	63.291	68.416
6.67	63.393	66.762
6.68	63.781	67.636
6.69	67.201	67.747
6.7	65.648	65.083
6.71	63.413	68.773
6.72	64.674	68.847
6.73	65.39	66.645
6.74	67.339	66.33
6.75	65.82	65.938
6.76	64.668	66.706
6.77	63.597	67.668
6.78	64.246	66.883
6.79	63.294	66.912
6.8	63.903	68.244
6.81	66.966	67.474
6.82	65.974	66.959
6.83	65.507	64.95
6.84	66.214	65.841
6.85	65.607	65.232
6.86	64.501	66.372
6.87	65.889	66.606
6.88	66.031	67.398
6.89	65.692	66.865
6.9	66.7	66.418
6.91	66.14	67.826
6.92	64.458	67.514
6.93	65.901	66.943
6.94	66.194	66.747
6.95	66.353	68.546
6.96	65.087	68.105
6.97	65.315	66.931
6.98	65.526	67.188
6.99	66.951	67.056
7	67.597	68.173
7.01	67.992	67.261
7.02	66.453	65.872
7.03	67.597	64.973
7.04	67.781	66.855
7.05	67.835	67.677
7.06	66.73	65.73
7.07	66.674	66.848
7.08	67.462	66.423
7.09	64.877	66.745
7.1	66.302	66.254
7.11	65.113	66.781
7.12	65.222	66.621
7.13	66.821	65.738
7.14	65.624	66.135
7.15	66.046	67.097
7.16	66.62	68.319
7.17	66.479	66.845
7.18	64.901	66.906
7.19	65.826	68.145
7.2	66.836	71.034
7.21	65.222	68.132
7.22	65.537	66.32
7.23	64.11	69.561
7.24	64.573	68.978
7.25	65.02	67.181
7.26	63.376	68.479
7.27	64.251	68.111
7.28	64.022	69.454
7.29	64.648	66.962
7.3	62.979	65.167
7.31	64.368	67.031
7.32	63.819	67.838
7.33	65.166	66.125
7.34	67.027	66.625
7.35	66.395	67.569
7.36	65.565	67.139
7.37	64.961	67.424
7.38	65.637	68.477
7.39	64.091	69.062
7.4	63.389	69.212
7.41	65.739	68.299
7.42	67.17	70.294
7.43	65.699	68.74
7.44	65.194	69.489
7.45	65.79	67.872
7.46	65.585	65.94
7.47	66.06	66.312
7.48	66.242	67.793
7.49	66.372	67.474
7.5	66.918	66.599
7.51	67.451	71.124
7.52	68.158	68.518
7.53	66.721	67.407
7.54	67.143	66.567
7.55	67.065	68.019
7.56	67.447	67.001
7.57	68.267	65.521
7.58	66.948	67.021
7.59	67.071	65.94
7.6	67.539	70.189
7.61	67.254	67.658
7.62	66.69	68.853
7.63	67.458	65.713
7.64	67.041	67.538
7.65	66.504	65.251
7.66	67.671	65.219
7.67	68.075	67.544
7.68	65.895	66.608
7.69	67.261	68.168
7.7	70.056	66.167
7.71	67.864	66.757
7.72	66.657	66.978
7.73	66.995	66.232
7.74	68.184	64.426
7.75	67.498	67.169
7.76	66.343	66.762
7.77	65.937	66.669
7.78	64.769	68.094
7.79	66.246	66.652
7.8	65.969	67.788
7.81	66.225	67.328
7.82	67.167	66.534
7.83	65.889	65.198
7.84	65.013	64.802
7.85	64.273	66.29
7.86	65.14	67.36
7.87	64.846	67.604
7.88	66.419	65.899
7.89	64.719	66.482
7.9	64.946	66.154
7.91	65.788	65.745
7.92	66.246	66.683
7.93	67.163	66.679
7.94	66.011	67.199
7.95	66.726	65.978
7.96	66.009	64.831
7.97	65.137	66.343
7.98	65.623	67.775
7.99	65.351	67.278
8	65.919	67.158
8.01	67.015	67.367
8.02	67.271	67.252
8.03	65.057	69.916
8.04	66.545	68.901
8.05	67.158	67.166
8.06	66.201	67.824
8.07	67.16	67.432
8.08	67.539	67.026
8.09	68.283	66.767
8.1	67.192	65.965
8.11	67.299	66.455
8.12	66.56	66.031
8.13	64.895	66.313
8.14	66.959	66.422
8.15	64.951	66.122
8.16	66.361	65.686
8.17	66.121	66.424
8.18	64.543	66.412
8.19	65.204	67.478
8.2	65.813	66.534
8.21	66.99	68.147
8.22	65.626	66.637
8.23	66.481	66.513
8.24	65.063	66.797
8.25	65.821	67.143
8.26	65.524	68.847
8.27	65.44	67.576
8.28	66.541	70.293
8.29	64.429	68.14
8.3	65.247	66.946
8.31	65.051	69.621
8.32	64.682	68.77
8.33	64.862	68.759
8.34	68.223	65.254
8.35	66.814	67.374
8.36	64.695	68.817
8.37	66.196	66.076
8.38	67.996	66.45
8.39	65.394	67.778
8.4	65.827	65.627
8.41	64.529	66.613
8.42	68.096	68.249
8.43	66.688	65.37
8.44	65.577	68.27
8.45	68.686	66.184
8.46	65.774	67.078
8.47	65.422	64.459
8.48	67.369	65.648
8.49	67.494	64.364
8.5	67.642	66.016
8.51	66.34	66.335
8.52	68.225	66.107
8.53	67.598	64.938
8.54	67.398	66.078
8.55	68.205	64.791
8.56	66.692	66.858
8.57	68.683	63.704
8.58	67.725	67.436
8.59	66.693	66.447
8.6	67.147	67.075
8.61	68.092	67.592
8.62	67.865	66.036
8.63	66.965	67.303
8.64	66.394	66.97
8.65	67.852	66.402
8.66	66.629	66.169
8.67	66.94	67.452
8.68	67.926	65.935
8.69	66.797	65.261
8.7	65.732	66.553
8.71	66.675	65.066
8.72	65.668	65.927
8.73	64.546	65.111
8.74	65.279	66.961
8.75	67.238	65.707
8.76	65.452	67.25
8.77	66.515	65.266
8.78	65.362	66.626
8.79	68.015	68.847
8.8	66.572	67.049
8.81	68.875	67.39
8.82	67.497	68.134
8.83	67.913	67.134
8.84	65.819	65.43
8.85	67.336	65.016
8.86	67.282	66.782
8.87	68.393	67.55
8.88	67.987	67.277
8.89	67.394	66.463
8.9	68.091	68.391
8.91	66.163	67.384
8.92	66.954	68.586
8.93	66.208	67.583
8.94	66.484	66.769
8.95	66.7	66.16
8.96	65.933	66.141
8.97	64.991	67.626
8.98	65.259	67.557
8.99	65.4	66.223
9	66.131	66.549
9.01	67.808	68.86
9.02	65.747	67.556
9.03	66.47	68.381
9.04	66.462	67.392
9.05	68.146	68.071
9.06	66.607	66.842
9.07	67.311	67.188
9.08	66.42	68.011
9.09	65.972	67.887
9.1	68.269	66.863
9.11	66.951	67.668
9.12	63.929	67.363
9.13	65.674	67.058
9.14	66.406	66.56
9.15	65.531	67.197
9.16	66.689	69.134
9.17	67.181	68.165
9.18	67.213	66.024
9.19	66.182	67.476
9.2	66.222	67.569
9.21	64.989	68.891
9.22	68.835	68.045
9.23	66.739	66.888
9.24	67.517	67.095
9.25	66.669	66.434
9.26	66.13	66.946
9.27	66.366	65.602
9.28	65.818	66.715
9.29	66.904	65.785
9.3	67.052	65.963
9.31	65.356	66.153
9.32	66.06	67.61
9.33	64.337	67.481
9.34	65.223	66.618
9.35	65.547	67.314
9.36	65.163	67.905
9.37	65.085	67.038
9.38	66.79	67.26
9.39	65.566	69.505
9.4	65.572	68.74
9.41	66.673	68.787
9.42	66.143	68.77
9.43	65.587	66.634
9.44	66.78	66.671
9.45	66.286	65.333
9.46	66.513	64.43
9.47	65.445	65.8
9.48	68.068	65.259
9.49	68.039	64.376
9.5	68.152	65.452
9.51	69.337	65.679
9.52	69.368	66.842
9.53	68.494	65.489
9.54	69.396	66.101
9.55	69.804	68.162
9.56	68.451	64.8
9.57	67.075	66.764
9.58	66.93	65.248
9.59	68.517	63.829
9.6	68.014	63.842
9.61	68.13	65.275
9.62	68.203	65.606
9.63	67.411	67.048
9.64	67.939	66.391
9.65	70.214	66.382
9.66	69.439	66.41
9.67	68.044	67.343
9.68	68.001	66.89
9.69	68.471	66.203
9.7	67.493	67.213
9.71	70.251	66.702
9.72	69.245	66.573
9.73	67.981	65.554
9.74	68.175	66.27
9.75	67.574	67.373
9.76	68.05	66.723
9.77	66.955	65.956
9.78	68.534	67.885
9.79	67.575	64.213
9.8	67.981	65.419
9.81	68.401	65.133
9.82	67.807	67.25
9.83	68.516	66.177
9.84	66.889	66.999
9.85	67.069	65.993
9.86	67.375	66.67
9.87	67.526	66.624
9.88	67.759	66.969
9.89	65.87	66.512
9.9	67.49	67.065
9.91	68.097	63.981
9.92	70.021	65.783
9.93	68.692	64.005
9.94	68.357	65.039
9.95	68.03	65.775
9.96	67.226	66.008
9.97	68.802	66.405
9.98	67.274	68.359
9.99	65.296	67.467
10	66.558	67.77
10.01	68.162	66.033
10.02	67.888	68.003
10.03	67.22	64.854
10.04	68.138	66.337
10.05	66.145	67.436
10.06	66.917	68.144
10.07	67.078	68.257
10.08	66.619	66.79
10.09	66.717	68.337
10.1	66.723	66.574
10.11	67.031	66.519
10.12	67.428	67.424
10.13	67.109	65.872
10.14	67.211	68.058
10.15	65.691	67.105
10.16	64.315	66.813
10.17	64.601	65.939
10.18	64.16	67.341
10.19	67.106	68.01
10.2	65.708	66.586
10.21	66.028	65.832
10.22	66.507	68.041
10.23	67.679	67.174
10.24	67.024	66.906
10.25	65.214	67.646
10.26	66.347	67.069
10.27	68.729	65.775
10.28	66.574	67.777
10.29	67.532	66.571
10.3	67.999	66.736
10.31	66.445	66.324
10.32	67.22	67.478
10.33	68.232	66.989
10.34	67.454	67.507
10.35	64.014	67.834
10.36	66.331	66.91
10.37	66.807	67.168
10.38	65.165	65.086
10.39	65.743	67.307
10.4	65.112	68.108
10.41	67.333	68.341
10.42	66.664	66.361
10.43	64.801	68.29
10.44	66.288	68.135
10.45	64.749	66.524
10.46	64.996	67.282
10.47	64.146	69.278
10.48	65.063	66.566
10.49	63.957	68.176
10.5	62.953	67.472
10.51	63.372	67.81
10.52	63.593	66.556
10.53	63.082	66.611
10.54	65.105	68.577
10.55	65.508	66.626
10.56	65.901	68.038
10.57	67.431	65.801
10.58	65.341	68.516
10.59	66.265	68.055
10.6	65.286	68.366
10.61	65.72	66.004
10.62	64.871	65.596
10.63	68.533	66.11
10.64	67.127	66.626
10.65	64.767	66.584
10.66	66.321	66.308
10.67	67.06	64.808
10.68	67.126	66.938
10.69	68.768	67.474
10.7	68.268	67.126
10.71	66.224	66.679
10.72	66.697	66.697
10.73	67.344	66.118
10.74	67.021	67.452
10.75	68.362	66.289
10.76	67.541	65.097
10.77	68.182	66.876
10.78	68.166	66.586
10.79	67.722	68.749
10.8	66.755	66.111
10.81	68.28	68.157
10.82	69.433	66.596
10.83	69.495	66.847
10.84	67.557	66.701
10.85	67.7	67.565
10.86	65.438	66.439
10.87	65.758	68.405
10.88	65.832	67.2
10.89	66.998	66.958
10.9	66.378	66.741
10.91	68.074	65.055
10.92	68.82	65.136
10.93	68.787	65.022
10.94	67.938	66.011
10.95	68.63	66.355
10.96	68.06	65.938
10.97	67.609	66.828
10.98	66.578	69.461
10.99	66.599	67.783
11	67.33	67.353
11.01	67.063	68.773
11.02	66.481	69.104
11.03	69.258	68.36
11.04	68.411	67.758
11.05	67.612	65.521
11.06	67.48	68.196
11.07	68.712	68.528
11.08	69.353	69.082
11.09	68.642	66.137
11.1	68.868	68.033
11.11	68.872	67.443
11.12	68.236	65.77
11.13	68.08	68.52
11.14	69.787	64.63
11.15	67.955	67.303
11.16	67.77	67.321
11.17	67.369	68.358
11.18	68.11	68.532
11.19	66.567	67.881
11.2	69.808	67.38
11.21	69.887	66.235
11.22	68.102	68.984
11.23	70.02	68.655
11.24	69.165	68.647
11.25	69.428	68.046
11.26	67.545	67.557
11.27	67.676	67.976
11.28	67.546	68.139
11.29	67.159	68.877
11.3	68.548	68.151
11.31	68.838	68.68
11.32	68.145	69.881
11.33	67.719	68.083
11.34	69.56	68.755
11.35	67.99	67.791
11.36	67.66	68.866
11.37	68.15	69.787
11.38	68.327	67.255
11.39	68.084	67.876
11.4	69.642	67.188
11.41	68.26	69.089
11.42	68.527	70.312
11.43	68.928	68.666
11.44	68.593	68.726
11.45	67.893	69.902
11.46	69.937	70.347
11.47	67.587	68.455
11.48	67.761	69.329
11.49	67.027	70.512
11.5	69.063	68.761
11.51	67.407	68.333
11.52	68.387	67.301
11.53	69.041	67.787
11.54	67.55	66.804
11.55	68.364	65.713
11.56	67.835	68.619
11.57	69.353	67.11
11.58	67.029	67.055
11.59	67.344	66.236
11.6	67.322	67.371
11.61	66.502	66.804
11.62	66.968	67.65
11.63	66.204	68.798
11.64	67.688	68.531
11.65	68.366	68.012
11.66	66.98	66.848
11.67	67.011	66.365
11.68	65.969	64.911
11.69	66.493	69.12
11.7	66.378	66.992
11.71	64.833	65.288
11.72	65.888	67.499
11.73	62.661	65.15
11.74	65.36	64.683
11.75	65.467	66.738
11.76	66.885	65.448
11.77	66.176	66.334
11.78	65.555	65.689
11.79	66.396	66.145
11.8	67.297	66.039
11.81	66.769	68.124
11.82	65.04	64.785
11.83	67.933	65.853
11.84	64.685	68.283
11.85	67.209	67.543
11.86	66.653	66.194
11.87	64.902	69.206
11.88	66.699	67.522
11.89	66.106	67.966
11.9	65.776	68.55
11.91	66.415	66.702
11.92	65.05	67.687
11.93	65.099	67.866
11.94	66.366	68.62
11.95	65.794	65.305
11.96	67.321	68.705
11.97	66.319	67.264
11.98	67.453	68.445
11.99	66.557	68.605
12	67.852	68.698
12.01	65.681	67.347
12.02	65.802	67.218
12.03	64.684	67.574
12.04	64.315	67.782
12.05	65.746	67.489
12.06	65.995	65.663
12.07	66.269	66.865
12.08	66	67.85
12.09	68.268	67.152
12.1	66.419	66.051
12.11	65.137	67.657
12.12	66.633	65.707
12.13	67.399	64.7
12.14	65.714	66.096
12.15	66.02	66.589
12.16	66.919	66.547
12.17	66.85	67.684
12.18	66.009	67.787
12.19	66.518	65.865
12.2	66.229	67.35
12.21	66.639	68.206
12.22	64.098	68.41
12.23	66.917	66.845
12.24	64.469	67.737
12.25	65.729	68.725
12.26	64.308	69.506
12.27	66.129	68.301
12.28	64.321	68.385
12.29	64.925	68.879
12.3	64.399	67.601
12.31	64.35	69.781
12.32	64.63	67.774
12.33	64.424	66.449
12.34	63.412	67.784
12.35	65.613	67.75
12.36	64.646	67.207
12.37	65.23	66.958
12.38	65.089	65.066
12.39	67.288	66.568
12.4	65.733	66.443
12.41	66.44	66.854
12.42	66.598	67.191
12.43	66.318	66.877
12.44	66.071	67.005
12.45	65.672	68.391
12.46	67.602	68.48
12.47	64.771	70.839
12.48	67.087	68.03
12.49	65.967	68.412
12.5	65.74	66.962
12.51	67.014	67.104
12.52	66.744	65.675
12.53	67.43	66.906
12.54	67.024	67.422
12.55	65.061	66.956
12.56	66.711	68.976
12.57	66.108	69.753
12.58	64.213	70.096
12.59	65.283	67.692
12.6	65.002	67.604
12.61	65.732	67.818
12.62	64.279	68.524
12.63	64.459	68.498
12.64	64.525	68.204
12.65	65.143	67.764
12.66	63.97	69.117
12.67	64.945	68.198
12.68	64.993	67.344
12.69	64.505	70.137
12.7	64.367	68.462
12.71	64.534	69.59
12.72	65.719	68.733
12.73	65.048	68.893
12.74	64.356	69.378
12.75	65.16	69.345
12.76	64.789	69.497
12.77	63.24	69.376
12.78	63.404	71.06
12.79	63.136	70.697
12.8	63.87	67.429
12.81	64.768	66.228
12.82	64.025	67.732
12.83	64.33	67.936
12.84	64.869	67.817
12.85	64.974	66.817
12.86	64.402	67.551
12.87	65.872	66.77
12.88	64.903	66.079
12.89	64.297	67.432
12.9	65.694	67.934
12.91	64.53	67.442
12.92	66.483	65.961
12.93	63.241	69.834
12.94	64.877	68.978
12.95	65.694	66.462
12.96	64.8	68.269
12.97	65.231	67.175
12.98	65.938	67.738
12.99	64.976	68.679
13	65.022	67.144
13.01	63.422	68.085
13.02	64.531	66.365
13.03	64.351	66.097
13.04	63.695	68.154
13.05	67.655	66.74
13.06	66.397	67.515
13.07	67.03	68.135
13.08	70.047	66.901
13.09	68.207	67.365
13.1	66.02	66.315
13.11	67.377	68.137
13.12	66.185	66.516
13.13	63.805	66.487
13.14	65.569	66.971
13.15	67.171	65.249
13.16	68.25	64.077
13.17	66.575	66.862
13.18	67.677	66.402
13.19	66.423	65.508
13.2	68.96	65.454
13.21	66.703	67.248
13.22	66.506	68.061
13.23	67.273	67.718
13.24	66.191	66.891
13.25	66.252	66.713
13.26	65.38	67.511
13.27	64.232	66.469
13.28	67.067	68.439
13.29	67.096	66.777
13.3	67.558	65.362
13.31	65.998	64.466
13.32	66.351	66.164
13.33	66.059	65.353
13.34	65.372	65.186
13.35	66.468	66.474
13.36	64.926	68.449
13.37	63.937	64.967
13.38	66.098	66.073
13.39	64.974	67.115
13.4	63.897	66.633
13.41	65.071	65.552
13.42	65.433	67.86
13.43	67.318	65.143
13.44	65.765	66.786
13.45	66.278	64.303
13.46	68.809	65.623
13.47	66.204	65.566
13.48	67.492	64.925
13.49	67.904	66.228
13.5	65.902	65.164
13.51	66.433	66.827
13.52	65.989	67.097
13.53	65.164	65.343
13.54	66.339	67.628
13.55	66.375	66.163
13.56	65.695	66.202
13.57	67.204	66.268
13.58	66.583	66.963
13.59	67.673	65.933
13.6	66.846	67.541
13.61	66.415	67.086
13.62	66.258	66.485
13.63	64.796	64.821
13.64	66.878	64.404
13.65	65.309	65.071
13.66	65.141	64.858
13.67	66.491	64.681
13.68	63.889	65.388
13.69	66.43	62.462
13.7	66.084	64.112
13.71	64.685	64.118
13.72	65.295	65.001
13.73	65.629	65.317
13.74	65.882	66.086
13.75	65.641	64.168
13.76	65.336	65.805
13.77	64.038	64.841
13.78	65.296	66.363
13.79	64.155	66.01
13.8	63.852	64.702
13.81	65.604	64.519
13.82	65.935	66.12
13.83	65.42	64.655
13.84	66.434	67.191
13.85	65.338	68.024
13.86	63.933	67.417
13.87	63.951	64.196
13.88	63.454	65.345
13.89	63.564	65.66
13.9	64.472	66.077
13.91	65.518	68.668
13.92	64.335	67.715
13.93	63.527	69.467
13.94	64.273	66.728
13.95	64.211	66.782
13.96	65.459	67.355
13.97	64.38	66.669
13.98	65.77	67.88
13.99	64.09	68.82
14	65.438	68.67
14.01	64.691	67.006
14.02	63.479	66.979
14.03	63.501	66.965
14.04	63.615	68.174
14.05	64.147	65.394
14.06	64.159	66.633
14.07	64.971	65.473
14.08	65.626	67.368
14.09	62.312	65.181
14.1	66.245	65.705
14.11	64.8	65.659
14.12	65.189	66.288
14.13	65.303	65.861
14.14	64.487	65.998
14.15	66.059	66.925
14.16	65.577	64.942
14.17	64.76	66.187
14.18	64.881	65.783
14.19	64.954	65.03
14.2	64.091	66.672
14.21	64.674	64.739
14.22	65.653	66.902
14.23	64.923	65.981
14.24	64.859	64.934
14.25	65.385	62.661
14.26	64.412	64.222
14.27	64.762	64.427
14.28	67.311	65.625
14.29	66.527	65.596
14.3	66.87	63.587
14.31	65.978	63.568
14.32	66.158	63.998
14.33	65.251	64.035
14.34	65.212	65.299
14.35	66.224	66.004
14.36	64.666	65.246
14.37	65.355	66.62
14.38	66.11	65.522
14.39	66.992	64.999
14.4	64.3	65.319
14.41	66.488	64.547
14.42	65.041	65.226
14.43	64.421	64.114
14.44	66.486	63.797
14.45	65.425	66.489
14.46	67.642	65.353
14.47	65.841	65.471
14.48	66.375	64.834
14.49	66.123	64.745
14.5	65.516	64.181
14.51	65.479	63.603
14.52	65.537	63.44
14.53	64.806	63.743
14.54	65.928	64.14
14.55	66.934	64.68
14.56	65.322	65.295
14.57	65.449	65.012
14.58	64.922	65.248
14.59	64.513	64.746
14.6	64.451	65.675
14.61	63.444	65.42
14.62	64.56	66.001
14.63	65.178	64.255
14.64	63.999	66.299
14.65	65.111	64.571
14.66	64.305	65.242
14.67	64.781	67.195
14.68	65.161	66.766
14.69	63.593	65.636
14.7	65.812	66.624
14.71	64.171	67.138
14.72	64.236	66.048
14.73	65.514	65.303
14.74	64.696	66.011
14.75	64.821	67.718
14.76	64.141	66.063
14.77	64.4	65.821
14.78	65.551	67.915
14.79	66.082	68.567
14.8	65.529	66.21
14.81	65.627	67.433
14.82	65.532	67.393
14.83	65.066	66.299
14.84	65.962	66.251
14.85	65.428	65.625
14.86	65.934	67.496
14.87	64.917	67.596
14.88	64.137	66.307
14.89	65.381	64.796
14.9	65.34	65.195
14.91	66.66	64.156
14.92	65.718	64.325
14.93	64.958	65.686
14.94	66.569	65.138
14.95	65.581	64.355
14.96	64.9	63.945
14.97	65.7	66.131
14.98	64.559	65.238
14.99	64.293	66.364
15	65.319	65.271
15.01	66.263	66.43
15.02	65.387	67.905
15.03	64.621	66.91
15.04	64.214	66.664
15.05	65.177	66.699
15.06	64.793	66.973
15.07	65.34	67.252
15.08	65.258	67.311
15.09	65.601	67.074
15.1	64.781	66.939
15.11	66.145	66.461
15.12	65.256	64.417
15.13	65.708	64.744
15.14	64.923	65.78
15.15	65.774	67.292
15.16	65.61	67.865
15.17	64.512	66.892
15.18	64.891	67.921
15.19	64.24	65.793
15.2	66.756	64.709
15.21	66.303	65.773
15.22	65.928	65.798
15.23	66.227	67.63
15.24	66.219	68.089
15.25	65.99	67.181
15.26	65.624	68.84
15.27	66.853	67.209
15.28	64.931	66.556
15.29	65.049	64.469
15.3	65.632	66.512
15.31	66.592	66.218
15.32	66.03	66.312
15.33	66.401	66.76
15.34	65.288	65.505
15.35	66.292	64.227
15.36	65.737	67.162
15.37	66.502	67.326
15.38	66.503	64.822
15.39	65.391	68.389
15.4	66.869	63.764
15.41	67.028	65.092
15.42	66.423	65.347
15.43	66.202	68.338
15.44	64.665	67.477
15.45	65.42	66.702
15.46	66.706	64.498
15.47	66.124	66.884
15.48	66.069	65.084
15.49	65.857	67.356
15.5	65.189	64.599
15.51	66.166	68.204
15.52	66.58	67.698
15.53	66.73	67.943
15.54	65.381	65.993
15.55	65.671	67.265
15.56	65.28	67.204
15.57	65.078	67.915
15.58	65.749	66.406
15.59	64.758	65.719
15.6	64.337	67
15.61	65.731	65.278
15.62	66.584	65.92
15.63	65.856	65.968
15.64	64.851	67.354
15.65	65.823	66.524
15.66	64.79	66.672
15.67	64.756	68.958
15.68	65.29	66.719
15.69	66.249	67.02
15.7	66.47	67.397
15.71	64.95	67.189
15.72	65.495	68.695
15.73	65.583	67.531
15.74	66.004	66.735
15.75	66.084	66.892
15.76	64.57	69.482
15.77	65.369	66.916
15.78	65.005	67.791
15.79	64.589	66.54
15.8	64.204	68.775
15.81	64.619	68.639
15.82	64.522	66.606
15.83	65.186	66.106
15.84	67.041	66.433
15.85	63.826	67.182
15.86	65.736	66.906
15.87	64.868	66.2
15.88	64.673	65.983
15.89	65.116	65.491
15.9	64.122	64.938
15.91	65.656	65.795
15.92	65.096	66.559
15.93	64.771	67.505
15.94	66.025	68.382
15.95	66.64	66.294
15.96	66.067	64.858
15.97	65.391	66.089
15.98	65.519	66.3
15.99	65.416	67.097
16	65.243	65.064
16.01	66.692	65.562
16.02	65.879	64.091
16.03	65.867	63.347
16.04	66.679	63.096
16.05	66.23	64.682
16.06	68.016	63.962
16.07	65.982	64.656
16.08	65.124	65.316
16.09	65.129	65.942
16.1	64.381	68.206
16.11	64.625	67.826
16.12	66.078	67.798
16.13	65.446	67.692
16.14	64.963	68.878
16.15	65.843	68.594
16.16	65.379	67.452
16.17	67.547	67.573
16.18	67.125	66.143
16.19	67.024	69.16
16.2	67.579	67.265
16.21	65.878	67.118
16.22	67.012	66.323
16.23	66.748	66.144
16.24	67.716	65.856
16.25	66.658	66.545
16.26	66.349	66.876
16.27	66.813	68.311
16.28	66.562	68.052
16.29	67.013	67.079
16.3	67.4	68.574
16.31	67.037	68.908
16.32	67.948	71.329
16.33	67.631	70.291
16.34	67.135	72.332
16.35	66.217	70.144
16.36	66.754	71.031
16.37	67.495	69.465
16.38	68.15	71.059
16.39	67.469	72.045
16.4	67.868	67.913
16.41	66.502	68.671
16.42	65.632	69.114
16.43	67.078	69.215
16.44	65.955	68.328
16.45	66.8	69.719
16.46	66.067	69.667
16.47	66.271	70.878
16.48	65.745	68.859
16.49	65.804	68.653
16.5	64.647	69.375
16.51	65.049	68.038
16.52	65.916	68.166
16.53	65.119	68.27
16.54	65.573	67.876
16.55	63.507	67.75
16.56	65.391	67.587
16.57	64.966	67.24
16.58	65.969	66.256
16.59	65.653	67.898
16.6	66.465	67.079
16.61	64.808	68.514
16.62	66.787	67.061
16.63	66.79	66.653
16.64	65.861	66.831
16.65	66.175	67.682
16.66	64.852	65.952
16.67	65.372	66.296
16.68	67.419	65.847
16.69	66.008	65.876
16.7	66.495	65.1
16.71	67.238	66.231
16.72	66.513	66.116
16.73	66.904	66.557
16.74	65.778	66.731
16.75	66.724	65.13
16.76	64.347	66.213
16.77	66.536	69.068
16.78	66.854	65.559
16.79	66.3	66.413
16.8	65.307	65.96
16.81	66.13	65.041
16.82	67.661	67.453
16.83	64.841	67.49
16.84	66.001	66.053
16.85	64.962	67.306
16.86	67.231	65.618
16.87	67.656	65.276
16.88	67.497	65.697
16.89	66.055	68.962
16.9	65.856	66.887
16.91	66.314	65.51
16.92	66.266	67.223
16.93	65.265	66.12
16.94	66.486	66.187
16.95	67.96	66.727
16.96	66.59	65.436
16.97	67.473	64.217
16.98	67.159	68.365
16.99	67.042	65.73
17	66.57	65.972
17.01	65.984	65.424
17.02	65.425	65.076
17.03	65.154	65.937
17.04	67.371	63.464
17.05	66.86	64.855
17.06	66.163	63.858
17.07	65.294	66.455
17.08	65.62	64.165
17.09	65.698	64.481
17.1	66.48	63.696
17.11	66.841	66.773
17.12	66.184	65.228
17.13	65.238	65.755
17.14	65.962	65.045
17.15	65.178	64.573
17.16	66.408	64.456
17.17	65.252	65.163
17.18	66.73	65.681
17.19	65.402	66.618
17.2	65.314	66.094
17.21	66.291	65.543
17.22	64.982	65.549
17.23	64.32	65.829
17.24	65.365	67.036
17.25	64.585	65.619
17.26	66.606	67.568
17.27	66.728	64.982
17.28	66.095	65.767
17.29	65.52	63.626
17.3	65.818	66.788
17.31	66.165	63.684
17.32	67.994	64.209
17.33	65.902	65.864
17.34	66.684	66.296
17.35	66.652	65.57
17.36	66.37	65.632
17.37	66.237	63.24
17.38	66.765	65.264
17.39	67.349	65.09
17.4	65.712	65.535
17.41	67.44	63.152
17.42	66.702	63.117
17.43	67.32	63.449
17.44	67.384	64.248
17.45	67.543	64.778
17.46	66.82	64.864
17.47	67.748	64.868
17.48	65.848	65.036
17.49	66.315	65.024
17.5	68.057	65.452
17.51	68.459	66.12
17.52	66.997	65.539
17.53	66.441	64.902
17.54	68.532	66.605
17.55	66.658	63.945
17.56	66.283	64.956
17.57	65.459	64.895
17.58	67.073	64.43
17.59	66.266	63.76
17.6	67.127	64.295
17.61	67.769	64.977
17.62	67.162	65.913
17.63	66.123	65.654
17.64	65.111	62.814
17.65	65.195	64.608
17.66	65.942	64.714
17.67	66.26	64.181
17.68	66.011	65.804
17.69	66.935	64.244
17.7	66.805	65.232
17.71	65.973	65.84
17.72	66.521	66.035
17.73	67.328	64.768
17.74	68.058	64.497
17.75	65.314	66.103
17.76	65.882	65.597
17.77	65.211	66.014
17.78	64.966	67.384
17.79	64.455	66.288
17.8	66.277	66.233
17.81	65.126	65.103
17.82	64.05	66.149
17.83	64.67	66.239
17.84	66.606	65.497
17.85	64.657	66.238
17.86	65.595	67.526
17.87	67.28	66.805
17.88	67.359	65.662
17.89	66.797	64.741
17.9	66.167	66.329
17.91	66.066	66.103
17.92	65.448	66.373
17.93	66.035	65.954
17.94	64.134	68.128
17.95	64.504	67.251
17.96	65.816	66.044
17.97	67.889	66.76
17.98	64.363	66.149
17.99	63.212	65.805
18	63.549	67.883
18.01	63.847	66.553
18.02	65.719	66.425
18.03	65.188	66.454
18.04	65.055	65.896
18.05	64.071	65.507
18.06	65.478	65.644
18.07	64.141	65.228
18.08	66.627	64.317
18.09	66.217	65.162
18.1	64.804	64.681
18.11	65.786	64.172
18.12	66.587	65.894
18.13	66.048	66.2
18.14	66.609	66.728
18.15	66.085	64.738
18.16	66.298	64.104
18.17	64.646	64.943
18.18	66.312	64.226
18.19	65.576	64.106
18.2	66.039	65.315
18.21	65.63	65.71
18.22	65.269	65.365
18.23	65.616	66.668
18.24	66.103	65.475
18.25	66.231	65.144
18.26	65.977	66.032
18.27	67.076	67.167
18.28	67.492	66.024
18.29	66.184	66.597
18.3	65.126	66.75
18.31	65.721	66.4
18.32	64.884	65.671
18.33	66.588	65.455
18.34	67.619	64.315
18.35	66.481	66.629
18.36	64.354	66.388
18.37	65.67	64.642
18.38	64.148	65.128
18.39	65.635	65.659
18.4	65.277	66.19
18.41	64.664	66.201
18.42	63.842	66.859
18.43	64.677	67.523
18.44	64.346	64.65
18.45	64.707	65.053
18.46	64.178	64.307
18.47	65.012	66.064
18.48	66.519	64.876
18.49	63.873	66.125
18.5	64.64	63.737
18.51	64.977	64.414
18.52	64.95	65.41
18.53	65.712	63
18.54	63.924	65.005
18.55	65.728	64.944
18.56	65.714	66.939
18.57	64.489	64.713
18.58	64.768	66.937
18.59	63.1	65.871
18.6	64.227	62.54
18.61	65.091	63.887
18.62	65.499	64.067
18.63	66.409	64.473
18.64	66.155	65.604
18.65	62.949	66.543
18.66	66.338	63.841
18.67	64.526	63.503
18.68	64.455	65.804
18.69	63.89	65.412
18.7	65.697	65.232
18.71	65.482	65.334
18.72	65.213	65.607
18.73	65.629	66.762
18.74	65.185	66.684
18.75	65.191	64.389
18.76	67.45	65.042
18.77	64.876	63.863
18.78	65.487	65.073
18.79	65.984	64.597
18.8	66.538	64.105
18.81	66.458	65.4
18.82	65.914	65.766
18.83	65.04	65.269
18.84	65.435	64.45
18.85	65.246	65.939
18.86	66.006	65.971
18.87	65.085	66.742
18.88	66.048	63.606
18.89	66.499	64.499
18.9	65.887	66.417
18.91	64.326	66.38
18.92	64.741	65.735
18.93	65.332	66.488
18.94	66.958	67.52
18.95	66.342	65.798
18.96	66.899	66.902
18.97	65.485	65.557
18.98	64.724	66.236
18.99	64.695	65.622
19	63.831	65.744
19.01	65.516	65.344
19.02	65.196	67.056
19.03	66.344	65.643
19.04	65.914	66.066
19.05	65.848	65.881
19.06	65.539	65.982
19.07	64.714	65.918
19.08	62.991	64.759
19.09	66.349	66.229
19.1	64.191	66.9
19.11	64.531	65.235
19.12	65.132	65.95
19.13	63.77	64.77
19.14	64.595	65.805
19.15	67.014	64.55
19.16	65.351	64.177
19.17	64.397	63.462
19.18	65.083	66.011
19.19	64.911	66.547
19.2	65.652	67.316
19.21	64.095	65.605
19.22	63.366	66.2
19.23	65.278	65.57
19.24	65.957	66.237
19.25	65.331	66.228
19.26	64.957	65.011
19.27	65.767	65.853
19.28	64.549	64.747
19.29	65.491	64.731
19.3	65.925	65.157
19.31	67.467	68.234
19.32	63.984	67.894
19.33	67.206	67.427
19.34	66.615	66.054
19.35	64.78	66.292
19.36	65.276	67.117
19.37	65.754	66.265
19.38	65.681	65.162
19.39	67.028	65.374
19.4	66.857	65.422
19.41	65.536	65.406
19.42	66.374	64.98
19.43	66.989	66.081
19.44	67.041	64.341
19.45	65.398	67.862
19.46	65.392	66.49
19.47	67.375	68.093
19.48	64.64	67.349
19.49	66.006	66.911
19.5	65.509	66.638
19.51	64.346	67.59
19.52	64.688	67.217
19.53	64.794	68.936
19.54	66.697	66.979
19.55	65.665	66.853
19.56	66.423	66.905
19.57	63.893	66.886
19.58	67.746	65.978
19.59	66.365	67.132
19.6	66.55	66.214
19.61	65.128	66.361
19.62	65.646	66.985
19.63	65.447	66.713
19.64	66.129	63.96
19.65	67.388	65.412
19.66	66.844	65.21
19.67	66.154	64.92
19.68	67.052	65.51
19.69	66.214	67.7
19.7	65.158	66.407
19.71	66.999	67.354
19.72	66.089	67.751
19.73	67.707	65.986
19.74	66.705	66.423
19.75	66.958	68.64
19.76	66.641	65.566
19.77	66.223	66.999
19.78	67.574	66.316
19.79	67.307	66.426
19.8	66.282	65.004
19.81	64.976	67.291
19.82	65.945	66.329
19.83	66.367	67.831
19.84	65.423	67.48
19.85	66.664	66.167
19.86	66.378	69.104
19.87	65.792	67.071
19.88	66.652	67.898
19.89	65.961	67.499
19.9	66.107	66.458
19.91	66.676	67.062
19.92	66.084	68.898
19.93	66.939	68.687
19.94	66.773	67.024
19.95	66.706	67.232
19.96	66.874	67.049
19.97	66.956	67.529
19.98	66.488	68.873
[truncated: 38,002 more rows]

## Sheet: Figure 5I-J Distance
Time (ns)	Distance1 (nm)	Distance2 (nm)
0	0.126	0.125
0.01	0.14	0.183
0.02	0.091	0.138
0.03	0.161	0.199
0.04	0.145	0.174
0.05	0.127	0.163
0.06	0.163	0.125
0.07	0.175	0.134
0.08	0.127	0.153
0.09	0.154	0.134
0.1	0.191	0.15
0.11	0.228	0.128
0.12	0.18	0.184
0.13	0.166	0.154
0.14	0.159	0.093
0.15	0.144	0.103
0.16	0.177	0.092
0.17	0.195	0.085
0.18	0.079	0.127
0.19	0.11	0.116
0.2	0.076	0.207
0.21	0.125	0.12
0.22	0.189	0.129
0.23	0.156	0.133
0.24	0.243	0.146
0.25	0.247	0.093
0.26	0.246	0.135
0.27	0.306	0.078
0.28	0.237	0.099
0.29	0.138	0.14
0.3	0.204	0.129
0.31	0.228	0.148
0.32	0.211	0.176
0.33	0.263	0.11
0.34	0.24	0.239
0.35	0.318	0.191
0.36	0.348	0.156
0.37	0.235	0.192
0.38	0.284	0.181
0.39	0.173	0.187
0.4	0.201	0.174
0.41	0.22	0.172
0.42	0.278	0.166
0.43	0.328	0.124
0.44	0.288	0.149
0.45	0.434	0.189
0.46	0.36	0.212
0.47	0.288	0.232
0.48	0.34	0.257
0.49	0.304	0.205
0.5	0.319	0.212
0.51	0.331	0.207
0.52	0.334	0.18
0.53	0.368	0.2
0.54	0.313	0.229
0.55	0.357	0.203
0.56	0.314	0.243
0.57	0.346	0.236
0.58	0.361	0.195
0.59	0.376	0.176
0.6	0.38	0.189
0.61	0.365	0.173
0.62	0.378	0.112
0.63	0.348	0.154
0.64	0.29	0.201
0.65	0.274	0.181
0.66	0.25	0.184
0.67	0.355	0.232
0.68	0.317	0.206
0.69	0.283	0.1
0.7	0.286	0.166
0.71	0.345	0.178
0.72	0.354	0.144
0.73	0.342	0.09
0.74	0.309	0.121
0.75	0.404	0.078
0.76	0.364	0.107
0.77	0.336	0.172
0.78	0.327	0.116
0.79	0.312	0.146
0.8	0.333	0.179
0.81	0.387	0.147
0.82	0.311	0.142
0.83	0.317	0.183
0.84	0.334	0.114
0.85	0.335	0.192
0.86	0.317	0.082
0.87	0.326	0.133
0.88	0.331	0.154
0.89	0.323	0.172
0.9	0.289	0.208
0.91	0.351	0.156
0.92	0.272	0.142
0.93	0.313	0.115
0.94	0.256	0.122
0.95	0.315	0.202
0.96	0.274	0.246
0.97	0.235	0.171
0.98	0.337	0.136
0.99	0.271	0.239
1	0.295	0.165
1.01	0.268	0.174
1.02	0.329	0.191
1.03	0.304	0.232
1.04	0.301	0.221
1.05	0.315	0.237
1.06	0.339	0.272
1.07	0.335	0.226
1.08	0.229	0.25
1.09	0.351	0.219
1.1	0.335	0.243
1.11	0.452	0.277
1.12	0.456	0.221
1.13	0.323	0.233
1.14	0.461	0.218
1.15	0.368	0.233
1.16	0.46	0.201
1.17	0.43	0.251
1.18	0.475	0.257
1.19	0.501	0.183
1.2	0.455	0.233
1.21	0.44	0.193
1.22	0.365	0.188
1.23	0.364	0.263
1.24	0.362	0.248
1.25	0.428	0.198
1.26	0.358	0.223
1.27	0.354	0.194
1.28	0.401	0.199
1.29	0.383	0.19
1.3	0.371	0.218
1.31	0.347	0.193
1.32	0.435	0.156
1.33	0.344	0.228
1.34	0.343	0.241
1.35	0.318	0.176
1.36	0.312	0.24
1.37	0.291	0.211
1.38	0.34	0.222
1.39	0.282	0.284
1.4	0.335	0.198
1.41	0.299	0.232
1.42	0.303	0.232
1.43	0.278	0.248
1.44	0.251	0.223
1.45	0.258	0.208
1.46	0.291	0.242
1.47	0.295	0.211
1.48	0.3	0.273
1.49	0.319	0.231
1.5	0.307	0.252
1.51	0.26	0.19
1.52	0.298	0.204
1.53	0.287	0.229
1.54	0.365	0.26
1.55	0.337	0.203
1.56	0.257	0.213
1.57	0.282	0.222
1.58	0.376	0.189
1.59	0.31	0.255
1.6	0.288	0.244
1.61	0.334	0.249
1.62	0.286	0.239
1.63	0.33	0.271
1.64	0.29	0.244
1.65	0.297	0.168
1.66	0.287	0.216
1.67	0.279	0.236
1.68	0.266	0.232
1.69	0.324	0.241
1.7	0.258	0.236
1.71	0.324	0.266
1.72	0.283	0.25
1.73	0.272	0.221
1.74	0.288	0.249
1.75	0.28	0.233
1.76	0.283	0.211
1.77	0.278	0.334
1.78	0.254	0.258
1.79	0.26	0.215
1.8	0.265	0.242
1.81	0.31	0.172
1.82	0.338	0.227
1.83	0.278	0.222
1.84	0.276	0.206
1.85	0.321	0.225
1.86	0.267	0.203
1.87	0.255	0.215
1.88	0.292	0.186
1.89	0.31	0.193
1.9	0.319	0.231
1.91	0.258	0.25
1.92	0.319	0.221
1.93	0.29	0.24
1.94	0.258	0.213
1.95	0.283	0.228
1.96	0.33	0.228
1.97	0.341	0.237
1.98	0.353	0.241
1.99	0.308	0.223
2	0.329	0.193
2.01	0.304	0.262
2.02	0.283	0.259
2.03	0.315	0.257
2.04	0.338	0.25
2.05	0.333	0.263
2.06	0.261	0.281
2.07	0.334	0.267
2.08	0.352	0.274
2.09	0.294	0.277
2.1	0.318	0.249
2.11	0.335	0.292
2.12	0.337	0.268
2.13	0.273	0.265
2.14	0.307	0.257
2.15	0.317	0.232
2.16	0.305	0.254
2.17	0.319	0.297
2.18	0.333	0.299
2.19	0.265	0.262
2.2	0.242	0.253
2.21	0.337	0.273
2.22	0.262	0.193
2.23	0.354	0.259
2.24	0.319	0.264
2.25	0.248	0.316
2.26	0.296	0.196
2.27	0.285	0.247
2.28	0.263	0.247
2.29	0.3	0.256
2.3	0.345	0.22
2.31	0.311	0.299
2.32	0.321	0.307
2.33	0.301	0.274
2.34	0.302	0.237
2.35	0.313	0.203
2.36	0.307	0.282
2.37	0.329	0.185
2.38	0.259	0.23
2.39	0.264	0.222
2.4	0.279	0.249
2.41	0.297	0.203
2.42	0.291	0.247
2.43	0.264	0.246
2.44	0.265	0.287
2.45	0.271	0.235
2.46	0.266	0.272
2.47	0.318	0.301
2.48	0.275	0.236
2.49	0.267	0.263
2.5	0.252	0.282
2.51	0.326	0.262
2.52	0.276	0.276
2.53	0.268	0.277
2.54	0.333	0.222
2.55	0.333	0.276
2.56	0.312	0.273
2.57	0.308	0.282
2.58	0.258	0.267
2.59	0.294	0.313
2.6	0.317	0.318
2.61	0.324	0.298
2.62	0.299	0.278
2.63	0.296	0.312
2.64	0.281	0.227
2.65	0.306	0.351
2.66	0.256	0.3
2.67	0.331	0.301
2.68	0.323	0.219
2.69	0.333	0.26
2.7	0.315	0.286
2.71	0.32	0.29
2.72	0.273	0.293
2.73	0.305	0.253
2.74	0.297	0.265
2.75	0.29	0.275
2.76	0.257	0.258
2.77	0.318	0.283
2.78	0.317	0.255
2.79	0.321	0.268
2.8	0.334	0.278
2.81	0.31	0.259
2.82	0.298	0.336
2.83	0.298	0.257
2.84	0.277	0.297
2.85	0.359	0.299
2.86	0.306	0.274
2.87	0.314	0.287
2.88	0.309	0.268
2.89	0.321	0.247
2.9	0.257	0.253
2.91	0.332	0.25
2.92	0.303	0.237
2.93	0.321	0.26
2.94	0.367	0.222
2.95	0.296	0.26
2.96	0.337	0.267
2.97	0.348	0.296
2.98	0.288	0.302
2.99	0.341	0.266
3	0.356	0.26
3.01	0.251	0.331
3.02	0.342	0.264
3.03	0.298	0.316
3.04	0.291	0.258
3.05	0.324	0.277
3.06	0.274	0.288
3.07	0.259	0.324
3.08	0.302	0.284
3.09	0.321	0.274
3.1	0.328	0.262
3.11	0.321	0.273
3.12	0.295	0.226
3.13	0.307	0.291
3.14	0.288	0.308
3.15	0.285	0.265
3.16	0.289	0.396
3.17	0.295	0.357
3.18	0.3	0.293
3.19	0.31	0.396
3.2	0.307	0.252
3.21	0.321	0.294
3.22	0.307	0.301
3.23	0.357	0.257
3.24	0.308	0.315
3.25	0.308	0.255
3.26	0.304	0.242
3.27	0.279	0.296
3.28	0.32	0.246
3.29	0.299	0.251
3.3	0.307	0.246
3.31	0.306	0.287
3.32	0.303	0.248
3.33	0.31	0.257
3.34	0.3	0.244
3.35	0.28	0.245
3.36	0.317	0.3
3.37	0.3	0.32
3.38	0.275	0.283
3.39	0.278	0.244
3.4	0.321	0.293
3.41	0.308	0.301
3.42	0.318	0.204
3.43	0.314	0.279
3.44	0.307	0.283
3.45	0.28	0.287
3.46	0.283	0.308
3.47	0.277	0.28
3.48	0.278	0.293
3.49	0.278	0.326
3.5	0.331	0.214
3.51	0.315	0.319
3.52	0.314	0.257
3.53	0.317	0.3
3.54	0.288	0.276
3.55	0.28	0.251
3.56	0.278	0.224
3.57	0.303	0.216
3.58	0.275	0.292
3.59	0.258	0.261
3.6	0.302	0.245
3.61	0.318	0.279
3.62	0.324	0.243
3.63	0.323	0.264
3.64	0.359	0.268
3.65	0.313	0.264
3.66	0.319	0.259
3.67	0.338	0.25
3.68	0.328	0.295
3.69	0.37	0.249
3.7	0.274	0.278
3.71	0.286	0.209
3.72	0.315	0.231
3.73	0.338	0.259
3.74	0.318	0.315
3.75	0.361	0.234
3.76	0.302	0.326
3.77	0.316	0.273
3.78	0.368	0.282
3.79	0.364	0.297
3.8	0.361	0.271
3.81	0.362	0.286
3.82	0.361	0.287
3.83	0.393	0.251
3.84	0.288	0.227
3.85	0.351	0.356
3.86	0.352	0.271
3.87	0.272	0.23
3.88	0.338	0.276
3.89	0.38	0.229
3.9	0.347	0.237
3.91	0.279	0.249
3.92	0.299	0.244
3.93	0.358	0.238
3.94	0.33	0.273
3.95	0.301	0.246
3.96	0.339	0.263
3.97	0.302	0.29
3.98	0.324	0.27
3.99	0.336	0.248
4	0.383	0.283
4.01	0.307	0.323
4.02	0.314	0.304
4.03	0.354	0.257
4.04	0.388	0.264
4.05	0.285	0.306
4.06	0.286	0.283
4.07	0.279	0.264
4.08	0.368	0.293
4.09	0.363	0.282
4.1	0.321	0.229
4.11	0.34	0.29
4.12	0.325	0.297
4.13	0.312	0.307
4.14	0.319	0.295
4.15	0.331	0.227
4.16	0.34	0.231
4.17	0.278	0.334
4.18	0.336	0.297
4.19	0.296	0.237
4.2	0.272	0.294
4.21	0.353	0.293
4.22	0.299	0.274
4.23	0.313	0.245
4.24	0.332	0.262
4.25	0.311	0.226
4.26	0.288	0.243
4.27	0.343	0.276
4.28	0.317	0.276
4.29	0.351	0.286
4.3	0.357	0.251
4.31	0.329	0.212
4.32	0.322	0.198
4.33	0.305	0.24
4.34	0.328	0.215
4.35	0.36	0.238
4.36	0.315	0.261
4.37	0.362	0.263
4.38	0.314	0.239
4.39	0.305	0.236
4.4	0.35	0.237
4.41	0.322	0.238
4.42	0.332	0.231
4.43	0.295	0.278
4.44	0.272	0.212
4.45	0.285	0.228
4.46	0.338	0.242
4.47	0.291	0.257
4.48	0.285	0.243
4.49	0.327	0.252
4.5	0.27	0.248
4.51	0.333	0.233
4.52	0.329	0.258
4.53	0.281	0.256
4.54	0.335	0.293
4.55	0.35	0.207
4.56	0.32	0.28
4.57	0.341	0.225
4.58	0.278	0.258
4.59	0.33	0.263
4.6	0.291	0.206
4.61	0.298	0.315
4.62	0.32	0.25
4.63	0.34	0.251
4.64	0.353	0.253
4.65	0.288	0.219
4.66	0.303	0.21
4.67	0.302	0.261
4.68	0.347	0.227
4.69	0.317	0.291
4.7	0.306	0.202
4.71	0.373	0.257
4.72	0.313	0.249
4.73	0.343	0.222
4.74	0.327	0.279
4.75	0.295	0.19
4.76	0.269	0.217
4.77	0.306	0.194
4.78	0.304	0.257
4.79	0.308	0.266
4.8	0.305	0.296
4.81	0.337	0.212
4.82	0.371	0.254
4.83	0.367	0.229
4.84	0.324	0.249
4.85	0.342	0.271
4.86	0.318	0.249
4.87	0.321	0.231
4.88	0.297	0.253
4.89	0.279	0.193
4.9	0.32	0.212
4.91	0.348	0.262
4.92	0.348	0.268
4.93	0.417	0.222
4.94	0.3	0.242
4.95	0.305	0.255
4.96	0.319	0.233
4.97	0.305	0.238
4.98	0.329	0.24
4.99	0.305	0.279
5	0.262	0.19
5.01	0.309	0.182
5.02	0.344	0.237
5.03	0.347	0.23
5.04	0.343	0.264
5.05	0.369	0.248
5.06	0.331	0.266
5.07	0.341	0.226
5.08	0.332	0.204
5.09	0.355	0.223
5.1	0.287	0.192
5.11	0.294	0.225
5.12	0.328	0.213
5.13	0.344	0.262
5.14	0.322	0.285
5.15	0.292	0.289
5.16	0.303	0.284
5.17	0.333	0.195
5.18	0.324	0.259
5.19	0.308	0.208
5.2	0.329	0.208
5.21	0.325	0.228
5.22	0.283	0.255
5.23	0.298	0.224
5.24	0.3	0.236
5.25	0.342	0.25
5.26	0.334	0.235
5.27	0.282	0.231
5.28	0.345	0.246
5.29	0.319	0.207
5.3	0.35	0.197
5.31	0.327	0.272
5.32	0.312	0.278
5.33	0.275	0.266
5.34	0.323	0.273
5.35	0.327	0.23
5.36	0.312	0.223
5.37	0.302	0.242
5.38	0.345	0.235
5.39	0.277	0.265
5.4	0.338	0.252
5.41	0.289	0.275
5.42	0.318	0.298
5.43	0.333	0.235
5.44	0.218	0.274
5.45	0.291	0.269
5.46	0.312	0.25
5.47	0.282	0.24
5.48	0.272	0.257
5.49	0.332	0.209
5.5	0.309	0.303
5.51	0.349	0.284
5.52	0.26	0.233
5.53	0.325	0.227
5.54	0.324	0.25
5.55	0.353	0.256
5.56	0.283	0.254
5.57	0.366	0.244
5.58	0.325	0.221
5.59	0.338	0.203
5.6	0.322	0.229
5.61	0.293	0.219
5.62	0.361	0.25
5.63	0.298	0.223
5.64	0.303	0.222
5.65	0.369	0.197
5.66	0.316	0.267
5.67	0.276	0.172
5.68	0.342	0.17
5.69	0.272	0.26
5.7	0.279	0.22
5.71	0.32	0.255
5.72	0.34	0.186
5.73	0.328	0.248
5.74	0.34	0.232
5.75	0.319	0.2
5.76	0.358	0.23
5.77	0.312	0.279
5.78	0.347	0.248
5.79	0.34	0.266
5.8	0.361	0.221
5.81	0.351	0.246
5.82	0.361	0.229
5.83	0.351	0.244
5.84	0.325	0.262
5.85	0.337	0.229
5.86	0.364	0.237
5.87	0.345	0.219
5.88	0.374	0.22
5.89	0.33	0.227
5.9	0.349	0.255
5.91	0.366	0.256
5.92	0.368	0.257
5.93	0.38	0.217
5.94	0.399	0.293
5.95	0.318	0.225
5.96	0.347	0.234
5.97	0.32	0.251
5.98	0.373	0.242
5.99	0.363	0.234
6	0.323	0.203
6.01	0.366	0.183
6.02	0.359	0.283
6.03	0.387	0.165
6.04	0.322	0.234
6.05	0.382	0.228
6.06	0.325	0.268
6.07	0.369	0.262
6.08	0.34	0.251
6.09	0.363	0.238
6.1	0.322	0.265
6.11	0.329	0.253
6.12	0.321	0.265
6.13	0.33	0.245
6.14	0.358	0.285
6.15	0.392	0.221
6.16	0.313	0.291
6.17	0.324	0.281
6.18	0.334	0.251
6.19	0.264	0.253
6.2	0.299	0.25
6.21	0.328	0.178
6.22	0.284	0.206
6.23	0.301	0.243
6.24	0.314	0.168
6.25	0.329	0.281
6.26	0.329	0.268
6.27	0.302	0.288
6.28	0.278	0.279
6.29	0.332	0.294
6.3	0.29	0.298
6.31	0.335	0.302
6.32	0.317	0.297
6.33	0.341	0.326
6.34	0.228	0.294
6.35	0.294	0.23
6.36	0.311	0.281
6.37	0.366	0.218
6.38	0.375	0.22
6.39	0.331	0.286
6.4	0.303	0.265
6.41	0.358	0.382
6.42	0.342	0.346
6.43	0.333	0.313
6.44	0.334	0.25
6.45	0.296	0.301
6.46	0.365	0.232
6.47	0.265	0.314
6.48	0.257	0.227
6.49	0.28	0.31
6.5	0.269	0.287
6.51	0.291	0.231
6.52	0.298	0.283
6.53	0.333	0.242
6.54	0.37	0.281
6.55	0.342	0.271
6.56	0.286	0.28
6.57	0.32	0.325
6.58	0.305	0.289
6.59	0.323	0.316
6.6	0.312	0.271
6.61	0.302	0.261
6.62	0.323	0.291
6.63	0.315	0.228
6.64	0.321	0.189
6.65	0.336	0.18
6.66	0.349	0.232
6.67	0.274	0.216
6.68	0.317	0.238
6.69	0.318	0.298
6.7	0.305	0.249
6.71	0.293	0.258
6.72	0.301	0.227
6.73	0.283	0.207
6.74	0.326	0.285
6.75	0.309	0.322
6.76	0.295	0.237
6.77	0.301	0.268
6.78	0.327	0.216
6.79	0.359	0.203
6.8	0.316	0.246
6.81	0.278	0.248
6.82	0.344	0.206
6.83	0.319	0.274
6.84	0.321	0.147
6.85	0.312	0.217
6.86	0.367	0.285
6.87	0.325	0.232
6.88	0.346	0.228
6.89	0.321	0.305
6.9	0.309	0.266
6.91	0.322	0.249
6.92	0.34	0.237
6.93	0.349	0.364
6.94	0.359	0.322
6.95	0.313	0.179
6.96	0.339	0.214
6.97	0.299	0.255
6.98	0.318	0.294
6.99	0.3	0.229
7	0.275	0.171
7.01	0.328	0.244
7.02	0.327	0.212
7.03	0.279	0.224
7.04	0.306	0.305
7.05	0.344	0.324
7.06	0.273	0.338
7.07	0.303	0.246
7.08	0.341	0.277
7.09	0.33	0.28
7.1	0.314	0.231
7.11	0.296	0.274
7.12	0.272	0.281
7.13	0.237	0.279
7.14	0.319	0.279
7.15	0.363	0.222
7.16	0.342	0.297
7.17	0.286	0.281
7.18	0.288	0.258
7.19	0.315	0.297
7.2	0.312	0.346
7.21	0.287	0.274
7.22	0.293	0.231
7.23	0.331	0.232
7.24	0.307	0.228
7.25	0.301	0.243
7.26	0.327	0.284
7.27	0.3	0.237
7.28	0.269	0.195
7.29	0.292	0.205
7.3	0.275	0.254
7.31	0.32	0.226
7.32	0.288	0.216
7.33	0.345	0.202
7.34	0.343	0.318
7.35	0.271	0.188
7.36	0.295	0.227
7.37	0.284	0.27
7.38	0.311	0.266
7.39	0.345	0.209
7.4	0.326	0.291
7.41	0.305	0.235
7.42	0.309	0.28
7.43	0.342	0.247
7.44	0.326	0.231
7.45	0.362	0.22
7.46	0.264	0.216
7.47	0.357	0.227
7.48	0.315	0.291
7.49	0.335	0.283
7.5	0.322	0.247
7.51	0.308	0.267
7.52	0.35	0.283
7.53	0.331	0.259
7.54	0.339	0.272
7.55	0.322	0.269
7.56	0.325	0.273
7.57	0.264	0.232
7.58	0.309	0.232
7.59	0.329	0.222
7.6	0.313	0.2
7.61	0.313	0.238
7.62	0.351	0.251
7.63	0.322	0.313
7.64	0.272	0.295
7.65	0.282	0.269
7.66	0.378	0.255
7.67	0.32	0.254
7.68	0.327	0.25
7.69	0.327	0.168
7.7	0.284	0.259
7.71	0.337	0.247
7.72	0.31	0.22
7.73	0.346	0.227
7.74	0.274	0.299
7.75	0.286	0.247
7.76	0.318	0.239
7.77	0.252	0.273
7.78	0.308	0.29
7.79	0.263	0.257
7.8	0.271	0.407
7.81	0.298	0.234
7.82	0.293	0.229
7.83	0.26	0.285
7.84	0.25	0.229
7.85	0.262	0.26
7.86	0.289	0.215
7.87	0.257	0.294
7.88	0.262	0.261
7.89	0.298	0.303
7.9	0.285	0.309
7.91	0.282	0.273
7.92	0.269	0.275
7.93	0.281	0.3
7.94	0.275	0.224
7.95	0.291	0.264
7.96	0.248	0.253
7.97	0.333	0.264
7.98	0.359	0.272
7.99	0.314	0.229
8	0.347	0.293
8.01	0.29	0.322
8.02	0.28	0.305
8.03	0.31	0.298
8.04	0.286	0.331
8.05	0.323	0.25
8.06	0.315	0.282
8.07	0.286	0.264
8.08	0.304	0.311
8.09	0.315	0.348
8.1	0.324	0.255
8.11	0.347	0.28
8.12	0.295	0.336
8.13	0.312	0.199
8.14	0.33	0.252
8.15	0.307	0.242
8.16	0.322	0.234
8.17	0.318	0.249
8.18	0.326	0.197
8.19	0.314	0.236
8.2	0.292	0.225
8.21	0.303	0.246
8.22	0.36	0.247
8.23	0.357	0.258
8.24	0.37	0.273
8.25	0.287	0.29
8.26	0.344	0.244
8.27	0.336	0.281
8.28	0.389	0.221
8.29	0.332	0.22
8.3	0.34	0.278
8.31	0.297	0.323
8.32	0.323	0.199
8.33	0.344	0.258
8.34	0.375	0.28
8.35	0.36	0.237
8.36	0.341	0.247
8.37	0.367	0.221
8.38	0.316	0.217
8.39	0.344	0.252
8.4	0.295	0.25
8.41	0.334	0.196
8.42	0.33	0.265
8.43	0.326	0.235
8.44	0.299	0.192
8.45	0.287	0.245
8.46	0.316	0.208
8.47	0.34	0.266
8.48	0.358	0.239
8.49	0.343	0.246
8.5	0.3	0.242
8.51	0.36	0.249
8.52	0.321	0.241
8.53	0.307	0.25
8.54	0.332	0.259
8.55	0.379	0.202
8.56	0.354	0.262
8.57	0.343	0.267
8.58	0.361	0.305
8.59	0.317	0.3
8.6	0.332	0.273
8.61	0.354	0.196
8.62	0.344	0.221
8.63	0.308	0.286
8.64	0.354	0.226
8.65	0.336	0.276
8.66	0.312	0.225
8.67	0.332	0.188
8.68	0.312	0.29
8.69	0.351	0.209
8.7	0.283	0.26
8.71	0.322	0.213
8.72	0.316	0.232
8.73	0.303	0.232
8.74	0.322	0.231
8.75	0.356	0.358
8.76	0.336	0.353
8.77	0.291	0.308
8.78	0.337	0.255
8.79	0.294	0.253
8.8	0.323	0.263
8.81	0.33	0.238
8.82	0.325	0.3
8.83	0.338	0.317
8.84	0.312	0.274
8.85	0.361	0.229
8.86	0.309	0.263
8.87	0.248	0.267
8.88	0.346	0.24
8.89	0.295	0.25
8.9	0.285	0.215
8.91	0.333	0.274
8.92	0.315	0.246
8.93	0.305	0.242
8.94	0.29	0.247
8.95	0.357	0.182
8.96	0.261	0.259
8.97	0.283	0.226
8.98	0.355	0.247
8.99	0.291	0.284
9	0.307	0.207
9.01	0.3	0.24
9.02	0.221	0.225
9.03	0.271	0.212
9.04	0.318	0.229
9.05	0.286	0.259
9.06	0.305	0.219
9.07	0.303	0.211
9.08	0.327	0.201
9.09	0.305	0.217
9.1	0.339	0.209
9.11	0.292	0.218
9.12	0.322	0.197
9.13	0.339	0.27
9.14	0.405	0.235
9.15	0.334	0.204
9.16	0.329	0.219
9.17	0.294	0.199
9.18	0.369	0.23
9.19	0.305	0.241
9.2	0.34	0.233
9.21	0.311	0.221
9.22	0.321	0.224
9.23	0.315	0.191
9.24	0.327	0.186
9.25	0.296	0.247
9.26	0.31	0.253
9.27	0.297	0.228
9.28	0.312	0.252
9.29	0.307	0.273
9.3	0.332	0.198
9.31	0.346	0.188
9.32	0.381	0.169
9.33	0.351	0.199
9.34	0.28	0.175
9.35	0.313	0.248
9.36	0.307	0.225
9.37	0.321	0.227
9.38	0.328	0.155
9.39	0.338	0.269
9.4	0.265	0.172
9.41	0.357	0.205
9.42	0.304	0.24
9.43	0.298	0.284
9.44	0.265	0.235
9.45	0.264	0.298
9.46	0.301	0.189
9.47	0.306	0.209
9.48	0.285	0.24
9.49	0.27	0.233
9.5	0.317	0.264
9.51	0.284	0.265
9.52	0.319	0.232
9.53	0.308	0.247
9.54	0.313	0.223
9.55	0.299	0.209
9.56	0.301	0.249
9.57	0.325	0.227
9.58	0.303	0.228
9.59	0.286	0.209
9.6	0.361	0.207
9.61	0.293	0.233
9.62	0.327	0.215
9.63	0.278	0.204
9.64	0.328	0.197
9.65	0.339	0.249
9.66	0.312	0.227
9.67	0.309	0.186
9.68	0.311	0.214
9.69	0.333	0.236
9.7	0.3	0.249
9.71	0.318	0.233
9.72	0.253	0.21
9.73	0.321	0.193
9.74	0.293	0.221
9.75	0.289	0.222
9.76	0.309	0.252
9.77	0.258	0.166
9.78	0.303	0.244
9.79	0.26	0.179
9.8	0.27	0.228
9.81	0.273	0.231
9.82	0.283	0.215
9.83	0.237	0.221
9.84	0.302	0.25
9.85	0.291	0.234
9.86	0.265	0.196
9.87	0.283	0.255
9.88	0.304	0.239
9.89	0.255	0.267
9.9	0.318	0.26
9.91	0.327	0.231
9.92	0.287	0.251
9.93	0.309	0.256
9.94	0.318	0.246
9.95	0.329	0.235
9.96	0.323	0.233
9.97	0.321	0.246
9.98	0.33	0.299
9.99	0.247	0.316
10	0.311	0.243
10.01	0.354	0.233
10.02	0.318	0.255
10.03	0.383	0.205
10.04	0.329	0.237
10.05	0.317	0.243
10.06	0.319	0.337
10.07	0.326	0.248
10.08	0.333	0.237
10.09	0.291	0.221
10.1	0.255	0.249
10.11	0.359	0.214
10.12	0.344	0.255
10.13	0.346	0.248
10.14	0.322	0.25
10.15	0.302	0.301
10.16	0.356	0.215
10.17	0.318	0.37
10.18	0.307	0.26
10.19	0.308	0.257
10.2	0.298	0.242
10.21	0.336	0.258
10.22	0.297	0.289
10.23	0.323	0.254
10.24	0.349	0.224
10.25	0.303	0.245
10.26	0.33	0.252
10.27	0.335	0.25
10.28	0.323	0.231
10.29	0.321	0.251
10.3	0.295	0.215
10.31	0.297	0.22
10.32	0.327	0.213
10.33	0.278	0.266
10.34	0.3	0.271
10.35	0.316	0.269
10.36	0.268	0.229
10.37	0.342	0.194
10.38	0.313	0.194
10.39	0.294	0.185
10.4	0.269	0.212
10.41	0.274	0.233
10.42	0.29	0.246
10.43	0.291	0.216
10.44	0.346	0.255
10.45	0.312	0.238
10.46	0.334	0.239
10.47	0.313	0.291
10.48	0.302	0.228
10.49	0.341	0.236
10.5	0.272	0.231
10.51	0.254	0.22
10.52	0.314	0.22
10.53	0.316	0.305
10.54	0.343	0.259
10.55	0.316	0.244
10.56	0.379	0.25
10.57	0.325	0.219
10.58	0.362	0.269
10.59	0.313	0.234
10.6	0.371	0.216
10.61	0.352	0.227
10.62	0.335	0.247
10.63	0.347	0.254
10.64	0.393	0.302
10.65	0.378	0.231
10.66	0.351	0.243
10.67	0.303	0.242
10.68	0.357	0.194
10.69	0.378	0.216
10.7	0.301	0.213
10.71	0.335	0.221
10.72	0.418	0.19
10.73	0.328	0.178
10.74	0.277	0.221
10.75	0.335	0.169
10.76	0.36	0.217
10.77	0.357	0.231
10.78	0.331	0.149
10.79	0.306	0.184
10.8	0.37	0.154
10.81	0.349	0.182
10.82	0.301	0.199
10.83	0.331	0.242
10.84	0.347	0.181
10.85	0.324	0.175
10.86	0.294	0.14
10.87	0.295	0.167
10.88	0.364	0.209
10.89	0.338	0.267
10.9	0.315	0.241
10.91	0.277	0.225
10.92	0.218	0.239
10.93	0.295	0.214
10.94	0.31	0.261
10.95	0.31	0.334
10.96	0.286	0.287
10.97	0.271	0.228
10.98	0.34	0.277
10.99	0.328	0.257
11	0.311	0.276
11.01	0.294	0.195
11.02	0.336	0.228
11.03	0.323	0.218
11.04	0.333	0.292
11.05	0.307	0.296
11.06	0.322	0.262
11.07	0.274	0.264
11.08	0.298	0.307
11.09	0.266	0.332
11.1	0.303	0.35
11.11	0.263	0.233
11.12	0.291	0.321
11.13	0.209	0.242
11.14	0.348	0.261
11.15	0.242	0.228
11.16	0.247	0.272
11.17	0.261	0.188
11.18	0.282	0.271
11.19	0.302	0.262
11.2	0.294	0.297
11.21	0.283	0.265
11.22	0.312	0.231
11.23	0.317	0.254
11.24	0.3	0.278
11.25	0.334	0.237
11.26	0.31	0.216
11.27	0.289	0.233
11.28	0.283	0.273
11.29	0.378	0.226
11.3	0.322	0.29
11.31	0.297	0.271
11.32	0.274	0.223
11.33	0.268	0.218
11.34	0.287	0.252
11.35	0.287	0.225
11.36	0.332	0.319
11.37	0.333	0.213
11.38	0.318	0.244
11.39	0.343	0.276
11.4	0.264	0.211
11.41	0.34	0.229
11.42	0.291	0.299
11.43	0.295	0.164
11.44	0.315	0.255
11.45	0.314	0.217
11.46	0.342	0.204
11.47	0.273	0.263
11.48	0.343	0.275
11.49	0.306	0.216
11.5	0.319	0.293
11.51	0.26	0.281
11.52	0.265	0.222
11.53	0.325	0.303
11.54	0.282	0.234
11.55	0.246	0.272
11.56	0.342	0.259
11.57	0.264	0.293
11.58	0.291	0.241
11.59	0.246	0.291
11.6	0.288	0.347
11.61	0.312	0.281
11.62	0.304	0.312
11.63	0.309	0.223
11.64	0.342	0.297
11.65	0.334	0.304
11.66	0.313	0.305
11.67	0.291	0.302
11.68	0.318	0.25
11.69	0.369	0.28
11.7	0.332	0.308
11.71	0.288	0.288
11.72	0.314	0.286
11.73	0.32	0.28
11.74	0.344	0.311
11.75	0.357	0.295
11.76	0.314	0.292
11.77	0.309	0.253
11.78	0.316	0.187
11.79	0.298	0.257
11.8	0.321	0.233
11.81	0.315	0.242
11.82	0.329	0.24
11.83	0.305	0.277
11.84	0.311	0.301
11.85	0.275	0.295
11.86	0.293	0.32
11.87	0.249	0.311
11.88	0.316	0.24
11.89	0.231	0.286
11.9	0.218	0.234
11.91	0.259	0.241
11.92	0.289	0.245
11.93	0.26	0.211
11.94	0.237	0.197
11.95	0.315	0.242
11.96	0.284	0.248
11.97	0.264	0.19
11.98	0.263	0.239
11.99	0.281	0.279
12	0.282	0.258
12.01	0.288	0.224
12.02	0.293	0.224
12.03	0.293	0.338
12.04	0.268	0.229
12.05	0.265	0.224
12.06	0.301	0.287
12.07	0.265	0.293
12.08	0.236	0.295
12.09	0.261	0.281
12.1	0.252	0.274
12.11	0.268	0.266
12.12	0.27	0.276
12.13	0.288	0.293
12.14	0.268	0.262
12.15	0.267	0.288
12.16	0.268	0.309
12.17	0.248	0.321
12.18	0.31	0.268
12.19	0.291	0.295
12.2	0.273	0.275
12.21	0.226	0.228
12.22	0.236	0.267
12.23	0.299	0.214
12.24	0.286	0.204
12.25	0.28	0.256
12.26	0.262	0.242
12.27	0.298	0.25
12.28	0.289	0.227
12.29	0.296	0.193
12.3	0.278	0.314
12.31	0.26	0.24
12.32	0.296	0.217
12.33	0.243	0.23
12.34	0.247	0.241
12.35	0.276	0.262
12.36	0.264	0.272
12.37	0.316	0.285
12.38	0.27	0.281
12.39	0.282	0.207
12.4	0.243	0.283
12.41	0.26	0.298
12.42	0.255	0.25
12.43	0.288	0.223
12.44	0.296	0.233
12.45	0.268	0.296
12.46	0.243	0.243
12.47	0.291	0.212
12.48	0.257	0.257
12.49	0.27	0.253
12.5	0.266	0.201
12.51	0.283	0.198
12.52	0.261	0.214
12.53	0.324	0.224
12.54	0.254	0.238
12.55	0.275	0.222
12.56	0.271	0.217
12.57	0.369	0.281
12.58	0.32	0.294
12.59	0.273	0.291
12.6	0.249	0.211
12.61	0.292	0.259
12.62	0.325	0.217
12.63	0.295	0.262
12.64	0.342	0.305
12.65	0.343	0.257
12.66	0.298	0.183
12.67	0.313	0.275
12.68	0.333	0.275
12.69	0.304	0.255
12.7	0.346	0.251
12.71	0.366	0.283
12.72	0.403	0.225
12.73	0.306	0.354
12.74	0.376	0.263
12.75	0.334	0.272
12.76	0.356	0.308
12.77	0.367	0.265
12.78	0.316	0.225
12.79	0.332	0.306
12.8	0.352	0.238
12.81	0.324	0.299
12.82	0.318	0.282
12.83	0.367	0.207
12.84	0.342	0.305
12.85	0.33	0.223
12.86	0.3	0.241
12.87	0.352	0.216
12.88	0.287	0.262
12.89	0.299	0.242
12.9	0.305	0.241
12.91	0.347	0.206
12.92	0.319	0.241
12.93	0.306	0.239
12.94	0.28	0.288
12.95	0.329	0.316
12.96	0.293	0.35
12.97	0.366	0.333
12.98	0.309	0.252
12.99	0.315	0.263
13	0.367	0.263
13.01	0.271	0.221
13.02	0.296	0.283
13.03	0.299	0.32
13.04	0.28	0.38
13.05	0.255	0.246
13.06	0.3	0.285
13.07	0.273	0.236
13.08	0.3	0.26
13.09	0.282	0.28
13.1	0.299	0.231
13.11	0.261	0.259
13.12	0.315	0.227
13.13	0.302	0.215
13.14	0.329	0.238
13.15	0.308	0.299
13.16	0.325	0.189
13.17	0.341	0.238
13.18	0.278	0.25
13.19	0.273	0.269
13.2	0.336	0.308
13.21	0.312	0.243
13.22	0.318	0.266
13.23	0.319	0.245
13.24	0.334	0.321
13.25	0.33	0.31
13.26	0.342	0.31
13.27	0.323	0.306
13.28	0.328	0.267
13.29	0.354	0.263
13.3	0.383	0.255
13.31	0.296	0.274
13.32	0.321	0.341
13.33	0.302	0.255
13.34	0.253	0.235
13.35	0.376	0.301
13.36	0.302	0.224
13.37	0.302	0.287
13.38	0.356	0.249
13.39	0.342	0.242
13.4	0.306	0.216
13.41	0.288	0.272
13.42	0.335	0.281
13.43	0.276	0.241
13.44	0.272	0.248
13.45	0.331	0.188
13.46	0.306	0.221
13.47	0.285	0.224
13.48	0.308	0.221
13.49	0.316	0.18
13.5	0.302	0.281
13.51	0.309	0.306
13.52	0.35	0.316
13.53	0.315	0.295
13.54	0.292	0.325
13.55	0.285	0.354
13.56	0.308	0.336
13.57	0.306	0.308
13.58	0.343	0.331
13.59	0.338	0.286
13.6	0.358	0.243
13.61	0.322	0.274
13.62	0.307	0.321
13.63	0.327	0.286
13.64	0.315	0.303
13.65	0.363	0.397
13.66	0.349	0.318
13.67	0.334	0.306
13.68	0.341	0.297
13.69	0.337	0.285
13.7	0.289	0.314
13.71	0.339	0.253
13.72	0.34	0.246
13.73	0.35	0.318
13.74	0.353	0.285
13.75	0.313	0.285
13.76	0.311	0.319
13.77	0.325	0.225
13.78	0.312	0.293
13.79	0.292	0.251
13.8	0.362	0.364
13.81	0.281	0.205
13.82	0.316	0.234
13.83	0.312	0.248
13.84	0.324	0.298
13.85	0.341	0.311
13.86	0.288	0.307
13.87	0.327	0.276
13.88	0.316	0.245
13.89	0.332	0.305
13.9	0.336	0.359
13.91	0.349	0.265
13.92	0.315	0.328
13.93	0.321	0.249
13.94	0.308	0.243
13.95	0.356	0.334
13.96	0.336	0.313
13.97	0.306	0.338
13.98	0.375	0.308
13.99	0.291	0.283
14	0.328	0.288
14.01	0.332	0.311
14.02	0.352	0.312
14.03	0.329	0.338
14.04	0.338	0.328
14.05	0.325	0.328
14.06	0.344	0.297
14.07	0.346	0.289
14.08	0.332	0.299
14.09	0.33	0.238
14.1	0.304	0.271
14.11	0.322	0.271
14.12	0.32	0.276
14.13	0.341	0.282
14.14	0.308	0.198
14.15	0.316	0.213
14.16	0.331	0.243
14.17	0.29	0.24
14.18	0.342	0.239
14.19	0.376	0.221
14.2	0.311	0.243
14.21	0.32	0.217
14.22	0.31	0.219
14.23	0.304	0.221
14.24	0.337	0.242
14.25	0.342	0.252
14.26	0.249	0.238
14.27	0.324	0.314
14.28	0.34	0.226
14.29	0.281	0.232
14.3	0.316	0.251
14.31	0.34	0.223
14.32	0.305	0.286
14.33	0.293	0.226
14.34	0.294	0.27
14.35	0.35	0.278
14.36	0.344	0.261
14.37	0.338	0.282
14.38	0.315	0.269
14.39	0.354	0.268
14.4	0.328	0.186
14.41	0.372	0.175
14.42	0.306	0.104
14.43	0.313	0.146
14.44	0.282	0.25
14.45	0.303	0.162
14.46	0.266	0.208
14.47	0.328	0.208
14.48	0.32	0.226
14.49	0.372	0.189
14.5	0.327	0.154
14.51	0.293	0.133
14.52	0.313	0.197
14.53	0.327	0.169
14.54	0.262	0.195
14.55	0.329	0.183
14.56	0.324	0.202
14.57	0.333	0.18
14.58	0.338	0.21
14.59	0.302	0.164
14.6	0.341	0.19
14.61	0.289	0.253
14.62	0.319	0.235
14.63	0.349	0.159
14.64	0.34	0.216
14.65	0.301	0.195
14.66	0.321	0.208
14.67	0.295	0.215
14.68	0.273	0.25
14.69	0.322	0.198
14.7	0.392	0.207
14.71	0.332	0.24
14.72	0.327	0.239
14.73	0.309	0.237
14.74	0.305	0.213
14.75	0.339	0.211
14.76	0.328	0.246
14.77	0.364	0.25
14.78	0.331	0.259
14.79	0.329	0.246
14.8	0.318	0.245
14.81	0.323	0.245
14.82	0.315	0.208
14.83	0.361	0.262
14.84	0.3	0.195
14.85	0.359	0.245
14.86	0.284	0.194
14.87	0.332	0.224
14.88	0.314	0.204
14.89	0.313	0.288
14.9	0.311	0.246
14.91	0.312	0.238
14.92	0.344	0.29
14.93	0.352	0.269
14.94	0.339	0.247
14.95	0.282	0.227
14.96	0.277	0.257
14.97	0.329	0.234
14.98	0.344	0.197
14.99	0.343	0.189
15	0.348	0.197
15.01	0.308	0.166
15.02	0.365	0.214
15.03	0.328	0.23
15.04	0.338	0.167
15.05	0.305	0.284
15.06	0.341	0.171
15.07	0.309	0.212
15.08	0.348	0.227
15.09	0.291	0.185
15.1	0.316	0.19
15.11	0.28	0.224
15.12	0.293	0.277
15.13	0.31	0.209
15.14	0.272	0.234
15.15	0.351	0.219
15.16	0.33	0.207
15.17	0.313	0.224
15.18	0.282	0.157
15.19	0.323	0.22
15.2	0.32	0.211
15.21	0.349	0.172
15.22	0.327	0.185
15.23	0.338	0.166
15.24	0.31	0.228
15.25	0.296	0.169
15.26	0.316	0.217
15.27	0.288	0.256
15.28	0.285	0.166
15.29	0.321	0.172
15.3	0.352	0.288
15.31	0.361	0.229
15.32	0.358	0.232
15.33	0.317	0.178
15.34	0.308	0.196
15.35	0.338	0.21
15.36	0.32	0.196
15.37	0.339	0.185
15.38	0.38	0.295
15.39	0.347	0.222
15.4	0.347	0.283
15.41	0.366	0.26
15.42	0.336	0.152
15.43	0.349	0.233
15.44	0.299	0.228
15.45	0.349	0.174
15.46	0.302	0.221
15.47	0.315	0.209
15.48	0.336	0.247
15.49	0.344	0.224
15.5	0.346	0.222
15.51	0.359	0.198
15.52	0.3	0.166
15.53	0.313	0.158
15.54	0.309	0.226
15.55	0.308	0.158
15.56	0.345	0.196
15.57	0.357	0.198
15.58	0.464	0.191
15.59	0.461	0.186
15.6	0.331	0.232
15.61	0.335	0.22
15.62	0.308	0.189
15.63	0.389	0.257
15.64	0.356	0.236
15.65	0.324	0.228
15.66	0.328	0.274
15.67	0.328	0.202
15.68	0.365	0.263
15.69	0.357	0.224
15.7	0.335	0.205
15.71	0.308	0.284
15.72	0.315	0.197
15.73	0.294	0.273
15.74	0.346	0.355
15.75	0.367	0.31
15.76	0.389	0.269
15.77	0.354	0.31
15.78	0.306	0.317
15.79	0.348	0.267
15.8	0.371	0.234
15.81	0.37	0.244
15.82	0.337	0.262
15.83	0.355	0.312
15.84	0.319	0.214
15.85	0.34	0.286
15.86	0.309	0.225
15.87	0.352	0.377
15.88	0.356	0.286
15.89	0.33	0.258
15.9	0.3	0.255
15.91	0.341	0.299
15.92	0.363	0.216
15.93	0.382	0.27
15.94	0.375	0.208
15.95	0.343	0.201
15.96	0.342	0.258
15.97	0.318	0.218
15.98	0.324	0.264
15.99	0.381	0.251
16	0.447	0.191
16.01	0.393	0.292
16.02	0.366	0.267
16.03	0.336	0.232
16.04	0.344	0.235
16.05	0.339	0.285
16.06	0.355	0.232
16.07	0.35	0.271
16.08	0.355	0.251
16.09	0.343	0.259
16.1	0.351	0.266
16.11	0.284	0.277
16.12	0.364	0.304
16.13	0.337	0.267
16.14	0.329	0.246
16.15	0.313	0.193
16.16	0.339	0.296
16.17	0.312	0.31
16.18	0.353	0.257
16.19	0.326	0.317
16.2	0.356	0.216
16.21	0.314	0.189
16.22	0.385	0.189
16.23	0.345	0.228
16.24	0.384	0.252
16.25	0.376	0.245
16.26	0.344	0.284
16.27	0.34	0.222
16.28	0.392	0.244
16.29	0.397	0.185
16.3	0.378	0.236
16.31	0.405	0.267
16.32	0.354	0.251
16.33	0.334	0.325
16.34	0.368	0.369
16.35	0.403	0.382
16.36	0.362	0.347
16.37	0.342	0.381
16.38	0.346	0.347
16.39	0.313	0.337
16.4	0.348	0.375
16.41	0.314	0.341
16.42	0.402	0.285
16.43	0.455	0.293
16.44	0.426	0.211
16.45	0.305	0.254
16.46	0.286	0.269
16.47	0.251	0.289
16.48	0.312	0.256
16.49	0.356	0.259
16.5	0.321	0.292
16.51	0.334	0.309
16.52	0.375	0.235
16.53	0.391	0.184
16.54	0.334	0.227
16.55	0.347	0.302
16.56	0.303	0.232
16.57	0.338	0.246
16.58	0.339	0.311
16.59	0.303	0.244
16.6	0.296	0.197
16.61	0.328	0.277
16.62	0.314	0.271
16.63	0.308	0.231
16.64	0.324	0.265
16.65	0.267	0.273
16.66	0.302	0.246
16.67	0.347	0.244
16.68	0.302	0.198
16.69	0.329	0.252
16.7	0.267	0.282
16.71	0.313	0.273
16.72	0.353	0.284
16.73	0.379	0.294
16.74	0.252	0.332
16.75	0.308	0.298
16.76	0.316	0.239
16.77	0.278	0.293
16.78	0.331	0.274
16.79	0.298	0.325
16.8	0.298	0.277
16.81	0.355	0.305
16.82	0.36	0.276
16.83	0.344	0.295
16.84	0.164	0.277
16.85	0.166	0.344
16.86	0.159	0.315
16.87	0.305	0.279
16.88	0.127	0.284
16.89	0.154	0.318
16.9	0.251	0.301
16.91	0.308	0.257
16.92	0.215	0.305
16.93	0.332	0.319
16.94	0.275	0.296
16.95	0.344	0.296
16.96	0.269	0.371
16.97	0.202	0.301
16.98	0.359	0.287
16.99	0.304	0.26
17	0.34	0.28
17.01	0.324	0.261
17.02	0.348	0.276
17.03	0.331	0.244
17.04	0.312	0.304
17.05	0.303	0.313
17.06	0.294	0.335
17.07	0.359	0.328
17.08	0.341	0.32
17.09	0.364	0.227
17.1	0.268	0.331
17.11	0.224	0.33
17.12	0.2	0.265
17.13	0.37	0.276
17.14	0.272	0.314
17.15	0.319	0.269
17.16	0.332	0.263
17.17	0.315	0.35
17.18	0.331	0.272
17.19	0.346	0.283
17.2	0.351	0.364
17.21	0.349	0.262
17.22	0.349	0.269
17.23	0.321	0.252
17.24	0.348	0.286
17.25	0.343	0.247
17.26	0.345	0.353
17.27	0.324	0.395
17.28	0.324	0.346
17.29	0.354	0.308
17.3	0.298	0.342
17.31	0.352	0.424
17.32	0.308	0.359
17.33	0.306	0.394
17.34	0.302	0.284
17.35	0.332	0.354
17.36	0.341	0.301
17.37	0.35	0.327
17.38	0.373	0.289
17.39	0.345	0.338
17.4	0.351	0.292
17.41	0.339	0.277
17.42	0.267	0.336
17.43	0.363	0.301
17.44	0.34	0.388
17.45	0.379	0.306
17.46	0.349	0.291
17.47	0.346	0.228
17.48	0.335	0.364
17.49	0.374	0.262
17.5	0.303	0.373
17.51	0.25	0.374
17.52	0.328	0.297
17.53	0.339	0.3
17.54	0.299	0.275
17.55	0.329	0.227
17.56	0.363	0.302
17.57	0.379	0.339
17.58	0.32	0.282
17.59	0.305	0.298
17.6	0.307	0.251
17.61	0.353	0.363
17.62	0.352	0.249
17.63	0.319	0.236
17.64	0.361	0.359
17.65	0.379	0.341
17.66	0.368	0.285
17.67	0.321	0.325
17.68	0.331	0.374
17.69	0.313	0.327
17.7	0.329	0.401
17.71	0.342	0.349
17.72	0.335	0.347
17.73	0.349	0.268
17.74	0.352	0.366
17.75	0.331	0.286
17.76	0.336	0.359
17.77	0.302	0.405
17.78	0.342	0.254
17.79	0.31	0.302
17.8	0.301	0.288
17.81	0.366	0.266
17.82	0.401	0.273
17.83	0.445	0.345
17.84	0.317	0.275
17.85	0.355	0.27
17.86	0.371	0.375
17.87	0.313	0.254
17.88	0.271	0.267
17.89	0.359	0.284
17.9	0.341	0.285
17.91	0.356	0.249
17.92	0.352	0.211
17.93	0.304	0.23
17.94	0.349	0.268
17.95	0.341	0.27
17.96	0.313	0.21
17.97	0.346	0.4
17.98	0.365	0.42
17.99	0.343	0.403
18	0.306	0.405
18.01	0.328	0.39
18.02	0.284	0.396
18.03	0.356	0.437
18.04	0.354	0.352
18.05	0.302	0.437
18.06	0.305	0.402
18.07	0.354	0.374
18.08	0.304	0.393
18.09	0.324	0.356
18.1	0.368	0.39
18.11	0.345	0.458
18.12	0.337	0.427
18.13	0.322	0.404
18.14	0.356	0.417
18.15	0.369	0.399
18.16	0.386	0.409
18.17	0.322	0.409
18.18	0.356	0.459
18.19	0.364	0.377
18.2	0.387	0.392
18.21	0.423	0.376
18.22	0.344	0.431
18.23	0.381	0.41
18.24	0.349	0.41
18.25	0.306	0.43
18.26	0.267	0.426
18.27	0.344	0.414
18.28	0.349	0.405
18.29	0.298	0.381
18.3	0.352	0.383
18.31	0.32	0.414
18.32	0.34	0.402
18.33	0.322	0.418
18.34	0.384	0.359
18.35	0.37	0.406
18.36	0.334	0.39
18.37	0.408	0.368
18.38	0.392	0.398
18.39	0.313	0.373
18.4	0.337	0.379
18.41	0.365	0.454
18.42	0.361	0.427
18.43	0.35	0.44
18.44	0.36	0.425
18.45	0.322	0.423
18.46	0.334	0.409
18.47	0.299	0.462
18.48	0.369	0.359
18.49	0.356	0.394
18.5	0.391	0.439
18.51	0.306	0.431
18.52	0.32	0.385
18.53	0.395	0.437
18.54	0.319	0.448
18.55	0.324	0.44
18.56	0.39	0.434
18.57	0.359	0.447
18.58	0.36	0.404
18.59	0.327	0.451
18.6	0.343	0.443
18.61	0.318	0.419
18.62	0.318	0.41
18.63	0.365	0.394
18.64	0.353	0.408
18.65	0.21	0.436
18.66	0.323	0.441
18.67	0.347	0.408
18.68	0.292	0.435
18.69	0.328	0.434
18.7	0.341	0.428
18.71	0.414	0.474
18.72	0.32	0.457
18.73	0.352	0.379
18.74	0.362	0.497
18.75	0.358	0.498
18.76	0.344	0.412
18.77	0.35	0.456
18.78	0.344	0.433
18.79	0.369	0.432
18.8	0.366	0.475
18.81	0.393	0.441
18.82	0.383	0.414
18.83	0.358	0.436
18.84	0.371	0.433
18.85	0.263	0.444
18.86	0.338	0.4
18.87	0.331	0.447
18.88	0.392	0.4
18.89	0.38	0.424
18.9	0.384	0.401
18.91	0.365	0.384
18.92	0.355	0.426
18.93	0.388	0.426
18.94	0.356	0.428
18.95	0.378	0.428
18.96	0.389	0.437
18.97	0.428	0.443
18.98	0.399	0.447
18.99	0.344	0.436
19	0.441	0.455
19.01	0.388	0.456
19.02	0.362	0.43
19.03	0.35	0.429
19.04	0.312	0.412
19.05	0.372	0.423
19.06	0.355	0.428
19.07	0.355	0.477
19.08	0.398	0.405
19.09	0.378	0.432
19.1	0.354	0.419
19.11	0.349	0.423
19.12	0.384	0.433
19.13	0.389	0.444
19.14	0.404	0.446
19.15	0.397	0.426
19.16	0.386	0.397
19.17	0.395	0.445
19.18	0.355	0.409
19.19	0.372	0.443
19.2	0.39	0.449
19.21	0.356	0.433
19.22	0.319	0.387
19.23	0.329	0.401
19.24	0.351	0.41
19.25	0.37	0.426
19.26	0.354	0.404
19.27	0.388	0.427
19.28	0.388	0.445
19.29	0.361	0.454
19.3	0.354	0.436
19.31	0.356	0.398
19.32	0.354	0.417
19.33	0.32	0.467
19.34	0.375	0.479
19.35	0.374	0.459
19.36	0.355	0.448
19.37	0.398	0.49
19.38	0.346	0.465
19.39	0.349	0.417
19.4	0.366	0.445
19.41	0.325	0.45
19.42	0.368	0.476
19.43	0.371	0.441
19.44	0.384	0.448
19.45	0.384	0.474
19.46	0.347	0.463
19.47	0.356	0.399
19.48	0.346	0.407
19.49	0.32	0.467
19.5	0.381	0.429
19.51	0.334	0.429
19.52	0.31	0.422
19.53	0.342	0.37
19.54	0.386	0.382
19.55	0.358	0.41
19.56	0.381	0.432
19.57	0.426	0.386
19.58	0.429	0.427
19.59	0.323	0.428
19.6	0.307	0.41
19.61	0.339	0.451
19.62	0.265	0.433
19.63	0.377	0.449
19.64	0.298	0.433
19.65	0.316	0.453
19.66	0.337	0.408
19.67	0.342	0.451
19.68	0.329	0.393
19.69	0.352	0.391
19.7	0.344	0.387
19.71	0.284	0.423
19.72	0.336	0.438
19.73	0.375	0.441
19.74	0.379	0.467
19.75	0.408	0.433
19.76	0.408	0.403
19.77	0.378	0.433
19.78	0.326	0.421
19.79	0.358	0.429
19.8	0.323	0.383
19.81	0.385	0.443
19.82	0.341	0.411
19.83	0.328	0.401
19.84	0.262	0.428
19.85	0.304	0.411
19.86	0.362	0.46
19.87	0.34	0.419
19.88	0.3	0.414
19.89	0.307	0.414
19.9	0.345	0.411
19.91	0.344	0.421
19.92	0.335	0.487
19.93	0.341	0.433
19.94	0.297	0.41
19.95	0.307	0.399
19.96	0.348	0.404
19.97	0.353	0.398
19.98	0.387	0.425
[truncated: 38,002 more rows]

## Sheet: Figure 5K-L FEL
RMSD1 (nm)	Rg1 (nm)	Gibbs Energy1 (kJ/mol)	RMSD2 (nm)	Rg2 (nm)	Gibbs Energy2 (kJ/mol)
0.000654	1.37445	19.6	0.000675	1.36582	18.7
0.011236	1.37445	19.6	0.011648	1.36582	18.7
0.021817	1.37445	19.6	0.022621	1.36582	18.7
0.032399	1.37445	19.6	0.033594	1.36582	18.7
0.04298	1.37445	19.6	0.044568	1.36582	18.7
0.053562	1.37445	19.6	0.055541	1.36582	18.7
0.064144	1.37445	19.6	0.066514	1.36582	18.7
0.074725	1.37445	19.6	0.077487	1.36582	18.7
0.085307	1.37445	19.6	0.08846	1.36582	18.7
0.095888	1.37445	19.6	0.099433	1.36582	18.7
0.10647	1.37445	19.6	0.110406	1.36582	18.7
0.117052	1.37445	19.6	0.12138	1.36582	18.7
0.127633	1.37445	19.6	0.132352	1.36582	18.7
0.138215	1.37445	19.6	0.143325	1.36582	18.7
0.148796	1.37445	19.6	0.154299	1.36582	18.7
0.159378	1.37445	19.6	0.165272	1.36582	18.7
0.169959	1.37445	19.6	0.176245	1.36582	18.7
0.180541	1.37445	19.6	0.187219	1.36582	18.7
0.191123	1.37445	19.6	0.198191	1.36582	18.7
0.201705	1.37445	19.6	0.209165	1.36582	18.7
0.212286	1.37445	19.6	0.220137	1.36582	18.7
0.222867	1.37445	19.6	0.23111	1.36582	17.6
0.233449	1.37445	18.6	0.242084	1.36582	18.7
0.244031	1.37445	19.6	0.253057	1.36582	18.7
0.254613	1.37445	19.6	0.26403	1.36582	18.7
0.265194	1.37445	19.6	0.275004	1.36582	18.7
0.275775	1.37445	19.6	0.285977	1.36582	18.7
0.286357	1.37445	19.6	0.296949	1.36582	18.7
0.296939	1.37445	19.6	0.307922	1.36582	18.7
0.30752	1.37445	19.6	0.318895	1.36582	18.7
0.318102	1.37445	19.6	0.329869	1.36582	18.7
0.328684	1.37445	19.6	0.340842	1.36582	18.7
0.000654	1.37217	19.6	0.000675	1.3637	18.7
0.011236	1.37217	19.6	0.011648	1.3637	18.7
0.021817	1.37217	19.6	0.022621	1.3637	18.7
0.032399	1.37217	19.6	0.033594	1.3637	18.7
0.04298	1.37217	19.6	0.044568	1.3637	18.7
0.053562	1.37217	19.6	0.055541	1.3637	18.7
0.064144	1.37217	19.6	0.066514	1.3637	18.7
0.074725	1.37217	19.6	0.077487	1.3637	18.7
0.085307	1.37217	19.6	0.08846	1.3637	18.7
0.095888	1.37217	19.6	0.099433	1.3637	18.7
0.10647	1.37217	19.6	0.110406	1.3637	18.7
0.117052	1.37217	19.6	0.12138	1.3637	18.7
0.127633	1.37217	19.6	0.132352	1.3637	18.7
0.138215	1.37217	19.6	0.143325	1.3637	18.7
0.148796	1.37217	19.6	0.154299	1.3637	18.7
0.159378	1.37217	19.6	0.165272	1.3637	15.9
0.169959	1.37217	19.6	0.176245	1.3637	18.7
0.180541	1.37217	19.6	0.187219	1.3637	18.7
0.191123	1.37217	19.6	0.198191	1.3637	18.7
0.201705	1.37217	19.6	0.209165	1.3637	18.7
0.212286	1.37217	19.6	0.220137	1.3637	18.7
0.222867	1.37217	19.6	0.23111	1.3637	17.6
0.233449	1.37217	19.6	0.242084	1.3637	18.7
0.244031	1.37217	19.6	0.253057	1.3637	18.7
0.254613	1.37217	19.6	0.26403	1.3637	18.7
0.265194	1.37217	19.6	0.275004	1.3637	18.7
0.275775	1.37217	19.6	0.285977	1.3637	18.7
0.286357	1.37217	19.6	0.296949	1.3637	18.7
0.296939	1.37217	19.6	0.307922	1.3637	18.7
0.30752	1.37217	19.6	0.318895	1.3637	18.7
0.318102	1.37217	19.6	0.329869	1.3637	18.7
0.328684	1.37217	19.6	0.340842	1.3637	18.7
0.000654	1.3699	19.6	0.000675	1.36159	18.7
0.011236	1.3699	19.6	0.011648	1.36159	18.7
0.021817	1.3699	19.6	0.022621	1.36159	18.7
0.032399	1.3699	19.6	0.033594	1.36159	18.7
0.04298	1.3699	19.6	0.044568	1.36159	18.7
0.053562	1.3699	19.6	0.055541	1.36159	18.7
0.064144	1.3699	19.6	0.066514	1.36159	18.7
0.074725	1.3699	19.6	0.077487	1.36159	18.7
0.085307	1.3699	19.6	0.08846	1.36159	18.7
0.095888	1.3699	19.6	0.099433	1.36159	18.7
0.10647	1.3699	19.6	0.110406	1.36159	18.7
0.117052	1.3699	19.6	0.12138	1.36159	18.7
0.127633	1.3699	19.6	0.132352	1.36159	18.7
0.138215	1.3699	19.6	0.143325	1.36159	18.7
0.148796	1.3699	19.6	0.154299	1.36159	17.6
0.159378	1.3699	19.6	0.165272	1.36159	18.7
0.169959	1.3699	19.6	0.176245	1.36159	18.7
0.180541	1.3699	19.6	0.187219	1.36159	18.7
0.191123	1.3699	19.6	0.198191	1.36159	18.7
0.201705	1.3699	19.6	0.209165	1.36159	18.7
0.212286	1.3699	19.6	0.220137	1.36159	18.7
0.222867	1.3699	19.6	0.23111	1.36159	18.7
0.233449	1.3699	19.6	0.242084	1.36159	18.7
0.244031	1.3699	19.6	0.253057	1.36159	18.7
0.254613	1.3699	19.6	0.26403	1.36159	18.7
0.265194	1.3699	19.6	0.275004	1.36159	17.6
0.275775	1.3699	19.6	0.285977	1.36159	18.7
0.286357	1.3699	19.6	0.296949	1.36159	18.7
0.296939	1.3699	19.6	0.307922	1.36159	18.7
0.30752	1.3699	19.6	0.318895	1.36159	18.7
0.318102	1.3699	19.6	0.329869	1.36159	18.7
0.328684	1.3699	19.6	0.340842	1.36159	18.7
0.000654	1.36762	19.6	0.000675	1.35947	18.7
0.011236	1.36762	19.6	0.011648	1.35947	18.7
0.021817	1.36762	19.6	0.022621	1.35947	18.7
0.032399	1.36762	19.6	0.033594	1.35947	18.7
0.04298	1.36762	19.6	0.044568	1.35947	18.7
0.053562	1.36762	19.6	0.055541	1.35947	18.7
0.064144	1.36762	19.6	0.066514	1.35947	18.7
0.074725	1.36762	19.6	0.077487	1.35947	18.7
0.085307	1.36762	19.6	0.08846	1.35947	18.7
0.095888	1.36762	19.6	0.099433	1.35947	18.7
0.10647	1.36762	19.6	0.110406	1.35947	18.7
0.117052	1.36762	19.6	0.12138	1.35947	18.7
0.127633	1.36762	19.6	0.132352	1.35947	18.7
0.138215	1.36762	19.6	0.143325	1.35947	17.6
0.148796	1.36762	19.6	0.154299	1.35947	17.6
0.159378	1.36762	19.6	0.165272	1.35947	14.9
0.169959	1.36762	19.6	0.176245	1.35947	17.6
0.180541	1.36762	19.6	0.187219	1.35947	18.7
0.191123	1.36762	19.6	0.198191	1.35947	18.7
0.201705	1.36762	19.6	0.209165	1.35947	18.7
0.212286	1.36762	19.6	0.220137	1.35947	18.7
0.222867	1.36762	19.6	0.23111	1.35947	15.9
0.233449	1.36762	19.6	0.242084	1.35947	18.7
0.244031	1.36762	19.6	0.253057	1.35947	18.7
0.254613	1.36762	19.6	0.26403	1.35947	18.7
0.265194	1.36762	19.6	0.275004	1.35947	18.7
0.275775	1.36762	19.6	0.285977	1.35947	18.7
0.286357	1.36762	19.6	0.296949	1.35947	18.7
0.296939	1.36762	19.6	0.307922	1.35947	17.6
0.30752	1.36762	19.6	0.318895	1.35947	18.7
0.318102	1.36762	19.6	0.329869	1.35947	18.7
0.328684	1.36762	19.6	0.340842	1.35947	18.7
0.000654	1.36534	19.6	0.000675	1.35736	18.7
0.011236	1.36534	19.6	0.011648	1.35736	18.7
0.021817	1.36534	19.6	0.022621	1.35736	18.7
0.032399	1.36534	19.6	0.033594	1.35736	18.7
0.04298	1.36534	19.6	0.044568	1.35736	18.7
0.053562	1.36534	19.6	0.055541	1.35736	18.7
0.064144	1.36534	19.6	0.066514	1.35736	18.7
0.074725	1.36534	19.6	0.077487	1.35736	18.7
0.085307	1.36534	19.6	0.08846	1.35736	18.7
0.095888	1.36534	19.6	0.099433	1.35736	18.7
0.10647	1.36534	19.6	0.110406	1.35736	18.7
0.117052	1.36534	19.6	0.12138	1.35736	18.7
0.127633	1.36534	19.6	0.132352	1.35736	18.7
0.138215	1.36534	19.6	0.143325	1.35736	17.6
0.148796	1.36534	19.6	0.154299	1.35736	17.6
0.159378	1.36534	19.6	0.165272	1.35736	17.6
0.169959	1.36534	19.6	0.176245	1.35736	18.7
0.180541	1.36534	19.6	0.187219	1.35736	18.7
0.191123	1.36534	19.6	0.198191	1.35736	18.7
0.201705	1.36534	19.6	0.209165	1.35736	17.6
0.212286	1.36534	19.6	0.220137	1.35736	17.6
0.222867	1.36534	19.6	0.23111	1.35736	18.7
0.233449	1.36534	19.6	0.242084	1.35736	17.6
0.244031	1.36534	19.6	0.253057	1.35736	17.6
0.254613	1.36534	19.6	0.26403	1.35736	18.7
0.265194	1.36534	19.6	0.275004	1.35736	18.7
0.275775	1.36534	19.6	0.285977	1.35736	18.7
0.286357	1.36534	19.6	0.296949	1.35736	17.6
0.296939	1.36534	19.6	0.307922	1.35736	18.7
0.30752	1.36534	19.6	0.318895	1.35736	17.6
0.318102	1.36534	19.6	0.329869	1.35736	18.7
0.328684	1.36534	19.6	0.340842	1.35736	18.7
0.000654	1.36306	19.6	0.000675	1.35524	18.7
0.011236	1.36306	19.6	0.011648	1.35524	18.7
0.021817	1.36306	19.6	0.022621	1.35524	18.7
0.032399	1.36306	19.6	0.033594	1.35524	18.7
0.04298	1.36306	19.6	0.044568	1.35524	18.7
0.053562	1.36306	19.6	0.055541	1.35524	18.7
0.064144	1.36306	19.6	0.066514	1.35524	18.7
0.074725	1.36306	19.6	0.077487	1.35524	18.7
0.085307	1.36306	19.6	0.08846	1.35524	18.7
0.095888	1.36306	19.6	0.099433	1.35524	18.7
0.10647	1.36306	19.6	0.110406	1.35524	18.7
0.117052	1.36306	19.6	0.12138	1.35524	18.7
0.127633	1.36306	19.6	0.132352	1.35524	18.7
0.138215	1.36306	18.6	0.143325	1.35524	17.6
0.148796	1.36306	19.6	0.154299	1.35524	18.7
0.159378	1.36306	19.6	0.165272	1.35524	17.6
0.169959	1.36306	19.6	0.176245	1.35524	18.7
0.180541	1.36306	19.6	0.187219	1.35524	18.7
0.191123	1.36306	19.6	0.198191	1.35524	18.7
0.201705	1.36306	19.6	0.209165	1.35524	18.7
0.212286	1.36306	19.6	0.220137	1.35524	15.9
0.222867	1.36306	19.6	0.23111	1.35524	18.7
0.233449	1.36306	19.6	0.242084	1.35524	15.9
0.244031	1.36306	19.6	0.253057	1.35524	15.9
0.254613	1.36306	19.6	0.26403	1.35524	17.6
0.265194	1.36306	19.6	0.275004	1.35524	18.7
0.275775	1.36306	19.6	0.285977	1.35524	18.7
0.286357	1.36306	19.6	0.296949	1.35524	15.9
0.296939	1.36306	18.6	0.307922	1.35524	18.7
0.30752	1.36306	19.6	0.318895	1.35524	17.6
0.318102	1.36306	19.6	0.329869	1.35524	18.7
0.328684	1.36306	19.6	0.340842	1.35524	18.7
0.000654	1.36078	19.6	0.000675	1.35312	18.7
0.011236	1.36078	19.6	0.011648	1.35312	18.7
0.021817	1.36078	19.6	0.022621	1.35312	18.7
0.032399	1.36078	19.6	0.033594	1.35312	18.7
0.04298	1.36078	19.6	0.044568	1.35312	18.7
0.053562	1.36078	19.6	0.055541	1.35312	18.7
0.064144	1.36078	19.6	0.066514	1.35312	18.7
0.074725	1.36078	19.6	0.077487	1.35312	18.7
0.085307	1.36078	19.6	0.08846	1.35312	18.7
0.095888	1.36078	19.6	0.099433	1.35312	18.7
0.10647	1.36078	19.6	0.110406	1.35312	18.7
0.117052	1.36078	19.6	0.12138	1.35312	18.7
0.127633	1.36078	19.6	0.132352	1.35312	18.7
0.138215	1.36078	19.6	0.143325	1.35312	18.7
0.148796	1.36078	19.6	0.154299	1.35312	17.6
0.159378	1.36078	19.6	0.165272	1.35312	14.9
0.169959	1.36078	19.6	0.176245	1.35312	17.6
0.180541	1.36078	19.6	0.187219	1.35312	18.7
0.191123	1.36078	18.6	0.198191	1.35312	17.6
0.201705	1.36078	19.6	0.209165	1.35312	17.6
0.212286	1.36078	16.9	0.220137	1.35312	15.9
0.222867	1.36078	19.6	0.23111	1.35312	15.9
0.233449	1.36078	19.6	0.242084	1.35312	18.7
0.244031	1.36078	19.6	0.253057	1.35312	14.2
0.254613	1.36078	19.6	0.26403	1.35312	12.2
0.265194	1.36078	19.6	0.275004	1.35312	15.9
0.275775	1.36078	19.6	0.285977	1.35312	14.2
0.286357	1.36078	19.6	0.296949	1.35312	14.9
0.296939	1.36078	19.6	0.307922	1.35312	18.7
0.30752	1.36078	19.6	0.318895	1.35312	18.7
0.318102	1.36078	19.6	0.329869	1.35312	18.7
0.328684	1.36078	19.6	0.340842	1.35312	18.7
0.000654	1.3585	19.6	0.000675	1.35101	18.7
0.011236	1.3585	19.6	0.011648	1.35101	18.7
0.021817	1.3585	19.6	0.022621	1.35101	18.7
0.032399	1.3585	19.6	0.033594	1.35101	18.7
0.04298	1.3585	19.6	0.044568	1.35101	18.7
0.053562	1.3585	19.6	0.055541	1.35101	18.7
0.064144	1.3585	19.6	0.066514	1.35101	18.7
0.074725	1.3585	19.6	0.077487	1.35101	18.7
0.085307	1.3585	19.6	0.08846	1.35101	18.7
0.095888	1.3585	19.6	0.099433	1.35101	18.7
0.10647	1.3585	19.6	0.110406	1.35101	17.6
0.117052	1.3585	19.6	0.12138	1.35101	17.6
0.127633	1.3585	19.6	0.132352	1.35101	18.7
0.138215	1.3585	19.6	0.143325	1.35101	17.6
0.148796	1.3585	19.6	0.154299	1.35101	18.7
0.159378	1.3585	19.6	0.165272	1.35101	17.6
0.169959	1.3585	19.6	0.176245	1.35101	15.9
0.180541	1.3585	19.6	0.187219	1.35101	18.7
0.191123	1.3585	19.6	0.198191	1.35101	18.7
0.201705	1.3585	18.6	0.209165	1.35101	18.7
0.212286	1.3585	19.6	0.220137	1.35101	18.7
0.222867	1.3585	19.6	0.23111	1.35101	17.6
0.233449	1.3585	19.6	0.242084	1.35101	17.6
0.244031	1.3585	19.6	0.253057	1.35101	13.2
0.254613	1.3585	18.6	0.26403	1.35101	11.4
0.265194	1.3585	19.6	0.275004	1.35101	12.2
0.275775	1.3585	18.6	0.285977	1.35101	12.9
0.286357	1.3585	16.9	0.296949	1.35101	14.9
0.296939	1.3585	18.6	0.307922	1.35101	14.9
0.30752	1.3585	18.6	0.318895	1.35101	18.7
0.318102	1.3585	19.6	0.329869	1.35101	18.7
0.328684	1.3585	19.6	0.340842	1.35101	18.7
0.000654	1.35622	19.6	0.000675	1.34889	18.7
0.011236	1.35622	19.6	0.011648	1.34889	18.7
0.021817	1.35622	19.6	0.022621	1.34889	18.7
0.032399	1.35622	19.6	0.033594	1.34889	18.7
0.04298	1.35622	19.6	0.044568	1.34889	18.7
0.053562	1.35622	19.6	0.055541	1.34889	18.7
0.064144	1.35622	19.6	0.066514	1.34889	18.7
0.074725	1.35622	19.6	0.077487	1.34889	18.7
0.085307	1.35622	19.6	0.08846	1.34889	18.7
0.095888	1.35622	19.6	0.099433	1.34889	18.7
0.10647	1.35622	19.6	0.110406	1.34889	18.7
0.117052	1.35622	19.6	0.12138	1.34889	17.6
0.127633	1.35622	18.6	0.132352	1.34889	15.9
0.138215	1.35622	19.6	0.143325	1.34889	15.9
0.148796	1.35622	19.6	0.154299	1.34889	14.9
0.159378	1.35622	19.6	0.165272	1.34889	18.7
0.169959	1.35622	19.6	0.176245	1.34889	18.7
0.180541	1.35622	19.6	0.187219	1.34889	18.7
0.191123	1.35622	18.6	0.198191	1.34889	14.9
0.201705	1.35622	19.6	0.209165	1.34889	15.9
0.212286	1.35622	14.6	0.220137	1.34889	12.5
0.222867	1.35622	15.9	0.23111	1.34889	12.5
0.233449	1.35622	18.6	0.242084	1.34889	13.7
0.244031	1.35622	18.6	0.253057	1.34889	9.85
0.254613	1.35622	18.6	0.26403	1.34889	11.4
0.265194	1.35622	15.9	0.275004	1.34889	11.7
0.275775	1.35622	15.9	0.285977	1.34889	11.9
0.286357	1.35622	14.6	0.296949	1.34889	12.9
0.296939	1.35622	18.6	0.307922	1.34889	13.2
0.30752	1.35622	18.6	0.318895	1.34889	15.9
0.318102	1.35622	18.6	0.329869	1.34889	17.6
0.328684	1.35622	19.6	0.340842	1.34889	18.7
0.000654	1.35394	19.6	0.000675	1.34678	18.7
0.011236	1.35394	19.6	0.011648	1.34678	18.7
0.021817	1.35394	19.6	0.022621	1.34678	18.7
0.032399	1.35394	19.6	0.033594	1.34678	18.7
0.04298	1.35394	19.6	0.044568	1.34678	18.7
0.053562	1.35394	19.6	0.055541	1.34678	18.7
0.064144	1.35394	19.6	0.066514	1.34678	18.7
0.074725	1.35394	19.6	0.077487	1.34678	18.7
0.085307	1.35394	19.6	0.08846	1.34678	18.7
0.095888	1.35394	19.6	0.099433	1.34678	17.6
0.10647	1.35394	19.6	0.110406	1.34678	18.7
0.117052	1.35394	19.6	0.12138	1.34678	17.6
0.127633	1.35394	19.6	0.132352	1.34678	15.9
0.138215	1.35394	19.6	0.143325	1.34678	18.7
0.148796	1.35394	18.6	0.154299	1.34678	15.9
0.159378	1.35394	19.6	0.165272	1.34678	15.9
0.169959	1.35394	19.6	0.176245	1.34678	18.7
0.180541	1.35394	19.6	0.187219	1.34678	17.6
0.191123	1.35394	16.9	0.198191	1.34678	12.9
0.201705	1.35394	15.9	0.209165	1.34678	12.9
0.212286	1.35394	16.9	0.220137	1.34678	14.2
0.222867	1.35394	18.6	0.23111	1.34678	14.9
0.233449	1.35394	18.6	0.242084	1.34678	11.3
0.244031	1.35394	19.6	0.253057	1.34678	8.63
0.254613	1.35394	16.9	0.26403	1.34678	8.63
0.265194	1.35394	18.6	0.275004	1.34678	9
0.275775	1.35394	15.2	0.285977	1.34678	10.4
0.286357	1.35394	12.9	0.296949	1.34678	11.7
0.296939	1.35394	15.9	0.307922	1.34678	14.9
0.30752	1.35394	16.9	0.318895	1.34678	14.9
0.318102	1.35394	18.6	0.329869	1.34678	18.7
0.328684	1.35394	19.6	0.340842	1.34678	18.7
0.000654	1.35166	19.6	0.000675	1.34466	18.7
0.011236	1.35166	19.6	0.011648	1.34466	18.7
0.021817	1.35166	19.6	0.022621	1.34466	18.7
0.032399	1.35166	19.6	0.033594	1.34466	18.7
0.04298	1.35166	19.6	0.044568	1.34466	18.7
0.053562	1.35166	19.6	0.055541	1.34466	18.7
0.064144	1.35166	19.6	0.066514	1.34466	18.7
0.074725	1.35166	19.6	0.077487	1.34466	18.7
0.085307	1.35166	19.6	0.08846	1.34466	18.7
0.095888	1.35166	19.6	0.099433	1.34466	18.7
0.10647	1.35166	19.6	0.110406	1.34466	18.7
0.117052	1.35166	18.6	0.12138	1.34466	18.7
0.127633	1.35166	19.6	0.132352	1.34466	18.7
0.138215	1.35166	19.6	0.143325	1.34466	18.7
0.148796	1.35166	18.6	0.154299	1.34466	14.9
0.159378	1.35166	19.6	0.165272	1.34466	15.9
0.169959	1.35166	19.6	0.176245	1.34466	14.9
0.180541	1.35166	18.6	0.187219	1.34466	15.9
0.191123	1.35166	13.8	0.198191	1.34466	15.9
0.201705	1.35166	15.9	0.209165	1.34466	13.2
0.212286	1.35166	15.2	0.220137	1.34466	12.9
0.222867	1.35166	16.9	0.23111	1.34466	11.4
0.233449	1.35166	18.6	0.242084	1.34466	10.4
0.244031	1.35166	15.9	0.253057	1.34466	7.22
0.254613	1.35166	12.4	0.26403	1.34466	7.41
0.265194	1.35166	14.2	0.275004	1.34466	7.88
0.275775	1.35166	11.8	0.285977	1.34466	9.66
0.286357	1.35166	10.7	0.296949	1.34466	10
0.296939	1.35166	13.8	0.307922	1.34466	11.4
0.30752	1.35166	15.9	0.318895	1.34466	14.9
0.318102	1.35166	18.6	0.329869	1.34466	17.6
0.328684	1.35166	18.6	0.340842	1.34466	17.6
0.000654	1.34939	19.6	0.000675	1.34255	18.7
0.011236	1.34939	19.6	0.011648	1.34255	18.7
0.021817	1.34939	19.6	0.022621	1.34255	18.7
0.032399	1.34939	19.6	0.033594	1.34255	18.7
0.04298	1.34939	19.6	0.044568	1.34255	18.7
0.053562	1.34939	19.6	0.055541	1.34255	18.7
0.064144	1.34939	19.6	0.066514	1.34255	18.7
0.074725	1.34939	19.6	0.077487	1.34255	18.7
0.085307	1.34939	19.6	0.08846	1.34255	18.7
0.095888	1.34939	19.6	0.099433	1.34255	18.7
0.10647	1.34939	19.6	0.110406	1.34255	18.7
0.117052	1.34939	18.6	0.12138	1.34255	15.9
0.127633	1.34939	19.6	0.132352	1.34255	18.7
0.138215	1.34939	18.6	0.143325	1.34255	17.6
0.148796	1.34939	15.9	0.154299	1.34255	14.9
0.159378	1.34939	19.6	0.165272	1.34255	14.2
0.169959	1.34939	19.6	0.176245	1.34255	17.6
0.180541	1.34939	18.6	0.187219	1.34255	17.6
0.191123	1.34939	18.6	0.198191	1.34255	12.5
0.201705	1.34939	18.6	0.209165	1.34255	12.5
0.212286	1.34939	15.2	0.220137	1.34255	10.9
0.222867	1.34939	18.6	0.23111	1.34255	11.3
0.233449	1.34939	16.9	0.242084	1.34255	8.54
0.244031	1.34939	13.1	0.253057	1.34255	6.57
0.254613	1.34939	11.8	0.26403	1.34255	5.82
0.265194	1.34939	10.2	0.275004	1.34255	5.91
0.275775	1.34939	9.76	0.285977	1.34255	8.63
0.286357	1.34939	9.86	0.296949	1.34255	9.76
0.296939	1.34939	10.7	0.307922	1.34255	11.1
0.30752	1.34939	13.1	0.318895	1.34255	14.2
0.318102	1.34939	18.6	0.329869	1.34255	18.7
0.328684	1.34939	19.6	0.340842	1.34255	18.7
0.000654	1.34711	19.6	0.000675	1.34044	18.7
0.011236	1.34711	19.6	0.011648	1.34044	18.7
0.021817	1.34711	19.6	0.022621	1.34044	18.7
0.032399	1.34711	19.6	0.033594	1.34044	18.7
0.04298	1.34711	19.6	0.044568	1.34044	18.7
0.053562	1.34711	19.6	0.055541	1.34044	18.7
0.064144	1.34711	19.6	0.066514	1.34044	18.7
0.074725	1.34711	19.6	0.077487	1.34044	18.7
0.085307	1.34711	19.6	0.08846	1.34044	18.7
0.095888	1.34711	19.6	0.099433	1.34044	18.7
0.10647	1.34711	19.6	0.110406	1.34044	18.7
0.117052	1.34711	18.6	0.12138	1.34044	17.6
0.127633	1.34711	19.6	0.132352	1.34044	18.7
0.138215	1.34711	19.6	0.143325	1.34044	18.7
0.148796	1.34711	13.8	0.154299	1.34044	17.6
0.159378	1.34711	18.6	0.165272	1.34044	14.2
0.169959	1.34711	19.6	0.176245	1.34044	14.9
0.180541	1.34711	19.6	0.187219	1.34044	13.7
0.191123	1.34711	18.6	0.198191	1.34044	14.2
0.201705	1.34711	13.4	0.209165	1.34044	10.9
0.212286	1.34711	16.9	0.220137	1.34044	10
0.222867	1.34711	16.9	0.23111	1.34044	10
0.233449	1.34711	13.1	0.242084	1.34044	7.32
0.244031	1.34711	11.4	0.253057	1.34044	4.97
0.254613	1.34711	9.47	0.26403	1.34044	4.22
0.265194	1.34711	9.27	0.275004	1.34044	5.07
0.275775	1.34711	9.17	0.285977	1.34044	6.75
0.286357	1.34711	9.27	0.296949	1.34044	9.29
0.296939	1.34711	9.96	0.307922	1.34044	11.9
0.30752	1.34711	11.8	0.318895	1.34044	12.9
0.318102	1.34711	16.9	0.329869	1.34044	18.7
0.328684	1.34711	19.6	0.340842	1.34044	18.7
0.000654	1.34483	19.6	0.000675	1.33832	18.7
0.011236	1.34483	19.6	0.011648	1.33832	18.7
0.021817	1.34483	19.6	0.022621	1.33832	18.7
0.032399	1.34483	19.6	0.033594	1.33832	18.7
0.04298	1.34483	19.6	0.044568	1.33832	18.7
0.053562	1.34483	19.6	0.055541	1.33832	18.7
0.064144	1.34483	19.6	0.066514	1.33832	18.7
0.074725	1.34483	19.6	0.077487	1.33832	18.7
0.085307	1.34483	19.6	0.08846	1.33832	18.7
0.095888	1.34483	19.6	0.099433	1.33832	18.7
0.10647	1.34483	19.6	0.110406	1.33832	18.7
0.117052	1.34483	19.6	0.12138	1.33832	18.7
0.127633	1.34483	19.6	0.132352	1.33832	18.7
0.138215	1.34483	19.6	0.143325	1.33832	18.7
0.148796	1.34483	15.9	0.154299	1.33832	17.6
0.159378	1.34483	19.6	0.165272	1.33832	15.9
0.169959	1.34483	19.6	0.176245	1.33832	14.2
0.180541	1.34483	18.6	0.187219	1.33832	11.7
0.191123	1.34483	15.9	0.198191	1.33832	12.5
0.201705	1.34483	15.9	0.209165	1.33832	11.9
0.212286	1.34483	12.9	0.220137	1.33832	8.91
0.222867	1.34483	13.8	0.23111	1.33832	7.97
0.233449	1.34483	13.8	0.242084	1.33832	6.75
0.244031	1.34483	9.17	0.253057	1.33832	3.94
0.254613	1.34483	7.79	0.26403	1.33832	3.1
0.265194	1.34483	7.5	0.275004	1.33832	3.75
0.275775	1.34483	7.5	0.285977	1.33832	6
0.286357	1.34483	7.5	0.296949	1.33832	8.63
0.296939	1.34483	8.97	0.307922	1.33832	11.9
0.30752	1.34483	10.9	0.318895	1.33832	13.2
0.318102	1.34483	19.6	0.329869	1.33832	18.7
0.328684	1.34483	19.6	0.340842	1.33832	18.7
0.000654	1.34255	19.6	0.000675	1.33621	17.6
0.011236	1.34255	19.6	0.011648	1.33621	18.7
0.021817	1.34255	19.6	0.022621	1.33621	18.7
0.032399	1.34255	19.6	0.033594	1.33621	18.7
0.04298	1.34255	19.6	0.044568	1.33621	18.7
0.053562	1.34255	19.6	0.055541	1.33621	18.7
0.064144	1.34255	19.6	0.066514	1.33621	18.7
0.074725	1.34255	19.6	0.077487	1.33621	18.7
0.085307	1.34255	19.6	0.08846	1.33621	18.7
0.095888	1.34255	19.6	0.099433	1.33621	18.7
0.10647	1.34255	19.6	0.110406	1.33621	18.7
0.117052	1.34255	19.6	0.12138	1.33621	18.7
0.127633	1.34255	19.6	0.132352	1.33621	18.7
0.138215	1.34255	18.6	0.143325	1.33621	18.7
0.148796	1.34255	19.6	0.154299	1.33621	14.9
0.159378	1.34255	19.6	0.165272	1.33621	14.2
0.169959	1.34255	18.6	0.176245	1.33621	14.9
0.180541	1.34255	19.6	0.187219	1.33621	12.2
0.191123	1.34255	15.2	0.198191	1.33621	11.3
0.201705	1.34255	15.2	0.209165	1.33621	10.2
0.212286	1.34255	14.6	0.220137	1.33621	8.54
0.222867	1.34255	12.2	0.23111	1.33621	7.69
0.233449	1.34255	9.86	0.242084	1.33621	5.16
0.244031	1.34255	7.79	0.253057	1.33621	3
0.254613	1.34255	6.31	0.26403	1.33621	2.35
0.265194	1.34255	6.02	0.275004	1.33621	2.81
0.275775	1.34255	6.31	0.285977	1.33621	5.07
0.286357	1.34255	7.2	0.296949	1.33621	7.97
0.296939	1.34255	8.48	0.307922	1.33621	11.1
0.30752	1.34255	10.5	0.318895	1.33621	12.5
0.318102	1.34255	15.9	0.329869	1.33621	14.9
0.328684	1.34255	19.6	0.340842	1.33621	18.7
0.000654	1.34027	19.6	0.000675	1.3341	18.7
0.011236	1.34027	19.6	0.011648	1.3341	18.7
0.021817	1.34027	19.6	0.022621	1.3341	18.7
0.032399	1.34027	19.6	0.033594	1.3341	18.7
0.04298	1.34027	19.6	0.044568	1.3341	18.7
0.053562	1.34027	19.6	0.055541	1.3341	18.7
0.064144	1.34027	19.6	0.066514	1.3341	18.7
0.074725	1.34027	19.6	0.077487	1.3341	18.7
0.085307	1.34027	19.6	0.08846	1.3341	18.7
0.095888	1.34027	18.6	0.099433	1.3341	18.7
0.10647	1.34027	19.6	0.110406	1.3341	18.7
0.117052	1.34027	19.6	0.12138	1.3341	18.7
0.127633	1.34027	18.6	0.132352	1.3341	18.7
0.138215	1.34027	18.6	0.143325	1.3341	18.7
0.148796	1.34027	19.6	0.154299	1.3341	18.7
0.159378	1.34027	19.6	0.165272	1.3341	13.7
0.169959	1.34027	19.6	0.176245	1.3341	14.2
0.180541	1.34027	19.6	0.187219	1.3341	12.5
0.191123	1.34027	18.6	0.198191	1.3341	10.3
0.201705	1.34027	14.6	0.209165	1.3341	9.29
0.212286	1.34027	13.1	0.220137	1.3341	7.6
0.222867	1.34027	12	0.23111	1.3341	7.22
0.233449	1.34027	8.48	0.242084	1.3341	5.16
0.244031	1.34027	5.62	0.253057	1.3341	1.88
0.254613	1.34027	4.54	0.26403	1.3341	1.31
0.265194	1.34027	4.64	0.275004	1.3341	2.25
0.275775	1.34027	5.82	0.285977	1.3341	4.78
0.286357	1.34027	6.9	0.296949	1.3341	7.6
0.296939	1.34027	8.19	0.307922	1.3341	9.1
0.30752	1.34027	10.5	0.318895	1.3341	11.7
0.318102	1.34027	16.9	0.329869	1.3341	17.6
0.328684	1.34027	19.6	0.340842	1.3341	18.7
0.000654	1.33799	19.6	0.000675	1.33198	18.7
0.011236	1.33799	19.6	0.011648	1.33198	18.7
0.021817	1.33799	19.6	0.022621	1.33198	18.7
0.032399	1.33799	19.6	0.033594	1.33198	18.7
0.04298	1.33799	19.6	0.044568	1.33198	18.7
0.053562	1.33799	19.6	0.055541	1.33198	18.7
0.064144	1.33799	19.6	0.066514	1.33198	18.7
0.074725	1.33799	19.6	0.077487	1.33198	18.7
0.085307	1.33799	19.6	0.08846	1.33198	18.7
0.095888	1.33799	19.6	0.099433	1.33198	18.7
0.10647	1.33799	19.6	0.110406	1.33198	18.7
0.117052	1.33799	19.6	0.12138	1.33198	18.7
0.127633	1.33799	19.6	0.132352	1.33198	18.7
0.138215	1.33799	19.6	0.143325	1.33198	18.7
0.148796	1.33799	16.9	0.154299	1.33198	18.7
0.159378	1.33799	18.6	0.165272	1.33198	15.9
0.169959	1.33799	19.6	0.176245	1.33198	13.2
0.180541	1.33799	18.6	0.187219	1.33198	10.6
0.191123	1.33799	16.9	0.198191	1.33198	11.3
0.201705	1.33799	15.2	0.209165	1.33198	9.94
0.212286	1.33799	12.4	0.220137	1.33198	7.69
0.222867	1.33799	10.1	0.23111	1.33198	6.94
0.233449	1.33799	6.81	0.242084	1.33198	4.03
0.244031	1.33799	4.14	0.253057	1.33198	1.22
0.254613	1.33799	3.55	0.26403	1.33198	0.657
0.265194	1.33799	3.75	0.275004	1.33198	1.41
0.275775	1.33799	4.93	0.285977	1.33198	3.56
0.286357	1.33799	6.41	0.296949	1.33198	6.57
0.296939	1.33799	7.89	0.307922	1.33198	7.88
0.30752	1.33799	10.5	0.318895	1.33198	9.76
0.318102	1.33799	13.8	0.329869	1.33198	14.2
0.328684	1.33799	19.6	0.340842	1.33198	17.6
0.000654	1.33571	19.6	0.000675	1.32987	18.7
0.011236	1.33571	19.6	0.011648	1.32987	18.7
0.021817	1.33571	19.6	0.022621	1.32987	18.7
0.032399	1.33571	19.6	0.033594	1.32987	18.7
0.04298	1.33571	19.6	0.044568	1.32987	18.7
0.053562	1.33571	19.6	0.055541	1.32987	18.7
0.064144	1.33571	19.6	0.066514	1.32987	18.7
0.074725	1.33571	19.6	0.077487	1.32987	18.7
0.085307	1.33571	19.6	0.08846	1.32987	18.7
0.095888	1.33571	19.6	0.099433	1.32987	18.7
0.10647	1.33571	19.6	0.110406	1.32987	18.7
0.117052	1.33571	19.6	0.12138	1.32987	18.7
0.127633	1.33571	19.6	0.132352	1.32987	18.7
0.138215	1.33571	19.6	0.143325	1.32987	18.7
0.148796	1.33571	19.6	0.154299	1.32987	18.7
0.159378	1.33571	19.6	0.165272	1.32987	17.6
0.169959	1.33571	19.6	0.176245	1.32987	12.5
0.180541	1.33571	18.6	0.187219	1.32987	11.1
0.191123	1.33571	19.6	0.198191	1.32987	11.9
0.201705	1.33571	12.9	0.209165	1.32987	9.19
0.212286	1.33571	11.4	0.220137	1.32987	7.13
0.222867	1.33571	8.88	0.23111	1.32987	6.47
0.233449	1.33571	5.42	0.242084	1.32987	3.47
0.244031	1.33571	3.16	0.253057	1.32987	0.844
0.254613	1.33571	2.17	0.26403	1.32987	0.281
0.265194	1.33571	3.06	0.275004	1.32987	1.03
0.275775	1.33571	4.34	0.285977	1.32987	3.28
0.286357	1.33571	6.31	0.296949	1.32987	5.72
0.296939	1.33571	7.99	0.307922	1.32987	7.32
0.30752	1.33571	10.9	0.318895	1.32987	8.82
0.318102	1.33571	15.9	0.329869	1.32987	12.2
0.328684	1.33571	19.6	0.340842	1.32987	15.9
0.000654	1.33343	18.6	0.000675	1.32775	18.7
0.011236	1.33343	19.6	0.011648	1.32775	18.7
0.021817	1.33343	19.6	0.022621	1.32775	18.7
0.032399	1.33343	19.6	0.033594	1.32775	18.7
0.04298	1.33343	19.6	0.044568	1.32775	18.7
0.053562	1.33343	19.6	0.055541	1.32775	18.7
0.064144	1.33343	19.6	0.066514	1.32775	18.7
0.074725	1.33343	19.6	0.077487	1.32775	18.7
0.085307	1.33343	19.6	0.08846	1.32775	18.7
0.095888	1.33343	19.6	0.099433	1.32775	18.7
0.10647	1.33343	18.6	0.110406	1.32775	18.7
0.117052	1.33343	19.6	0.12138	1.32775	18.7
0.127633	1.33343	19.6	0.132352	1.32775	18.7
0.138215	1.33343	19.6	0.143325	1.32775	18.7
0.148796	1.33343	19.6	0.154299	1.32775	18.7
0.159378	1.33343	19.6	0.165272	1.32775	15.9
0.169959	1.33343	19.6	0.176245	1.32775	14.2
0.180541	1.33343	19.6	0.187219	1.32775	11.4
0.191123	1.33343	18.6	0.198191	1.32775	12.2
0.201705	1.33343	12.6	0.209165	1.32775	9.47
0.212286	1.33343	11	0.220137	1.32775	7.41
0.222867	1.33343	7.89	0.23111	1.32775	6.75
0.233449	1.33343	4.44	0.242084	1.32775	3.47
0.244031	1.33343	1.97	0.253057	1.32775	0.844
0.254613	1.33343	1.28	0.26403	1.32775	0
0.265194	1.33343	2.37	0.275004	1.32775	0.844
0.275775	1.33343	4.14	0.285977	1.32775	2.72
0.286357	1.33343	6.61	0.296949	1.32775	4.69
0.296939	1.33343	8.28	0.307922	1.32775	5.91
0.30752	1.33343	11	0.318895	1.32775	7.32
0.318102	1.33343	15.2	0.329869	1.32775	11.7
0.328684	1.33343	19.6	0.340842	1.32775	18.7
0.000654	1.33115	19.6	0.000675	1.32563	18.7
0.011236	1.33115	19.6	0.011648	1.32563	18.7
0.021817	1.33115	19.6	0.022621	1.32563	18.7
0.032399	1.33115	19.6	0.033594	1.32563	18.7
0.04298	1.33115	19.6	0.044568	1.32563	18.7
0.053562	1.33115	19.6	0.055541	1.32563	18.7
0.064144	1.33115	19.6	0.066514	1.32563	18.7
0.074725	1.33115	19.6	0.077487	1.32563	18.7
0.085307	1.33115	19.6	0.08846	1.32563	18.7
0.095888	1.33115	19.6	0.099433	1.32563	18.7
0.10647	1.33115	19.6	0.110406	1.32563	18.7
0.117052	1.33115	19.6	0.12138	1.32563	18.7
0.127633	1.33115	19.6	0.132352	1.32563	18.7
0.138215	1.33115	19.6	0.143325	1.32563	18.7
0.148796	1.33115	19.6	0.154299	1.32563	18.7
0.159378	1.33115	19.6	0.165272	1.32563	17.6
0.169959	1.33115	19.6	0.176245	1.32563	14.2
0.180541	1.33115	19.6	0.187219	1.32563	12.2
0.191123	1.33115	19.6	0.198191	1.32563	13.2
0.201705	1.33115	12.4	0.209165	1.32563	9.76
0.212286	1.33115	11.2	0.220137	1.32563	7.6
0.222867	1.33115	7.59	0.23111	1.32563	7.5
0.233449	1.33115	3.75	0.242084	1.32563	4.13
0.244031	1.33115	1.28	0.253057	1.32563	1.03
0.254613	1.33115	0.592	0.26403	1.32563	0.188
0.265194	1.33115	1.58	0.275004	1.32563	0.75
0.275775	1.33115	4.04	0.285977	1.32563	2.53
0.286357	1.33115	6.9	0.296949	1.32563	3.66
0.296939	1.33115	9.07	0.307922	1.32563	4.41
0.30752	1.33115	11.7	0.318895	1.32563	6.28
0.318102	1.33115	16.9	0.329869	1.32563	10.3
0.328684	1.33115	19.6	0.340842	1.32563	18.7
0.000654	1.32887	19.6	0.000675	1.32352	18.7
0.011236	1.32887	19.6	0.011648	1.32352	18.7
0.021817	1.32887	19.6	0.022621	1.32352	18.7
0.032399	1.32887	19.6	0.033594	1.32352	18.7
0.04298	1.32887	19.6	0.044568	1.32352	18.7
0.053562	1.32887	19.6	0.055541	1.32352	18.7
0.064144	1.32887	19.6	0.066514	1.32352	18.7
0.074725	1.32887	19.6	0.077487	1.32352	18.7
0.085307	1.32887	19.6	0.08846	1.32352	18.7
0.095888	1.32887	19.6	0.099433	1.32352	18.7
0.10647	1.32887	19.6	0.110406	1.32352	18.7
0.117052	1.32887	19.6	0.12138	1.32352	18.7
0.127633	1.32887	19.6	0.132352	1.32352	18.7
0.138215	1.32887	19.6	0.143325	1.32352	18.7
0.148796	1.32887	19.6	0.154299	1.32352	18.7
0.159378	1.32887	19.6	0.165272	1.32352	18.7
0.169959	1.32887	19.6	0.176245	1.32352	18.7
0.180541	1.32887	19.6	0.187219	1.32352	13.7
0.191123	1.32887	19.6	0.198191	1.32352	14.9
0.201705	1.32887	15.9	0.209165	1.32352	11.1
0.212286	1.32887	10.7	0.220137	1.32352	8.82
0.222867	1.32887	7.59	0.23111	1.32352	7.79
0.233449	1.32887	3.35	0.242084	1.32352	4.78
0.244031	1.32887	0.789	0.253057	1.32352	1.69
0.254613	1.32887	0.0986	0.26403	1.32352	0.657
0.265194	1.32887	1.38	0.275004	1.32352	0.75
0.275775	1.32887	4.04	0.285977	1.32352	2.16
0.286357	1.32887	7.5	0.296949	1.32352	2.91
0.296939	1.32887	9.17	0.307922	1.32352	3.66
0.30752	1.32887	12.2	0.318895	1.32352	5.35
0.318102	1.32887	19.6	0.329869	1.32352	9.57
0.328684	1.32887	19.6	0.340842	1.32352	15.9
0.000654	1.32659	19.6	0.000675	1.3214	18.7
0.011236	1.32659	19.6	0.011648	1.3214	18.7
0.021817	1.32659	19.6	0.022621	1.3214	18.7
0.032399	1.32659	19.6	0.033594	1.3214	18.7
0.04298	1.32659	19.6	0.044568	1.3214	18.7
0.053562	1.32659	19.6	0.055541	1.3214	18.7
0.064144	1.32659	19.6	0.066514	1.3214	18.7
0.074725	1.32659	19.6	0.077487	1.3214	18.7
0.085307	1.32659	19.6	0.08846	1.3214	18.7
0.095888	1.32659	19.6	0.099433	1.3214	18.7
0.10647	1.32659	19.6	0.110406	1.3214	18.7
0.117052	1.32659	19.6	0.12138	1.3214	18.7
0.127633	1.32659	19.6	0.132352	1.3214	18.7
0.138215	1.32659	19.6	0.143325	1.3214	18.7
0.148796	1.32659	19.6	0.154299	1.3214	18.7
0.159378	1.32659	19.6	0.165272	1.3214	18.7
0.169959	1.32659	19.6	0.176245	1.3214	18.7
0.180541	1.32659	19.6	0.187219	1.3214	18.7
0.191123	1.32659	18.6	0.198191	1.3214	14.9
0.201705	1.32659	18.6	0.209165	1.3214	12.2
0.212286	1.32659	11.2	0.220137	1.3214	10.8
0.222867	1.32659	6.81	0.23111	1.3214	8.63
0.233449	1.32659	3.06	0.242084	1.3214	5.53
0.244031	1.32659	0.592	0.253057	1.3214	2.81
0.254613	1.32659	0.0986	0.26403	1.3214	1.22
0.265194	1.32659	1.08	0.275004	1.3214	1.13
0.275775	1.32659	4.34	0.285977	1.3214	1.88
0.286357	1.32659	8.48	0.296949	1.3214	2.06
0.296939	1.32659	9.76	0.307922	1.3214	3.1
0.30752	1.32659	14.6	0.318895	1.3214	4.97
0.318102	1.32659	18.6	0.329869	1.3214	9.66
0.328684	1.32659	19.6	0.340842	1.3214	15.9
0.000654	1.32432	19.6	0.000675	1.31929	18.7
0.011236	1.32432	19.6	0.011648	1.31929	18.7
0.021817	1.32432	19.6	0.022621	1.31929	18.7
0.032399	1.32432	19.6	0.033594	1.31929	18.7
0.04298	1.32432	19.6	0.044568	1.31929	18.7
0.053562	1.32432	19.6	0.055541	1.31929	18.7
0.064144	1.32432	19.6	0.066514	1.31929	18.7
0.074725	1.32432	19.6	0.077487	1.31929	18.7
0.085307	1.32432	19.6	0.08846	1.31929	18.7
0.095888	1.32432	19.6	0.099433	1.31929	18.7
0.10647	1.32432	19.6	0.110406	1.31929	18.7
0.117052	1.32432	19.6	0.12138	1.31929	18.7
0.127633	1.32432	19.6	0.132352	1.31929	18.7
0.138215	1.32432	19.6	0.143325	1.31929	18.7
0.148796	1.32432	19.6	0.154299	1.31929	18.7
0.159378	1.32432	19.6	0.165272	1.31929	18.7
0.169959	1.32432	19.6	0.176245	1.31929	18.7
0.180541	1.32432	19.6	0.187219	1.31929	17.6
0.191123	1.32432	19.6	0.198191	1.31929	17.6
0.201705	1.32432	16.9	0.209165	1.31929	12.5
0.212286	1.32432	13.8	0.220137	1.31929	10.8
0.222867	1.32432	7.4	0.23111	1.31929	12.5
0.233449	1.32432	3.85	0.242084	1.31929	6.94
0.244031	1.32432	0.789	0.253057	1.31929	3.66
0.254613	1.32432	0	0.26403	1.31929	2.35
0.265194	1.32432	1.28	0.275004	1.31929	1.88
0.275775	1.32432	4.83	0.285977	1.31929	1.88
0.286357	1.32432	9.27	0.296949	1.31929	1.97
0.296939	1.32432	12.2	0.307922	1.31929	2.72
0.30752	1.32432	16.9	0.318895	1.31929	4.88
0.318102	1.32432	19.6	0.329869	1.31929	8.44
0.328684	1.32432	19.6	0.340842	1.31929	17.6
0.000654	1.32204	19.6	0.000675	1.31717	18.7
0.011236	1.32204	19.6	0.011648	1.31717	18.7
0.021817	1.32204	19.6	0.022621	1.31717	18.7
0.032399	1.32204	19.6	0.033594	1.31717	18.7
0.04298	1.32204	19.6	0.044568	1.31717	18.7
0.053562	1.32204	19.6	0.055541	1.31717	18.7
0.064144	1.32204	19.6	0.066514	1.31717	18.7
0.074725	1.32204	19.6	0.077487	1.31717	18.7
0.085307	1.32204	19.6	0.08846	1.31717	18.7
0.095888	1.32204	19.6	0.099433	1.31717	18.7
0.10647	1.32204	19.6	0.110406	1.31717	18.7
0.117052	1.32204	19.6	0.12138	1.31717	18.7
0.127633	1.32204	19.6	0.132352	1.31717	18.7
0.138215	1.32204	19.6	0.143325	1.31717	18.7
0.148796	1.32204	19.6	0.154299	1.31717	18.7
0.159378	1.32204	19.6	0.165272	1.31717	18.7
0.169959	1.32204	19.6	0.176245	1.31717	17.6
0.180541	1.32204	19.6	0.187219	1.31717	18.7
0.191123	1.32204	19.6	0.198191	1.31717	18.7
0.201705	1.32204	19.6	0.209165	1.31717	18.7
0.212286	1.32204	13.8	0.220137	1.31717	14.2
0.222867	1.32204	7.99	0.23111	1.31717	12.5
0.233449	1.32204	4.34	0.242084	1.31717	9
0.244031	1.32204	1.48	0.253057	1.31717	5.44
0.254613	1.32204	0.592	0.26403	1.31717	3.47
0.265194	1.32204	1.68	0.275004	1.31717	2.91
0.275775	1.32204	5.42	0.285977	1.31717	2.25
0.286357	1.32204	10.8	0.296949	1.31717	1.97
0.296939	1.32204	14.6	0.307922	1.31717	2.81
0.30752	1.32204	19.6	0.318895	1.31717	5.07
0.318102	1.32204	19.6	0.329869	1.31717	9.94
0.328684	1.32204	19.6	0.340842	1.31717	18.7
0.000654	1.31976	19.6	0.000675	1.31506	18.7
0.011236	1.31976	19.6	0.011648	1.31506	18.7
0.021817	1.31976	19.6	0.022621	1.31506	18.7
0.032399	1.31976	19.6	0.033594	1.31506	18.7
0.04298	1.31976	19.6	0.044568	1.31506	18.7
0.053562	1.31976	19.6	0.055541	1.31506	18.7
0.064144	1.31976	19.6	0.066514	1.31506	18.7
0.074725	1.31976	19.6	0.077487	1.31506	18.7
0.085307	1.31976	19.6	0.08846	1.31506	18.7
0.095888	1.31976	19.6	0.099433	1.31506	18.7
0.10647	1.31976	19.6	0.110406	1.31506	18.7
0.117052	1.31976	19.6	0.12138	1.31506	18.7
0.127633	1.31976	19.6	0.132352	1.31506	18.7
0.138215	1.31976	19.6	0.143325	1.31506	18.7
0.148796	1.31976	19.6	0.154299	1.31506	18.7
0.159378	1.31976	19.6	0.165272	1.31506	18.7
0.169959	1.31976	19.6	0.176245	1.31506	18.7
0.180541	1.31976	19.6	0.187219	1.31506	18.7
0.191123	1.31976	19.6	0.198191	1.31506	18.7
0.201705	1.31976	19.6	0.209165	1.31506	18.7
0.212286	1.31976	14.6	0.220137	1.31506	14.9
0.222867	1.31976	8.88	0.23111	1.31506	14.2
0.233449	1.31976	6.02	0.242084	1.31506	11.9
0.244031	1.31976	2.47	0.253057	1.31506	7.22
0.254613	1.31976	1.38	0.26403	1.31506	5.53
0.265194	1.31976	2.56	0.275004	1.31506	4.22
0.275775	1.31976	6.51	0.285977	1.31506	2.72
0.286357	1.31976	11.5	0.296949	1.31506	2.16
0.296939	1.31976	16.9	0.307922	1.31506	3.28
0.30752	1.31976	19.6	0.318895	1.31506	5.82
0.318102	1.31976	19.6	0.329869	1.31506	11.3
0.328684	1.31976	19.6	0.340842	1.31506	18.7
0.000654	1.31748	19.6	0.000675	1.31295	18.7
0.011236	1.31748	19.6	0.011648	1.31295	18.7
0.021817	1.31748	19.6	0.022621	1.31295	18.7
0.032399	1.31748	19.6	0.033594	1.31295	18.7
0.04298	1.31748	19.6	0.044568	1.31295	18.7
0.053562	1.31748	19.6	0.055541	1.31295	18.7
0.064144	1.31748	19.6	0.066514	1.31295	18.7
0.074725	1.31748	19.6	0.077487	1.31295	18.7
0.085307	1.31748	19.6	0.08846	1.31295	18.7
0.095888	1.31748	19.6	0.099433	1.31295	18.7
0.10647	1.31748	19.6	0.110406	1.31295	18.7
0.117052	1.31748	19.6	0.12138	1.31295	18.7
0.127633	1.31748	19.6	0.132352	1.31295	18.7
0.138215	1.31748	19.6	0.143325	1.31295	18.7
0.148796	1.31748	19.6	0.154299	1.31295	18.7
0.159378	1.31748	19.6	0.165272	1.31295	18.7
0.169959	1.31748	19.6	0.176245	1.31295	18.7
0.180541	1.31748	19.6	0.187219	1.31295	18.7
0.191123	1.31748	19.6	0.198191	1.31295	18.7
0.201705	1.31748	19.6	0.209165	1.31295	18.7
0.212286	1.31748	18.6	0.220137	1.31295	15.9
0.222867	1.31748	10.7	0.23111	1.31295	15.9
0.233449	1.31748	7.1	0.242084	1.31295	12.5
0.244031	1.31748	3.85	0.253057	1.31295	9.76
0.254613	1.31748	2.47	0.26403	1.31295	7.41
0.265194	1.31748	3.45	0.275004	1.31295	6
0.275775	1.31748	7.2	0.285977	1.31295	3.75
0.286357	1.31748	15.2	0.296949	1.31295	3.38
0.296939	1.31748	18.6	0.307922	1.31295	3.85
0.30752	1.31748	18.6	0.318895	1.31295	7.04
0.318102	1.31748	19.6	0.329869	1.31295	12.9
0.328684	1.31748	19.6	0.340842	1.31295	17.6
0.000654	1.3152	19.6	0.000675	1.31083	18.7
0.011236	1.3152	19.6	0.011648	1.31083	18.7
0.021817	1.3152	19.6	0.022621	1.31083	18.7
0.032399	1.3152	19.6	0.033594	1.31083	18.7
0.04298	1.3152	19.6	0.044568	1.31083	18.7
0.053562	1.3152	19.6	0.055541	1.31083	18.7
0.064144	1.3152	19.6	0.066514	1.31083	18.7
0.074725	1.3152	19.6	0.077487	1.31083	18.7
0.085307	1.3152	19.6	0.08846	1.31083	18.7
0.095888	1.3152	19.6	0.099433	1.31083	18.7
0.10647	1.3152	19.6	0.110406	1.31083	18.7
0.117052	1.3152	19.6	0.12138	1.31083	18.7
0.127633	1.3152	19.6	0.132352	1.31083	18.7
0.138215	1.3152	19.6	0.143325	1.31083	18.7
0.148796	1.3152	19.6	0.154299	1.31083	18.7
0.159378	1.3152	19.6	0.165272	1.31083	18.7
0.169959	1.3152	19.6	0.176245	1.31083	18.7
0.180541	1.3152	19.6	0.187219	1.31083	18.7
0.191123	1.3152	19.6	0.198191	1.31083	18.7
0.201705	1.3152	19.6	0.209165	1.31083	18.7
0.212286	1.3152	19.6	0.220137	1.31083	18.7
0.222867	1.3152	13.4	0.23111	1.31083	18.7
0.233449	1.3152	8.97	0.242084	1.31083	15.9
0.244031	1.3152	5.62	0.253057	1.31083	14.2
0.254613	1.3152	4.24	0.26403	1.31083	9.76
0.265194	1.3152	5.03	0.275004	1.31083	7.88
0.275775	1.3152	9.07	0.285977	1.31083	4.88
0.286357	1.3152	15.9	0.296949	1.31083	4.22
0.296939	1.3152	18.6	0.307922	1.31083	5.44
0.30752	1.3152	19.6	0.318895	1.31083	7.88
0.318102	1.3152	19.6	0.329869	1.31083	12.9
0.328684	1.3152	19.6	0.340842	1.31083	18.7
0.000654	1.31292	19.6	0.000675	1.30872	18.7
0.011236	1.31292	19.6	0.011648	1.30872	18.7
0.021817	1.31292	19.6	0.022621	1.30872	18.7
0.032399	1.31292	19.6	0.033594	1.30872	18.7
0.04298	1.31292	19.6	0.044568	1.30872	18.7
0.053562	1.31292	19.6	0.055541	1.30872	18.7
0.064144	1.31292	19.6	0.066514	1.30872	18.7
0.074725	1.31292	19.6	0.077487	1.30872	18.7
0.085307	1.31292	19.6	0.08846	1.30872	18.7
0.095888	1.31292	19.6	0.099433	1.30872	18.7
0.10647	1.31292	19.6	0.110406	1.30872	18.7
0.117052	1.31292	19.6	0.12138	1.30872	18.7
0.127633	1.31292	19.6	0.132352	1.30872	18.7
0.138215	1.31292	19.6	0.143325	1.30872	18.7
0.148796	1.31292	19.6	0.154299	1.30872	18.7
0.159378	1.31292	19.6	0.165272	1.30872	18.7
0.169959	1.31292	19.6	0.176245	1.30872	18.7
0.180541	1.31292	19.6	0.187219	1.30872	18.7
0.191123	1.31292	19.6	0.198191	1.30872	18.7
0.201705	1.31292	19.6	0.209165	1.30872	18.7
0.212286	1.31292	19.6	0.220137	1.30872	18.7
0.222867	1.31292	15.2	0.23111	1.30872	18.7
0.233449	1.31292	11.2	0.242084	1.30872	18.7
0.244031	1.31292	7.89	0.253057	1.30872	15.9
0.254613	1.31292	6.11	0.26403	1.30872	12.5
0.265194	1.31292	7.2	0.275004	1.30872	9.57
0.275775	1.31292	10.5	0.285977	1.30872	6.75
0.286357	1.31292	19.6	0.296949	1.30872	6.1
0.296939	1.31292	19.6	0.307922	1.30872	7.04
0.30752	1.31292	19.6	0.318895	1.30872	10.3
0.318102	1.31292	19.6	0.329869	1.30872	17.6
0.328684	1.31292	19.6	0.340842	1.30872	18.7
0.000654	1.31064	19.6	0.000675	1.3066	18.7
0.011236	1.31064	19.6	0.011648	1.3066	18.7
0.021817	1.31064	19.6	0.022621	1.3066	18.7
0.032399	1.31064	19.6	0.033594	1.3066	18.7
0.04298	1.31064	19.6	0.044568	1.3066	18.7
0.053562	1.31064	19.6	0.055541	1.3066	18.7
0.064144	1.31064	19.6	0.066514	1.3066	18.7
0.074725	1.31064	19.6	0.077487	1.3066	18.7
0.085307	1.31064	19.6	0.08846	1.3066	18.7
0.095888	1.31064	19.6	0.099433	1.3066	18.7
0.10647	1.31064	19.6	0.110406	1.3066	18.7
0.117052	1.31064	19.6	0.12138	1.3066	18.7
0.127633	1.31064	19.6	0.132352	1.3066	18.7
0.138215	1.31064	19.6	0.143325	1.3066	18.7
0.148796	1.31064	19.6	0.154299	1.3066	18.7
0.159378	1.31064	19.6	0.165272	1.3066	18.7
0.169959	1.31064	19.6	0.176245	1.3066	18.7
0.180541	1.31064	19.6	0.187219	1.3066	18.7
0.191123	1.31064	19.6	0.198191	1.3066	18.7
0.201705	1.31064	19.6	0.209165	1.3066	18.7
0.212286	1.31064	19.6	0.220137	1.3066	18.7
0.222867	1.31064	18.6	0.23111	1.3066	18.7
0.233449	1.31064	15.2	0.242084	1.3066	18.7
0.244031	1.31064	11.1	0.253057	1.3066	18.7
0.254613	1.31064	8.78	0.26403	1.3066	14.9
0.265194	1.31064	8.97	0.275004	1.3066	11.4
0.275775	1.31064	12	0.285977	1.3066	9.85
0.286357	1.31064	18.6	0.296949	1.3066	7.41
0.296939	1.31064	19.6	0.307922	1.3066	8.82
0.30752	1.31064	19.6	0.318895	1.3066	12.2
0.318102	1.31064	19.6	0.329869	1.3066	18.7
0.328684	1.31064	19.6	0.340842	1.3066	18.7
0.000654	1.30836	19.6	0.000675	1.30448	18.7
0.011236	1.30836	19.6	0.011648	1.30448	18.7
0.021817	1.30836	19.6	0.022621	1.30448	18.7
0.032399	1.30836	19.6	0.033594	1.30448	18.7
0.04298	1.30836	19.6	0.044568	1.30448	18.7
0.053562	1.30836	19.6	0.055541	1.30448	18.7
0.064144	1.30836	19.6	0.066514	1.30448	18.7
0.074725	1.30836	19.6	0.077487	1.30448	18.7
0.085307	1.30836	19.6	0.08846	1.30448	18.7
0.095888	1.30836	19.6	0.099433	1.30448	18.7
0.10647	1.30836	19.6	0.110406	1.30448	18.7
0.117052	1.30836	19.6	0.12138	1.30448	18.7
0.127633	1.30836	19.6	0.132352	1.30448	18.7
0.138215	1.30836	19.6	0.143325	1.30448	18.7
0.148796	1.30836	19.6	0.154299	1.30448	18.7
0.159378	1.30836	19.6	0.165272	1.30448	18.7
0.169959	1.30836	19.6	0.176245	1.30448	18.7
0.180541	1.30836	19.6	0.187219	1.30448	18.7
0.191123	1.30836	19.6	0.198191	1.30448	18.7
0.201705	1.30836	19.6	0.209165	1.30448	18.7
0.212286	1.30836	19.6	0.220137	1.30448	18.7
0.222867	1.30836	19.6	0.23111	1.30448	18.7
0.233449	1.30836	19.6	0.242084	1.30448	18.7
0.244031	1.30836	13.4	0.253057	1.30448	18.7
0.254613	1.30836	10.6	0.26403	1.30448	18.7
0.265194	1.30836	15.2	0.275004	1.30448	18.7
0.275775	1.30836	18.6	0.285977	1.30448	13.2
0.286357	1.30836	19.6	0.296949	1.30448	10.3
0.296939	1.30836	19.6	0.307922	1.30448	11.4
0.30752	1.30836	19.6	0.318895	1.30448	13.7
0.318102	1.30836	19.6	0.329869	1.30448	18.7
0.328684	1.30836	19.6	0.340842	1.30448	18.7
0.000654	1.30608	19.6	0.000675	1.30237	18.7
0.011236	1.30608	19.6	0.011648	1.30237	18.7
0.021817	1.30608	19.6	0.022621	1.30237	18.7
0.032399	1.30608	19.6	0.033594	1.30237	18.7
0.04298	1.30608	19.6	0.044568	1.30237	18.7
0.053562	1.30608	19.6	0.055541	1.30237	18.7
0.064144	1.30608	19.6	0.066514	1.30237	18.7
0.074725	1.30608	19.6	0.077487	1.30237	18.7
0.085307	1.30608	19.6	0.08846	1.30237	18.7
0.095888	1.30608	19.6	0.099433	1.30237	18.7
0.10647	1.30608	19.6	0.110406	1.30237	18.7
0.117052	1.30608	19.6	0.12138	1.30237	18.7
0.127633	1.30608	19.6	0.132352	1.30237	18.7
0.138215	1.30608	19.6	0.143325	1.30237	18.7
0.148796	1.30608	19.6	0.154299	1.30237	18.7
0.159378	1.30608	19.6	0.165272	1.30237	18.7
0.169959	1.30608	19.6	0.176245	1.30237	18.7
0.180541	1.30608	19.6	0.187219	1.30237	18.7
0.191123	1.30608	19.6	0.198191	1.30237	18.7
0.201705	1.30608	19.6	0.209165	1.30237	18.7
0.212286	1.30608	19.6	0.220137	1.30237	18.7
0.222867	1.30608	19.6	0.23111	1.30237	18.7
0.233449	1.30608	18.6	0.242084	1.30237	18.7
0.244031	1.30608	19.6	0.253057	1.30237	18.7
0.254613	1.30608	15.9	0.26403	1.30237	18.7
0.265194	1.30608	13.1	0.275004	1.30237	17.6
0.275775	1.30608	15.2	0.285977	1.30237	14.2
0.286357	1.30608	19.6	0.296949	1.30237	14.9
0.296939	1.30608	19.6	0.307922	1.30237	17.6
0.30752	1.30608	19.6	0.318895	1.30237	18.7
0.318102	1.30608	19.6	0.329869	1.30237	18.7
0.328684	1.30608	19.6	0.340842	1.30237	18.7
0.000654	1.3038	19.6	0.000675	1.30025	18.7
0.011236	1.3038	19.6	0.011648	1.30025	18.7
0.021817	1.3038	19.6	0.022621	1.30025	18.7
0.032399	1.3038	19.6	0.033594	1.30025	18.7
0.04298	1.3038	19.6	0.044568	1.30025	18.7
0.053562	1.3038	19.6	0.055541	1.30025	18.7
0.064144	1.3038	19.6	0.066514	1.30025	18.7
0.074725	1.3038	19.6	0.077487	1.30025	18.7
0.085307	1.3038	19.6	0.08846	1.30025	18.7
0.095888	1.3038	19.6	0.099433	1.30025	18.7
0.10647	1.3038	19.6	0.110406	1.30025	18.7
0.117052	1.3038	19.6	0.12138	1.30025	18.7
0.127633	1.3038	19.6	0.132352	1.30025	18.7
0.138215	1.3038	19.6	0.143325	1.30025	18.7
0.148796	1.3038	19.6	0.154299	1.30025	18.7
0.159378	1.3038	19.6	0.165272	1.30025	18.7
0.169959	1.3038	19.6	0.176245	1.30025	18.7
0.180541	1.3038	19.6	0.187219	1.30025	18.7
0.191123	1.3038	19.6	0.198191	1.30025	18.7
0.201705	1.3038	19.6	0.209165	1.30025	18.7
0.212286	1.3038	19.6	0.220137	1.30025	18.7
0.222867	1.3038	19.6	0.23111	1.30025	18.7
0.233449	1.3038	19.6	0.242084	1.30025	18.7
0.244031	1.3038	19.6	0.253057	1.30025	18.7
0.254613	1.3038	19.6	0.26403	1.30025	18.7
0.265194	1.3038	16.9	0.275004	1.30025	18.7
0.275775	1.3038	18.6	0.285977	1.30025	15.9
0.286357	1.3038	19.6	0.296949	1.30025	18.7
0.296939	1.3038	19.6	0.307922	1.30025	17.6
0.30752	1.3038	19.6	0.318895	1.30025	18.7
0.318102	1.3038	19.6	0.329869	1.30025	18.7
0.328684	1.3038	19.6	0.340842	1.30025	18.7
