# Supplementary material for: Binding characteristics of chemosensory protein 11 from Grapholita molesta Busck (Lepidoptera: Tortricidae) to insecticides
Source: PeerJ. 2026 Jul 20;14:e21510. doi: 10.7717/peerj.21510 (PMC13394210; doi:10.7717/peerj.21510)
Supplement: Supplemental Information 7 [file peerj-14-21510-s007.zip › Structure a 400 ns in 1st repeat.pdb]

REMARK    GENERATED BY TRJCONV
TITLE     Protein in water t= 400.00000 step= 200000
REMARK    THIS IS A SIMULATION BOX
CRYST1   62.337   62.337   62.337  60.00  60.00  90.00 P 1           1
MODEL        1
ATOM      1  N   ASP A   1      54.100  26.430  19.490  1.00  0.00           N
ATOM      2  H1  ASP A   1      53.890  26.910  20.350  1.00  0.00           H
ATOM      3  H2  ASP A   1      53.220  25.990  19.250  1.00  0.00           H
ATOM      4  H3  ASP A   1      54.730  25.650  19.600  1.00  0.00           H
ATOM      5  CA  ASP A   1      54.660  27.350  18.530  1.00  0.00           C
ATOM      6  HA  ASP A   1      55.630  27.750  18.840  1.00  0.00           H
ATOM      7  CB  ASP A   1      54.950  26.600  17.220  1.00  0.00           C
ATOM      8  HB1 ASP A   1      54.010  26.350  16.730  1.00  0.00           H
ATOM      9  HB2 ASP A   1      55.520  25.700  17.460  1.00  0.00           H
ATOM     10  CG  ASP A   1      55.720  27.410  16.130  1.00  0.00           C
ATOM     11  OD1 ASP A   1      56.260  28.490  16.460  1.00  0.00           O
ATOM     12  OD2 ASP A   1      55.820  26.960  14.970  1.00  0.00           O
ATOM     13  C   ASP A   1      53.820  28.620  18.460  1.00  0.00           C
ATOM     14  O   ASP A   1      52.590  28.640  18.450  1.00  0.00           O
ATOM     15  N   PHE A   2      54.470  29.760  18.470  1.00  0.00           N
ATOM     16  H   PHE A   2      55.410  29.750  18.090  1.00  0.00           H
ATOM     17  CA  PHE A   2      54.010  31.150  18.690  1.00  0.00           C
ATOM     18  HA  PHE A   2      53.100  31.040  19.270  1.00  0.00           H
ATOM     19  CB  PHE A   2      55.020  31.960  19.460  1.00  0.00           C
ATOM     20  HB1 PHE A   2      54.720  33.000  19.580  1.00  0.00           H
ATOM     21  HB2 PHE A   2      55.900  31.930  18.820  1.00  0.00           H
ATOM     22  CG  PHE A   2      55.310  31.370  20.820  1.00  0.00           C
ATOM     23  CD1 PHE A   2      54.240  31.090  21.680  1.00  0.00           C
ATOM     24  HD1 PHE A   2      53.250  31.190  21.250  1.00  0.00           H
ATOM     25  CE1 PHE A   2      54.450  30.550  22.930  1.00  0.00           C
ATOM     26  HE1 PHE A   2      53.580  30.290  23.520  1.00  0.00           H
ATOM     27  CZ  PHE A   2      55.750  30.230  23.320  1.00  0.00           C
ATOM     28  HZ  PHE A   2      55.920  29.890  24.330  1.00  0.00           H
ATOM     29  CE2 PHE A   2      56.850  30.570  22.470  1.00  0.00           C
ATOM     30  HE2 PHE A   2      57.880  30.370  22.720  1.00  0.00           H
ATOM     31  CD2 PHE A   2      56.650  31.130  21.210  1.00  0.00           C
ATOM     32  HD2 PHE A   2      57.420  31.250  20.460  1.00  0.00           H
ATOM     33  C   PHE A   2      53.690  31.840  17.330  1.00  0.00           C
ATOM     34  O   PHE A   2      54.140  31.330  16.270  1.00  0.00           O
ATOM     35  N   TYR A   3      53.090  33.040  17.310  1.00  0.00           N
ATOM     36  H   TYR A   3      52.540  33.370  18.090  1.00  0.00           H
ATOM     37  CA  TYR A   3      52.990  33.790  16.090  1.00  0.00           C
ATOM     38  HA  TYR A   3      52.330  33.230  15.430  1.00  0.00           H
ATOM     39  CB  TYR A   3      52.220  35.070  16.450  1.00  0.00           C
ATOM     40  HB1 TYR A   3      52.210  35.680  15.550  1.00  0.00           H
ATOM     41  HB2 TYR A   3      52.700  35.630  17.260  1.00  0.00           H
ATOM     42  CG  TYR A   3      50.730  34.710  16.740  1.00  0.00           C
ATOM     43  CD1 TYR A   3      50.010  34.040  15.700  1.00  0.00           C
ATOM     44  HD1 TYR A   3      50.450  33.670  14.780  1.00  0.00           H
ATOM     45  CE1 TYR A   3      48.670  33.710  15.960  1.00  0.00           C
ATOM     46  HE1 TYR A   3      48.060  33.230  15.200  1.00  0.00           H
ATOM     47  CZ  TYR A   3      48.090  33.880  17.220  1.00  0.00           C
ATOM     48  OH  TYR A   3      46.810  33.480  17.470  1.00  0.00           O
ATOM     49  HH  TYR A   3      46.480  33.690  18.350  1.00  0.00           H
ATOM     50  CE2 TYR A   3      48.840  34.560  18.160  1.00  0.00           C
ATOM     51  HE2 TYR A   3      48.350  34.890  19.070  1.00  0.00           H
ATOM     52  CD2 TYR A   3      50.140  35.000  17.910  1.00  0.00           C
ATOM     53  HD2 TYR A   3      50.760  35.550  18.600  1.00  0.00           H
ATOM     54  C   TYR A   3      54.300  34.000  15.430  1.00  0.00           C
ATOM     55  O   TYR A   3      55.380  34.110  16.100  1.00  0.00           O
ATOM     56  N   SER A   4      54.310  34.160  14.100  1.00  0.00           N
ATOM     57  H   SER A   4      53.420  34.220  13.630  1.00  0.00           H
ATOM     58  CA  SER A   4      55.490  34.150  13.200  1.00  0.00           C
ATOM     59  HA  SER A   4      56.000  33.190  13.230  1.00  0.00           H
ATOM     60  CB  SER A   4      55.070  34.300  11.680  1.00  0.00           C
ATOM     61  HB1 SER A   4      54.560  35.220  11.410  1.00  0.00           H
ATOM     62  HB2 SER A   4      54.420  33.490  11.350  1.00  0.00           H
ATOM     63  OG  SER A   4      56.200  34.170  10.790  1.00  0.00           O
ATOM     64  HG  SER A   4      56.270  33.280  10.440  1.00  0.00           H
ATOM     65  C   SER A   4      56.510  35.240  13.590  1.00  0.00           C
ATOM     66  O   SER A   4      56.120  36.370  13.910  1.00  0.00           O
ATOM     67  N   SER A   5      57.780  34.840  13.510  1.00  0.00           N
ATOM     68  H   SER A   5      57.840  33.880  13.210  1.00  0.00           H
ATOM     69  CA  SER A   5      59.000  35.610  13.870  1.00  0.00           C
ATOM     70  HA  SER A   5      58.920  35.670  14.950  1.00  0.00           H
ATOM     71  CB  SER A   5      60.230  34.910  13.710  1.00  0.00           C
ATOM     72  HB1 SER A   5      60.160  33.900  14.100  1.00  0.00           H
ATOM     73  HB2 SER A   5      61.110  35.470  14.030  1.00  0.00           H
ATOM     74  OG  SER A   5      60.400  34.770  12.310  1.00  0.00           O
ATOM     75  HG  SER A   5      61.310  34.550  12.130  1.00  0.00           H
ATOM     76  C   SER A   5      59.040  37.040  13.270  1.00  0.00           C
ATOM     77  O   SER A   5      59.350  37.960  13.980  1.00  0.00           O
ATOM     78  N   LYS A   6      58.490  37.320  12.080  1.00  0.00           N
ATOM     79  H   LYS A   6      58.240  36.590  11.430  1.00  0.00           H
ATOM     80  CA  LYS A   6      58.280  38.750  11.550  1.00  0.00           C
ATOM     81  HA  LYS A   6      59.300  39.100  11.400  1.00  0.00           H
ATOM     82  CB  LYS A   6      57.470  38.720  10.270  1.00  0.00           C
ATOM     83  HB1 LYS A   6      58.010  38.200   9.480  1.00  0.00           H
ATOM     84  HB2 LYS A   6      57.380  39.770  10.000  1.00  0.00           H
ATOM     85  CG  LYS A   6      56.120  38.010  10.390  1.00  0.00           C
ATOM     86  HG1 LYS A   6      55.480  38.640  11.000  1.00  0.00           H
ATOM     87  HG2 LYS A   6      56.170  37.020  10.830  1.00  0.00           H
ATOM     88  CD  LYS A   6      55.390  37.710   9.090  1.00  0.00           C
ATOM     89  HD1 LYS A   6      54.600  37.090   9.500  1.00  0.00           H
ATOM     90  HD2 LYS A   6      56.130  37.150   8.530  1.00  0.00           H
ATOM     91  CE  LYS A   6      54.890  38.960   8.280  1.00  0.00           C
ATOM     92  HE1 LYS A   6      55.710  39.610   7.960  1.00  0.00           H
ATOM     93  HE2 LYS A   6      54.260  39.580   8.930  1.00  0.00           H
ATOM     94  NZ  LYS A   6      54.220  38.590   7.000  1.00  0.00           N
ATOM     95  HZ1 LYS A   6      53.440  37.950   7.000  1.00  0.00           H
ATOM     96  HZ2 LYS A   6      53.850  39.460   6.630  1.00  0.00           H
ATOM     97  HZ3 LYS A   6      54.850  38.240   6.290  1.00  0.00           H
ATOM     98  C   LYS A   6      57.570  39.680  12.590  1.00  0.00           C
ATOM     99  O   LYS A   6      57.730  40.900  12.490  1.00  0.00           O
ATOM    100  N   TYR A   7      56.840  39.140  13.590  1.00  0.00           N
ATOM    101  H   TYR A   7      56.780  38.130  13.620  1.00  0.00           H
ATOM    102  CA  TYR A   7      56.130  40.000  14.580  1.00  0.00           C
ATOM    103  HA  TYR A   7      55.870  40.920  14.050  1.00  0.00           H
ATOM    104  CB  TYR A   7      54.820  39.320  14.930  1.00  0.00           C
ATOM    105  HB1 TYR A   7      54.320  39.830  15.750  1.00  0.00           H
ATOM    106  HB2 TYR A   7      55.010  38.320  15.340  1.00  0.00           H
ATOM    107  CG  TYR A   7      53.840  39.300  13.760  1.00  0.00           C
ATOM    108  CD1 TYR A   7      53.300  40.550  13.430  1.00  0.00           C
ATOM    109  HD1 TYR A   7      53.480  41.450  14.010  1.00  0.00           H
ATOM    110  CE1 TYR A   7      52.390  40.720  12.360  1.00  0.00           C
ATOM    111  HE1 TYR A   7      52.060  41.670  11.980  1.00  0.00           H
ATOM    112  CZ  TYR A   7      52.180  39.580  11.460  1.00  0.00           C
ATOM    113  OH  TYR A   7      51.610  39.720  10.250  1.00  0.00           O
ATOM    114  HH  TYR A   7      51.590  38.940   9.710  1.00  0.00           H
ATOM    115  CE2 TYR A   7      52.730  38.350  11.810  1.00  0.00           C
ATOM    116  HE2 TYR A   7      52.620  37.510  11.140  1.00  0.00           H
ATOM    117  CD2 TYR A   7      53.520  38.210  12.930  1.00  0.00           C
ATOM    118  HD2 TYR A   7      53.890  37.230  13.190  1.00  0.00           H
ATOM    119  C   TYR A   7      56.970  40.300  15.820  1.00  0.00           C
ATOM    120  O   TYR A   7      56.690  41.330  16.470  1.00  0.00           O
ATOM    121  N   ASP A   8      58.040  39.570  16.130  1.00  0.00           N
ATOM    122  H   ASP A   8      58.270  38.770  15.570  1.00  0.00           H
ATOM    123  CA  ASP A   8      59.080  40.010  16.950  1.00  0.00           C
ATOM    124  HA  ASP A   8      58.610  40.450  17.840  1.00  0.00           H
ATOM    125  CB  ASP A   8      60.010  38.820  17.300  1.00  0.00           C
ATOM    126  HB1 ASP A   8      60.800  39.130  17.980  1.00  0.00           H
ATOM    127  HB2 ASP A   8      60.480  38.500  16.360  1.00  0.00           H
ATOM    128  CG  ASP A   8      59.360  37.520  17.850  1.00  0.00           C
ATOM    129  OD1 ASP A   8      58.550  36.830  17.200  1.00  0.00           O
ATOM    130  OD2 ASP A   8      59.790  37.160  18.930  1.00  0.00           O
ATOM    131  C   ASP A   8      59.990  41.040  16.300  1.00  0.00           C
ATOM    132  O   ASP A   8      60.330  42.070  16.890  1.00  0.00           O
ATOM    133  N   ASP A   9      60.140  40.860  14.920  1.00  0.00           N
ATOM    134  H   ASP A   9      60.020  39.910  14.610  1.00  0.00           H
ATOM    135  CA  ASP A   9      60.780  41.890  14.110  1.00  0.00           C
ATOM    136  HA  ASP A   9      61.620  42.220  14.730  1.00  0.00           H
ATOM    137  CB  ASP A   9      61.380  41.280  12.860  1.00  0.00           C
ATOM    138  HB1 ASP A   9      60.610  41.230  12.090  1.00  0.00           H
ATOM    139  HB2 ASP A   9      61.520  40.210  13.060  1.00  0.00           H
ATOM    140  CG  ASP A   9       0.460  41.860  12.490  1.00  0.00           C
ATOM    141  OD1 ASP A   9       1.430  41.760  13.270  1.00  0.00           O
ATOM    142  OD2 ASP A   9       0.550  42.490  11.450  1.00  0.00           O
ATOM    143  C   ASP A   9      59.980  43.190  13.760  1.00  0.00           C
ATOM    144  O   ASP A   9      60.280  43.910  12.810  1.00  0.00           O
ATOM    145  N   PHE A  10      58.950  43.560  14.520  1.00  0.00           N
ATOM    146  H   PHE A  10      58.840  42.950  15.310  1.00  0.00           H
ATOM    147  CA  PHE A  10      57.920  44.630  14.340  1.00  0.00           C
ATOM    148  HA  PHE A  10      57.720  44.900  13.310  1.00  0.00           H
ATOM    149  CB  PHE A  10      56.510  44.190  14.890  1.00  0.00           C
ATOM    150  HB1 PHE A  10      56.570  44.270  15.970  1.00  0.00           H
ATOM    151  HB2 PHE A  10      56.260  43.200  14.510  1.00  0.00           H
ATOM    152  CG  PHE A  10      55.390  45.050  14.430  1.00  0.00           C
ATOM    153  CD1 PHE A  10      55.100  46.080  15.310  1.00  0.00           C
ATOM    154  HD1 PHE A  10      55.610  46.160  16.260  1.00  0.00           H
ATOM    155  CE1 PHE A  10      54.000  46.900  15.120  1.00  0.00           C
ATOM    156  HE1 PHE A  10      53.750  47.740  15.740  1.00  0.00           H
ATOM    157  CZ  PHE A  10      53.100  46.660  14.070  1.00  0.00           C
ATOM    158  HZ  PHE A  10      52.200  47.240  13.920  1.00  0.00           H
ATOM    159  CE2 PHE A  10      53.370  45.620  13.180  1.00  0.00           C
ATOM    160  HE2 PHE A  10      52.620  45.490  12.420  1.00  0.00           H
ATOM    161  CD2 PHE A  10      54.560  44.870  13.290  1.00  0.00           C
ATOM    162  HD2 PHE A  10      54.720  43.980  12.690  1.00  0.00           H
ATOM    163  C   PHE A  10      58.470  45.890  15.060  1.00  0.00           C
ATOM    164  O   PHE A  10      58.740  45.800  16.260  1.00  0.00           O
ATOM    165  N   ASP A  11      58.550  46.990  14.390  1.00  0.00           N
ATOM    166  H   ASP A  11      58.320  47.040  13.400  1.00  0.00           H
ATOM    167  CA  ASP A  11      58.880  48.260  15.060  1.00  0.00           C
ATOM    168  HA  ASP A  11      59.380  48.000  15.990  1.00  0.00           H
ATOM    169  CB  ASP A  11      59.860  48.990  14.210  1.00  0.00           C
ATOM    170  HB1 ASP A  11      59.410  49.180  13.230  1.00  0.00           H
ATOM    171  HB2 ASP A  11      60.750  48.370  14.140  1.00  0.00           H
ATOM    172  CG  ASP A  11      60.320  50.400  14.710  1.00  0.00           C
ATOM    173  OD1 ASP A  11      60.370  50.660  15.940  1.00  0.00           O
ATOM    174  OD2 ASP A  11      61.000  51.120  13.950  1.00  0.00           O
ATOM    175  C   ASP A  11      57.660  49.070  15.370  1.00  0.00           C
ATOM    176  O   ASP A  11      56.790  49.200  14.490  1.00  0.00           O
ATOM    177  N   ILE A  12      57.710  49.670  16.590  1.00  0.00           N
ATOM    178  H   ILE A  12      58.480  49.600  17.230  1.00  0.00           H
ATOM    179  CA  ILE A  12      56.550  50.380  17.100  1.00  0.00           C
ATOM    180  HA  ILE A  12      55.780  50.240  16.350  1.00  0.00           H
ATOM    181  CB  ILE A  12      56.080  49.750  18.500  1.00  0.00           C
ATOM    182  HB  ILE A  12      55.150  50.290  18.700  1.00  0.00           H
ATOM    183  CG2 ILE A  12      55.570  48.270  18.370  1.00  0.00           C
ATOM    184 HG21 ILE A  12      55.280  47.910  19.360  1.00  0.00           H
ATOM    185 HG22 ILE A  12      54.620  48.260  17.850  1.00  0.00           H
ATOM    186 HG23 ILE A  12      56.330  47.610  17.940  1.00  0.00           H
ATOM    187  CG1 ILE A  12      56.980  49.960  19.730  1.00  0.00           C
ATOM    188 HG11 ILE A  12      57.150  51.030  19.850  1.00  0.00           H
ATOM    189 HG12 ILE A  12      57.970  49.550  19.530  1.00  0.00           H
ATOM    190  CD  ILE A  12      56.360  49.530  21.100  1.00  0.00           C
ATOM    191  HD1 ILE A  12      56.650  48.510  21.340  1.00  0.00           H
ATOM    192  HD2 ILE A  12      56.800  50.180  21.860  1.00  0.00           H
ATOM    193  HD3 ILE A  12      55.280  49.600  21.230  1.00  0.00           H
ATOM    194  C   ILE A  12      56.740  51.920  17.300  1.00  0.00           C
ATOM    195  O   ILE A  12      55.790  52.640  17.530  1.00  0.00           O
ATOM    196  N   GLN A  13      58.020  52.370  17.150  1.00  0.00           N
ATOM    197  H   GLN A  13      58.720  51.730  16.800  1.00  0.00           H
ATOM    198  CA  GLN A  13      58.330  53.770  17.380  1.00  0.00           C
ATOM    199  HA  GLN A  13      58.140  54.000  18.430  1.00  0.00           H
ATOM    200  CB  GLN A  13      59.820  54.100  17.130  1.00  0.00           C
ATOM    201  HB1 GLN A  13      59.930  55.170  17.290  1.00  0.00           H
ATOM    202  HB2 GLN A  13      60.130  53.750  16.140  1.00  0.00           H
ATOM    203  CG  GLN A  13      60.640  53.300  18.150  1.00  0.00           C
ATOM    204  HG1 GLN A  13      61.620  53.300  17.680  1.00  0.00           H
ATOM    205  HG2 GLN A  13      60.350  52.260  18.250  1.00  0.00           H
ATOM    206  CD  GLN A  13      60.600  53.920  19.590  1.00  0.00           C
ATOM    207  OE1 GLN A  13      60.110  55.000  19.820  1.00  0.00           O
ATOM    208  NE2 GLN A  13      61.210  53.260  20.570  1.00  0.00           N
ATOM    209 HE21 GLN A  13      61.640  52.360  20.400  1.00  0.00           H
ATOM    210 HE22 GLN A  13      61.160  53.750  21.440  1.00  0.00           H
ATOM    211  C   GLN A  13      57.370  54.810  16.710  1.00  0.00           C
ATOM    212  O   GLN A  13      56.870  55.720  17.350  1.00  0.00           O
ATOM    213  N   PRO A  14      57.020  54.760  15.430  1.00  0.00           N
ATOM    214  CD  PRO A  14      57.400  53.750  14.490  1.00  0.00           C
ATOM    215  HD1 PRO A  14      56.910  52.820  14.780  1.00  0.00           H
ATOM    216  HD2 PRO A  14      58.440  53.440  14.550  1.00  0.00           H
ATOM    217  CG  PRO A  14      57.070  54.270  13.130  1.00  0.00           C
ATOM    218  HG1 PRO A  14      56.800  53.460  12.460  1.00  0.00           H
ATOM    219  HG2 PRO A  14      57.930  54.750  12.660  1.00  0.00           H
ATOM    220  CB  PRO A  14      55.930  55.350  13.290  1.00  0.00           C
ATOM    221  HB1 PRO A  14      54.930  54.950  13.130  1.00  0.00           H
ATOM    222  HB2 PRO A  14      56.120  56.230  12.670  1.00  0.00           H
ATOM    223  CA  PRO A  14      56.110  55.720  14.790  1.00  0.00           C
ATOM    224  HA  PRO A  14      56.520  56.720  14.940  1.00  0.00           H
ATOM    225  C   PRO A  14      54.700  55.800  15.350  1.00  0.00           C
ATOM    226  O   PRO A  14      54.150  56.880  15.420  1.00  0.00           O
ATOM    227  N   LEU A  15      54.260  54.690  15.900  1.00  0.00           N
ATOM    228  H   LEU A  15      54.950  53.950  15.860  1.00  0.00           H
ATOM    229  CA  LEU A  15      52.940  54.590  16.530  1.00  0.00           C
ATOM    230  HA  LEU A  15      52.150  55.010  15.910  1.00  0.00           H
ATOM    231  CB  LEU A  15      52.730  53.180  16.960  1.00  0.00           C
ATOM    232  HB1 LEU A  15      51.710  53.210  17.340  1.00  0.00           H
ATOM    233  HB2 LEU A  15      53.380  52.860  17.770  1.00  0.00           H
ATOM    234  CG  LEU A  15      52.970  52.050  15.900  1.00  0.00           C
ATOM    235  HG  LEU A  15      54.040  51.870  15.770  1.00  0.00           H
ATOM    236  CD1 LEU A  15      52.600  50.710  16.340  1.00  0.00           C
ATOM    237 HD11 LEU A  15      51.520  50.690  16.210  1.00  0.00           H
ATOM    238 HD12 LEU A  15      52.970  49.940  15.670  1.00  0.00           H
ATOM    239 HD13 LEU A  15      52.970  50.610  17.360  1.00  0.00           H
ATOM    240  CD2 LEU A  15      52.440  52.320  14.490  1.00  0.00           C
ATOM    241 HD21 LEU A  15      51.440  52.690  14.690  1.00  0.00           H
ATOM    242 HD22 LEU A  15      53.030  53.020  13.900  1.00  0.00           H
ATOM    243 HD23 LEU A  15      52.330  51.440  13.850  1.00  0.00           H
ATOM    244  C   LEU A  15      52.860  55.360  17.890  1.00  0.00           C
ATOM    245  O   LEU A  15      51.820  55.940  18.210  1.00  0.00           O
ATOM    246  N   LEU A  16      54.020  55.620  18.510  1.00  0.00           N
ATOM    247  H   LEU A  16      54.750  55.240  17.930  1.00  0.00           H
ATOM    248  CA  LEU A  16      54.250  56.480  19.680  1.00  0.00           C
ATOM    249  HA  LEU A  16      53.410  56.320  20.350  1.00  0.00           H
ATOM    250  CB  LEU A  16      55.620  56.190  20.370  1.00  0.00           C
ATOM    251  HB1 LEU A  16      55.870  57.050  20.990  1.00  0.00           H
ATOM    252  HB2 LEU A  16      56.400  56.000  19.640  1.00  0.00           H
ATOM    253  CG  LEU A  16      55.580  54.960  21.340  1.00  0.00           C
ATOM    254  HG  LEU A  16      56.540  54.970  21.850  1.00  0.00           H
ATOM    255  CD1 LEU A  16      54.490  55.050  22.320  1.00  0.00           C
ATOM    256 HD11 LEU A  16      54.610  54.280  23.090  1.00  0.00           H
ATOM    257 HD12 LEU A  16      54.650  56.040  22.740  1.00  0.00           H
ATOM    258 HD13 LEU A  16      53.530  54.870  21.850  1.00  0.00           H
ATOM    259  CD2 LEU A  16      55.530  53.590  20.550  1.00  0.00           C
ATOM    260 HD21 LEU A  16      56.360  53.550  19.840  1.00  0.00           H
ATOM    261 HD22 LEU A  16      55.510  52.720  21.200  1.00  0.00           H
ATOM    262 HD23 LEU A  16      54.580  53.530  20.020  1.00  0.00           H
ATOM    263  C   LEU A  16      54.260  57.910  19.320  1.00  0.00           C
ATOM    264  O   LEU A  16      53.920  58.730  20.160  1.00  0.00           O
ATOM    265  N   ALA A  17      54.740  58.280  18.150  1.00  0.00           N
ATOM    266  H   ALA A  17      55.020  57.590  17.470  1.00  0.00           H
ATOM    267  CA  ALA A  17      54.940  59.640  17.710  1.00  0.00           C
ATOM    268  HA  ALA A  17      55.240  60.210  18.590  1.00  0.00           H
ATOM    269  CB  ALA A  17      56.150  59.710  16.820  1.00  0.00           C
ATOM    270  HB1 ALA A  17      56.140  60.540  16.120  1.00  0.00           H
ATOM    271  HB2 ALA A  17      56.990  59.740  17.510  1.00  0.00           H
ATOM    272  HB3 ALA A  17      56.210  58.700  16.400  1.00  0.00           H
ATOM    273  C   ALA A  17      53.780  60.350  16.960  1.00  0.00           C
ATOM    274  O   ALA A  17      53.750  61.580  16.980  1.00  0.00           O
ATOM    275  N   ASN A  18      53.040  59.610  16.180  1.00  0.00           N
ATOM    276  H   ASN A  18      53.290  58.630  16.110  1.00  0.00           H
ATOM    277  CA  ASN A  18      51.990  60.110  15.340  1.00  0.00           C
ATOM    278  HA  ASN A  18      51.980  61.200  15.270  1.00  0.00           H
ATOM    279  CB  ASN A  18      52.300  59.770  13.900  1.00  0.00           C
ATOM    280  HB1 ASN A  18      52.280  58.680  13.880  1.00  0.00           H
ATOM    281  HB2 ASN A  18      53.270  60.170  13.630  1.00  0.00           H
ATOM    282  CG  ASN A  18      51.310  60.300  12.900  1.00  0.00           C
ATOM    283  OD1 ASN A  18      50.550  61.190  13.170  1.00  0.00           O
ATOM    284  ND2 ASN A  18      51.310  59.850  11.650  1.00  0.00           N
ATOM    285 HD21 ASN A  18      51.990  59.130  11.450  1.00  0.00           H
ATOM    286 HD22 ASN A  18      50.790  60.300  10.910  1.00  0.00           H
ATOM    287  C   ASN A  18      50.620  59.620  15.870  1.00  0.00           C
ATOM    288  O   ASN A  18      50.470  58.380  15.960  1.00  0.00           O
ATOM    289  N   ASP A  19      49.610  60.510  16.260  1.00  0.00           N
ATOM    290  H   ASP A  19      49.860  61.490  16.300  1.00  0.00           H
ATOM    291  CA  ASP A  19      48.240  60.090  16.590  1.00  0.00           C
ATOM    292  HA  ASP A  19      48.260  59.250  17.280  1.00  0.00           H
ATOM    293  CB  ASP A  19      47.420  61.330  17.180  1.00  0.00           C
ATOM    294  HB1 ASP A  19      46.470  60.840  17.370  1.00  0.00           H
ATOM    295  HB2 ASP A  19      47.370  62.010  16.330  1.00  0.00           H
ATOM    296  CG  ASP A  19      48.040  61.910  18.480  1.00  0.00           C
ATOM    297  OD1 ASP A  19      48.780   0.550  18.370  1.00  0.00           O
ATOM    298  OD2 ASP A  19      47.660  61.470  19.610  1.00  0.00           O
ATOM    299  C   ASP A  19      47.540  59.500  15.380  1.00  0.00           C
ATOM    300  O   ASP A  19      46.720  58.620  15.530  1.00  0.00           O
ATOM    301  N   ARG A  20      48.000  59.970  14.180  1.00  0.00           N
ATOM    302  H   ARG A  20      48.680  60.710  14.170  1.00  0.00           H
ATOM    303  CA  ARG A  20      47.160  59.640  12.940  1.00  0.00           C
ATOM    304  HA  ARG A  20      46.110  59.860  13.130  1.00  0.00           H
ATOM    305  CB  ARG A  20      47.620  60.500  11.750  1.00  0.00           C
ATOM    306  HB1 ARG A  20      48.570  60.100  11.390  1.00  0.00           H
ATOM    307  HB2 ARG A  20      47.850  61.540  11.980  1.00  0.00           H
ATOM    308  CG  ARG A  20      46.510  60.430  10.690  1.00  0.00           C
ATOM    309  HG1 ARG A  20      45.680  60.920  11.200  1.00  0.00           H
ATOM    310  HG2 ARG A  20      46.330  59.380  10.470  1.00  0.00           H
ATOM    311  CD  ARG A  20      46.980  61.190   9.480  1.00  0.00           C
ATOM    312  HD1 ARG A  20      46.380  60.870   8.640  1.00  0.00           H
ATOM    313  HD2 ARG A  20      48.050  60.990   9.360  1.00  0.00           H
ATOM    314  NE  ARG A  20      46.760   0.370   9.540  1.00  0.00           N
ATOM    315  HE  ARG A  20      46.490   0.720  10.450  1.00  0.00           H
ATOM    316  CZ  ARG A  20      46.980   1.260   8.540  1.00  0.00           C
ATOM    317  NH1 ARG A  20      47.250   0.840   7.340  1.00  0.00           N
ATOM    318 HH11 ARG A  20      47.180  62.230   7.020  1.00  0.00           H
ATOM    319 HH12 ARG A  20      47.420   1.590   6.680  1.00  0.00           H
ATOM    320  NH2 ARG A  20      46.990   2.480   8.740  1.00  0.00           N
ATOM    321 HH21 ARG A  20      46.800   2.800   9.680  1.00  0.00           H
ATOM    322 HH22 ARG A  20      47.150   3.160   8.020  1.00  0.00           H
ATOM    323  C   ARG A  20      47.270  58.220  12.660  1.00  0.00           C
ATOM    324  O   ARG A  20      46.230  57.600  12.530  1.00  0.00           O
ATOM    325  N   ILE A  21      48.440  57.550  12.660  1.00  0.00           N
ATOM    326  H   ILE A  21      49.290  58.090  12.650  1.00  0.00           H
ATOM    327  CA  ILE A  21      48.560  56.110  12.510  1.00  0.00           C
ATOM    328  HA  ILE A  21      47.810  55.810  11.780  1.00  0.00           H
ATOM    329  CB  ILE A  21      50.050  55.840  11.970  1.00  0.00           C
ATOM    330  HB  ILE A  21      50.430  56.550  11.230  1.00  0.00           H
ATOM    331  CG2 ILE A  21      51.100  55.920  13.130  1.00  0.00           C
ATOM    332 HG21 ILE A  21      52.040  55.990  12.580  1.00  0.00           H
ATOM    333 HG22 ILE A  21      50.890  56.840  13.680  1.00  0.00           H
ATOM    334 HG23 ILE A  21      50.980  55.090  13.830  1.00  0.00           H
ATOM    335  CG1 ILE A  21      50.050  54.430  11.260  1.00  0.00           C
ATOM    336 HG11 ILE A  21      49.530  54.560  10.310  1.00  0.00           H
ATOM    337 HG12 ILE A  21      49.590  53.700  11.930  1.00  0.00           H
ATOM    338  CD  ILE A  21      51.400  54.030  10.940  1.00  0.00           C
ATOM    339  HD1 ILE A  21      52.020  53.760  11.800  1.00  0.00           H
ATOM    340  HD2 ILE A  21      51.330  53.080  10.400  1.00  0.00           H
ATOM    341  HD3 ILE A  21      51.900  54.790  10.340  1.00  0.00           H
ATOM    342  C   ILE A  21      48.150  55.210  13.760  1.00  0.00           C
ATOM    343  O   ILE A  21      47.390  54.240  13.560  1.00  0.00           O
ATOM    344  N   LEU A  22      48.300  55.700  15.010  1.00  0.00           N
ATOM    345  H   LEU A  22      48.930  56.470  15.170  1.00  0.00           H
ATOM    346  CA  LEU A  22      47.690  54.930  16.170  1.00  0.00           C
ATOM    347  HA  LEU A  22      48.120  53.930  16.180  1.00  0.00           H
ATOM    348  CB  LEU A  22      48.070  55.720  17.490  1.00  0.00           C
ATOM    349  HB1 LEU A  22      47.710  56.740  17.380  1.00  0.00           H
ATOM    350  HB2 LEU A  22      49.150  55.820  17.380  1.00  0.00           H
ATOM    351  CG  LEU A  22      47.660  55.140  18.870  1.00  0.00           C
ATOM    352  HG  LEU A  22      46.570  55.080  19.000  1.00  0.00           H
ATOM    353  CD1 LEU A  22      48.260  53.740  19.060  1.00  0.00           C
ATOM    354 HD11 LEU A  22      49.340  53.890  19.130  1.00  0.00           H
ATOM    355 HD12 LEU A  22      48.050  53.320  20.040  1.00  0.00           H
ATOM    356 HD13 LEU A  22      47.950  53.160  18.190  1.00  0.00           H
ATOM    357  CD2 LEU A  22      48.200  56.070  19.960  1.00  0.00           C
ATOM    358 HD21 LEU A  22      47.740  57.050  19.870  1.00  0.00           H
ATOM    359 HD22 LEU A  22      47.990  55.660  20.950  1.00  0.00           H
ATOM    360 HD23 LEU A  22      49.260  56.270  19.830  1.00  0.00           H
ATOM    361  C   LEU A  22      46.130  54.820  16.100  1.00  0.00           C
ATOM    362  O   LEU A  22      45.570  53.740  16.290  1.00  0.00           O
ATOM    363  N   LEU A  23      45.400  55.910  15.900  1.00  0.00           N
ATOM    364  H   LEU A  23      45.850  56.810  15.840  1.00  0.00           H
ATOM    365  CA  LEU A  23      43.940  55.940  15.690  1.00  0.00           C
ATOM    366  HA  LEU A  23      43.390  55.420  16.470  1.00  0.00           H
ATOM    367  CB  LEU A  23      43.470  57.440  15.580  1.00  0.00           C
ATOM    368  HB1 LEU A  23      42.410  57.420  15.370  1.00  0.00           H
ATOM    369  HB2 LEU A  23      43.970  57.930  14.740  1.00  0.00           H
ATOM    370  CG  LEU A  23      43.610  58.270  16.950  1.00  0.00           C
ATOM    371  HG  LEU A  23      44.650  58.320  17.250  1.00  0.00           H
ATOM    372  CD1 LEU A  23      43.320  59.770  16.620  1.00  0.00           C
ATOM    373 HD11 LEU A  23      44.080  60.110  15.910  1.00  0.00           H
ATOM    374 HD12 LEU A  23      42.340  59.930  16.180  1.00  0.00           H
ATOM    375 HD13 LEU A  23      43.450  60.430  17.490  1.00  0.00           H
ATOM    376  CD2 LEU A  23      42.700  57.900  18.100  1.00  0.00           C
ATOM    377 HD21 LEU A  23      42.990  56.890  18.380  1.00  0.00           H
ATOM    378 HD22 LEU A  23      42.800  58.660  18.870  1.00  0.00           H
ATOM    379 HD23 LEU A  23      41.660  57.970  17.790  1.00  0.00           H
ATOM    380  C   LEU A  23      43.550  55.250  14.370  1.00  0.00           C
ATOM    381  O   LEU A  23      42.580  54.540  14.330  1.00  0.00           O
ATOM    382  N   GLY A  24      44.380  55.340  13.290  1.00  0.00           N
ATOM    383  H   GLY A  24      45.240  55.840  13.460  1.00  0.00           H
ATOM    384  CA  GLY A  24      44.080  54.720  11.980  1.00  0.00           C
ATOM    385  HA1 GLY A  24      44.880  54.950  11.280  1.00  0.00           H
ATOM    386  HA2 GLY A  24      43.200  55.260  11.610  1.00  0.00           H
ATOM    387  C   GLY A  24      43.810  53.200  12.030  1.00  0.00           C
ATOM    388  O   GLY A  24      42.810  52.660  11.530  1.00  0.00           O
ATOM    389  N   TYR A  25      44.730  52.520  12.740  1.00  0.00           N
ATOM    390  H   TYR A  25      45.460  53.040  13.210  1.00  0.00           H
ATOM    391  CA  TYR A  25      44.630  51.070  13.160  1.00  0.00           C
ATOM    392  HA  TYR A  25      44.410  50.470  12.280  1.00  0.00           H
ATOM    393  CB  TYR A  25      45.960  50.600  13.780  1.00  0.00           C
ATOM    394  HB1 TYR A  25      45.820  49.840  14.550  1.00  0.00           H
ATOM    395  HB2 TYR A  25      46.340  51.410  14.390  1.00  0.00           H
ATOM    396  CG  TYR A  25      46.980  50.100  12.790  1.00  0.00           C
ATOM    397  CD1 TYR A  25      46.890  48.860  12.250  1.00  0.00           C
ATOM    398  HD1 TYR A  25      46.230  48.080  12.610  1.00  0.00           H
ATOM    399  CE1 TYR A  25      47.820  48.470  11.290  1.00  0.00           C
ATOM    400  HE1 TYR A  25      47.840  47.560  10.710  1.00  0.00           H
ATOM    401  CZ  TYR A  25      48.850  49.350  10.880  1.00  0.00           C
ATOM    402  OH  TYR A  25      49.850  48.890  10.040  1.00  0.00           O
ATOM    403  HH  TYR A  25      49.620  48.040   9.650  1.00  0.00           H
ATOM    404  CE2 TYR A  25      48.910  50.660  11.410  1.00  0.00           C
ATOM    405  HE2 TYR A  25      49.690  51.350  11.130  1.00  0.00           H
ATOM    406  CD2 TYR A  25      47.960  51.000  12.340  1.00  0.00           C
ATOM    407  HD2 TYR A  25      48.020  51.970  12.820  1.00  0.00           H
ATOM    408  C   TYR A  25      43.500  50.760  14.190  1.00  0.00           C
ATOM    409  O   TYR A  25      42.680  49.890  13.940  1.00  0.00           O
ATOM    410  N   THR A  26      43.380  51.590  15.250  1.00  0.00           N
ATOM    411  H   THR A  26      43.970  52.410  15.210  1.00  0.00           H
ATOM    412  CA  THR A  26      42.320  51.460  16.300  1.00  0.00           C
ATOM    413  HA  THR A  26      42.390  50.500  16.800  1.00  0.00           H
ATOM    414  CB  THR A  26      42.480  52.470  17.450  1.00  0.00           C
ATOM    415  HB  THR A  26      42.390  53.510  17.130  1.00  0.00           H
ATOM    416  CG2 THR A  26      41.560  52.180  18.590  1.00  0.00           C
ATOM    417 HG21 THR A  26      41.540  51.170  18.990  1.00  0.00           H
ATOM    418 HG22 THR A  26      41.990  52.790  19.390  1.00  0.00           H
ATOM    419 HG23 THR A  26      40.580  52.590  18.370  1.00  0.00           H
ATOM    420  OG1 THR A  26      43.790  52.250  17.910  1.00  0.00           O
ATOM    421  HG1 THR A  26      44.290  52.840  17.340  1.00  0.00           H
ATOM    422  C   THR A  26      40.910  51.570  15.760  1.00  0.00           C
ATOM    423  O   THR A  26      40.140  50.650  16.090  1.00  0.00           O
ATOM    424  N   LYS A  27      40.680  52.460  14.810  1.00  0.00           N
ATOM    425  H   LYS A  27      41.440  53.080  14.570  1.00  0.00           H
ATOM    426  CA  LYS A  27      39.340  52.550  14.150  1.00  0.00           C
ATOM    427  HA  LYS A  27      38.450  52.620  14.790  1.00  0.00           H
ATOM    428  CB  LYS A  27      39.220  53.940  13.450  1.00  0.00           C
ATOM    429  HB1 LYS A  27      38.300  53.970  12.880  1.00  0.00           H
ATOM    430  HB2 LYS A  27      40.070  54.040  12.780  1.00  0.00           H
ATOM    431  CG  LYS A  27      39.190  55.030  14.530  1.00  0.00           C
ATOM    432  HG1 LYS A  27      40.190  54.930  14.950  1.00  0.00           H
ATOM    433  HG2 LYS A  27      38.450  54.780  15.290  1.00  0.00           H
ATOM    434  CD  LYS A  27      38.880  56.450  14.000  1.00  0.00           C
ATOM    435  HD1 LYS A  27      37.830  56.550  13.720  1.00  0.00           H
ATOM    436  HD2 LYS A  27      39.560  56.810  13.230  1.00  0.00           H
ATOM    437  CE  LYS A  27      39.170  57.210  15.270  1.00  0.00           C
ATOM    438  HE1 LYS A  27      40.240  57.170  15.470  1.00  0.00           H
ATOM    439  HE2 LYS A  27      38.630  56.830  16.130  1.00  0.00           H
ATOM    440  NZ  LYS A  27      38.780  58.640  15.100  1.00  0.00           N
ATOM    441  HZ1 LYS A  27      39.160  59.130  14.290  1.00  0.00           H
ATOM    442  HZ2 LYS A  27      37.790  58.670  14.940  1.00  0.00           H
ATOM    443  HZ3 LYS A  27      38.960  59.080  15.990  1.00  0.00           H
ATOM    444  C   LYS A  27      38.910  51.370  13.300  1.00  0.00           C
ATOM    445  O   LYS A  27      37.700  51.090  13.290  1.00  0.00           O
ATOM    446  N   CYS A  28      39.880  50.630  12.770  1.00  0.00           N
ATOM    447  H   CYS A  28      40.800  51.050  12.770  1.00  0.00           H
ATOM    448  CA  CYS A  28      39.460  49.400  12.070  1.00  0.00           C
ATOM    449  HA  CYS A  28      38.650  49.610  11.370  1.00  0.00           H
ATOM    450  CB  CYS A  28      40.680  48.860  11.260  1.00  0.00           C
ATOM    451  HB1 CYS A  28      41.530  48.690  11.920  1.00  0.00           H
ATOM    452  HB2 CYS A  28      40.910  49.590  10.480  1.00  0.00           H
ATOM    453  SG  CYS A  28      40.350  47.190  10.590  1.00  0.00           S
ATOM    454  C   CYS A  28      39.090  48.280  13.060  1.00  0.00           C
ATOM    455  O   CYS A  28      38.170  47.510  12.780  1.00  0.00           O
ATOM    456  N   PHE A  29      39.760  48.230  14.280  1.00  0.00           N
ATOM    457  H   PHE A  29      40.480  48.930  14.430  1.00  0.00           H
ATOM    458  CA  PHE A  29      39.470  47.330  15.330  1.00  0.00           C
ATOM    459  HA  PHE A  29      39.330  46.360  14.840  1.00  0.00           H
ATOM    460  CB  PHE A  29      40.620  47.270  16.410  1.00  0.00           C
ATOM    461  HB1 PHE A  29      40.460  46.310  16.900  1.00  0.00           H
ATOM    462  HB2 PHE A  29      40.530  48.150  17.050  1.00  0.00           H
ATOM    463  CG  PHE A  29      42.020  47.360  15.900  1.00  0.00           C
ATOM    464  CD1 PHE A  29      42.350  46.700  14.660  1.00  0.00           C
ATOM    465  HD1 PHE A  29      41.580  46.350  13.990  1.00  0.00           H
ATOM    466  CE1 PHE A  29      43.650  46.760  14.120  1.00  0.00           C
ATOM    467  HE1 PHE A  29      43.970  46.300  13.200  1.00  0.00           H
ATOM    468  CZ  PHE A  29      44.610  47.440  14.920  1.00  0.00           C
ATOM    469  HZ  PHE A  29      45.610  47.560  14.530  1.00  0.00           H
ATOM    470  CE2 PHE A  29      44.300  48.060  16.130  1.00  0.00           C
ATOM    471  HE2 PHE A  29      45.060  48.550  16.730  1.00  0.00           H
ATOM    472  CD2 PHE A  29      43.020  48.120  16.600  1.00  0.00           C
ATOM    473  HD2 PHE A  29      42.830  48.600  17.550  1.00  0.00           H
ATOM    474  C   PHE A  29      38.140  47.670  16.020  1.00  0.00           C
ATOM    475  O   PHE A  29      37.640  46.810  16.670  1.00  0.00           O
ATOM    476  N   LEU A  30      37.610  48.880  15.800  1.00  0.00           N
ATOM    477  H   LEU A  30      38.250  49.550  15.380  1.00  0.00           H
ATOM    478  CA  LEU A  30      36.390  49.330  16.390  1.00  0.00           C
ATOM    479  HA  LEU A  30      36.030  48.660  17.180  1.00  0.00           H
ATOM    480  CB  LEU A  30      36.670  50.660  17.160  1.00  0.00           C
ATOM    481  HB1 LEU A  30      35.780  51.270  17.320  1.00  0.00           H
ATOM    482  HB2 LEU A  30      37.230  51.310  16.470  1.00  0.00           H
ATOM    483  CG  LEU A  30      37.490  50.480  18.460  1.00  0.00           C
ATOM    484  HG  LEU A  30      38.500  50.190  18.170  1.00  0.00           H
ATOM    485  CD1 LEU A  30      37.740  51.860  19.030  1.00  0.00           C
ATOM    486 HD11 LEU A  30      38.450  51.830  19.860  1.00  0.00           H
ATOM    487 HD12 LEU A  30      38.060  52.580  18.270  1.00  0.00           H
ATOM    488 HD13 LEU A  30      36.760  52.270  19.320  1.00  0.00           H
ATOM    489  CD2 LEU A  30      36.930  49.500  19.480  1.00  0.00           C
ATOM    490 HD21 LEU A  30      37.540  49.630  20.370  1.00  0.00           H
ATOM    491 HD22 LEU A  30      35.880  49.650  19.710  1.00  0.00           H
ATOM    492 HD23 LEU A  30      37.110  48.490  19.110  1.00  0.00           H
ATOM    493  C   LEU A  30      35.220  49.510  15.450  1.00  0.00           C
ATOM    494  O   LEU A  30      34.060  49.720  15.870  1.00  0.00           O
ATOM    495  N   ASP A  31      35.450  49.290  14.150  1.00  0.00           N
ATOM    496  H   ASP A  31      36.410  49.000  14.010  1.00  0.00           H
ATOM    497  CA  ASP A  31      34.570  49.590  13.000  1.00  0.00           C
ATOM    498  HA  ASP A  31      35.190  49.360  12.140  1.00  0.00           H
ATOM    499  CB  ASP A  31      33.280  48.710  13.020  1.00  0.00           C
ATOM    500  HB1 ASP A  31      32.750  48.890  12.090  1.00  0.00           H
ATOM    501  HB2 ASP A  31      32.630  49.130  13.790  1.00  0.00           H
ATOM    502  CG  ASP A  31      33.520  47.170  13.160  1.00  0.00           C
ATOM    503  OD1 ASP A  31      34.430  46.620  12.560  1.00  0.00           O
ATOM    504  OD2 ASP A  31      32.840  46.480  13.910  1.00  0.00           O
ATOM    505  C   ASP A  31      34.310  51.100  12.750  1.00  0.00           C
ATOM    506  O   ASP A  31      33.540  51.450  11.910  1.00  0.00           O
ATOM    507  N   GLN A  32      35.080  51.970  13.370  1.00  0.00           N
ATOM    508  H   GLN A  32      35.850  51.610  13.910  1.00  0.00           H
ATOM    509  CA  GLN A  32      35.010  53.470  13.300  1.00  0.00           C
ATOM    510  HA  GLN A  32      33.980  53.840  13.290  1.00  0.00           H
ATOM    511  CB  GLN A  32      35.690  53.970  14.540  1.00  0.00           C
ATOM    512  HB1 GLN A  32      35.890  55.040  14.550  1.00  0.00           H
ATOM    513  HB2 GLN A  32      36.660  53.550  14.810  1.00  0.00           H
ATOM    514  CG  GLN A  32      34.740  53.860  15.740  1.00  0.00           C
ATOM    515  HG1 GLN A  32      34.620  52.790  15.900  1.00  0.00           H
ATOM    516  HG2 GLN A  32      33.800  54.300  15.400  1.00  0.00           H
ATOM    517  CD  GLN A  32      35.140  54.630  17.020  1.00  0.00           C
ATOM    518  OE1 GLN A  32      35.970  55.540  17.030  1.00  0.00           O
ATOM    519  NE2 GLN A  32      34.710  54.190  18.130  1.00  0.00           N
ATOM    520 HE21 GLN A  32      34.030  53.450  18.220  1.00  0.00           H
ATOM    521 HE22 GLN A  32      35.090  54.700  18.920  1.00  0.00           H
ATOM    522  C   GLN A  32      35.660  54.100  12.070  1.00  0.00           C
ATOM    523  O   GLN A  32      35.720  55.340  12.080  1.00  0.00           O
ATOM    524  N   GLY A  33      36.230  53.350  11.120  1.00  0.00           N
ATOM    525  H   GLY A  33      36.340  52.410  11.450  1.00  0.00           H
ATOM    526  CA  GLY A  33      36.860  53.700   9.870  1.00  0.00           C
ATOM    527  HA1 GLY A  33      37.820  54.190  10.040  1.00  0.00           H
ATOM    528  HA2 GLY A  33      36.290  54.490   9.380  1.00  0.00           H
ATOM    529  C   GLY A  33      37.250  52.560   8.970  1.00  0.00           C
ATOM    530  O   GLY A  33      37.330  51.420   9.520  1.00  0.00           O
ATOM    531  N   PRO A  34      37.550  52.870   7.650  1.00  0.00           N
ATOM    532  CD  PRO A  34      37.450  54.240   7.060  1.00  0.00           C
ATOM    533  HD1 PRO A  34      38.220  54.900   7.460  1.00  0.00           H
ATOM    534  HD2 PRO A  34      36.510  54.740   7.260  1.00  0.00           H
ATOM    535  CG  PRO A  34      37.730  53.980   5.610  1.00  0.00           C
ATOM    536  HG1 PRO A  34      38.200  54.860   5.160  1.00  0.00           H
ATOM    537  HG2 PRO A  34      36.820  53.810   5.020  1.00  0.00           H
ATOM    538  CB  PRO A  34      38.560  52.740   5.470  1.00  0.00           C
ATOM    539  HB1 PRO A  34      39.610  53.010   5.600  1.00  0.00           H
ATOM    540  HB2 PRO A  34      38.450  52.200   4.540  1.00  0.00           H
ATOM    541  CA  PRO A  34      38.020  51.930   6.680  1.00  0.00           C
ATOM    542  HA  PRO A  34      37.160  51.320   6.430  1.00  0.00           H
ATOM    543  C   PRO A  34      39.210  51.190   7.270  1.00  0.00           C
ATOM    544  O   PRO A  34      40.090  51.800   7.900  1.00  0.00           O
ATOM    545  N   CYS A  35      39.380  49.920   6.950  1.00  0.00           N
ATOM    546  H   CYS A  35      38.660  49.570   6.340  1.00  0.00           H
ATOM    547  CA  CYS A  35      40.400  48.980   7.410  1.00  0.00           C
ATOM    548  HA  CYS A  35      40.890  49.320   8.320  1.00  0.00           H
ATOM    549  CB  CYS A  35      39.710  47.610   7.670  1.00  0.00           C
ATOM    550  HB1 CYS A  35      40.500  46.860   7.680  1.00  0.00           H
ATOM    551  HB2 CYS A  35      38.960  47.420   6.910  1.00  0.00           H
ATOM    552  SG  CYS A  35      38.790  47.400   9.190  1.00  0.00           S
ATOM    553  C   CYS A  35      41.480  48.860   6.350  1.00  0.00           C
ATOM    554  O   CYS A  35      41.230  48.510   5.200  1.00  0.00           O
ATOM    555  N   THR A  36      42.790  49.010   6.720  1.00  0.00           N
ATOM    556  H   THR A  36      43.000  49.470   7.590  1.00  0.00           H
ATOM    557  CA  THR A  36      43.940  48.640   5.870  1.00  0.00           C
ATOM    558  HA  THR A  36      43.670  48.930   4.860  1.00  0.00           H
ATOM    559  CB  THR A  36      45.260  49.300   6.270  1.00  0.00           C
ATOM    560  HB  THR A  36      45.970  49.040   5.490  1.00  0.00           H
ATOM    561  CG2 THR A  36      45.100  50.800   6.310  1.00  0.00           C
ATOM    562 HG21 THR A  36      44.460  51.010   7.170  1.00  0.00           H
ATOM    563 HG22 THR A  36      46.080  51.260   6.460  1.00  0.00           H
ATOM    564 HG23 THR A  36      44.660  51.200   5.400  1.00  0.00           H
ATOM    565  OG1 THR A  36      45.750  48.990   7.580  1.00  0.00           O
ATOM    566  HG1 THR A  36      46.400  48.280   7.560  1.00  0.00           H
ATOM    567  C   THR A  36      43.950  47.080   5.770  1.00  0.00           C
ATOM    568  O   THR A  36      43.270  46.440   6.640  1.00  0.00           O
ATOM    569  N   PRO A  37      44.600  46.360   4.800  1.00  0.00           N
ATOM    570  CD  PRO A  37      45.320  46.820   3.630  1.00  0.00           C
ATOM    571  HD1 PRO A  37      45.990  47.640   3.910  1.00  0.00           H
ATOM    572  HD2 PRO A  37      44.580  47.120   2.890  1.00  0.00           H
ATOM    573  CG  PRO A  37      46.110  45.640   3.130  1.00  0.00           C
ATOM    574  HG1 PRO A  37      47.020  45.590   3.740  1.00  0.00           H
ATOM    575  HG2 PRO A  37      46.440  45.780   2.100  1.00  0.00           H
ATOM    576  CB  PRO A  37      45.120  44.550   3.450  1.00  0.00           C
ATOM    577  HB1 PRO A  37      45.570  43.560   3.400  1.00  0.00           H
ATOM    578  HB2 PRO A  37      44.420  44.510   2.620  1.00  0.00           H
ATOM    579  CA  PRO A  37      44.480  44.910   4.810  1.00  0.00           C
ATOM    580  HA  PRO A  37      43.440  44.580   4.780  1.00  0.00           H
ATOM    581  C   PRO A  37      45.290  44.230   5.950  1.00  0.00           C
ATOM    582  O   PRO A  37      44.900  43.180   6.550  1.00  0.00           O
ATOM    583  N   ASP A  38      46.300  44.930   6.400  1.00  0.00           N
ATOM    584  H   ASP A  38      46.340  45.850   5.990  1.00  0.00           H
ATOM    585  CA  ASP A  38      47.070  44.410   7.510  1.00  0.00           C
ATOM    586  HA  ASP A  38      47.210  43.330   7.440  1.00  0.00           H
ATOM    587  CB  ASP A  38      48.500  45.020   7.590  1.00  0.00           C
ATOM    588  HB1 ASP A  38      49.110  44.810   6.710  1.00  0.00           H
ATOM    589  HB2 ASP A  38      49.020  44.480   8.380  1.00  0.00           H
ATOM    590  CG  ASP A  38      48.430  46.450   7.910  1.00  0.00           C
ATOM    591  OD1 ASP A  38      49.270  46.810   8.760  1.00  0.00           O
ATOM    592  OD2 ASP A  38      47.610  47.180   7.370  1.00  0.00           O
ATOM    593  C   ASP A  38      46.330  44.610   8.880  1.00  0.00           C
ATOM    594  O   ASP A  38      46.270  43.740   9.740  1.00  0.00           O
ATOM    595  N   ALA A  39      45.600  45.770   8.980  1.00  0.00           N
ATOM    596  H   ALA A  39      45.610  46.460   8.250  1.00  0.00           H
ATOM    597  CA  ALA A  39      44.790  46.010  10.190  1.00  0.00           C
ATOM    598  HA  ALA A  39      45.390  45.860  11.090  1.00  0.00           H
ATOM    599  CB  ALA A  39      44.250  47.450  10.190  1.00  0.00           C
ATOM    600  HB1 ALA A  39      45.080  48.130  10.010  1.00  0.00           H
ATOM    601  HB2 ALA A  39      43.490  47.610   9.430  1.00  0.00           H
ATOM    602  HB3 ALA A  39      43.830  47.760  11.150  1.00  0.00           H
ATOM    603  C   ALA A  39      43.720  44.930  10.430  1.00  0.00           C
ATOM    604  O   ALA A  39      43.490  44.580  11.580  1.00  0.00           O
ATOM    605  N   LYS A  40      43.120  44.370   9.370  1.00  0.00           N
ATOM    606  H   LYS A  40      43.420  44.810   8.510  1.00  0.00           H
ATOM    607  CA  LYS A  40      42.340  43.110   9.430  1.00  0.00           C
ATOM    608  HA  LYS A  40      41.520  43.220  10.140  1.00  0.00           H
ATOM    609  CB  LYS A  40      41.590  42.730   8.110  1.00  0.00           C
ATOM    610  HB1 LYS A  40      41.280  41.680   8.170  1.00  0.00           H
ATOM    611  HB2 LYS A  40      42.320  42.740   7.310  1.00  0.00           H
ATOM    612  CG  LYS A  40      40.390  43.650   7.850  1.00  0.00           C
ATOM    613  HG1 LYS A  40      40.660  44.680   8.060  1.00  0.00           H
ATOM    614  HG2 LYS A  40      39.580  43.400   8.530  1.00  0.00           H
ATOM    615  CD  LYS A  40      40.020  43.500   6.390  1.00  0.00           C
ATOM    616  HD1 LYS A  40      39.960  42.440   6.130  1.00  0.00           H
ATOM    617  HD2 LYS A  40      40.820  43.860   5.740  1.00  0.00           H
ATOM    618  CE  LYS A  40      38.750  44.230   5.990  1.00  0.00           C
ATOM    619  HE1 LYS A  40      38.990  45.230   5.650  1.00  0.00           H
ATOM    620  HE2 LYS A  40      38.070  44.280   6.850  1.00  0.00           H
ATOM    621  NZ  LYS A  40      37.970  43.520   5.020  1.00  0.00           N
ATOM    622  HZ1 LYS A  40      37.820  42.550   5.290  1.00  0.00           H
ATOM    623  HZ2 LYS A  40      37.040  43.880   4.880  1.00  0.00           H
ATOM    624  HZ3 LYS A  40      38.320  43.410   4.080  1.00  0.00           H
ATOM    625  C   LYS A  40      43.130  41.890   9.970  1.00  0.00           C
ATOM    626  O   LYS A  40      42.630  41.220  10.900  1.00  0.00           O
ATOM    627  N   ASP A  41      44.340  41.600   9.420  1.00  0.00           N
ATOM    628  H   ASP A  41      44.770  42.250   8.780  1.00  0.00           H
ATOM    629  CA  ASP A  41      45.210  40.530   9.940  1.00  0.00           C
ATOM    630  HA  ASP A  41      44.560  39.660   9.860  1.00  0.00           H
ATOM    631  CB  ASP A  41      46.450  40.090   9.110  1.00  0.00           C
ATOM    632  HB1 ASP A  41      46.780  39.100   9.410  1.00  0.00           H
ATOM    633  HB2 ASP A  41      47.240  40.810   9.340  1.00  0.00           H
ATOM    634  CG  ASP A  41      46.060  40.010   7.620  1.00  0.00           C
ATOM    635  OD1 ASP A  41      45.100  39.300   7.320  1.00  0.00           O
ATOM    636  OD2 ASP A  41      46.780  40.530   6.720  1.00  0.00           O
ATOM    637  C   ASP A  41      45.690  40.780  11.400  1.00  0.00           C
ATOM    638  O   ASP A  41      46.120  39.780  11.990  1.00  0.00           O
ATOM    639  N   PHE A  42      45.560  42.030  11.930  1.00  0.00           N
ATOM    640  H   PHE A  42      45.370  42.830  11.340  1.00  0.00           H
ATOM    641  CA  PHE A  42      45.780  42.320  13.340  1.00  0.00           C
ATOM    642  HA  PHE A  42      46.470  41.590  13.760  1.00  0.00           H
ATOM    643  CB  PHE A  42      46.420  43.710  13.600  1.00  0.00           C
ATOM    644  HB1 PHE A  42      46.100  44.170  14.530  1.00  0.00           H
ATOM    645  HB2 PHE A  42      46.140  44.440  12.830  1.00  0.00           H
ATOM    646  CG  PHE A  42      47.910  43.600  13.590  1.00  0.00           C
ATOM    647  CD1 PHE A  42      48.550  43.430  12.310  1.00  0.00           C
ATOM    648  HD1 PHE A  42      47.980  43.310  11.400  1.00  0.00           H
ATOM    649  CE1 PHE A  42      49.970  43.390  12.270  1.00  0.00           C
ATOM    650  HE1 PHE A  42      50.540  43.260  11.360  1.00  0.00           H
ATOM    651  CZ  PHE A  42      50.680  43.720  13.450  1.00  0.00           C
ATOM    652  HZ  PHE A  42      51.750  43.600  13.550  1.00  0.00           H
ATOM    653  CE2 PHE A  42      50.030  43.940  14.690  1.00  0.00           C
ATOM    654  HE2 PHE A  42      50.640  44.260  15.520  1.00  0.00           H
ATOM    655  CD2 PHE A  42      48.630  43.840  14.770  1.00  0.00           C
ATOM    656  HD2 PHE A  42      48.130  44.120  15.690  1.00  0.00           H
ATOM    657  C   PHE A  42      44.510  41.990  14.080  1.00  0.00           C
ATOM    658  O   PHE A  42      44.550  41.250  15.090  1.00  0.00           O
ATOM    659  N   LYS A  43      43.340  42.520  13.620  1.00  0.00           N
ATOM    660  H   LYS A  43      43.350  43.120  12.810  1.00  0.00           H
ATOM    661  CA  LYS A  43      42.010  42.190  14.140  1.00  0.00           C
ATOM    662  HA  LYS A  43      41.890  42.470  15.180  1.00  0.00           H
ATOM    663  CB  LYS A  43      41.040  43.080  13.350  1.00  0.00           C
ATOM    664  HB1 LYS A  43      41.270  42.870  12.310  1.00  0.00           H
ATOM    665  HB2 LYS A  43      41.390  44.090  13.590  1.00  0.00           H
ATOM    666  CG  LYS A  43      39.530  43.040  13.620  1.00  0.00           C
ATOM    667  HG1 LYS A  43      39.300  43.300  14.650  1.00  0.00           H
ATOM    668  HG2 LYS A  43      39.080  42.050  13.530  1.00  0.00           H
ATOM    669  CD  LYS A  43      38.730  44.070  12.710  1.00  0.00           C
ATOM    670  HD1 LYS A  43      38.930  43.710  11.700  1.00  0.00           H
ATOM    671  HD2 LYS A  43      39.170  45.060  12.790  1.00  0.00           H
ATOM    672  CE  LYS A  43      37.220  44.170  13.050  1.00  0.00           C
ATOM    673  HE1 LYS A  43      37.140  44.330  14.130  1.00  0.00           H
ATOM    674  HE2 LYS A  43      36.770  43.180  13.000  1.00  0.00           H
ATOM    675  NZ  LYS A  43      36.560  45.190  12.240  1.00  0.00           N
ATOM    676  HZ1 LYS A  43      36.900  46.140  12.340  1.00  0.00           H
ATOM    677  HZ2 LYS A  43      36.860  44.880  11.330  1.00  0.00           H
ATOM    678  HZ3 LYS A  43      35.550  45.230  12.270  1.00  0.00           H
ATOM    679  C   LYS A  43      41.590  40.700  14.140  1.00  0.00           C
ATOM    680  O   LYS A  43      40.790  40.340  14.920  1.00  0.00           O
ATOM    681  N   LYS A  44      42.350  39.830  13.430  1.00  0.00           N
ATOM    682  H   LYS A  44      42.980  40.240  12.760  1.00  0.00           H
ATOM    683  CA  LYS A  44      42.240  38.400  13.560  1.00  0.00           C
ATOM    684  HA  LYS A  44      41.210  38.050  13.450  1.00  0.00           H
ATOM    685  CB  LYS A  44      43.160  37.750  12.470  1.00  0.00           C
ATOM    686  HB1 LYS A  44      43.460  36.750  12.800  1.00  0.00           H
ATOM    687  HB2 LYS A  44      44.110  38.270  12.590  1.00  0.00           H
ATOM    688  CG  LYS A  44      42.590  37.690  11.060  1.00  0.00           C
ATOM    689  HG1 LYS A  44      42.280  38.710  10.850  1.00  0.00           H
ATOM    690  HG2 LYS A  44      41.680  37.080  11.110  1.00  0.00           H
ATOM    691  CD  LYS A  44      43.520  37.090  10.050  1.00  0.00           C
ATOM    692  HD1 LYS A  44      43.670  36.030  10.220  1.00  0.00           H
ATOM    693  HD2 LYS A  44      44.530  37.510  10.060  1.00  0.00           H
ATOM    694  CE  LYS A  44      42.970  37.370   8.680  1.00  0.00           C
ATOM    695  HE1 LYS A  44      42.810  38.440   8.510  1.00  0.00           H
ATOM    696  HE2 LYS A  44      41.920  37.060   8.630  1.00  0.00           H
ATOM    697  NZ  LYS A  44      43.860  36.850   7.640  1.00  0.00           N
ATOM    698  HZ1 LYS A  44      43.350  36.570   6.810  1.00  0.00           H
ATOM    699  HZ2 LYS A  44      44.670  37.430   7.480  1.00  0.00           H
ATOM    700  HZ3 LYS A  44      44.220  35.940   7.870  1.00  0.00           H
ATOM    701  C   LYS A  44      42.650  37.880  14.970  1.00  0.00           C
ATOM    702  O   LYS A  44      42.040  36.900  15.460  1.00  0.00           O
ATOM    703  N   VAL A  45      43.610  38.560  15.680  1.00  0.00           N
ATOM    704  H   VAL A  45      44.050  39.380  15.280  1.00  0.00           H
ATOM    705  CA  VAL A  45      44.170  37.940  16.950  1.00  0.00           C
ATOM    706  HA  VAL A  45      43.660  36.990  17.120  1.00  0.00           H
ATOM    707  CB  VAL A  45      45.690  37.790  16.830  1.00  0.00           C
ATOM    708  HB  VAL A  45      46.020  37.510  17.830  1.00  0.00           H
ATOM    709  CG1 VAL A  45      45.900  36.500  16.030  1.00  0.00           C
ATOM    710 HG11 VAL A  45      45.390  36.510  15.070  1.00  0.00           H
ATOM    711 HG12 VAL A  45      46.980  36.360  15.950  1.00  0.00           H
ATOM    712 HG13 VAL A  45      45.430  35.680  16.570  1.00  0.00           H
ATOM    713  CG2 VAL A  45      46.500  39.100  16.470  1.00  0.00           C
ATOM    714 HG21 VAL A  45      46.220  39.860  17.200  1.00  0.00           H
ATOM    715 HG22 VAL A  45      47.570  38.900  16.430  1.00  0.00           H
ATOM    716 HG23 VAL A  45      46.280  39.570  15.510  1.00  0.00           H
ATOM    717  C   VAL A  45      43.890  38.780  18.200  1.00  0.00           C
ATOM    718  O   VAL A  45      44.130  38.340  19.310  1.00  0.00           O
ATOM    719  N   ILE A  46      43.340  40.040  18.120  1.00  0.00           N
ATOM    720  H   ILE A  46      43.260  40.350  17.160  1.00  0.00           H
ATOM    721  CA  ILE A  46      42.900  40.960  19.240  1.00  0.00           C
ATOM    722  HA  ILE A  46      43.760  41.040  19.910  1.00  0.00           H
ATOM    723  CB  ILE A  46      42.700  42.390  18.760  1.00  0.00           C
ATOM    724  HB  ILE A  46      42.110  42.320  17.840  1.00  0.00           H
ATOM    725  CG2 ILE A  46      42.170  43.330  19.870  1.00  0.00           C
ATOM    726 HG21 ILE A  46      41.490  42.840  20.570  1.00  0.00           H
ATOM    727 HG22 ILE A  46      43.000  43.680  20.480  1.00  0.00           H
ATOM    728 HG23 ILE A  46      41.800  44.280  19.480  1.00  0.00           H
ATOM    729  CG1 ILE A  46      43.990  42.970  18.250  1.00  0.00           C
ATOM    730 HG11 ILE A  46      44.500  42.260  17.600  1.00  0.00           H
ATOM    731 HG12 ILE A  46      44.640  43.050  19.130  1.00  0.00           H
ATOM    732  CD  ILE A  46      43.750  44.310  17.540  1.00  0.00           C
ATOM    733  HD1 ILE A  46      43.740  45.140  18.250  1.00  0.00           H
ATOM    734  HD2 ILE A  46      44.700  44.520  17.060  1.00  0.00           H
ATOM    735  HD3 ILE A  46      42.840  44.320  16.930  1.00  0.00           H
ATOM    736  C   ILE A  46      41.690  40.250  19.950  1.00  0.00           C
ATOM    737  O   ILE A  46      41.640  40.380  21.170  1.00  0.00           O
ATOM    738  N   PRO A  47      40.650  39.630  19.300  1.00  0.00           N
ATOM    739  CD  PRO A  47      40.340  39.790  17.880  1.00  0.00           C
ATOM    740  HD1 PRO A  47      41.080  39.250  17.290  1.00  0.00           H
ATOM    741  HD2 PRO A  47      40.350  40.860  17.700  1.00  0.00           H
ATOM    742  CG  PRO A  47      39.000  39.090  17.670  1.00  0.00           C
ATOM    743  HG1 PRO A  47      38.910  38.630  16.690  1.00  0.00           H
ATOM    744  HG2 PRO A  47      38.160  39.740  17.930  1.00  0.00           H
ATOM    745  CB  PRO A  47      38.960  37.980  18.770  1.00  0.00           C
ATOM    746  HB1 PRO A  47      39.540  37.110  18.450  1.00  0.00           H
ATOM    747  HB2 PRO A  47      37.940  37.630  18.950  1.00  0.00           H
ATOM    748  CA  PRO A  47      39.710  38.700  19.950  1.00  0.00           C
ATOM    749  HA  PRO A  47      38.960  39.260  20.520  1.00  0.00           H
ATOM    750  C   PRO A  47      40.310  37.620  20.870  1.00  0.00           C
ATOM    751  O   PRO A  47      39.580  37.180  21.730  1.00  0.00           O
ATOM    752  N   GLU A  48      41.550  37.200  20.620  1.00  0.00           N
ATOM    753  H   GLU A  48      41.980  37.600  19.800  1.00  0.00           H
ATOM    754  CA  GLU A  48      42.290  36.190  21.360  1.00  0.00           C
ATOM    755  HA  GLU A  48      41.590  35.490  21.810  1.00  0.00           H
ATOM    756  CB  GLU A  48      43.230  35.460  20.360  1.00  0.00           C
ATOM    757  HB1 GLU A  48      44.190  35.960  20.250  1.00  0.00           H
ATOM    758  HB2 GLU A  48      42.780  35.440  19.370  1.00  0.00           H
ATOM    759  CG  GLU A  48      43.530  34.010  20.770  1.00  0.00           C
ATOM    760  HG1 GLU A  48      42.600  33.440  20.860  1.00  0.00           H
ATOM    761  HG2 GLU A  48      43.960  34.010  21.770  1.00  0.00           H
ATOM    762  CD  GLU A  48      44.530  33.370  19.860  1.00  0.00           C
ATOM    763  OE1 GLU A  48      45.740  33.680  19.990  1.00  0.00           O
ATOM    764  OE2 GLU A  48      44.100  32.570  18.970  1.00  0.00           O
ATOM    765  C   GLU A  48      43.090  36.830  22.550  1.00  0.00           C
ATOM    766  O   GLU A  48      43.180  36.220  23.600  1.00  0.00           O
ATOM    767  N   ALA A  49      43.540  38.040  22.330  1.00  0.00           N
ATOM    768  H   ALA A  49      43.450  38.450  21.410  1.00  0.00           H
ATOM    769  CA  ALA A  49      44.440  38.720  23.180  1.00  0.00           C
ATOM    770  HA  ALA A  49      45.340  38.140  23.360  1.00  0.00           H
ATOM    771  CB  ALA A  49      45.090  39.880  22.380  1.00  0.00           C
ATOM    772  HB1 ALA A  49      45.880  40.340  22.970  1.00  0.00           H
ATOM    773  HB2 ALA A  49      45.500  39.410  21.490  1.00  0.00           H
ATOM    774  HB3 ALA A  49      44.300  40.610  22.160  1.00  0.00           H
ATOM    775  C   ALA A  49      43.940  39.110  24.490  1.00  0.00           C
ATOM    776  O   ALA A  49      44.730  39.210  25.450  1.00  0.00           O
ATOM    777  N   LEU A  50      42.650  39.330  24.660  1.00  0.00           N
ATOM    778  H   LEU A  50      41.960  39.210  23.930  1.00  0.00           H
ATOM    779  CA  LEU A  50      41.890  39.580  25.920  1.00  0.00           C
ATOM    780  HA  LEU A  50      42.540  40.100  26.620  1.00  0.00           H
ATOM    781  CB  LEU A  50      40.820  40.640  25.630  1.00  0.00           C
ATOM    782  HB1 LEU A  50      40.150  40.660  26.490  1.00  0.00           H
ATOM    783  HB2 LEU A  50      40.260  40.470  24.710  1.00  0.00           H
ATOM    784  CG  LEU A  50      41.430  42.030  25.450  1.00  0.00           C
ATOM    785  HG  LEU A  50      42.110  42.210  26.290  1.00  0.00           H
ATOM    786  CD1 LEU A  50      42.030  42.340  24.080  1.00  0.00           C
ATOM    787 HD11 LEU A  50      41.460  42.030  23.200  1.00  0.00           H
ATOM    788 HD12 LEU A  50      42.200  43.420  24.140  1.00  0.00           H
ATOM    789 HD13 LEU A  50      43.020  41.910  23.970  1.00  0.00           H
ATOM    790  CD2 LEU A  50      40.370  43.080  25.760  1.00  0.00           C
ATOM    791 HD21 LEU A  50      39.430  42.910  25.240  1.00  0.00           H
ATOM    792 HD22 LEU A  50      40.090  42.900  26.800  1.00  0.00           H
ATOM    793 HD23 LEU A  50      40.820  44.080  25.720  1.00  0.00           H
ATOM    794  C   LEU A  50      41.310  38.390  26.660  1.00  0.00           C
ATOM    795  O   LEU A  50      40.800  38.610  27.730  1.00  0.00           O
ATOM    796  N   GLU A  51      41.520  37.180  26.090  1.00  0.00           N
ATOM    797  H   GLU A  51      42.130  37.160  25.280  1.00  0.00           H
ATOM    798  CA  GLU A  51      41.140  35.900  26.730  1.00  0.00           C
ATOM    799  HA  GLU A  51      40.590  36.130  27.650  1.00  0.00           H
ATOM    800  CB  GLU A  51      40.150  35.140  25.900  1.00  0.00           C
ATOM    801  HB1 GLU A  51      40.570  34.720  24.990  1.00  0.00           H
ATOM    802  HB2 GLU A  51      39.320  35.800  25.630  1.00  0.00           H
ATOM    803  CG  GLU A  51      39.650  33.910  26.700  1.00  0.00           C
ATOM    804  HG1 GLU A  51      39.100  34.230  27.590  1.00  0.00           H
ATOM    805  HG2 GLU A  51      40.560  33.410  27.020  1.00  0.00           H
ATOM    806  CD  GLU A  51      38.800  32.880  25.940  1.00  0.00           C
ATOM    807  OE1 GLU A  51      38.320  31.900  26.580  1.00  0.00           O
ATOM    808  OE2 GLU A  51      38.600  33.010  24.690  1.00  0.00           O
ATOM    809  C   GLU A  51      42.390  35.170  27.250  1.00  0.00           C
ATOM    810  O   GLU A  51      42.640  34.850  28.420  1.00  0.00           O
ATOM    811  N   THR A  52      43.240  34.850  26.270  1.00  0.00           N
ATOM    812  H   THR A  52      43.010  35.010  25.300  1.00  0.00           H
ATOM    813  CA  THR A  52      44.510  34.210  26.380  1.00  0.00           C
ATOM    814  HA  THR A  52      44.390  33.350  27.040  1.00  0.00           H
ATOM    815  CB  THR A  52      44.920  33.700  25.020  1.00  0.00           C
ATOM    816  HB  THR A  52      45.730  32.990  25.170  1.00  0.00           H
ATOM    817  CG2 THR A  52      43.770  32.870  24.380  1.00  0.00           C
ATOM    818 HG21 THR A  52      42.960  33.540  24.080  1.00  0.00           H
ATOM    819 HG22 THR A  52      44.110  32.330  23.500  1.00  0.00           H
ATOM    820 HG23 THR A  52      43.370  32.190  25.120  1.00  0.00           H
ATOM    821  OG1 THR A  52      45.400  34.740  24.200  1.00  0.00           O
ATOM    822  HG1 THR A  52      44.660  35.270  23.900  1.00  0.00           H
ATOM    823  C   THR A  52      45.600  35.080  26.980  1.00  0.00           C
ATOM    824  O   THR A  52      46.630  34.600  27.420  1.00  0.00           O
ATOM    825  N   ILE A  53      45.420  36.380  27.020  1.00  0.00           N
ATOM    826  H   ILE A  53      44.490  36.670  26.770  1.00  0.00           H
ATOM    827  CA  ILE A  53      46.480  37.380  27.530  1.00  0.00           C
ATOM    828  HA  ILE A  53      46.160  38.400  27.310  1.00  0.00           H
ATOM    829  CB  ILE A  53      46.550  37.300  29.080  1.00  0.00           C
ATOM    830  HB  ILE A  53      47.140  36.390  29.180  1.00  0.00           H
ATOM    831  CG2 ILE A  53      47.320  38.420  29.690  1.00  0.00           C
ATOM    832 HG21 ILE A  53      46.930  39.400  29.420  1.00  0.00           H
ATOM    833 HG22 ILE A  53      47.370  38.320  30.770  1.00  0.00           H
ATOM    834 HG23 ILE A  53      48.320  38.390  29.250  1.00  0.00           H
ATOM    835  CG1 ILE A  53      45.170  37.090  29.710  1.00  0.00           C
ATOM    836 HG11 ILE A  53      45.310  36.860  30.770  1.00  0.00           H
ATOM    837 HG12 ILE A  53      44.790  36.120  29.380  1.00  0.00           H
ATOM    838  CD  ILE A  53      44.130  38.220  29.450  1.00  0.00           C
ATOM    839  HD1 ILE A  53      43.730  38.180  28.440  1.00  0.00           H
ATOM    840  HD2 ILE A  53      43.270  38.120  30.120  1.00  0.00           H
ATOM    841  HD3 ILE A  53      44.580  39.190  29.640  1.00  0.00           H
ATOM    842  C   ILE A  53      47.770  37.290  26.740  1.00  0.00           C
ATOM    843  O   ILE A  53      48.840  37.060  27.300  1.00  0.00           O
ATOM    844  N   CYS A  54      47.540  37.470  25.430  1.00  0.00           N
ATOM    845  H   CYS A  54      46.560  37.570  25.200  1.00  0.00           H
ATOM    846  CA  CYS A  54      48.470  37.270  24.360  1.00  0.00           C
ATOM    847  HA  CYS A  54      47.920  37.370  23.430  1.00  0.00           H
ATOM    848  CB  CYS A  54      49.420  38.430  24.360  1.00  0.00           C
ATOM    849  HB1 CYS A  54      50.370  38.250  24.870  1.00  0.00           H
ATOM    850  HB2 CYS A  54      48.950  39.240  24.910  1.00  0.00           H
ATOM    851  SG  CYS A  54      50.050  39.040  22.760  1.00  0.00           S
ATOM    852  C   CYS A  54      49.080  35.850  24.430  1.00  0.00           C
ATOM    853  O   CYS A  54      50.330  35.780  24.320  1.00  0.00           O
ATOM    854  N   GLY A  55      48.240  34.780  24.690  1.00  0.00           N
ATOM    855  H   GLY A  55      47.250  34.930  24.820  1.00  0.00           H
ATOM    856  CA  GLY A  55      48.850  33.510  25.100  1.00  0.00           C
ATOM    857  HA1 GLY A  55      48.080  32.830  25.460  1.00  0.00           H
ATOM    858  HA2 GLY A  55      49.550  33.730  25.900  1.00  0.00           H
ATOM    859  C   GLY A  55      49.670  32.790  24.050  1.00  0.00           C
ATOM    860  O   GLY A  55      50.420  31.920  24.480  1.00  0.00           O
ATOM    861  N   LYS A  56      49.520  33.120  22.780  1.00  0.00           N
ATOM    862  H   LYS A  56      48.840  33.820  22.510  1.00  0.00           H
ATOM    863  CA  LYS A  56      50.290  32.590  21.650  1.00  0.00           C
ATOM    864  HA  LYS A  56      50.880  31.750  21.990  1.00  0.00           H
ATOM    865  CB  LYS A  56      49.280  32.060  20.590  1.00  0.00           C
ATOM    866  HB1 LYS A  56      48.700  32.950  20.340  1.00  0.00           H
ATOM    867  HB2 LYS A  56      48.580  31.390  21.100  1.00  0.00           H
ATOM    868  CG  LYS A  56      49.870  31.380  19.320  1.00  0.00           C
ATOM    869  HG1 LYS A  56      50.610  30.640  19.620  1.00  0.00           H
ATOM    870  HG2 LYS A  56      50.410  32.030  18.640  1.00  0.00           H
ATOM    871  CD  LYS A  56      48.700  30.630  18.580  1.00  0.00           C
ATOM    872  HD1 LYS A  56      47.970  31.380  18.270  1.00  0.00           H
ATOM    873  HD2 LYS A  56      48.340  29.910  19.310  1.00  0.00           H
ATOM    874  CE  LYS A  56      49.170  29.950  17.300  1.00  0.00           C
ATOM    875  HE1 LYS A  56      49.790  30.670  16.750  1.00  0.00           H
ATOM    876  HE2 LYS A  56      48.270  29.670  16.750  1.00  0.00           H
ATOM    877  NZ  LYS A  56      49.950  28.710  17.580  1.00  0.00           N
ATOM    878  HZ1 LYS A  56      50.170  28.190  16.730  1.00  0.00           H
ATOM    879  HZ2 LYS A  56      50.860  28.760  18.000  1.00  0.00           H
ATOM    880  HZ3 LYS A  56      49.510  28.070  18.230  1.00  0.00           H
ATOM    881  C   LYS A  56      51.380  33.570  21.170  1.00  0.00           C
ATOM    882  O   LYS A  56      51.940  33.330  20.100  1.00  0.00           O
ATOM    883  N   CYS A  57      51.760  34.540  21.980  1.00  0.00           N
ATOM    884  H   CYS A  57      51.320  34.620  22.890  1.00  0.00           H
ATOM    885  CA  CYS A  57      52.830  35.570  21.660  1.00  0.00           C
ATOM    886  HA  CYS A  57      52.950  35.600  20.570  1.00  0.00           H
ATOM    887  CB  CYS A  57      52.280  36.910  22.250  1.00  0.00           C
ATOM    888  HB1 CYS A  57      52.930  37.730  21.950  1.00  0.00           H
ATOM    889  HB2 CYS A  57      52.240  36.820  23.330  1.00  0.00           H
ATOM    890  SG  CYS A  57      50.590  37.310  21.690  1.00  0.00           S
ATOM    891  C   CYS A  57      54.190  35.200  22.260  1.00  0.00           C
ATOM    892  O   CYS A  57      54.250  34.390  23.200  1.00  0.00           O
ATOM    893  N   THR A  58      55.330  35.640  21.670  1.00  0.00           N
ATOM    894  H   THR A  58      55.300  36.270  20.880  1.00  0.00           H
ATOM    895  CA  THR A  58      56.640  35.510  22.380  1.00  0.00           C
ATOM    896  HA  THR A  58      56.740  34.540  22.860  1.00  0.00           H
ATOM    897  CB  THR A  58      57.820  35.620  21.410  1.00  0.00           C
ATOM    898  HB  THR A  58      58.740  35.510  21.990  1.00  0.00           H
ATOM    899  CG2 THR A  58      57.810  34.630  20.330  1.00  0.00           C
ATOM    900 HG21 THR A  58      57.820  33.610  20.720  1.00  0.00           H
ATOM    901 HG22 THR A  58      56.970  34.720  19.630  1.00  0.00           H
ATOM    902 HG23 THR A  58      58.730  34.830  19.780  1.00  0.00           H
ATOM    903  OG1 THR A  58      57.820  36.880  20.680  1.00  0.00           O
ATOM    904  HG1 THR A  58      58.580  36.920  20.080  1.00  0.00           H
ATOM    905  C   THR A  58      56.770  36.560  23.510  1.00  0.00           C
ATOM    906  O   THR A  58      55.950  37.490  23.530  1.00  0.00           O
ATOM    907  N   PRO A  59      57.550  36.410  24.560  1.00  0.00           N
ATOM    908  CD  PRO A  59      58.260  35.170  24.820  1.00  0.00           C
ATOM    909  HD1 PRO A  59      59.080  34.890  24.150  1.00  0.00           H
ATOM    910  HD2 PRO A  59      57.580  34.330  24.930  1.00  0.00           H
ATOM    911  CG  PRO A  59      58.740  35.390  26.270  1.00  0.00           C
ATOM    912  HG1 PRO A  59      59.670  34.820  26.350  1.00  0.00           H
ATOM    913  HG2 PRO A  59      58.010  34.940  26.940  1.00  0.00           H
ATOM    914  CB  PRO A  59      58.910  36.910  26.330  1.00  0.00           C
ATOM    915  HB1 PRO A  59      59.890  37.220  25.970  1.00  0.00           H
ATOM    916  HB2 PRO A  59      58.900  37.300  27.350  1.00  0.00           H
ATOM    917  CA  PRO A  59      57.880  37.510  25.490  1.00  0.00           C
ATOM    918  HA  PRO A  59      56.940  37.690  26.010  1.00  0.00           H
ATOM    919  C   PRO A  59      58.380  38.790  24.860  1.00  0.00           C
ATOM    920  O   PRO A  59      58.170  39.880  25.400  1.00  0.00           O
ATOM    921  N   LYS A  60      58.940  38.740  23.620  1.00  0.00           N
ATOM    922  H   LYS A  60      59.130  37.810  23.270  1.00  0.00           H
ATOM    923  CA  LYS A  60      59.290  39.930  22.840  1.00  0.00           C
ATOM    924  HA  LYS A  60      59.570  40.680  23.580  1.00  0.00           H
ATOM    925  CB  LYS A  60      60.500  39.580  21.970  1.00  0.00           C
ATOM    926  HB1 LYS A  60      60.340  38.750  21.290  1.00  0.00           H
ATOM    927  HB2 LYS A  60      61.400  39.370  22.550  1.00  0.00           H
ATOM    928  CG  LYS A  60      60.870  40.830  21.120  1.00  0.00           C
ATOM    929  HG1 LYS A  60      60.030  41.210  20.540  1.00  0.00           H
ATOM    930  HG2 LYS A  60      61.620  40.470  20.410  1.00  0.00           H
ATOM    931  CD  LYS A  60      61.430  41.930  22.060  1.00  0.00           C
ATOM    932  HD1 LYS A  60      62.200  41.590  22.750  1.00  0.00           H
ATOM    933  HD2 LYS A  60      60.610  42.410  22.600  1.00  0.00           H
ATOM    934  CE  LYS A  60      62.000  43.100  21.290  1.00  0.00           C
ATOM    935  HE1 LYS A  60      61.210  43.670  20.810  1.00  0.00           H
ATOM    936  HE2 LYS A  60       0.310  42.750  20.480  1.00  0.00           H
ATOM    937  NZ  LYS A  60       0.620  43.930  22.080  1.00  0.00           N
ATOM    938  HZ1 LYS A  60       0.150  44.000  22.970  1.00  0.00           H
ATOM    939  HZ2 LYS A  60       1.540  43.540  22.230  1.00  0.00           H
ATOM    940  HZ3 LYS A  60       0.680  44.900  21.820  1.00  0.00           H
ATOM    941  C   LYS A  60      58.130  40.610  22.050  1.00  0.00           C
ATOM    942  O   LYS A  60      57.980  41.870  22.000  1.00  0.00           O
ATOM    943  N   GLN A  61      57.190  39.810  21.530  1.00  0.00           N
ATOM    944  H   GLN A  61      57.370  38.820  21.450  1.00  0.00           H
ATOM    945  CA  GLN A  61      55.950  40.300  20.980  1.00  0.00           C
ATOM    946  HA  GLN A  61      56.130  41.030  20.190  1.00  0.00           H
ATOM    947  CB  GLN A  61      55.240  39.120  20.380  1.00  0.00           C
ATOM    948  HB1 GLN A  61      54.210  39.460  20.240  1.00  0.00           H
ATOM    949  HB2 GLN A  61      55.310  38.280  21.070  1.00  0.00           H
ATOM    950  CG  GLN A  61      55.870  38.590  19.090  1.00  0.00           C
ATOM    951  HG1 GLN A  61      56.950  38.640  19.210  1.00  0.00           H
ATOM    952  HG2 GLN A  61      55.520  39.330  18.370  1.00  0.00           H
ATOM    953  CD  GLN A  61      55.300  37.250  18.750  1.00  0.00           C
ATOM    954  OE1 GLN A  61      54.230  36.840  19.200  1.00  0.00           O
ATOM    955  NE2 GLN A  61      55.940  36.530  17.860  1.00  0.00           N
ATOM    956 HE21 GLN A  61      56.860  36.710  17.490  1.00  0.00           H
ATOM    957 HE22 GLN A  61      55.570  35.650  17.550  1.00  0.00           H
ATOM    958  C   GLN A  61      55.040  40.990  22.000  1.00  0.00           C
ATOM    959  O   GLN A  61      54.490  42.080  21.810  1.00  0.00           O
ATOM    960  N   LYS A  62      54.900  40.380  23.190  1.00  0.00           N
ATOM    961  H   LYS A  62      55.410  39.530  23.320  1.00  0.00           H
ATOM    962  CA  LYS A  62      54.230  40.960  24.400  1.00  0.00           C
ATOM    963  HA  LYS A  62      53.230  41.260  24.080  1.00  0.00           H
ATOM    964  CB  LYS A  62      54.190  39.940  25.510  1.00  0.00           C
ATOM    965  HB1 LYS A  62      53.990  40.420  26.460  1.00  0.00           H
ATOM    966  HB2 LYS A  62      55.170  39.470  25.510  1.00  0.00           H
ATOM    967  CG  LYS A  62      53.200  38.740  25.370  1.00  0.00           C
ATOM    968  HG1 LYS A  62      53.410  38.160  24.470  1.00  0.00           H
ATOM    969  HG2 LYS A  62      52.220  39.220  25.350  1.00  0.00           H
ATOM    970  CD  LYS A  62      53.260  37.800  26.580  1.00  0.00           C
ATOM    971  HD1 LYS A  62      53.200  38.370  27.510  1.00  0.00           H
ATOM    972  HD2 LYS A  62      54.270  37.400  26.450  1.00  0.00           H
ATOM    973  CE  LYS A  62      52.270  36.570  26.440  1.00  0.00           C
ATOM    974  HE1 LYS A  62      52.460  36.140  25.460  1.00  0.00           H
ATOM    975  HE2 LYS A  62      51.240  36.920  26.480  1.00  0.00           H
ATOM    976  NZ  LYS A  62      52.560  35.650  27.530  1.00  0.00           N
ATOM    977  HZ1 LYS A  62      51.910  35.870  28.270  1.00  0.00           H
ATOM    978  HZ2 LYS A  62      52.390  34.710  27.190  1.00  0.00           H
ATOM    979  HZ3 LYS A  62      53.460  35.790  27.970  1.00  0.00           H
ATOM    980  C   LYS A  62      54.910  42.290  24.820  1.00  0.00           C
ATOM    981  O   LYS A  62      54.140  43.120  25.290  1.00  0.00           O
ATOM    982  N   GLN A  63      56.220  42.460  24.620  1.00  0.00           N
ATOM    983  H   GLN A  63      56.670  41.650  24.220  1.00  0.00           H
ATOM    984  CA  GLN A  63      57.050  43.660  25.030  1.00  0.00           C
ATOM    985  HA  GLN A  63      56.800  43.970  26.050  1.00  0.00           H
ATOM    986  CB  GLN A  63      58.520  43.370  24.960  1.00  0.00           C
ATOM    987  HB1 GLN A  63      58.750  42.960  23.970  1.00  0.00           H
ATOM    988  HB2 GLN A  63      58.790  42.510  25.580  1.00  0.00           H
ATOM    989  CG  GLN A  63      59.480  44.540  25.270  1.00  0.00           C
ATOM    990  HG1 GLN A  63      59.200  44.960  26.230  1.00  0.00           H
ATOM    991  HG2 GLN A  63      59.380  45.370  24.570  1.00  0.00           H
ATOM    992  CD  GLN A  63      60.910  44.070  25.400  1.00  0.00           C
ATOM    993  OE1 GLN A  63      61.780  44.280  24.640  1.00  0.00           O
ATOM    994  NE2 GLN A  63      61.120  43.300  26.410  1.00  0.00           N
ATOM    995 HE21 GLN A  63      60.370  43.040  27.040  1.00  0.00           H
ATOM    996 HE22 GLN A  63      62.080  43.130  26.650  1.00  0.00           H
ATOM    997  C   GLN A  63      56.700  44.850  24.150  1.00  0.00           C
ATOM    998  O   GLN A  63      56.640  45.960  24.610  1.00  0.00           O
ATOM    999  N   LEU A  64      56.410  44.550  22.870  1.00  0.00           N
ATOM   1000  H   LEU A  64      56.650  43.620  22.570  1.00  0.00           H
ATOM   1001  CA  LEU A  64      55.950  45.580  21.880  1.00  0.00           C
ATOM   1002  HA  LEU A  64      56.520  46.510  21.980  1.00  0.00           H
ATOM   1003  CB  LEU A  64      56.150  45.070  20.440  1.00  0.00           C
ATOM   1004  HB1 LEU A  64      55.610  45.640  19.680  1.00  0.00           H
ATOM   1005  HB2 LEU A  64      55.680  44.080  20.420  1.00  0.00           H
ATOM   1006  CG  LEU A  64      57.600  44.790  19.950  1.00  0.00           C
ATOM   1007  HG  LEU A  64      58.100  44.200  20.720  1.00  0.00           H
ATOM   1008  CD1 LEU A  64      57.600  44.030  18.610  1.00  0.00           C
ATOM   1009 HD11 LEU A  64      57.240  43.050  18.930  1.00  0.00           H
ATOM   1010 HD12 LEU A  64      56.940  44.520  17.890  1.00  0.00           H
ATOM   1011 HD13 LEU A  64      58.610  43.970  18.210  1.00  0.00           H
ATOM   1012  CD2 LEU A  64      58.480  46.000  19.680  1.00  0.00           C
ATOM   1013 HD21 LEU A  64      57.930  46.660  19.010  1.00  0.00           H
ATOM   1014 HD22 LEU A  64      58.660  46.460  20.660  1.00  0.00           H
ATOM   1015 HD23 LEU A  64      59.410  45.710  19.210  1.00  0.00           H
ATOM   1016  C   LEU A  64      54.430  45.970  22.110  1.00  0.00           C
ATOM   1017  O   LEU A  64      54.090  47.140  22.180  1.00  0.00           O
ATOM   1018  N   ILE A  65      53.560  44.950  22.310  1.00  0.00           N
ATOM   1019  H   ILE A  65      53.920  44.010  22.220  1.00  0.00           H
ATOM   1020  CA  ILE A  65      52.090  45.200  22.430  1.00  0.00           C
ATOM   1021  HA  ILE A  65      51.760  45.840  21.610  1.00  0.00           H
ATOM   1022  CB  ILE A  65      51.350  43.840  22.370  1.00  0.00           C
ATOM   1023  HB  ILE A  65      51.690  43.150  23.140  1.00  0.00           H
ATOM   1024  CG2 ILE A  65      49.860  44.120  22.620  1.00  0.00           C
ATOM   1025 HG21 ILE A  65      49.750  44.460  23.650  1.00  0.00           H
ATOM   1026 HG22 ILE A  65      49.470  44.870  21.920  1.00  0.00           H
ATOM   1027 HG23 ILE A  65      49.290  43.200  22.550  1.00  0.00           H
ATOM   1028  CG1 ILE A  65      51.450  43.180  21.010  1.00  0.00           C
ATOM   1029 HG11 ILE A  65      52.390  43.450  20.530  1.00  0.00           H
ATOM   1030 HG12 ILE A  65      50.670  43.580  20.360  1.00  0.00           H
ATOM   1031  CD  ILE A  65      51.320  41.710  21.110  1.00  0.00           C
ATOM   1032  HD1 ILE A  65      50.300  41.400  21.340  1.00  0.00           H
ATOM   1033  HD2 ILE A  65      51.580  41.270  20.150  1.00  0.00           H
ATOM   1034  HD3 ILE A  65      51.960  41.210  21.850  1.00  0.00           H
ATOM   1035  C   ILE A  65      51.730  46.120  23.680  1.00  0.00           C
ATOM   1036  O   ILE A  65      51.210  47.190  23.530  1.00  0.00           O
ATOM   1037  N   ARG A  66      52.290  45.740  24.800  1.00  0.00           N
ATOM   1038  H   ARG A  66      52.770  44.860  24.820  1.00  0.00           H
ATOM   1039  CA  ARG A  66      52.070  46.420  26.070  1.00  0.00           C
ATOM   1040  HA  ARG A  66      50.990  46.450  26.210  1.00  0.00           H
ATOM   1041  CB  ARG A  66      52.910  45.640  27.100  1.00  0.00           C
ATOM   1042  HB1 ARG A  66      53.930  46.000  26.970  1.00  0.00           H
ATOM   1043  HB2 ARG A  66      52.950  44.570  26.900  1.00  0.00           H
ATOM   1044  CG  ARG A  66      52.500  45.800  28.560  1.00  0.00           C
ATOM   1045  HG1 ARG A  66      51.620  45.190  28.710  1.00  0.00           H
ATOM   1046  HG2 ARG A  66      52.250  46.830  28.830  1.00  0.00           H
ATOM   1047  CD  ARG A  66      53.580  45.200  29.530  1.00  0.00           C
ATOM   1048  HD1 ARG A  66      53.370  45.650  30.500  1.00  0.00           H
ATOM   1049  HD2 ARG A  66      54.490  45.640  29.120  1.00  0.00           H
ATOM   1050  NE  ARG A  66      53.610  43.760  29.570  1.00  0.00           N
ATOM   1051  HE  ARG A  66      52.980  43.280  30.180  1.00  0.00           H
ATOM   1052  CZ  ARG A  66      54.670  42.940  29.260  1.00  0.00           C
ATOM   1053  NH1 ARG A  66      54.540  41.700  29.600  1.00  0.00           N
ATOM   1054 HH11 ARG A  66      53.890  41.380  30.300  1.00  0.00           H
ATOM   1055 HH12 ARG A  66      55.430  41.220  29.580  1.00  0.00           H
ATOM   1056  NH2 ARG A  66      55.780  43.270  28.620  1.00  0.00           N
ATOM   1057 HH21 ARG A  66      56.030  44.230  28.450  1.00  0.00           H
ATOM   1058 HH22 ARG A  66      56.410  42.500  28.480  1.00  0.00           H
ATOM   1059  C   ARG A  66      52.590  47.900  26.010  1.00  0.00           C
ATOM   1060  O   ARG A  66      51.990  48.720  26.750  1.00  0.00           O
ATOM   1061  N   GLN A  67      53.660  48.210  25.220  1.00  0.00           N
ATOM   1062  H   GLN A  67      54.090  47.440  24.730  1.00  0.00           H
ATOM   1063  CA  GLN A  67      54.220  49.560  25.160  1.00  0.00           C
ATOM   1064  HA  GLN A  67      54.250  49.960  26.170  1.00  0.00           H
ATOM   1065  CB  GLN A  67      55.670  49.600  24.650  1.00  0.00           C
ATOM   1066  HB1 GLN A  67      55.840  50.650  24.410  1.00  0.00           H
ATOM   1067  HB2 GLN A  67      55.850  49.040  23.740  1.00  0.00           H
ATOM   1068  CG  GLN A  67      56.740  49.270  25.670  1.00  0.00           C
ATOM   1069  HG1 GLN A  67      57.650  49.080  25.100  1.00  0.00           H
ATOM   1070  HG2 GLN A  67      56.550  48.310  26.150  1.00  0.00           H
ATOM   1071  CD  GLN A  67      57.000  50.380  26.690  1.00  0.00           C
ATOM   1072  OE1 GLN A  67      56.370  50.500  27.810  1.00  0.00           O
ATOM   1073  NE2 GLN A  67      57.930  51.230  26.390  1.00  0.00           N
ATOM   1074 HE21 GLN A  67      58.430  51.050  25.530  1.00  0.00           H
ATOM   1075 HE22 GLN A  67      58.250  51.850  27.120  1.00  0.00           H
ATOM   1076  C   GLN A  67      53.330  50.460  24.300  1.00  0.00           C
ATOM   1077  O   GLN A  67      52.870  51.580  24.720  1.00  0.00           O
ATOM   1078  N   VAL A  68      52.790  49.900  23.260  1.00  0.00           N
ATOM   1079  H   VAL A  68      52.950  48.940  22.980  1.00  0.00           H
ATOM   1080  CA  VAL A  68      51.730  50.660  22.480  1.00  0.00           C
ATOM   1081  HA  VAL A  68      52.120  51.660  22.300  1.00  0.00           H
ATOM   1082  CB  VAL A  68      51.380  49.970  21.170  1.00  0.00           C
ATOM   1083  HB  VAL A  68      50.860  49.030  21.350  1.00  0.00           H
ATOM   1084  CG1 VAL A  68      50.490  50.840  20.260  1.00  0.00           C
ATOM   1085 HG11 VAL A  68      50.330  50.390  19.280  1.00  0.00           H
ATOM   1086 HG12 VAL A  68      49.550  51.010  20.790  1.00  0.00           H
ATOM   1087 HG13 VAL A  68      50.990  51.800  20.150  1.00  0.00           H
ATOM   1088  CG2 VAL A  68      52.580  49.560  20.320  1.00  0.00           C
ATOM   1089 HG21 VAL A  68      53.210  50.440  20.200  1.00  0.00           H
ATOM   1090 HG22 VAL A  68      53.250  48.870  20.820  1.00  0.00           H
ATOM   1091 HG23 VAL A  68      52.320  49.140  19.350  1.00  0.00           H
ATOM   1092  C   VAL A  68      50.440  50.860  23.270  1.00  0.00           C
ATOM   1093  O   VAL A  68      49.820  51.920  23.280  1.00  0.00           O
ATOM   1094  N   ILE A  69      50.060  49.850  24.060  1.00  0.00           N
ATOM   1095  H   ILE A  69      50.650  49.040  23.930  1.00  0.00           H
ATOM   1096  CA  ILE A  69      48.900  49.890  24.920  1.00  0.00           C
ATOM   1097  HA  ILE A  69      48.080  50.160  24.260  1.00  0.00           H
ATOM   1098  CB  ILE A  69      48.520  48.500  25.440  1.00  0.00           C
ATOM   1099  HB  ILE A  69      49.410  48.010  25.850  1.00  0.00           H
ATOM   1100  CG2 ILE A  69      47.370  48.720  26.460  1.00  0.00           C
ATOM   1101 HG21 ILE A  69      47.750  49.100  27.410  1.00  0.00           H
ATOM   1102 HG22 ILE A  69      46.680  49.480  26.070  1.00  0.00           H
ATOM   1103 HG23 ILE A  69      46.850  47.810  26.760  1.00  0.00           H
ATOM   1104  CG1 ILE A  69      47.870  47.690  24.330  1.00  0.00           C
ATOM   1105 HG11 ILE A  69      48.560  47.580  23.500  1.00  0.00           H
ATOM   1106 HG12 ILE A  69      46.970  48.060  23.850  1.00  0.00           H
ATOM   1107  CD  ILE A  69      47.720  46.250  24.740  1.00  0.00           C
ATOM   1108  HD1 ILE A  69      48.600  45.990  25.320  1.00  0.00           H
ATOM   1109  HD2 ILE A  69      46.770  46.070  25.260  1.00  0.00           H
ATOM   1110  HD3 ILE A  69      47.640  45.650  23.840  1.00  0.00           H
ATOM   1111  C   ILE A  69      49.080  50.980  26.000  1.00  0.00           C
ATOM   1112  O   ILE A  69      48.150  51.750  26.230  1.00  0.00           O
ATOM   1113  N   ARG A  70      50.330  51.120  26.500  1.00  0.00           N
ATOM   1114  H   ARG A  70      50.960  50.330  26.440  1.00  0.00           H
ATOM   1115  CA  ARG A  70      50.720  52.150  27.510  1.00  0.00           C
ATOM   1116  HA  ARG A  70      50.040  52.150  28.360  1.00  0.00           H
ATOM   1117  CB  ARG A  70      52.170  51.790  27.920  1.00  0.00           C
ATOM   1118  HB1 ARG A  70      52.870  52.310  27.270  1.00  0.00           H
ATOM   1119  HB2 ARG A  70      52.330  50.710  27.960  1.00  0.00           H
ATOM   1120  CG  ARG A  70      52.300  52.370  29.360  1.00  0.00           C
ATOM   1121  HG1 ARG A  70      51.440  51.940  29.880  1.00  0.00           H
ATOM   1122  HG2 ARG A  70      52.340  53.460  29.330  1.00  0.00           H
ATOM   1123  CD  ARG A  70      53.580  51.870  30.080  1.00  0.00           C
ATOM   1124  HD1 ARG A  70      53.370  50.810  30.230  1.00  0.00           H
ATOM   1125  HD2 ARG A  70      53.620  52.300  31.080  1.00  0.00           H
ATOM   1126  NE  ARG A  70      54.910  52.260  29.470  1.00  0.00           N
ATOM   1127  HE  ARG A  70      55.510  51.590  28.990  1.00  0.00           H
ATOM   1128  CZ  ARG A  70      55.450  53.480  29.550  1.00  0.00           C
ATOM   1129  NH1 ARG A  70      56.660  53.720  29.180  1.00  0.00           N
ATOM   1130 HH11 ARG A  70      57.280  52.980  28.870  1.00  0.00           H
ATOM   1131 HH12 ARG A  70      57.020  54.660  29.120  1.00  0.00           H
ATOM   1132  NH2 ARG A  70      54.800  54.490  30.030  1.00  0.00           N
ATOM   1133 HH21 ARG A  70      53.890  54.440  30.460  1.00  0.00           H
ATOM   1134 HH22 ARG A  70      55.320  55.330  30.250  1.00  0.00           H
ATOM   1135  C   ARG A  70      50.710  53.570  26.930  1.00  0.00           C
ATOM   1136  O   ARG A  70      50.460  54.570  27.650  1.00  0.00           O
ATOM   1137  N   ALA A  71      50.760  53.590  25.610  1.00  0.00           N
ATOM   1138  H   ALA A  71      50.900  52.700  25.150  1.00  0.00           H
ATOM   1139  CA  ALA A  71      50.690  54.910  24.870  1.00  0.00           C
ATOM   1140  HA  ALA A  71      51.130  55.660  25.540  1.00  0.00           H
ATOM   1141  CB  ALA A  71      51.570  54.750  23.640  1.00  0.00           C
ATOM   1142  HB1 ALA A  71      52.480  54.290  24.040  1.00  0.00           H
ATOM   1143  HB2 ALA A  71      51.040  54.170  22.900  1.00  0.00           H
ATOM   1144  HB3 ALA A  71      51.940  55.680  23.200  1.00  0.00           H
ATOM   1145  C   ALA A  71      49.270  55.370  24.620  1.00  0.00           C
ATOM   1146  O   ALA A  71      48.960  56.480  24.940  1.00  0.00           O
ATOM   1147  N   ILE A  72      48.380  54.470  24.160  1.00  0.00           N
ATOM   1148  H   ILE A  72      48.740  53.530  24.140  1.00  0.00           H
ATOM   1149  CA  ILE A  72      47.000  54.700  23.850  1.00  0.00           C
ATOM   1150  HA  ILE A  72      46.980  55.610  23.250  1.00  0.00           H
ATOM   1151  CB  ILE A  72      46.400  53.630  22.940  1.00  0.00           C
ATOM   1152  HB  ILE A  72      47.240  53.330  22.310  1.00  0.00           H
ATOM   1153  CG2 ILE A  72      45.980  52.340  23.690  1.00  0.00           C
ATOM   1154 HG21 ILE A  72      45.110  52.600  24.290  1.00  0.00           H
ATOM   1155 HG22 ILE A  72      45.830  51.500  23.020  1.00  0.00           H
ATOM   1156 HG23 ILE A  72      46.790  52.110  24.380  1.00  0.00           H
ATOM   1157  CG1 ILE A  72      45.230  54.190  21.930  1.00  0.00           C
ATOM   1158 HG11 ILE A  72      45.720  54.920  21.290  1.00  0.00           H
ATOM   1159 HG12 ILE A  72      44.430  54.590  22.560  1.00  0.00           H
ATOM   1160  CD  ILE A  72      44.490  53.330  20.900  1.00  0.00           C
ATOM   1161  HD1 ILE A  72      43.900  54.070  20.370  1.00  0.00           H
ATOM   1162  HD2 ILE A  72      45.170  52.830  20.210  1.00  0.00           H
ATOM   1163  HD3 ILE A  72      43.780  52.630  21.330  1.00  0.00           H
ATOM   1164  C   ILE A  72      46.250  55.090  25.120  1.00  0.00           C
ATOM   1165  O   ILE A  72      45.570  56.130  25.230  1.00  0.00           O
ATOM   1166  N   MET A  73      46.340  54.280  26.160  1.00  0.00           N
ATOM   1167  H   MET A  73      47.050  53.560  26.160  1.00  0.00           H
ATOM   1168  CA  MET A  73      45.690  54.410  27.410  1.00  0.00           C
ATOM   1169  HA  MET A  73      44.610  54.350  27.370  1.00  0.00           H
ATOM   1170  CB  MET A  73      46.270  53.330  28.290  1.00  0.00           C
ATOM   1171  HB1 MET A  73      47.350  53.440  28.220  1.00  0.00           H
ATOM   1172  HB2 MET A  73      46.040  52.330  27.940  1.00  0.00           H
ATOM   1173  CG  MET A  73      45.910  53.300  29.790  1.00  0.00           C
ATOM   1174  HG1 MET A  73      44.830  53.450  29.850  1.00  0.00           H
ATOM   1175  HG2 MET A  73      46.440  54.150  30.220  1.00  0.00           H
ATOM   1176  SD  MET A  73      46.580  51.800  30.680  1.00  0.00           S
ATOM   1177  CE  MET A  73      45.410  50.460  30.110  1.00  0.00           C
ATOM   1178  HE1 MET A  73      44.430  50.910  30.250  1.00  0.00           H
ATOM   1179  HE2 MET A  73      45.590  50.220  29.060  1.00  0.00           H
ATOM   1180  HE3 MET A  73      45.540  49.640  30.810  1.00  0.00           H
ATOM   1181  C   MET A  73      46.160  55.740  28.080  1.00  0.00           C
ATOM   1182  O   MET A  73      45.310  56.200  28.850  1.00  0.00           O
ATOM   1183  N   ASP A  74      47.320  56.350  27.710  1.00  0.00           N
ATOM   1184  H   ASP A  74      47.960  55.900  27.070  1.00  0.00           H
ATOM   1185  CA  ASP A  74      47.490  57.770  28.200  1.00  0.00           C
ATOM   1186  HA  ASP A  74      46.890  57.960  29.090  1.00  0.00           H
ATOM   1187  CB  ASP A  74      48.930  57.970  28.550  1.00  0.00           C
ATOM   1188  HB1 ASP A  74      49.560  57.920  27.670  1.00  0.00           H
ATOM   1189  HB2 ASP A  74      49.210  57.090  29.130  1.00  0.00           H
ATOM   1190  CG  ASP A  74      49.270  59.150  29.370  1.00  0.00           C
ATOM   1191  OD1 ASP A  74      49.000  59.180  30.610  1.00  0.00           O
ATOM   1192  OD2 ASP A  74      49.910  60.060  28.820  1.00  0.00           O
ATOM   1193  C   ASP A  74      47.130  58.880  27.130  1.00  0.00           C
ATOM   1194  O   ASP A  74      46.800  59.990  27.540  1.00  0.00           O
ATOM   1195  N   ARG A  75      47.170  58.570  25.840  1.00  0.00           N
ATOM   1196  H   ARG A  75      47.320  57.590  25.600  1.00  0.00           H
ATOM   1197  CA  ARG A  75      46.770  59.500  24.710  1.00  0.00           C
ATOM   1198  HA  ARG A  75      47.030  60.490  25.070  1.00  0.00           H
ATOM   1199  CB  ARG A  75      47.670  59.230  23.510  1.00  0.00           C
ATOM   1200  HB1 ARG A  75      47.330  58.320  23.010  1.00  0.00           H
ATOM   1201  HB2 ARG A  75      48.650  59.030  23.950  1.00  0.00           H
ATOM   1202  CG  ARG A  75      47.800  60.420  22.550  1.00  0.00           C
ATOM   1203  HG1 ARG A  75      46.810  60.720  22.210  1.00  0.00           H
ATOM   1204  HG2 ARG A  75      48.290  60.070  21.640  1.00  0.00           H
ATOM   1205  CD  ARG A  75      48.420  61.680  23.070  1.00  0.00           C
ATOM   1206  HD1 ARG A  75      49.270  61.540  23.730  1.00  0.00           H
ATOM   1207  HD2 ARG A  75      47.620  62.220  23.580  1.00  0.00           H
ATOM   1208  NE  ARG A  75      48.760   0.190  21.910  1.00  0.00           N
ATOM   1209  HE  ARG A  75      48.370  62.240  21.020  1.00  0.00           H
ATOM   1210  CZ  ARG A  75      49.270   1.430  21.920  1.00  0.00           C
ATOM   1211  NH1 ARG A  75      49.650   1.910  20.790  1.00  0.00           N
ATOM   1212 HH11 ARG A  75      49.490   1.410  19.930  1.00  0.00           H
ATOM   1213 HH12 ARG A  75      50.170   2.770  20.650  1.00  0.00           H
ATOM   1214  NH2 ARG A  75      49.490   2.150  22.970  1.00  0.00           N
ATOM   1215 HH21 ARG A  75      49.040   1.830  23.820  1.00  0.00           H
ATOM   1216 HH22 ARG A  75      49.920   3.070  22.940  1.00  0.00           H
ATOM   1217  C   ARG A  75      45.330  59.610  24.300  1.00  0.00           C
ATOM   1218  O   ARG A  75      44.860  60.690  23.990  1.00  0.00           O
ATOM   1219  N   HIS A  76      44.590  58.500  24.160  1.00  0.00           N
ATOM   1220  H   HIS A  76      45.040  57.680  24.540  1.00  0.00           H
ATOM   1221  CA  HIS A  76      43.240  58.320  23.690  1.00  0.00           C
ATOM   1222  HA  HIS A  76      42.730  59.280  23.650  1.00  0.00           H
ATOM   1223  CB  HIS A  76      43.240  57.780  22.230  1.00  0.00           C
ATOM   1224  HB1 HIS A  76      42.220  57.710  21.860  1.00  0.00           H
ATOM   1225  HB2 HIS A  76      43.560  56.740  22.230  1.00  0.00           H
ATOM   1226  CG  HIS A  76      43.970  58.650  21.300  1.00  0.00           C
ATOM   1227  ND1 HIS A  76      43.630  60.010  21.040  1.00  0.00           N
ATOM   1228  CE1 HIS A  76      44.640  60.520  20.360  1.00  0.00           C
ATOM   1229  HE1 HIS A  76      44.620  61.550  20.030  1.00  0.00           H
ATOM   1230  NE2 HIS A  76      45.650  59.610  20.110  1.00  0.00           N
ATOM   1231  HE2 HIS A  76      46.570  59.930  19.830  1.00  0.00           H
ATOM   1232  CD2 HIS A  76      45.150  58.380  20.690  1.00  0.00           C
ATOM   1233  HD2 HIS A  76      45.640  57.420  20.630  1.00  0.00           H
ATOM   1234  C   HIS A  76      42.440  57.430  24.650  1.00  0.00           C
ATOM   1235  O   HIS A  76      42.110  56.300  24.230  1.00  0.00           O
ATOM   1236  N   PRO A  77      42.230  57.790  25.900  1.00  0.00           N
ATOM   1237  CD  PRO A  77      42.650  59.030  26.570  1.00  0.00           C
ATOM   1238  HD1 PRO A  77      42.190  59.930  26.180  1.00  0.00           H
ATOM   1239  HD2 PRO A  77      43.740  59.060  26.480  1.00  0.00           H
ATOM   1240  CG  PRO A  77      42.310  58.920  28.040  1.00  0.00           C
ATOM   1241  HG1 PRO A  77      41.950  59.870  28.450  1.00  0.00           H
ATOM   1242  HG2 PRO A  77      43.180  58.650  28.640  1.00  0.00           H
ATOM   1243  CB  PRO A  77      41.340  57.810  28.140  1.00  0.00           C
ATOM   1244  HB1 PRO A  77      40.330  58.220  28.180  1.00  0.00           H
ATOM   1245  HB2 PRO A  77      41.470  57.240  29.060  1.00  0.00           H
ATOM   1246  CA  PRO A  77      41.610  56.910  26.910  1.00  0.00           C
ATOM   1247  HA  PRO A  77      42.410  56.210  27.140  1.00  0.00           H
ATOM   1248  C   PRO A  77      40.320  56.170  26.550  1.00  0.00           C
ATOM   1249  O   PRO A  77      40.230  55.010  26.920  1.00  0.00           O
ATOM   1250  N   GLU A  78      39.340  56.800  25.890  1.00  0.00           N
ATOM   1251  H   GLU A  78      39.540  57.670  25.420  1.00  0.00           H
ATOM   1252  CA  GLU A  78      38.080  56.220  25.520  1.00  0.00           C
ATOM   1253  HA  GLU A  78      37.480  55.820  26.340  1.00  0.00           H
ATOM   1254  CB  GLU A  78      37.270  57.310  24.890  1.00  0.00           C
ATOM   1255  HB1 GLU A  78      36.400  56.800  24.460  1.00  0.00           H
ATOM   1256  HB2 GLU A  78      37.840  57.850  24.150  1.00  0.00           H
ATOM   1257  CG  GLU A  78      36.720  58.380  25.870  1.00  0.00           C
ATOM   1258  HG1 GLU A  78      37.630  58.820  26.290  1.00  0.00           H
ATOM   1259  HG2 GLU A  78      36.310  57.870  26.740  1.00  0.00           H
ATOM   1260  CD  GLU A  78      35.680  59.270  25.200  1.00  0.00           C
ATOM   1261  OE1 GLU A  78      34.440  59.070  25.340  1.00  0.00           O
ATOM   1262  OE2 GLU A  78      36.140  60.200  24.500  1.00  0.00           O
ATOM   1263  C   GLU A  78      38.320  55.140  24.420  1.00  0.00           C
ATOM   1264  O   GLU A  78      37.660  54.090  24.460  1.00  0.00           O
ATOM   1265  N   SER A  79      39.340  55.310  23.610  1.00  0.00           N
ATOM   1266  H   SER A  79      39.990  56.070  23.750  1.00  0.00           H
ATOM   1267  CA  SER A  79      39.760  54.270  22.720  1.00  0.00           C
ATOM   1268  HA  SER A  79      38.870  53.980  22.150  1.00  0.00           H
ATOM   1269  CB  SER A  79      40.770  54.770  21.670  1.00  0.00           C
ATOM   1270  HB1 SER A  79      41.150  53.920  21.100  1.00  0.00           H
ATOM   1271  HB2 SER A  79      41.620  55.290  22.120  1.00  0.00           H
ATOM   1272  OG  SER A  79      40.330  55.650  20.700  1.00  0.00           O
ATOM   1273  HG  SER A  79      39.540  55.320  20.250  1.00  0.00           H
ATOM   1274  C   SER A  79      40.460  53.000  23.330  1.00  0.00           C
ATOM   1275  O   SER A  79      40.400  51.950  22.720  1.00  0.00           O
ATOM   1276  N   TRP A  80      40.890  53.090  24.630  1.00  0.00           N
ATOM   1277  H   TRP A  80      41.050  53.990  25.070  1.00  0.00           H
ATOM   1278  CA  TRP A  80      41.210  51.920  25.390  1.00  0.00           C
ATOM   1279  HA  TRP A  80      41.580  51.100  24.770  1.00  0.00           H
ATOM   1280  CB  TRP A  80      42.200  52.160  26.560  1.00  0.00           C
ATOM   1281  HB1 TRP A  80      41.650  52.750  27.290  1.00  0.00           H
ATOM   1282  HB2 TRP A  80      43.050  52.700  26.140  1.00  0.00           H
ATOM   1283  CG  TRP A  80      42.690  50.900  27.260  1.00  0.00           C
ATOM   1284  CD1 TRP A  80      42.290  50.500  28.490  1.00  0.00           C
ATOM   1285  HD1 TRP A  80      41.650  51.070  29.140  1.00  0.00           H
ATOM   1286  NE1 TRP A  80      42.640  49.200  28.700  1.00  0.00           N
ATOM   1287  HE1 TRP A  80      42.300  48.750  29.540  1.00  0.00           H
ATOM   1288  CE2 TRP A  80      43.220  48.670  27.610  1.00  0.00           C
ATOM   1289  CZ2 TRP A  80      43.590  47.360  27.270  1.00  0.00           C
ATOM   1290  HZ2 TRP A  80      43.460  46.580  28.000  1.00  0.00           H
ATOM   1291  CH2 TRP A  80      43.780  47.050  25.900  1.00  0.00           C
ATOM   1292  HH2 TRP A  80      43.860  46.030  25.550  1.00  0.00           H
ATOM   1293  CZ3 TRP A  80      43.980  48.130  25.000  1.00  0.00           C
ATOM   1294  HZ3 TRP A  80      44.270  47.870  23.990  1.00  0.00           H
ATOM   1295  CE3 TRP A  80      43.670  49.450  25.310  1.00  0.00           C
ATOM   1296  HE3 TRP A  80      43.660  50.270  24.610  1.00  0.00           H
ATOM   1297  CD2 TRP A  80      43.150  49.700  26.630  1.00  0.00           C
ATOM   1298  C   TRP A  80      39.950  51.280  25.980  1.00  0.00           C
ATOM   1299  O   TRP A  80      39.800  50.060  25.890  1.00  0.00           O
ATOM   1300  N   LYS A  81      39.000  52.070  26.470  1.00  0.00           N
ATOM   1301  H   LYS A  81      39.100  53.070  26.560  1.00  0.00           H
ATOM   1302  CA  LYS A  81      37.760  51.520  27.010  1.00  0.00           C
ATOM   1303  HA  LYS A  81      38.130  50.780  27.710  1.00  0.00           H
ATOM   1304  CB  LYS A  81      37.010  52.710  27.670  1.00  0.00           C
ATOM   1305  HB1 LYS A  81      36.720  53.430  26.920  1.00  0.00           H
ATOM   1306  HB2 LYS A  81      37.690  53.260  28.330  1.00  0.00           H
ATOM   1307  CG  LYS A  81      35.980  52.160  28.660  1.00  0.00           C
ATOM   1308  HG1 LYS A  81      36.300  51.450  29.410  1.00  0.00           H
ATOM   1309  HG2 LYS A  81      35.140  51.750  28.110  1.00  0.00           H
ATOM   1310  CD  LYS A  81      35.340  53.200  29.570  1.00  0.00           C
ATOM   1311  HD1 LYS A  81      34.880  53.990  28.980  1.00  0.00           H
ATOM   1312  HD2 LYS A  81      36.000  53.450  30.400  1.00  0.00           H
ATOM   1313  CE  LYS A  81      34.210  52.580  30.390  1.00  0.00           C
ATOM   1314  HE1 LYS A  81      34.660  51.700  30.860  1.00  0.00           H
ATOM   1315  HE2 LYS A  81      33.410  52.320  29.690  1.00  0.00           H
ATOM   1316  NZ  LYS A  81      33.650  53.390  31.480  1.00  0.00           N
ATOM   1317  HZ1 LYS A  81      34.250  53.370  32.300  1.00  0.00           H
ATOM   1318  HZ2 LYS A  81      33.520  54.350  31.200  1.00  0.00           H
ATOM   1319  HZ3 LYS A  81      32.770  53.030  31.840  1.00  0.00           H
ATOM   1320  C   LYS A  81      36.890  50.880  25.900  1.00  0.00           C
ATOM   1321  O   LYS A  81      36.460  49.730  26.060  1.00  0.00           O
ATOM   1322  N   GLN A  82      36.870  51.430  24.670  1.00  0.00           N
ATOM   1323  H   GLN A  82      37.300  52.330  24.540  1.00  0.00           H
ATOM   1324  CA  GLN A  82      36.160  50.890  23.470  1.00  0.00           C
ATOM   1325  HA  GLN A  82      35.130  50.700  23.780  1.00  0.00           H
ATOM   1326  CB  GLN A  82      36.140  51.900  22.270  1.00  0.00           C
ATOM   1327  HB1 GLN A  82      35.740  51.420  21.370  1.00  0.00           H
ATOM   1328  HB2 GLN A  82      37.170  52.220  22.160  1.00  0.00           H
ATOM   1329  CG  GLN A  82      35.190  53.080  22.640  1.00  0.00           C
ATOM   1330  HG1 GLN A  82      35.360  53.260  23.700  1.00  0.00           H
ATOM   1331  HG2 GLN A  82      34.150  52.790  22.450  1.00  0.00           H
ATOM   1332  CD  GLN A  82      35.440  54.470  22.030  1.00  0.00           C
ATOM   1333  OE1 GLN A  82      36.060  54.670  21.010  1.00  0.00           O
ATOM   1334  NE2 GLN A  82      34.930  55.490  22.620  1.00  0.00           N
ATOM   1335 HE21 GLN A  82      34.380  55.420  23.460  1.00  0.00           H
ATOM   1336 HE22 GLN A  82      35.030  56.340  22.070  1.00  0.00           H
ATOM   1337  C   GLN A  82      36.750  49.530  23.050  1.00  0.00           C
ATOM   1338  O   GLN A  82      36.030  48.610  22.670  1.00  0.00           O
ATOM   1339  N   LEU A  83      38.070  49.370  23.070  1.00  0.00           N
ATOM   1340  H   LEU A  83      38.570  50.150  23.470  1.00  0.00           H
ATOM   1341  CA  LEU A  83      38.820  48.110  22.780  1.00  0.00           C
ATOM   1342  HA  LEU A  83      38.510  47.730  21.800  1.00  0.00           H
ATOM   1343  CB  LEU A  83      40.290  48.590  22.640  1.00  0.00           C
ATOM   1344  HB1 LEU A  83      40.690  48.990  23.580  1.00  0.00           H
ATOM   1345  HB2 LEU A  83      40.330  49.460  21.990  1.00  0.00           H
ATOM   1346  CG  LEU A  83      41.110  47.530  21.920  1.00  0.00           C
ATOM   1347  HG  LEU A  83      40.440  47.240  21.120  1.00  0.00           H
ATOM   1348  CD1 LEU A  83      42.380  48.180  21.280  1.00  0.00           C
ATOM   1349 HD11 LEU A  83      42.890  48.660  22.110  1.00  0.00           H
ATOM   1350 HD12 LEU A  83      42.970  47.380  20.840  1.00  0.00           H
ATOM   1351 HD13 LEU A  83      42.100  48.870  20.480  1.00  0.00           H
ATOM   1352  CD2 LEU A  83      41.630  46.400  22.790  1.00  0.00           C
ATOM   1353 HD21 LEU A  83      42.330  46.850  23.490  1.00  0.00           H
ATOM   1354 HD22 LEU A  83      40.800  45.930  23.320  1.00  0.00           H
ATOM   1355 HD23 LEU A  83      42.250  45.760  22.170  1.00  0.00           H
ATOM   1356  C   LEU A  83      38.610  47.080  23.830  1.00  0.00           C
ATOM   1357  O   LEU A  83      38.350  45.980  23.440  1.00  0.00           O
ATOM   1358  N   THR A  84      38.470  47.470  25.120  1.00  0.00           N
ATOM   1359  H   THR A  84      38.690  48.430  25.330  1.00  0.00           H
ATOM   1360  CA  THR A  84      37.980  46.510  26.200  1.00  0.00           C
ATOM   1361  HA  THR A  84      38.630  45.650  26.010  1.00  0.00           H
ATOM   1362  CB  THR A  84      38.190  46.970  27.600  1.00  0.00           C
ATOM   1363  HB  THR A  84      37.330  47.590  27.870  1.00  0.00           H
ATOM   1364  CG2 THR A  84      38.340  45.870  28.580  1.00  0.00           C
ATOM   1365 HG21 THR A  84      39.140  45.200  28.280  1.00  0.00           H
ATOM   1366 HG22 THR A  84      38.580  46.260  29.570  1.00  0.00           H
ATOM   1367 HG23 THR A  84      37.390  45.350  28.680  1.00  0.00           H
ATOM   1368  OG1 THR A  84      39.450  47.600  27.770  1.00  0.00           O
ATOM   1369  HG1 THR A  84      39.530  48.280  27.100  1.00  0.00           H
ATOM   1370  C   THR A  84      36.540  46.000  25.920  1.00  0.00           C
ATOM   1371  O   THR A  84      36.350  44.790  25.880  1.00  0.00           O
ATOM   1372  N   GLY A  85      35.620  46.950  25.630  1.00  0.00           N
ATOM   1373  H   GLY A  85      35.840  47.930  25.700  1.00  0.00           H
ATOM   1374  CA  GLY A  85      34.290  46.460  25.250  1.00  0.00           C
ATOM   1375  HA1 GLY A  85      33.770  47.390  25.020  1.00  0.00           H
ATOM   1376  HA2 GLY A  85      33.840  45.870  26.040  1.00  0.00           H
ATOM   1377  C   GLY A  85      34.130  45.680  23.950  1.00  0.00           C
ATOM   1378  O   GLY A  85      33.120  45.020  23.830  1.00  0.00           O
ATOM   1379  N   LYS A  86      35.080  45.880  23.050  1.00  0.00           N
ATOM   1380  H   LYS A  86      35.890  46.470  23.160  1.00  0.00           H
ATOM   1381  CA  LYS A  86      34.980  45.270  21.660  1.00  0.00           C
ATOM   1382  HA  LYS A  86      33.930  45.280  21.390  1.00  0.00           H
ATOM   1383  CB  LYS A  86      35.610  46.310  20.710  1.00  0.00           C
ATOM   1384  HB1 LYS A  86      36.620  46.580  21.010  1.00  0.00           H
ATOM   1385  HB2 LYS A  86      34.970  47.200  20.690  1.00  0.00           H
ATOM   1386  CG  LYS A  86      35.600  45.970  19.210  1.00  0.00           C
ATOM   1387  HG1 LYS A  86      36.320  45.180  18.980  1.00  0.00           H
ATOM   1388  HG2 LYS A  86      36.000  46.810  18.640  1.00  0.00           H
ATOM   1389  CD  LYS A  86      34.190  45.540  18.690  1.00  0.00           C
ATOM   1390  HD1 LYS A  86      33.410  46.260  18.970  1.00  0.00           H
ATOM   1391  HD2 LYS A  86      33.910  44.620  19.200  1.00  0.00           H
ATOM   1392  CE  LYS A  86      34.220  45.280  17.130  1.00  0.00           C
ATOM   1393  HE1 LYS A  86      34.420  44.220  17.040  1.00  0.00           H
ATOM   1394  HE2 LYS A  86      35.050  45.830  16.690  1.00  0.00           H
ATOM   1395  NZ  LYS A  86      32.900  45.530  16.450  1.00  0.00           N
ATOM   1396  HZ1 LYS A  86      32.990  45.440  15.450  1.00  0.00           H
ATOM   1397  HZ2 LYS A  86      32.250  44.780  16.590  1.00  0.00           H
ATOM   1398  HZ3 LYS A  86      32.450  46.400  16.700  1.00  0.00           H
ATOM   1399  C   LYS A  86      35.520  43.810  21.580  1.00  0.00           C
ATOM   1400  O   LYS A  86      35.060  43.030  20.750  1.00  0.00           O
ATOM   1401  N   PHE A  87      36.420  43.520  22.480  1.00  0.00           N
ATOM   1402  H   PHE A  87      36.720  44.260  23.100  1.00  0.00           H
ATOM   1403  CA  PHE A  87      36.910  42.080  22.690  1.00  0.00           C
ATOM   1404  HA  PHE A  87      36.340  41.380  22.080  1.00  0.00           H
ATOM   1405  CB  PHE A  87      38.320  42.020  22.260  1.00  0.00           C
ATOM   1406  HB1 PHE A  87      38.630  40.980  22.230  1.00  0.00           H
ATOM   1407  HB2 PHE A  87      38.920  42.620  22.940  1.00  0.00           H
ATOM   1408  CG  PHE A  87      38.570  42.710  20.900  1.00  0.00           C
ATOM   1409  CD1 PHE A  87      38.120  42.100  19.740  1.00  0.00           C
ATOM   1410  HD1 PHE A  87      37.770  41.090  19.710  1.00  0.00           H
ATOM   1411  CE1 PHE A  87      38.210  42.770  18.490  1.00  0.00           C
ATOM   1412  HE1 PHE A  87      37.710  42.380  17.620  1.00  0.00           H
ATOM   1413  CZ  PHE A  87      38.600  44.150  18.500  1.00  0.00           C
ATOM   1414  HZ  PHE A  87      38.720  44.650  17.550  1.00  0.00           H
ATOM   1415  CE2 PHE A  87      39.040  44.810  19.650  1.00  0.00           C
ATOM   1416  HE2 PHE A  87      39.480  45.800  19.630  1.00  0.00           H
ATOM   1417  CD2 PHE A  87      39.000  44.060  20.840  1.00  0.00           C
ATOM   1418  HD2 PHE A  87      39.260  44.410  21.830  1.00  0.00           H
ATOM   1419  C   PHE A  87      36.700  41.480  24.070  1.00  0.00           C
ATOM   1420  O   PHE A  87      36.990  40.270  24.220  1.00  0.00           O
ATOM   1421  N   ASP A  88      36.210  42.160  25.080  1.00  0.00           N
ATOM   1422  H   ASP A  88      36.290  43.160  24.970  1.00  0.00           H
ATOM   1423  CA  ASP A  88      35.800  41.580  26.380  1.00  0.00           C
ATOM   1424  HA  ASP A  88      35.470  40.560  26.190  1.00  0.00           H
ATOM   1425  CB  ASP A  88      37.080  41.260  27.310  1.00  0.00           C
ATOM   1426  HB1 ASP A  88      37.540  42.220  27.530  1.00  0.00           H
ATOM   1427  HB2 ASP A  88      37.870  40.740  26.770  1.00  0.00           H
ATOM   1428  CG  ASP A  88      36.680  40.630  28.650  1.00  0.00           C
ATOM   1429  OD1 ASP A  88      35.510  40.350  28.960  1.00  0.00           O
ATOM   1430  OD2 ASP A  88      37.540  40.420  29.500  1.00  0.00           O
ATOM   1431  C   ASP A  88      34.660  42.440  26.970  1.00  0.00           C
ATOM   1432  O   ASP A  88      34.890  43.170  27.980  1.00  0.00           O
ATOM   1433  N   PRO A  89      33.470  42.240  26.440  1.00  0.00           N
ATOM   1434  CD  PRO A  89      33.030  41.450  25.250  1.00  0.00           C
ATOM   1435  HD1 PRO A  89      33.250  40.380  25.290  1.00  0.00           H
ATOM   1436  HD2 PRO A  89      33.380  42.010  24.380  1.00  0.00           H
ATOM   1437  CG  PRO A  89      31.490  41.520  25.320  1.00  0.00           C
ATOM   1438  HG1 PRO A  89      31.060  40.780  26.000  1.00  0.00           H
ATOM   1439  HG2 PRO A  89      31.050  41.410  24.330  1.00  0.00           H
ATOM   1440  CB  PRO A  89      31.220  42.930  25.900  1.00  0.00           C
ATOM   1441  HB1 PRO A  89      30.190  43.070  26.230  1.00  0.00           H
ATOM   1442  HB2 PRO A  89      31.390  43.680  25.130  1.00  0.00           H
ATOM   1443  CA  PRO A  89      32.300  42.930  27.000  1.00  0.00           C
ATOM   1444  HA  PRO A  89      32.600  43.970  27.130  1.00  0.00           H
ATOM   1445  C   PRO A  89      31.740  42.430  28.330  1.00  0.00           C
ATOM   1446  O   PRO A  89      30.800  43.080  28.870  1.00  0.00           O
ATOM   1447  N   GLU A  90      32.240  41.270  28.870  1.00  0.00           N
ATOM   1448  H   GLU A  90      32.990  40.800  28.380  1.00  0.00           H
ATOM   1449  CA  GLU A  90      31.720  40.710  30.160  1.00  0.00           C
ATOM   1450  HA  GLU A  90      30.900  41.320  30.530  1.00  0.00           H
ATOM   1451  CB  GLU A  90      31.300  39.210  30.030  1.00  0.00           C
ATOM   1452  HB1 GLU A  90      31.010  38.910  31.040  1.00  0.00           H
ATOM   1453  HB2 GLU A  90      32.210  38.650  29.790  1.00  0.00           H
ATOM   1454  CG  GLU A  90      30.200  39.040  29.030  1.00  0.00           C
ATOM   1455  HG1 GLU A  90      30.650  39.270  28.060  1.00  0.00           H
ATOM   1456  HG2 GLU A  90      29.380  39.690  29.330  1.00  0.00           H
ATOM   1457  CD  GLU A  90      29.550  37.640  29.080  1.00  0.00           C
ATOM   1458  OE1 GLU A  90      30.330  36.700  29.320  1.00  0.00           O
ATOM   1459  OE2 GLU A  90      28.300  37.480  28.980  1.00  0.00           O
ATOM   1460  C   GLU A  90      32.780  40.840  31.340  1.00  0.00           C
ATOM   1461  O   GLU A  90      32.540  40.310  32.430  1.00  0.00           O
ATOM   1462  N   ASP A  91      33.860  41.610  31.140  1.00  0.00           N
ATOM   1463  H   ASP A  91      34.050  41.810  30.170  1.00  0.00           H
ATOM   1464  CA  ASP A  91      35.050  41.610  31.990  1.00  0.00           C
ATOM   1465  HA  ASP A  91      35.900  42.030  31.440  1.00  0.00           H
ATOM   1466  CB  ASP A  91      34.840  42.660  33.140  1.00  0.00           C
ATOM   1467  HB1 ASP A  91      35.800  42.850  33.610  1.00  0.00           H
ATOM   1468  HB2 ASP A  91      34.120  42.130  33.760  1.00  0.00           H
ATOM   1469  CG  ASP A  91      34.210  43.980  32.710  1.00  0.00           C
ATOM   1470  OD1 ASP A  91      33.020  44.160  33.060  1.00  0.00           O
ATOM   1471  OD2 ASP A  91      34.820  44.900  32.160  1.00  0.00           O
ATOM   1472  C   ASP A  91      35.540  40.230  32.500  1.00  0.00           C
ATOM   1473  O   ASP A  91      36.010  40.050  33.610  1.00  0.00           O
ATOM   1474  N   LYS A  92      35.510  39.180  31.600  1.00  0.00           N
ATOM   1475  H   LYS A  92      35.260  39.450  30.660  1.00  0.00           H
ATOM   1476  CA  LYS A  92      35.770  37.730  32.000  1.00  0.00           C
ATOM   1477  HA  LYS A  92      35.240  37.580  32.940  1.00  0.00           H
ATOM   1478  CB  LYS A  92      35.250  36.700  30.970  1.00  0.00           C
ATOM   1479  HB1 LYS A  92      36.020  36.740  30.190  1.00  0.00           H
ATOM   1480  HB2 LYS A  92      34.300  37.060  30.560  1.00  0.00           H
ATOM   1481  CG  LYS A  92      35.080  35.320  31.430  1.00  0.00           C
ATOM   1482  HG1 LYS A  92      34.280  35.320  32.170  1.00  0.00           H
ATOM   1483  HG2 LYS A  92      36.010  35.000  31.890  1.00  0.00           H
ATOM   1484  CD  LYS A  92      34.780  34.360  30.300  1.00  0.00           C
ATOM   1485  HD1 LYS A  92      35.720  33.950  29.960  1.00  0.00           H
ATOM   1486  HD2 LYS A  92      34.510  35.000  29.460  1.00  0.00           H
ATOM   1487  CE  LYS A  92      33.780  33.310  30.700  1.00  0.00           C
ATOM   1488  HE1 LYS A  92      33.930  32.950  31.720  1.00  0.00           H
ATOM   1489  HE2 LYS A  92      33.960  32.450  30.070  1.00  0.00           H
ATOM   1490  NZ  LYS A  92      32.380  33.760  30.640  1.00  0.00           N
ATOM   1491  HZ1 LYS A  92      32.230  34.390  31.420  1.00  0.00           H
ATOM   1492  HZ2 LYS A  92      32.220  34.320  29.820  1.00  0.00           H
ATOM   1493  HZ3 LYS A  92      31.710  33.000  30.680  1.00  0.00           H
ATOM   1494  C   LYS A  92      37.210  37.400  32.400  1.00  0.00           C
ATOM   1495  O   LYS A  92      37.430  36.660  33.350  1.00  0.00           O
ATOM   1496  N   HIS A  93      38.180  38.000  31.710  1.00  0.00           N
ATOM   1497  H   HIS A  93      37.870  38.540  30.910  1.00  0.00           H
ATOM   1498  CA  HIS A  93      39.610  37.960  32.060  1.00  0.00           C
ATOM   1499  HA  HIS A  93      39.780  37.490  33.030  1.00  0.00           H
ATOM   1500  CB  HIS A  93      40.280  36.930  31.140  1.00  0.00           C
ATOM   1501  HB1 HIS A  93      41.310  36.810  31.450  1.00  0.00           H
ATOM   1502  HB2 HIS A  93      40.300  37.340  30.130  1.00  0.00           H
ATOM   1503  CG  HIS A  93      39.740  35.510  30.980  1.00  0.00           C
ATOM   1504  ND1 HIS A  93      40.220  34.460  31.850  1.00  0.00           N
ATOM   1505  CE1 HIS A  93      39.670  33.330  31.350  1.00  0.00           C
ATOM   1506  HE1 HIS A  93      39.830  32.390  31.860  1.00  0.00           H
ATOM   1507  NE2 HIS A  93      38.840  33.610  30.340  1.00  0.00           N
ATOM   1508  HE2 HIS A  93      38.240  32.950  29.880  1.00  0.00           H
ATOM   1509  CD2 HIS A  93      38.830  34.990  30.140  1.00  0.00           C
ATOM   1510  HD2 HIS A  93      38.380  35.520  29.310  1.00  0.00           H
ATOM   1511  C   HIS A  93      40.370  39.350  32.220  1.00  0.00           C
ATOM   1512  O   HIS A  93      41.540  39.480  31.920  1.00  0.00           O
ATOM   1513  N   LYS A  94      39.610  40.350  32.680  1.00  0.00           N
ATOM   1514  H   LYS A  94      38.680  40.100  32.990  1.00  0.00           H
ATOM   1515  CA  LYS A  94      40.020  41.780  32.890  1.00  0.00           C
ATOM   1516  HA  LYS A  94      40.450  42.230  32.000  1.00  0.00           H
ATOM   1517  CB  LYS A  94      38.720  42.580  33.190  1.00  0.00           C
ATOM   1518  HB1 LYS A  94      38.290  42.230  34.120  1.00  0.00           H
ATOM   1519  HB2 LYS A  94      38.010  42.510  32.360  1.00  0.00           H
ATOM   1520  CG  LYS A  94      38.960  44.100  33.410  1.00  0.00           C
ATOM   1521  HG1 LYS A  94      39.640  44.220  34.250  1.00  0.00           H
ATOM   1522  HG2 LYS A  94      38.010  44.510  33.750  1.00  0.00           H
ATOM   1523  CD  LYS A  94      39.260  44.880  32.180  1.00  0.00           C
ATOM   1524  HD1 LYS A  94      38.500  44.760  31.420  1.00  0.00           H
ATOM   1525  HD2 LYS A  94      40.250  44.480  31.950  1.00  0.00           H
ATOM   1526  CE  LYS A  94      39.580  46.340  32.470  1.00  0.00           C
ATOM   1527  HE1 LYS A  94      38.740  46.730  33.050  1.00  0.00           H
ATOM   1528  HE2 LYS A  94      39.590  46.910  31.540  1.00  0.00           H
ATOM   1529  NZ  LYS A  94      40.780  46.680  33.240  1.00  0.00           N
ATOM   1530  HZ1 LYS A  94      40.760  47.680  33.330  1.00  0.00           H
ATOM   1531  HZ2 LYS A  94      40.770  46.450  34.220  1.00  0.00           H
ATOM   1532  HZ3 LYS A  94      41.660  46.380  32.860  1.00  0.00           H
ATOM   1533  C   LYS A  94      41.080  42.030  34.000  1.00  0.00           C
ATOM   1534  O   LYS A  94      42.090  42.650  33.710  1.00  0.00           O
ATOM   1535  N   ASP A  95      40.950  41.370  35.130  1.00  0.00           N
ATOM   1536  H   ASP A  95      40.130  40.800  35.270  1.00  0.00           H
ATOM   1537  CA  ASP A  95      41.850  41.390  36.240  1.00  0.00           C
ATOM   1538  HA  ASP A  95      42.140  42.430  36.340  1.00  0.00           H
ATOM   1539  CB  ASP A  95      41.160  40.800  37.450  1.00  0.00           C
ATOM   1540  HB1 ASP A  95      41.860  40.680  38.280  1.00  0.00           H
ATOM   1541  HB2 ASP A  95      40.920  39.770  37.190  1.00  0.00           H
ATOM   1542  CG  ASP A  95      39.880  41.510  37.830  1.00  0.00           C
ATOM   1543  OD1 ASP A  95      38.790  40.860  37.770  1.00  0.00           O
ATOM   1544  OD2 ASP A  95      39.990  42.740  38.160  1.00  0.00           O
ATOM   1545  C   ASP A  95      43.170  40.590  35.920  1.00  0.00           C
ATOM   1546  O   ASP A  95      44.180  40.730  36.630  1.00  0.00           O
ATOM   1547  N   ASP A  96      43.140  39.720  34.870  1.00  0.00           N
ATOM   1548  H   ASP A  96      42.270  39.630  34.370  1.00  0.00           H
ATOM   1549  CA  ASP A  96      44.290  39.000  34.350  1.00  0.00           C
ATOM   1550  HA  ASP A  96      45.100  38.890  35.070  1.00  0.00           H
ATOM   1551  CB  ASP A  96      43.860  37.610  33.950  1.00  0.00           C
ATOM   1552  HB1 ASP A  96      44.730  37.100  33.550  1.00  0.00           H
ATOM   1553  HB2 ASP A  96      43.120  37.630  33.150  1.00  0.00           H
ATOM   1554  CG  ASP A  96      43.220  36.800  35.160  1.00  0.00           C
ATOM   1555  OD1 ASP A  96      43.750  36.990  36.260  1.00  0.00           O
ATOM   1556  OD2 ASP A  96      42.390  35.960  34.910  1.00  0.00           O
ATOM   1557  C   ASP A  96      45.060  39.720  33.200  1.00  0.00           C
ATOM   1558  O   ASP A  96      46.270  39.690  33.130  1.00  0.00           O
ATOM   1559  N   PHE A  97      44.340  40.430  32.360  1.00  0.00           N
ATOM   1560  H   PHE A  97      43.340  40.520  32.430  1.00  0.00           H
ATOM   1561  CA  PHE A  97      44.980  41.400  31.440  1.00  0.00           C
ATOM   1562  HA  PHE A  97      45.800  40.890  30.930  1.00  0.00           H
ATOM   1563  CB  PHE A  97      44.010  41.750  30.270  1.00  0.00           C
ATOM   1564  HB1 PHE A  97      43.380  42.540  30.680  1.00  0.00           H
ATOM   1565  HB2 PHE A  97      43.360  40.940  29.940  1.00  0.00           H
ATOM   1566  CG  PHE A  97      44.560  42.380  29.040  1.00  0.00           C
ATOM   1567  CD1 PHE A  97      44.850  43.750  29.040  1.00  0.00           C
ATOM   1568  HD1 PHE A  97      44.540  44.430  29.820  1.00  0.00           H
ATOM   1569  CE1 PHE A  97      45.410  44.390  27.880  1.00  0.00           C
ATOM   1570  HE1 PHE A  97      45.640  45.440  27.840  1.00  0.00           H
ATOM   1571  CZ  PHE A  97      45.570  43.600  26.710  1.00  0.00           C
ATOM   1572  HZ  PHE A  97      45.990  44.050  25.830  1.00  0.00           H
ATOM   1573  CE2 PHE A  97      45.240  42.280  26.690  1.00  0.00           C
ATOM   1574  HE2 PHE A  97      45.200  41.700  25.780  1.00  0.00           H
ATOM   1575  CD2 PHE A  97      44.670  41.650  27.820  1.00  0.00           C
ATOM   1576  HD2 PHE A  97      44.340  40.620  27.820  1.00  0.00           H
ATOM   1577  C   PHE A  97      45.520  42.710  32.080  1.00  0.00           C
ATOM   1578  O   PHE A  97      46.660  43.030  31.810  1.00  0.00           O
ATOM   1579  N   ASP A  98      44.860  43.230  33.100  1.00  0.00           N
ATOM   1580  H   ASP A  98      43.910  42.870  33.150  1.00  0.00           H
ATOM   1581  CA  ASP A  98      45.460  44.130  34.070  1.00  0.00           C
ATOM   1582  HA  ASP A  98      45.610  45.090  33.570  1.00  0.00           H
ATOM   1583  CB  ASP A  98      44.410  44.450  35.200  1.00  0.00           C
ATOM   1584  HB1 ASP A  98      44.860  45.240  35.810  1.00  0.00           H
ATOM   1585  HB2 ASP A  98      44.130  43.610  35.840  1.00  0.00           H
ATOM   1586  CG  ASP A  98      43.150  45.130  34.620  1.00  0.00           C
ATOM   1587  OD1 ASP A  98      43.140  45.660  33.460  1.00  0.00           O
ATOM   1588  OD2 ASP A  98      42.150  45.230  35.430  1.00  0.00           O
ATOM   1589  C   ASP A  98      46.860  43.690  34.690  1.00  0.00           C
ATOM   1590  O   ASP A  98      47.810  44.460  34.840  1.00  0.00           O
ATOM   1591  N   LYS A  99      47.070  42.390  34.900  1.00  0.00           N
ATOM   1592  H   LYS A  99      46.410  41.700  34.580  1.00  0.00           H
ATOM   1593  CA  LYS A  99      48.310  41.800  35.490  1.00  0.00           C
ATOM   1594  HA  LYS A  99      48.620  42.450  36.310  1.00  0.00           H
ATOM   1595  CB  LYS A  99      47.910  40.460  36.110  1.00  0.00           C
ATOM   1596  HB1 LYS A  99      48.040  39.670  35.360  1.00  0.00           H
ATOM   1597  HB2 LYS A  99      46.850  40.520  36.370  1.00  0.00           H
ATOM   1598  CG  LYS A  99      48.880  40.100  37.270  1.00  0.00           C
ATOM   1599  HG1 LYS A  99      48.460  40.620  38.140  1.00  0.00           H
ATOM   1600  HG2 LYS A  99      49.930  40.360  37.140  1.00  0.00           H
ATOM   1601  CD  LYS A  99      48.660  38.590  37.480  1.00  0.00           C
ATOM   1602  HD1 LYS A  99      48.860  38.120  36.520  1.00  0.00           H
ATOM   1603  HD2 LYS A  99      47.600  38.480  37.690  1.00  0.00           H
ATOM   1604  CE  LYS A  99      49.570  38.040  38.600  1.00  0.00           C
ATOM   1605  HE1 LYS A  99      49.370  38.640  39.490  1.00  0.00           H
ATOM   1606  HE2 LYS A  99      50.560  38.290  38.220  1.00  0.00           H
ATOM   1607  NZ  LYS A  99      49.340  36.590  38.960  1.00  0.00           N
ATOM   1608  HZ1 LYS A  99      49.410  36.050  38.110  1.00  0.00           H
ATOM   1609  HZ2 LYS A  99      50.070  36.240  39.580  1.00  0.00           H
ATOM   1610  HZ3 LYS A  99      48.460  36.390  39.410  1.00  0.00           H
ATOM   1611  C   LYS A  99      49.420  41.630  34.510  1.00  0.00           C
ATOM   1612  O   LYS A  99      50.590  41.500  34.900  1.00  0.00           O
ATOM   1613  N   PHE A 100      49.090  41.650  33.190  1.00  0.00           N
ATOM   1614  H   PHE A 100      48.120  41.840  33.000  1.00  0.00           H
ATOM   1615  CA  PHE A 100      50.040  41.650  32.130  1.00  0.00           C
ATOM   1616  HA  PHE A 100      50.950  41.120  32.390  1.00  0.00           H
ATOM   1617  CB  PHE A 100      49.490  40.890  30.920  1.00  0.00           C
ATOM   1618  HB1 PHE A 100      48.400  40.850  30.910  1.00  0.00           H
ATOM   1619  HB2 PHE A 100      49.720  39.830  30.980  1.00  0.00           H
ATOM   1620  CG  PHE A 100      49.840  41.510  29.560  1.00  0.00           C
ATOM   1621  CD1 PHE A 100      49.000  42.460  28.960  1.00  0.00           C
ATOM   1622  HD1 PHE A 100      47.990  42.670  29.270  1.00  0.00           H
ATOM   1623  CE1 PHE A 100      49.470  43.050  27.850  1.00  0.00           C
ATOM   1624  HE1 PHE A 100      48.770  43.630  27.260  1.00  0.00           H
ATOM   1625  CZ  PHE A 100      50.730  42.800  27.310  1.00  0.00           C
ATOM   1626  HZ  PHE A 100      51.070  43.160  26.350  1.00  0.00           H
ATOM   1627  CE2 PHE A 100      51.540  41.800  27.930  1.00  0.00           C
ATOM   1628  HE2 PHE A 100      52.450  41.500  27.430  1.00  0.00           H
ATOM   1629  CD2 PHE A 100      51.170  41.190  29.080  1.00  0.00           C
ATOM   1630  HD2 PHE A 100      51.910  40.630  29.650  1.00  0.00           H
ATOM   1631  C   PHE A 100      50.510  43.090  31.780  1.00  0.00           C
ATOM   1632  O   PHE A 100      51.670  43.310  31.540  1.00  0.00           O
ATOM   1633  N   LEU A 101      49.610  44.040  31.900  1.00  0.00           N
ATOM   1634  H   LEU A 101      48.640  43.760  31.990  1.00  0.00           H
ATOM   1635  CA  LEU A 101      49.860  45.520  31.750  1.00  0.00           C
ATOM   1636  HA  LEU A 101      50.230  45.750  30.750  1.00  0.00           H
ATOM   1637  CB  LEU A 101      48.490  46.230  31.820  1.00  0.00           C
ATOM   1638  HB1 LEU A 101      48.640  47.230  32.200  1.00  0.00           H
ATOM   1639  HB2 LEU A 101      47.860  45.740  32.570  1.00  0.00           H
ATOM   1640  CG  LEU A 101      47.740  46.270  30.460  1.00  0.00           C
ATOM   1641  HG  LEU A 101      47.620  45.280  30.030  1.00  0.00           H
ATOM   1642  CD1 LEU A 101      46.280  46.740  30.660  1.00  0.00           C
ATOM   1643 HD11 LEU A 101      45.680  45.920  31.050  1.00  0.00           H
ATOM   1644 HD12 LEU A 101      46.140  47.540  31.390  1.00  0.00           H
ATOM   1645 HD13 LEU A 101      45.890  47.010  29.680  1.00  0.00           H
ATOM   1646  CD2 LEU A 101      48.420  47.250  29.430  1.00  0.00           C
ATOM   1647 HD21 LEU A 101      49.430  47.460  29.770  1.00  0.00           H
ATOM   1648 HD22 LEU A 101      48.400  46.850  28.420  1.00  0.00           H
ATOM   1649 HD23 LEU A 101      47.890  48.200  29.380  1.00  0.00           H
ATOM   1650  C   LEU A 101      50.770  46.130  32.770  1.00  0.00           C
ATOM   1651  O   LEU A 101      51.590  46.990  32.450  1.00  0.00           O
ATOM   1652  N   ALA A 102      50.620  45.830  34.010  1.00  0.00           N
ATOM   1653  H   ALA A 102      49.800  45.270  34.200  1.00  0.00           H
ATOM   1654  CA  ALA A 102      51.410  46.280  35.150  1.00  0.00           C
ATOM   1655  HA  ALA A 102      51.430  47.370  35.180  1.00  0.00           H
ATOM   1656  CB  ALA A 102      50.700  45.870  36.490  1.00  0.00           C
ATOM   1657  HB1 ALA A 102      51.210  46.280  37.360  1.00  0.00           H
ATOM   1658  HB2 ALA A 102      49.720  46.340  36.360  1.00  0.00           H
ATOM   1659  HB3 ALA A 102      50.470  44.810  36.570  1.00  0.00           H
ATOM   1660  C   ALA A 102      52.870  45.880  35.100  1.00  0.00           C
ATOM   1661  O   ALA A 102      53.680  46.400  35.930  1.00  0.00           O
ATOM   1662  N   GLU A 103      53.240  44.890  34.240  1.00  0.00           N
ATOM   1663  H   GLU A 103      52.490  44.470  33.710  1.00  0.00           H
ATOM   1664  CA  GLU A 103      54.610  44.450  34.060  1.00  0.00           C
ATOM   1665  HA  GLU A 103      55.180  44.100  34.920  1.00  0.00           H
ATOM   1666  CB  GLU A 103      54.540  43.140  33.200  1.00  0.00           C
ATOM   1667  HB1 GLU A 103      55.540  42.860  32.890  1.00  0.00           H
ATOM   1668  HB2 GLU A 103      54.030  43.390  32.260  1.00  0.00           H
ATOM   1669  CG  GLU A 103      53.780  42.000  33.870  1.00  0.00           C
ATOM   1670  HG1 GLU A 103      52.760  42.380  33.780  1.00  0.00           H
ATOM   1671  HG2 GLU A 103      54.100  41.870  34.900  1.00  0.00           H
ATOM   1672  CD  GLU A 103      53.970  40.720  33.060  1.00  0.00           C
ATOM   1673  OE1 GLU A 103      54.790  39.880  33.540  1.00  0.00           O
ATOM   1674  OE2 GLU A 103      53.420  40.540  31.910  1.00  0.00           O
ATOM   1675  C   GLU A 103      55.520  45.430  33.400  1.00  0.00           C
ATOM   1676  O   GLU A 103      55.430  45.710  32.230  1.00  0.00           O
ATOM   1677  N   ASN A 104      56.420  45.960  34.220  1.00  0.00           N
ATOM   1678  H   ASN A 104      56.400  45.600  35.160  1.00  0.00           H
ATOM   1679  CA  ASN A 104      57.320  47.080  33.820  1.00  0.00           C
ATOM   1680  HA  ASN A 104      57.330  47.330  32.760  1.00  0.00           H
ATOM   1681  CB  ASN A 104      56.800  48.260  34.640  1.00  0.00           C
ATOM   1682  HB1 ASN A 104      57.520  49.080  34.720  1.00  0.00           H
ATOM   1683  HB2 ASN A 104      56.510  47.950  35.650  1.00  0.00           H
ATOM   1684  CG  ASN A 104      55.620  48.930  34.020  1.00  0.00           C
ATOM   1685  OD1 ASN A 104      55.620  49.320  32.860  1.00  0.00           O
ATOM   1686  ND2 ASN A 104      54.430  48.980  34.710  1.00  0.00           N
ATOM   1687 HD21 ASN A 104      54.230  48.530  35.590  1.00  0.00           H
ATOM   1688 HD22 ASN A 104      53.600  49.300  34.230  1.00  0.00           H
ATOM   1689  C   ASN A 104      58.840  46.810  34.220  1.00  0.00           C
ATOM   1690  O   ASN A 104      59.140  46.110  35.190  1.00  0.00           O
ATOM   1691  N   ARG A 105      59.690  47.390  33.350  1.00  0.00           N
ATOM   1692  H   ARG A 105      59.160  47.940  32.690  1.00  0.00           H
ATOM   1693  CA  ARG A 105      61.100  47.200  33.080  1.00  0.00           C
ATOM   1694  HA  ARG A 105      61.430  46.290  33.570  1.00  0.00           H
ATOM   1695  CB  ARG A 105      61.330  47.010  31.590  1.00  0.00           C
ATOM   1696  HB1 ARG A 105       0.070  46.910  31.410  1.00  0.00           H
ATOM   1697  HB2 ARG A 105      61.020  47.840  30.950  1.00  0.00           H
ATOM   1698  CG  ARG A 105      60.630  45.710  31.180  1.00  0.00           C
ATOM   1699  HG1 ARG A 105      59.590  46.010  31.080  1.00  0.00           H
ATOM   1700  HG2 ARG A 105      60.730  44.930  31.940  1.00  0.00           H
ATOM   1701  CD  ARG A 105      61.010  45.100  29.820  1.00  0.00           C
ATOM   1702  HD1 ARG A 105      60.230  44.450  29.420  1.00  0.00           H
ATOM   1703  HD2 ARG A 105      61.910  44.510  29.950  1.00  0.00           H
ATOM   1704  NE  ARG A 105      61.220  46.130  28.760  1.00  0.00           N
ATOM   1705  HE  ARG A 105      60.470  46.790  28.600  1.00  0.00           H
ATOM   1706  CZ  ARG A 105      62.220  46.140  27.870  1.00  0.00           C
ATOM   1707  NH1 ARG A 105      62.140  46.760  26.700  1.00  0.00           N
ATOM   1708 HH11 ARG A 105      61.460  47.500  26.650  1.00  0.00           H
ATOM   1709 HH12 ARG A 105       0.640  46.850  26.140  1.00  0.00           H
ATOM   1710  NH2 ARG A 105       0.950  45.540  28.030  1.00  0.00           N
ATOM   1711 HH21 ARG A 105       1.210  45.120  28.910  1.00  0.00           H
ATOM   1712 HH22 ARG A 105       1.660  45.710  27.320  1.00  0.00           H
ATOM   1713  C   ARG A 105      61.990  48.190  33.760  1.00  0.00           C
ATOM   1714  OC1 ARG A 105       0.930  48.140  33.580  1.00  0.00           O
ATOM   1715  OC2 ARG A 105      61.490  49.180  34.330  1.00  0.00           O
TER
END
HETATM 1716  CL  UNL B 106      45.440  45.420  21.860  1.00  0.00          Cl
HETATM 1717  CL1 UNL B 106      47.620  40.740  20.120  1.00  0.00          Cl
HETATM 1718  CL2 UNL B 106      49.320  42.530  18.010  1.00  0.00          Cl
HETATM 1719  S   UNL B 106      47.810  47.480  16.890  1.00  0.00           S
HETATM 1720  P   UNL B 106      48.030  47.410  18.840  1.00  0.00           P
HETATM 1721  O   UNL B 106      49.500  47.000  19.470  1.00  0.00           O
HETATM 1722  O1  UNL B 106      47.750  48.800  19.550  1.00  0.00           O
HETATM 1723  O2  UNL B 106      46.980  46.520  19.660  1.00  0.00           O
HETATM 1724  N   UNL B 106      47.910  44.600  18.870  1.00  0.00           N
HETATM 1725  C   UNL B 106      50.650  47.110  18.640  1.00  0.00           C
HETATM 1726  C1  UNL B 106      46.630  49.610  19.320  1.00  0.00           C
HETATM 1727  C2  UNL B 106      47.110  45.170  19.720  1.00  0.00           C
HETATM 1728  C3  UNL B 106      50.840  45.710  17.950  1.00  0.00           C
HETATM 1729  C4  UNL B 106      45.630  49.380  20.420  1.00  0.00           C
HETATM 1730  C5  UNL B 106      46.610  44.570  20.890  1.00  0.00           C
HETATM 1731  C6  UNL B 106      46.780  43.220  21.050  1.00  0.00           C
HETATM 1732  C7  UNL B 106      47.540  42.580  20.070  1.00  0.00           C
HETATM 1733  C8  UNL B 106      48.110  43.300  19.050  1.00  0.00           C
HETATM 1734  H   UNL B 106      50.490  47.710  17.740  1.00  0.00           H
HETATM 1735  H1  UNL B 106      51.540  47.410  19.220  1.00  0.00           H
HETATM 1736  H2  UNL B 106      46.950  50.660  19.330  1.00  0.00           H
HETATM 1737  H3  UNL B 106      46.140  49.410  18.360  1.00  0.00           H
HETATM 1738  H4  UNL B 106      51.620  45.660  17.180  1.00  0.00           H
HETATM 1739  H5  UNL B 106      50.980  44.890  18.660  1.00  0.00           H
HETATM 1740  H6  UNL B 106      49.990  45.480  17.300  1.00  0.00           H
HETATM 1741  H7  UNL B 106      44.920  50.210  20.480  1.00  0.00           H
HETATM 1742  H8  UNL B 106      45.150  48.410  20.270  1.00  0.00           H
HETATM 1743  H9  UNL B 106      46.140  49.320  21.390  1.00  0.00           H
HETATM 1744  H10 UNL B 106      46.310  42.730  21.900  1.00  0.00           H
TER
ENDMDL
