# Supplementary material for: Binding characteristics of chemosensory protein 11 from Grapholita molesta Busck (Lepidoptera: Tortricidae) to insecticides
Source: PeerJ. 2026 Jul 20;14:e21510. doi: 10.7717/peerj.21510 (PMC13394210; doi:10.7717/peerj.21510)
Supplement: Supplemental Information 7 [file peerj-14-21510-s007.zip › Structure at 0ns.pdb]

REMARK The PDB FILE IS CREATED BY CY's PROGRAM AT Sun Nov  9 09:20:07 2025
ATOM      0  N   ASP A   1       6.324 -20.236   4.262  1.00  2.00           N  
ATOM      1  CA  ASP A   1       5.657 -19.978   2.965  1.00  2.00           C  
ATOM      2  C   ASP A   1       5.622 -18.465   2.745  1.00 11.00           C  
ATOM      3  O   ASP A   1       4.720 -17.783   3.172  1.00  8.00           O  
ATOM      4  CB  ASP A   1       4.274 -20.652   3.079  1.00  2.00           C  
ATOM      5  CG  ASP A   1       3.588 -20.497   1.745  1.00  2.00           C  
ATOM      6  OD1 ASP A   1       4.306 -20.641   0.724  1.00  2.00           O  
ATOM      7  OD2 ASP A   1       2.376 -20.195   1.739  1.00  2.00           O  
ATOM      8  N   PHE A   2       6.703 -17.918   2.144  1.00  3.00           N  
ATOM      9  CA  PHE A   2       6.809 -16.495   1.909  1.00  0.00           C  
ATOM     10  C   PHE A   2       6.343 -16.205   0.497  1.00 10.00           C  
ATOM     11  O   PHE A   2       6.401 -17.062  -0.374  1.00  4.00           O  
ATOM     12  CB  PHE A   2       8.274 -15.995   2.015  1.00  6.00           C  
ATOM     13  CG  PHE A   2       8.779 -16.024   3.425  1.00  0.00           C  
ATOM     14  CD1 PHE A   2       8.201 -15.184   4.385  1.00  9.00           C  
ATOM     15  CD2 PHE A   2       9.873 -16.821   3.794  1.00  3.00           C  
ATOM     16  CE1 PHE A   2       8.684 -15.146   5.695  1.00  5.00           C  
ATOM     17  CE2 PHE A   2      10.377 -16.774   5.101  1.00  2.00           C  
ATOM     18  CZ  PHE A   2       9.779 -15.939   6.055  1.00  2.00           C  
ATOM     19  N   TYR A   3       5.907 -14.953   0.240  1.00  0.00           N  
ATOM     20  CA  TYR A   3       5.768 -14.394  -1.092  1.00  5.00           C  
ATOM     21  C   TYR A   3       7.071 -14.436  -1.868  1.00  5.00           C  
ATOM     22  O   TYR A   3       8.157 -14.468  -1.296  1.00  7.00           O  
ATOM     23  CB  TYR A   3       5.329 -12.911  -1.085  1.00 43.00           C  
ATOM     24  CG  TYR A   3       3.989 -12.663  -0.466  1.00 39.00           C  
ATOM     25  CD1 TYR A   3       2.864 -13.479  -0.689  1.00  6.00           C  
ATOM     26  CD2 TYR A   3       3.841 -11.501   0.295  1.00 60.00           C  
ATOM     27  CE1 TYR A   3       1.614 -13.118  -0.167  1.00  6.00           C  
ATOM     28  CE2 TYR A   3       2.593 -11.138   0.812  1.00 49.00           C  
ATOM     29  CZ  TYR A   3       1.485 -11.942   0.554  1.00  1.00           C  
ATOM     30  OH  TYR A   3       0.194 -11.504   0.919  1.00  1.00           O  
ATOM     31  N   SER A   4       6.987 -14.438  -3.216  1.00  9.00           N  
ATOM     32  CA  SER A   4       8.162 -14.499  -4.078  1.00  3.00           C  
ATOM     33  C   SER A   4       9.243 -13.472  -3.756  1.00  0.00           C  
ATOM     34  O   SER A   4       9.014 -12.264  -3.802  1.00 60.00           O  
ATOM     35  CB  SER A   4       7.798 -14.352  -5.578  1.00  5.00           C  
ATOM     36  OG  SER A   4       8.926 -14.621  -6.418  1.00  2.00           O  
ATOM     37  N   SER A   5      10.466 -13.962  -3.469  1.00  4.00           N  
ATOM     38  CA  SER A   5      11.631 -13.185  -3.062  1.00  0.00           C  
ATOM     39  C   SER A   5      12.221 -12.333  -4.181  1.00  3.00           C  
ATOM     40  O   SER A   5      13.141 -11.544  -3.980  1.00  5.00           O  
ATOM     41  CB  SER A   5      12.740 -14.099  -2.481  1.00  3.00           C  
ATOM     42  OG  SER A   5      13.057 -15.169  -3.381  1.00  2.00           O  
ATOM     43  N   LYS A   6      11.637 -12.397  -5.399  1.00  3.00           N  
ATOM     44  CA  LYS A   6      11.967 -11.558  -6.538  1.00  2.00           C  
ATOM     45  C   LYS A   6      11.802 -10.062  -6.284  1.00  7.00           C  
ATOM     46  O   LYS A   6      12.353  -9.237  -6.999  1.00  4.00           O  
ATOM     47  CB  LYS A   6      11.138 -11.953  -7.805  1.00  2.00           C  
ATOM     48  CG  LYS A   6       9.626 -11.611  -7.767  1.00  0.00           C  
ATOM     49  CD  LYS A   6       8.865 -11.927  -9.082  1.00  2.00           C  
ATOM     50  CE  LYS A   6       7.326 -12.033  -8.953  1.00  4.00           C  
ATOM     51  NZ  LYS A   6       6.627 -11.472 -10.132  1.00  2.00           N  
ATOM     52  N   TYR A   7      11.016  -9.695  -5.245  1.00  0.00           N  
ATOM     53  CA  TYR A   7      10.764  -8.323  -4.869  1.00  0.00           C  
ATOM     54  C   TYR A   7      11.441  -7.929  -3.565  1.00  0.00           C  
ATOM     55  O   TYR A   7      11.233  -6.826  -3.079  1.00 60.00           O  
ATOM     56  CB  TYR A   7       9.246  -8.058  -4.722  1.00 60.00           C  
ATOM     57  CG  TYR A   7       8.512  -8.213  -6.029  1.00  0.00           C  
ATOM     58  CD1 TYR A   7       8.890  -7.491  -7.173  1.00  7.00           C  
ATOM     59  CD2 TYR A   7       7.385  -9.038  -6.098  1.00 58.00           C  
ATOM     60  CE1 TYR A   7       8.187  -7.634  -8.378  1.00  5.00           C  
ATOM     61  CE2 TYR A   7       6.628  -9.122  -7.276  1.00 31.00           C  
ATOM     62  CZ  TYR A   7       7.065  -8.448  -8.423  1.00  0.00           C  
ATOM     63  OH  TYR A   7       6.395  -8.645  -9.651  1.00  6.00           O  
ATOM     64  N   ASP A   8      12.309  -8.789  -2.984  1.00  0.00           N  
ATOM     65  CA  ASP A   8      13.051  -8.494  -1.767  1.00  0.00           C  
ATOM     66  C   ASP A   8      13.987  -7.299  -1.899  1.00  0.00           C  
ATOM     67  O   ASP A   8      14.193  -6.544  -0.954  1.00 11.00           O  
ATOM     68  CB  ASP A   8      13.840  -9.739  -1.302  1.00  5.00           C  
ATOM     69  CG  ASP A   8      12.975 -10.744  -0.562  1.00  0.00           C  
ATOM     70  OD1 ASP A   8      11.723 -10.604  -0.551  1.00  0.00           O  
ATOM     71  OD2 ASP A   8      13.554 -11.669   0.057  1.00  4.00           O  
ATOM     72  N   ASP A   9      14.547  -7.114  -3.105  1.00  9.00           N  
ATOM     73  CA  ASP A   9      15.454  -6.039  -3.433  1.00  6.00           C  
ATOM     74  C   ASP A   9      14.814  -5.077  -4.453  1.00  6.00           C  
ATOM     75  O   ASP A   9      15.488  -4.433  -5.252  1.00  3.00           O  
ATOM     76  CB  ASP A   9      16.802  -6.629  -3.924  1.00  2.00           C  
ATOM     77  CG  ASP A   9      17.404  -7.513  -2.842  1.00  1.00           C  
ATOM     78  OD1 ASP A   9      17.586  -7.018  -1.693  1.00  3.00           O  
ATOM     79  OD2 ASP A   9      17.701  -8.704  -3.098  1.00  2.00           O  
ATOM     80  N   PHE A  10      13.460  -4.971  -4.471  1.00  9.00           N  
ATOM     81  CA  PHE A  10      12.726  -4.019  -5.298  1.00  5.00           C  
ATOM     82  C   PHE A  10      13.063  -2.568  -4.938  1.00  6.00           C  
ATOM     83  O   PHE A  10      12.991  -2.172  -3.777  1.00  9.00           O  
ATOM     84  CB  PHE A  10      11.192  -4.284  -5.195  1.00 60.00           C  
ATOM     85  CG  PHE A  10      10.355  -3.362  -6.041  1.00  0.00           C  
ATOM     86  CD1 PHE A  10       9.759  -2.231  -5.459  1.00 60.00           C  
ATOM     87  CD2 PHE A  10      10.153  -3.611  -7.406  1.00  5.00           C  
ATOM     88  CE1 PHE A  10       8.993  -1.349  -6.226  1.00 60.00           C  
ATOM     89  CE2 PHE A  10       9.368  -2.742  -8.173  1.00  4.00           C  
ATOM     90  CZ  PHE A  10       8.809  -1.602  -7.587  1.00 17.00           C  
ATOM     91  N   ASP A  11      13.428  -1.735  -5.942  1.00  4.00           N  
ATOM     92  CA  ASP A  11      13.761  -0.342  -5.708  1.00  6.00           C  
ATOM     93  C   ASP A  11      12.512   0.502  -5.472  1.00  0.00           C  
ATOM     94  O   ASP A  11      11.693   0.737  -6.358  1.00 33.00           O  
ATOM     95  CB  ASP A  11      14.644   0.224  -6.855  1.00  3.00           C  
ATOM     96  CG  ASP A  11      15.143   1.633  -6.562  1.00  2.00           C  
ATOM     97  OD1 ASP A  11      14.949   2.117  -5.411  1.00  5.00           O  
ATOM     98  OD2 ASP A  11      15.691   2.260  -7.499  1.00  2.00           O  
ATOM     99  N   ILE A  12      12.374   1.013  -4.232  1.00 11.00           N  
ATOM    100  CA  ILE A  12      11.277   1.862  -3.840  1.00  0.00           C  
ATOM    101  C   ILE A  12      11.616   3.336  -3.936  1.00  0.00           C  
ATOM    102  O   ILE A  12      10.746   4.178  -3.769  1.00  0.00           O  
ATOM    103  CB  ILE A  12      10.802   1.551  -2.424  1.00  0.00           C  
ATOM    104  CG1 ILE A  12      11.907   1.762  -1.362  1.00  9.00           C  
ATOM    105  CD1 ILE A  12      11.388   1.662   0.078  1.00  8.00           C  
ATOM    106  CG2 ILE A  12      10.236   0.116  -2.406  1.00 60.00           C  
ATOM    107  N   GLN A  13      12.877   3.711  -4.257  1.00  0.00           N  
ATOM    108  CA  GLN A  13      13.263   5.107  -4.374  1.00  0.00           C  
ATOM    109  C   GLN A  13      12.522   5.883  -5.466  1.00  5.00           C  
ATOM    110  O   GLN A  13      12.101   7.002  -5.187  1.00  0.00           O  
ATOM    111  CB  GLN A  13      14.789   5.315  -4.544  1.00  3.00           C  
ATOM    112  CG  GLN A  13      15.679   4.784  -3.397  1.00  2.00           C  
ATOM    113  CD  GLN A  13      15.299   5.410  -2.062  1.00  1.00           C  
ATOM    114  OE1 GLN A  13      15.191   6.623  -1.904  1.00  3.00           O  
ATOM    115  NE2 GLN A  13      15.078   4.552  -1.039  1.00  3.00           N  
ATOM    116  N   PRO A  14      12.262   5.375  -6.680  1.00  0.00           N  
ATOM    117  CA  PRO A  14      11.428   6.079  -7.645  1.00  5.00           C  
ATOM    118  C   PRO A  14      10.003   6.288  -7.178  1.00  0.00           C  
ATOM    119  O   PRO A  14       9.378   7.260  -7.587  1.00  0.00           O  
ATOM    120  CB  PRO A  14      11.497   5.218  -8.919  1.00  6.00           C  
ATOM    121  CG  PRO A  14      12.785   4.409  -8.775  1.00  3.00           C  
ATOM    122  CD  PRO A  14      12.887   4.191  -7.273  1.00  4.00           C  
ATOM    123  N   LEU A  15       9.457   5.374  -6.352  1.00 60.00           N  
ATOM    124  CA  LEU A  15       8.136   5.506  -5.778  1.00  0.00           C  
ATOM    125  C   LEU A  15       8.070   6.606  -4.734  1.00  0.00           C  
ATOM    126  O   LEU A  15       7.154   7.417  -4.708  1.00 32.00           O  
ATOM    127  CB  LEU A  15       7.670   4.151  -5.184  1.00 60.00           C  
ATOM    128  CG  LEU A  15       6.161   4.039  -4.900  1.00  2.00           C  
ATOM    129  CD1 LEU A  15       5.365   4.161  -6.192  1.00  0.00           C  
ATOM    130  CD2 LEU A  15       5.791   2.690  -4.277  1.00 55.00           C  
ATOM    131  N   LEU A  16       9.085   6.668  -3.856  1.00  0.00           N  
ATOM    132  CA  LEU A  16       9.202   7.665  -2.810  1.00 39.00           C  
ATOM    133  C   LEU A  16       9.532   9.076  -3.276  1.00 46.00           C  
ATOM    134  O   LEU A  16       9.068  10.060  -2.704  1.00 17.00           O  
ATOM    135  CB  LEU A  16      10.282   7.219  -1.799  1.00  6.00           C  
ATOM    136  CG  LEU A  16       9.987   5.883  -1.093  1.00  0.00           C  
ATOM    137  CD1 LEU A  16      11.133   5.458  -0.169  1.00  7.00           C  
ATOM    138  CD2 LEU A  16       8.738   6.004  -0.241  1.00  8.00           C  
ATOM    139  N   ALA A  17      10.374   9.210  -4.314  1.00  0.00           N  
ATOM    140  CA  ALA A  17      10.877  10.494  -4.744  1.00  3.00           C  
ATOM    141  C   ALA A  17      10.127  11.104  -5.919  1.00  9.00           C  
ATOM    142  O   ALA A  17      10.414  12.222  -6.337  1.00  2.00           O  
ATOM    143  CB  ALA A  17      12.338  10.295  -5.182  1.00  2.00           C  
ATOM    144  N   ASN A  18       9.141  10.394  -6.495  1.00 27.00           N  
ATOM    145  CA  ASN A  18       8.414  10.903  -7.636  1.00  4.00           C  
ATOM    146  C   ASN A  18       6.912  10.694  -7.436  1.00 60.00           C  
ATOM    147  O   ASN A  18       6.401   9.587  -7.481  1.00  0.00           O  
ATOM    148  CB  ASN A  18       8.980  10.213  -8.913  1.00  5.00           C  
ATOM    149  CG  ASN A  18       8.523  10.850 -10.215  1.00  3.00           C  
ATOM    150  OD1 ASN A  18       7.331  11.072 -10.441  1.00  4.00           O  
ATOM    151  ND2 ASN A  18       9.474  11.127 -11.136  1.00  2.00           N  
ATOM    152  N   ASP A  19       6.166  11.825  -7.276  1.00  5.00           N  
ATOM    153  CA  ASP A  19       4.719  11.859  -7.138  1.00 15.00           C  
ATOM    154  C   ASP A  19       3.978  11.201  -8.311  1.00  0.00           C  
ATOM    155  O   ASP A  19       3.000  10.493  -8.114  1.00  0.00           O  
ATOM    156  CB  ASP A  19       4.218  13.324  -6.939  1.00  3.00           C  
ATOM    157  CG  ASP A  19       4.635  13.947  -5.615  1.00  5.00           C  
ATOM    158  OD1 ASP A  19       4.860  13.221  -4.612  1.00 31.00           O  
ATOM    159  OD2 ASP A  19       4.664  15.199  -5.554  1.00  2.00           O  
ATOM    160  N   ARG A  20       4.444  11.365  -9.575  1.00  4.00           N  
ATOM    161  CA  ARG A  20       3.835  10.726 -10.737  1.00  6.00           C  
ATOM    162  C   ARG A  20       3.912   9.206 -10.683  1.00  0.00           C  
ATOM    163  O   ARG A  20       2.958   8.511 -11.023  1.00  7.00           O  
ATOM    164  CB  ARG A  20       4.468  11.228 -12.069  1.00  3.00           C  
ATOM    165  CG  ARG A  20       3.926  10.571 -13.361  1.00  4.00           C  
ATOM    166  CD  ARG A  20       4.743  10.857 -14.629  1.00  3.00           C  
ATOM    167  NE  ARG A  20       4.212  12.105 -15.263  1.00  2.00           N  
ATOM    168  CZ  ARG A  20       4.542  12.491 -16.505  1.00  2.00           C  
ATOM    169  NH1 ARG A  20       5.516  11.881 -17.169  1.00  1.00           N  
ATOM    170  NH2 ARG A  20       3.889  13.487 -17.092  1.00  1.00           N  
ATOM    171  N   ILE A  21       5.067   8.658 -10.249  1.00  0.00           N  
ATOM    172  CA  ILE A  21       5.232   7.227 -10.054  1.00  8.00           C  
ATOM    173  C   ILE A  21       4.347   6.752  -8.915  1.00  0.00           C  
ATOM    174  O   ILE A  21       3.566   5.825  -9.086  1.00 15.00           O  
ATOM    175  CB  ILE A  21       6.691   6.807  -9.874  1.00  0.00           C  
ATOM    176  CG1 ILE A  21       7.491   7.217 -11.138  1.00  4.00           C  
ATOM    177  CD1 ILE A  21       8.987   6.896 -11.076  1.00  2.00           C  
ATOM    178  CG2 ILE A  21       6.796   5.282  -9.620  1.00 12.00           C  
ATOM    179  N   LEU A  22       4.344   7.442  -7.755  1.00  0.00           N  
ATOM    180  CA  LEU A  22       3.483   7.077  -6.635  1.00  0.00           C  
ATOM    181  C   LEU A  22       1.992   7.092  -6.926  1.00  0.00           C  
ATOM    182  O   LEU A  22       1.265   6.162  -6.624  1.00  0.00           O  
ATOM    183  CB  LEU A  22       3.794   7.934  -5.402  1.00  0.00           C  
ATOM    184  CG  LEU A  22       2.980   7.621  -4.129  1.00  1.00           C  
ATOM    185  CD1 LEU A  22       2.971   6.141  -3.710  1.00 43.00           C  
ATOM    186  CD2 LEU A  22       3.567   8.457  -2.994  1.00 53.00           C  
ATOM    187  N   LEU A  23       1.513   8.146  -7.611  1.00  0.00           N  
ATOM    188  CA  LEU A  23       0.138   8.229  -8.045  1.00  0.00           C  
ATOM    189  C   LEU A  23      -0.236   7.210  -9.110  1.00  0.00           C  
ATOM    190  O   LEU A  23      -1.396   6.813  -9.206  1.00  0.00           O  
ATOM    191  CB  LEU A  23      -0.160   9.656  -8.534  1.00  8.00           C  
ATOM    192  CG  LEU A  23      -0.126  10.708  -7.407  1.00  0.00           C  
ATOM    193  CD1 LEU A  23      -0.201  12.114  -8.013  1.00  3.00           C  
ATOM    194  CD2 LEU A  23      -1.238  10.494  -6.368  1.00 12.00           C  
ATOM    195  N   GLY A  24       0.727   6.719  -9.915  1.00 11.00           N  
ATOM    196  CA  GLY A  24       0.487   5.638 -10.868  1.00  8.00           C  
ATOM    197  C   GLY A  24       0.251   4.296 -10.217  1.00 34.00           C  
ATOM    198  O   GLY A  24      -0.658   3.561 -10.593  1.00 31.00           O  
ATOM    199  N   TYR A  25       1.036   3.968  -9.168  1.00  0.00           N  
ATOM    200  CA  TYR A  25       0.801   2.785  -8.352  1.00 60.00           C  
ATOM    201  C   TYR A  25      -0.509   2.873  -7.599  1.00  0.00           C  
ATOM    202  O   TYR A  25      -1.300   1.940  -7.593  1.00  0.00           O  
ATOM    203  CB  TYR A  25       1.918   2.504  -7.322  1.00 60.00           C  
ATOM    204  CG  TYR A  25       3.093   1.833  -7.975  1.00  0.00           C  
ATOM    205  CD1 TYR A  25       3.417   0.482  -7.744  1.00 52.00           C  
ATOM    206  CD2 TYR A  25       3.906   2.573  -8.831  1.00 31.00           C  
ATOM    207  CE1 TYR A  25       4.568  -0.087  -8.321  1.00 60.00           C  
ATOM    208  CE2 TYR A  25       5.044   2.021  -9.410  1.00 11.00           C  
ATOM    209  CZ  TYR A  25       5.388   0.708  -9.126  1.00 60.00           C  
ATOM    210  OH  TYR A  25       6.601   0.261  -9.666  1.00 11.00           O  
ATOM    211  N   THR A  26      -0.799   4.044  -6.994  1.00 13.00           N  
ATOM    212  CA  THR A  26      -2.068   4.292  -6.315  1.00 34.00           C  
ATOM    213  C   THR A  26      -3.282   4.138  -7.217  1.00  0.00           C  
ATOM    214  O   THR A  26      -4.244   3.474  -6.873  1.00  0.00           O  
ATOM    215  CB  THR A  26      -2.126   5.678  -5.703  1.00  0.00           C  
ATOM    216  OG1 THR A  26      -1.102   5.824  -4.728  1.00 12.00           O  
ATOM    217  CG2 THR A  26      -3.440   5.945  -4.964  1.00 50.00           C  
ATOM    218  N   LYS A  27      -3.250   4.713  -8.438  1.00  0.00           N  
ATOM    219  CA  LYS A  27      -4.306   4.543  -9.420  1.00  0.00           C  
ATOM    220  C   LYS A  27      -4.498   3.114  -9.898  1.00  0.00           C  
ATOM    221  O   LYS A  27      -5.626   2.635 -10.017  1.00  0.00           O  
ATOM    222  CB  LYS A  27      -4.076   5.458 -10.633  1.00 26.00           C  
ATOM    223  CG  LYS A  27      -4.385   6.925 -10.316  1.00 30.00           C  
ATOM    224  CD  LYS A  27      -3.947   7.865 -11.447  1.00  5.00           C  
ATOM    225  CE  LYS A  27      -4.217   9.329 -11.102  1.00  4.00           C  
ATOM    226  NZ  LYS A  27      -3.804  10.196 -12.224  1.00  2.00           N  
ATOM    227  N   CYS A  28      -3.402   2.364 -10.133  1.00  0.00           N  
ATOM    228  CA  CYS A  28      -3.468   0.938 -10.411  1.00  0.00           C  
ATOM    229  C   CYS A  28      -4.140   0.190  -9.274  1.00  0.00           C  
ATOM    230  O   CYS A  28      -5.066  -0.598  -9.467  1.00 18.00           O  
ATOM    231  CB  CYS A  28      -2.027   0.382 -10.601  1.00 60.00           C  
ATOM    232  SG  CYS A  28      -1.806  -1.428 -10.419  1.00  0.00           S  
ATOM    233  N   PHE A  29      -3.724   0.468  -8.030  1.00  0.00           N  
ATOM    234  CA  PHE A  29      -4.289  -0.148  -6.849  1.00  0.00           C  
ATOM    235  C   PHE A  29      -5.763   0.146  -6.672  1.00  0.00           C  
ATOM    236  O   PHE A  29      -6.527  -0.721  -6.288  1.00  0.00           O  
ATOM    237  CB  PHE A  29      -3.509   0.227  -5.577  1.00  0.00           C  
ATOM    238  CG  PHE A  29      -2.090  -0.286  -5.542  1.00  0.00           C  
ATOM    239  CD1 PHE A  29      -1.554  -1.216  -6.456  1.00  0.00           C  
ATOM    240  CD2 PHE A  29      -1.253   0.209  -4.529  1.00 44.00           C  
ATOM    241  CE1 PHE A  29      -0.212  -1.603  -6.382  1.00  0.00           C  
ATOM    242  CE2 PHE A  29       0.082  -0.201  -4.439  1.00 33.00           C  
ATOM    243  CZ  PHE A  29       0.607  -1.097  -5.373  1.00 27.00           C  
ATOM    244  N   LEU A  30      -6.196   1.373  -7.016  1.00  0.00           N  
ATOM    245  CA  LEU A  30      -7.571   1.795  -6.961  1.00  0.00           C  
ATOM    246  C   LEU A  30      -8.503   1.289  -8.065  1.00  0.00           C  
ATOM    247  O   LEU A  30      -9.703   1.304  -7.864  1.00  5.00           O  
ATOM    248  CB  LEU A  30      -7.651   3.332  -6.844  1.00  9.00           C  
ATOM    249  CG  LEU A  30      -7.145   3.871  -5.490  1.00  0.00           C  
ATOM    250  CD1 LEU A  30      -7.091   5.399  -5.518  1.00 37.00           C  
ATOM    251  CD2 LEU A  30      -7.994   3.411  -4.293  1.00  9.00           C  
ATOM    252  N   ASP A  31      -7.957   0.800  -9.211  1.00  0.00           N  
ATOM    253  CA  ASP A  31      -8.689   0.435 -10.431  1.00  9.00           C  
ATOM    254  C   ASP A  31      -9.034   1.669 -11.253  1.00  4.00           C  
ATOM    255  O   ASP A  31     -10.055   1.743 -11.929  1.00  2.00           O  
ATOM    256  CB  ASP A  31      -9.916  -0.508 -10.272  1.00  2.00           C  
ATOM    257  CG  ASP A  31      -9.458  -1.841  -9.761  1.00  2.00           C  
ATOM    258  OD1 ASP A  31      -8.916  -2.643 -10.562  1.00  2.00           O  
ATOM    259  OD2 ASP A  31      -9.472  -2.058  -8.519  1.00  2.00           O  
ATOM    260  N   GLN A  32      -8.149   2.680 -11.212  1.00  0.00           N  
ATOM    261  CA  GLN A  32      -8.352   3.953 -11.862  1.00  2.00           C  
ATOM    262  C   GLN A  32      -7.269   4.234 -12.897  1.00  2.00           C  
ATOM    263  O   GLN A  32      -7.118   5.348 -13.390  1.00  2.00           O  
ATOM    264  CB  GLN A  32      -8.311   5.079 -10.802  1.00  3.00           C  
ATOM    265  CG  GLN A  32      -9.457   5.048  -9.765  1.00  2.00           C  
ATOM    266  CD  GLN A  32      -9.229   6.140  -8.712  1.00  2.00           C  
ATOM    267  OE1 GLN A  32      -8.265   6.900  -8.753  1.00  7.00           O  
ATOM    268  NE2 GLN A  32     -10.153   6.207  -7.722  1.00  3.00           N  
ATOM    269  N   GLY A  33      -6.456   3.228 -13.265  1.00  4.00           N  
ATOM    270  CA  GLY A  33      -5.397   3.448 -14.230  1.00  3.00           C  
ATOM    271  C   GLY A  33      -4.730   2.151 -14.593  1.00  3.00           C  
ATOM    272  O   GLY A  33      -5.044   1.115 -14.005  1.00  6.00           O  
ATOM    273  N   PRO A  34      -3.811   2.155 -15.554  1.00  2.00           N  
ATOM    274  CA  PRO A  34      -3.033   0.978 -15.906  1.00  2.00           C  
ATOM    275  C   PRO A  34      -2.077   0.550 -14.806  1.00  7.00           C  
ATOM    276  O   PRO A  34      -1.585   1.371 -14.040  1.00 17.00           O  
ATOM    277  CB  PRO A  34      -2.261   1.406 -17.163  1.00  2.00           C  
ATOM    278  CG  PRO A  34      -2.068   2.911 -16.978  1.00  2.00           C  
ATOM    279  CD  PRO A  34      -3.356   3.347 -16.274  1.00  3.00           C  
ATOM    280  N   CYS A  35      -1.790  -0.763 -14.746  1.00  4.00           N  
ATOM    281  CA  CYS A  35      -0.848  -1.333 -13.813  1.00 60.00           C  
ATOM    282  C   CYS A  35       0.379  -1.802 -14.560  1.00  4.00           C  
ATOM    283  O   CYS A  35       0.281  -2.467 -15.589  1.00  4.00           O  
ATOM    284  CB  CYS A  35      -1.407  -2.586 -13.100  1.00  5.00           C  
ATOM    285  SG  CYS A  35      -2.787  -2.239 -11.982  1.00  8.00           S  
ATOM    286  N   THR A  36       1.568  -1.484 -14.018  1.00 22.00           N  
ATOM    287  CA  THR A  36       2.838  -2.125 -14.338  1.00  3.00           C  
ATOM    288  C   THR A  36       2.792  -3.600 -13.947  1.00  0.00           C  
ATOM    289  O   THR A  36       1.970  -3.953 -13.098  1.00  0.00           O  
ATOM    290  CB  THR A  36       4.050  -1.436 -13.725  1.00  3.00           C  
ATOM    291  OG1 THR A  36       3.908  -1.303 -12.306  1.00 53.00           O  
ATOM    292  CG2 THR A  36       4.175  -0.021 -14.320  1.00  4.00           C  
ATOM    293  N   PRO A  37       3.560  -4.531 -14.520  1.00  5.00           N  
ATOM    294  CA  PRO A  37       3.554  -5.934 -14.107  1.00  6.00           C  
ATOM    295  C   PRO A  37       3.760  -6.188 -12.617  1.00  8.00           C  
ATOM    296  O   PRO A  37       3.097  -7.052 -12.055  1.00  8.00           O  
ATOM    297  CB  PRO A  37       4.651  -6.593 -14.958  1.00  3.00           C  
ATOM    298  CG  PRO A  37       4.779  -5.688 -16.185  1.00  1.00           C  
ATOM    299  CD  PRO A  37       4.493  -4.295 -15.623  1.00  2.00           C  
ATOM    300  N   ASP A  38       4.687  -5.455 -11.975  1.00  6.00           N  
ATOM    301  CA  ASP A  38       4.976  -5.521 -10.564  1.00  7.00           C  
ATOM    302  C   ASP A  38       3.847  -4.958  -9.695  1.00  0.00           C  
ATOM    303  O   ASP A  38       3.407  -5.605  -8.742  1.00  0.00           O  
ATOM    304  CB  ASP A  38       6.354  -4.861 -10.315  1.00  5.00           C  
ATOM    305  CG  ASP A  38       6.320  -3.401 -10.719  1.00  4.00           C  
ATOM    306  OD1 ASP A  38       6.116  -3.104 -11.933  1.00  4.00           O  
ATOM    307  OD2 ASP A  38       6.389  -2.565  -9.802  1.00  0.00           O  
ATOM    308  N   ALA A  39       3.269  -3.791 -10.067  1.00  0.00           N  
ATOM    309  CA  ALA A  39       2.109  -3.201  -9.424  1.00  0.00           C  
ATOM    310  C   ALA A  39       0.904  -4.123  -9.470  1.00  0.00           C  
ATOM    311  O   ALA A  39       0.178  -4.290  -8.498  1.00  0.00           O  
ATOM    312  CB  ALA A  39       1.742  -1.853 -10.075  1.00 60.00           C  
ATOM    313  N   LYS A  40       0.698  -4.798 -10.616  1.00  0.00           N  
ATOM    314  CA  LYS A  40      -0.305  -5.828 -10.764  1.00 26.00           C  
ATOM    315  C   LYS A  40      -0.106  -7.035  -9.843  1.00  0.00           C  
ATOM    316  O   LYS A  40      -1.070  -7.545  -9.268  1.00 17.00           O  
ATOM    317  CB  LYS A  40      -0.373  -6.272 -12.243  1.00 10.00           C  
ATOM    318  CG  LYS A  40      -1.499  -7.273 -12.529  1.00 10.00           C  
ATOM    319  CD  LYS A  40      -1.643  -7.616 -14.019  1.00  4.00           C  
ATOM    320  CE  LYS A  40      -2.799  -8.584 -14.300  1.00  2.00           C  
ATOM    321  NZ  LYS A  40      -2.902  -8.868 -15.751  1.00  1.00           N  
ATOM    322  N   ASP A  41       1.138  -7.527  -9.672  1.00  0.00           N  
ATOM    323  CA  ASP A  41       1.467  -8.570  -8.715  1.00 11.00           C  
ATOM    324  C   ASP A  41       1.300  -8.149  -7.255  1.00 36.00           C  
ATOM    325  O   ASP A  41       0.734  -8.886  -6.455  1.00 18.00           O  
ATOM    326  CB  ASP A  41       2.898  -9.119  -8.945  1.00 17.00           C  
ATOM    327  CG  ASP A  41       2.959 -10.172 -10.044  1.00  5.00           C  
ATOM    328  OD1 ASP A  41       1.897 -10.526 -10.628  1.00  4.00           O  
ATOM    329  OD2 ASP A  41       4.094 -10.701 -10.242  1.00  3.00           O  
ATOM    330  N   PHE A  42       1.753  -6.928  -6.886  1.00  0.00           N  
ATOM    331  CA  PHE A  42       1.558  -6.357  -5.560  1.00  0.00           C  
ATOM    332  C   PHE A  42       0.096  -6.185  -5.218  1.00  0.00           C  
ATOM    333  O   PHE A  42      -0.346  -6.509  -4.132  1.00 28.00           O  
ATOM    334  CB  PHE A  42       2.225  -4.969  -5.380  1.00 20.00           C  
ATOM    335  CG  PHE A  42       3.718  -5.010  -5.520  1.00 21.00           C  
ATOM    336  CD1 PHE A  42       4.494  -6.091  -5.069  1.00 36.00           C  
ATOM    337  CD2 PHE A  42       4.367  -3.919  -6.119  1.00 35.00           C  
ATOM    338  CE1 PHE A  42       5.878  -6.085  -5.239  1.00 42.00           C  
ATOM    339  CE2 PHE A  42       5.752  -3.924  -6.316  1.00 49.00           C  
ATOM    340  CZ  PHE A  42       6.508  -5.011  -5.870  1.00 54.00           C  
ATOM    341  N   LYS A  43      -0.703  -5.712  -6.191  1.00  0.00           N  
ATOM    342  CA  LYS A  43      -2.129  -5.527  -6.031  1.00  0.00           C  
ATOM    343  C   LYS A  43      -2.921  -6.776  -5.663  1.00  0.00           C  
ATOM    344  O   LYS A  43      -3.825  -6.729  -4.833  1.00 10.00           O  
ATOM    345  CB  LYS A  43      -2.722  -4.913  -7.312  1.00 16.00           C  
ATOM    346  CG  LYS A  43      -4.205  -4.585  -7.144  1.00  9.00           C  
ATOM    347  CD  LYS A  43      -4.827  -3.892  -8.349  1.00  9.00           C  
ATOM    348  CE  LYS A  43      -6.284  -3.575  -8.042  1.00  5.00           C  
ATOM    349  NZ  LYS A  43      -6.796  -2.643  -9.028  1.00  8.00           N  
ATOM    350  N   LYS A  44      -2.579  -7.935  -6.269  1.00  0.00           N  
ATOM    351  CA  LYS A  44      -3.182  -9.224  -5.978  1.00  4.00           C  
ATOM    352  C   LYS A  44      -3.000  -9.670  -4.532  1.00  0.00           C  
ATOM    353  O   LYS A  44      -3.871 -10.314  -3.967  1.00  4.00           O  
ATOM    354  CB  LYS A  44      -2.595 -10.327  -6.887  1.00  2.00           C  
ATOM    355  CG  LYS A  44      -2.903 -10.198  -8.387  1.00  4.00           C  
ATOM    356  CD  LYS A  44      -1.900 -11.067  -9.165  1.00  2.00           C  
ATOM    357  CE  LYS A  44      -1.849 -10.819 -10.669  1.00  2.00           C  
ATOM    358  NZ  LYS A  44      -0.560 -11.290 -11.229  1.00  2.00           N  
ATOM    359  N   VAL A  45      -1.842  -9.337  -3.909  1.00  0.00           N  
ATOM    360  CA  VAL A  45      -1.515  -9.833  -2.590  1.00  8.00           C  
ATOM    361  C   VAL A  45      -1.906  -8.889  -1.461  1.00  0.00           C  
ATOM    362  O   VAL A  45      -1.929  -9.279  -0.310  1.00  0.00           O  
ATOM    363  CB  VAL A  45      -0.045 -10.201  -2.449  1.00 14.00           C  
ATOM    364  CG1 VAL A  45       0.327 -11.281  -3.483  1.00  8.00           C  
ATOM    365  CG2 VAL A  45       0.881  -8.984  -2.597  1.00 41.00           C  
ATOM    366  N   ILE A  46      -2.307  -7.628  -1.784  1.00  0.00           N  
ATOM    367  CA  ILE A  46      -2.785  -6.657  -0.787  1.00 38.00           C  
ATOM    368  C   ILE A  46      -3.927  -7.148   0.096  1.00  0.00           C  
ATOM    369  O   ILE A  46      -3.787  -6.991   1.313  1.00  0.00           O  
ATOM    370  CB  ILE A  46      -3.153  -5.282  -1.388  1.00  0.00           C  
ATOM    371  CG1 ILE A  46      -1.900  -4.527  -1.881  1.00 21.00           C  
ATOM    372  CD1 ILE A  46      -2.223  -3.310  -2.760  1.00 24.00           C  
ATOM    373  CG2 ILE A  46      -3.917  -4.376  -0.387  1.00 30.00           C  
ATOM    374  N   PRO A  47      -5.034  -7.756  -0.349  1.00  0.00           N  
ATOM    375  CA  PRO A  47      -6.069  -8.225   0.559  1.00 23.00           C  
ATOM    376  C   PRO A  47      -5.571  -9.226   1.592  1.00  0.00           C  
ATOM    377  O   PRO A  47      -5.827  -9.039   2.768  1.00 22.00           O  
ATOM    378  CB  PRO A  47      -7.166  -8.792  -0.358  1.00  4.00           C  
ATOM    379  CG  PRO A  47      -6.926  -8.106  -1.706  1.00  3.00           C  
ATOM    380  CD  PRO A  47      -5.408  -7.973  -1.749  1.00  6.00           C  
ATOM    381  N   GLU A  48      -4.815 -10.267   1.166  1.00  5.00           N  
ATOM    382  CA  GLU A  48      -4.298 -11.281   2.080  1.00  5.00           C  
ATOM    383  C   GLU A  48      -3.258 -10.712   3.025  1.00  0.00           C  
ATOM    384  O   GLU A  48      -3.301 -10.918   4.232  1.00  0.00           O  
ATOM    385  CB  GLU A  48      -3.719 -12.484   1.296  1.00  4.00           C  
ATOM    386  CG  GLU A  48      -3.334 -13.723   2.156  1.00  3.00           C  
ATOM    387  CD  GLU A  48      -1.850 -13.927   2.475  1.00  4.00           C  
ATOM    388  OE1 GLU A  48      -1.461 -13.597   3.661  1.00  4.00           O  
ATOM    389  OE2 GLU A  48      -1.126 -14.492   1.649  1.00  5.00           O  
ATOM    390  N   ALA A  49      -2.336  -9.878   2.496  1.00  0.00           N  
ATOM    391  CA  ALA A  49      -1.342  -9.180   3.280  1.00  1.00           C  
ATOM    392  C   ALA A  49      -1.925  -8.263   4.352  1.00 60.00           C  
ATOM    393  O   ALA A  49      -1.376  -8.145   5.440  1.00 13.00           O  
ATOM    394  CB  ALA A  49      -0.397  -8.372   2.365  1.00 44.00           C  
ATOM    395  N   LEU A  50      -3.054  -7.580   4.083  1.00  0.00           N  
ATOM    396  CA  LEU A  50      -3.788  -6.880   5.121  1.00 35.00           C  
ATOM    397  C   LEU A  50      -4.429  -7.789   6.161  1.00  0.00           C  
ATOM    398  O   LEU A  50      -4.262  -7.562   7.357  1.00  0.00           O  
ATOM    399  CB  LEU A  50      -4.867  -5.969   4.511  1.00 52.00           C  
ATOM    400  CG  LEU A  50      -4.300  -4.722   3.812  1.00 42.00           C  
ATOM    401  CD1 LEU A  50      -5.409  -4.068   2.991  1.00 60.00           C  
ATOM    402  CD2 LEU A  50      -3.714  -3.713   4.809  1.00 47.00           C  
ATOM    403  N   GLU A  51      -5.108  -8.873   5.731  1.00  0.00           N  
ATOM    404  CA  GLU A  51      -5.721  -9.855   6.608  1.00  0.00           C  
ATOM    405  C   GLU A  51      -4.734 -10.559   7.524  1.00  3.00           C  
ATOM    406  O   GLU A  51      -5.032 -10.824   8.679  1.00  4.00           O  
ATOM    407  CB  GLU A  51      -6.503 -10.923   5.808  1.00  3.00           C  
ATOM    408  CG  GLU A  51      -7.795 -10.397   5.134  1.00  6.00           C  
ATOM    409  CD  GLU A  51      -8.514 -11.449   4.288  1.00  2.00           C  
ATOM    410  OE1 GLU A  51      -7.976 -12.575   4.136  1.00  2.00           O  
ATOM    411  OE2 GLU A  51      -9.627 -11.124   3.796  1.00  2.00           O  
ATOM    412  N   THR A  52      -3.527 -10.881   7.024  1.00  0.00           N  
ATOM    413  CA  THR A  52      -2.513 -11.597   7.795  1.00  3.00           C  
ATOM    414  C   THR A  52      -1.433 -10.734   8.398  1.00  4.00           C  
ATOM    415  O   THR A  52      -0.529 -11.250   9.047  1.00  3.00           O  
ATOM    416  CB  THR A  52      -1.836 -12.708   7.037  1.00  3.00           C  
ATOM    417  OG1 THR A  52      -1.112 -12.182   5.906  1.00  0.00           O  
ATOM    418  CG2 THR A  52      -2.873 -13.665   6.482  1.00  3.00           C  
ATOM    419  N   ILE A  53      -1.492  -9.399   8.216  1.00  0.00           N  
ATOM    420  CA  ILE A  53      -0.470  -8.463   8.690  1.00  3.00           C  
ATOM    421  C   ILE A  53       0.899  -8.748   8.090  1.00  3.00           C  
ATOM    422  O   ILE A  53       1.942  -8.871   8.729  1.00  9.00           O  
ATOM    423  CB  ILE A  53      -0.505  -8.310  10.199  1.00  4.00           C  
ATOM    424  CG1 ILE A  53      -1.942  -7.947  10.619  1.00  5.00           C  
ATOM    425  CD1 ILE A  53      -2.473  -6.627  10.047  1.00 16.00           C  
ATOM    426  CG2 ILE A  53       0.481  -7.275  10.775  1.00  8.00           C  
ATOM    427  N   CYS A  54       0.899  -8.893   6.750  1.00  5.00           N  
ATOM    428  CA  CYS A  54       2.050  -9.260   5.964  1.00  0.00           C  
ATOM    429  C   CYS A  54       2.607 -10.614   6.401  1.00  0.00           C  
ATOM    430  O   CYS A  54       3.819 -10.799   6.527  1.00  0.00           O  
ATOM    431  CB  CYS A  54       3.111  -8.117   5.986  1.00 10.00           C  
ATOM    432  SG  CYS A  54       3.621  -7.475   4.369  1.00 60.00           S  
ATOM    433  N   GLY A  55       1.735 -11.614   6.655  1.00  0.00           N  
ATOM    434  CA  GLY A  55       2.124 -12.892   7.250  1.00  3.00           C  
ATOM    435  C   GLY A  55       3.025 -13.740   6.396  1.00  4.00           C  
ATOM    436  O   GLY A  55       3.818 -14.533   6.898  1.00  4.00           O  
ATOM    437  N   LYS A  56       2.941 -13.545   5.070  1.00  1.00           N  
ATOM    438  CA  LYS A  56       3.803 -14.175   4.102  1.00  0.00           C  
ATOM    439  C   LYS A  56       4.857 -13.228   3.549  1.00  0.00           C  
ATOM    440  O   LYS A  56       5.590 -13.552   2.622  1.00  0.00           O  
ATOM    441  CB  LYS A  56       2.980 -14.715   2.922  1.00  0.00           C  
ATOM    442  CG  LYS A  56       1.896 -15.700   3.367  1.00  6.00           C  
ATOM    443  CD  LYS A  56       1.402 -16.547   2.189  1.00  7.00           C  
ATOM    444  CE  LYS A  56       0.388 -17.594   2.636  1.00  3.00           C  
ATOM    445  NZ  LYS A  56       0.312 -18.673   1.645  1.00  2.00           N  
ATOM    446  N   CYS A  57       4.994 -12.013   4.103  1.00  0.00           N  
ATOM    447  CA  CYS A  57       6.019 -11.099   3.634  1.00  0.00           C  
ATOM    448  C   CYS A  57       7.375 -11.437   4.237  1.00  0.00           C  
ATOM    449  O   CYS A  57       7.485 -11.680   5.436  1.00 12.00           O  
ATOM    450  CB  CYS A  57       5.684  -9.637   3.991  1.00  0.00           C  
ATOM    451  SG  CYS A  57       4.068  -9.145   3.333  1.00 60.00           S  
ATOM    452  N   THR A  58       8.449 -11.439   3.412  1.00  0.00           N  
ATOM    453  CA  THR A  58       9.840 -11.570   3.867  1.00  0.00           C  
ATOM    454  C   THR A  58      10.204 -10.450   4.841  1.00  0.00           C  
ATOM    455  O   THR A  58       9.555  -9.403   4.817  1.00  0.00           O  
ATOM    456  CB  THR A  58      10.913 -11.698   2.775  1.00  9.00           C  
ATOM    457  OG1 THR A  58      11.117 -10.469   2.081  1.00  0.00           O  
ATOM    458  CG2 THR A  58      10.502 -12.742   1.741  1.00  7.00           C  
ATOM    459  N   PRO A  59      11.183 -10.563   5.740  1.00 13.00           N  
ATOM    460  CA  PRO A  59      11.665  -9.437   6.531  1.00  8.00           C  
ATOM    461  C   PRO A  59      11.990  -8.188   5.730  1.00  6.00           C  
ATOM    462  O   PRO A  59      11.608  -7.115   6.159  1.00 12.00           O  
ATOM    463  CB  PRO A  59      12.875  -9.986   7.291  1.00  3.00           C  
ATOM    464  CG  PRO A  59      12.591 -11.486   7.403  1.00  2.00           C  
ATOM    465  CD  PRO A  59      11.866 -11.805   6.095  1.00  5.00           C  
ATOM    466  N   LYS A  60      12.665  -8.331   4.561  1.00  8.00           N  
ATOM    467  CA  LYS A  60      12.951  -7.254   3.626  1.00 11.00           C  
ATOM    468  C   LYS A  60      11.704  -6.615   3.033  1.00  0.00           C  
ATOM    469  O   LYS A  60      11.556  -5.397   3.016  1.00 19.00           O  
ATOM    470  CB  LYS A  60      13.809  -7.782   2.456  1.00 14.00           C  
ATOM    471  CG  LYS A  60      15.271  -8.101   2.814  1.00  5.00           C  
ATOM    472  CD  LYS A  60      16.015  -8.499   1.526  1.00  5.00           C  
ATOM    473  CE  LYS A  60      17.539  -8.568   1.581  1.00  2.00           C  
ATOM    474  NZ  LYS A  60      18.063  -8.710   0.206  1.00  2.00           N  
ATOM    475  N   GLN A  61      10.726  -7.431   2.594  1.00  0.00           N  
ATOM    476  CA  GLN A  61       9.456  -6.934   2.094  1.00 60.00           C  
ATOM    477  C   GLN A  61       8.687  -6.116   3.116  1.00  0.00           C  
ATOM    478  O   GLN A  61       8.168  -5.049   2.801  1.00  0.00           O  
ATOM    479  CB  GLN A  61       8.575  -8.097   1.601  1.00 60.00           C  
ATOM    480  CG  GLN A  61       9.077  -8.705   0.274  1.00 60.00           C  
ATOM    481  CD  GLN A  61       8.422 -10.069   0.005  1.00 60.00           C  
ATOM    482  OE1 GLN A  61       7.461 -10.481   0.636  1.00 60.00           O  
ATOM    483  NE2 GLN A  61       9.005 -10.808  -0.966  1.00 60.00           N  
ATOM    484  N   LYS A  62       8.657  -6.554   4.392  1.00  0.00           N  
ATOM    485  CA  LYS A  62       8.069  -5.812   5.495  1.00  0.00           C  
ATOM    486  C   LYS A  62       8.701  -4.442   5.717  1.00  0.00           C  
ATOM    487  O   LYS A  62       8.035  -3.455   5.968  1.00  0.00           O  
ATOM    488  CB  LYS A  62       8.171  -6.603   6.817  1.00 24.00           C  
ATOM    489  CG  LYS A  62       7.291  -7.856   6.843  1.00  0.00           C  
ATOM    490  CD  LYS A  62       7.307  -8.582   8.198  1.00  8.00           C  
ATOM    491  CE  LYS A  62       6.370  -9.793   8.178  1.00  8.00           C  
ATOM    492  NZ  LYS A  62       6.179 -10.373   9.520  1.00  4.00           N  
ATOM    493  N   GLN A  63      10.047  -4.371   5.614  1.00  0.00           N  
ATOM    494  CA  GLN A  63      10.777  -3.123   5.667  1.00  0.00           C  
ATOM    495  C   GLN A  63      10.493  -2.142   4.530  1.00 17.00           C  
ATOM    496  O   GLN A  63      10.303  -0.952   4.767  1.00 20.00           O  
ATOM    497  CB  GLN A  63      12.292  -3.409   5.709  1.00 10.00           C  
ATOM    498  CG  GLN A  63      12.739  -4.168   6.979  1.00 19.00           C  
ATOM    499  CD  GLN A  63      14.255  -4.397   7.004  1.00  4.00           C  
ATOM    500  OE1 GLN A  63      14.918  -4.468   5.976  1.00  4.00           O  
ATOM    501  NE2 GLN A  63      14.836  -4.489   8.226  1.00  3.00           N  
ATOM    502  N   LEU A  64      10.450  -2.647   3.279  1.00  0.00           N  
ATOM    503  CA  LEU A  64      10.104  -1.887   2.091  1.00 21.00           C  
ATOM    504  C   LEU A  64       8.665  -1.380   2.090  1.00 59.00           C  
ATOM    505  O   LEU A  64       8.405  -0.209   1.832  1.00  0.00           O  
ATOM    506  CB  LEU A  64      10.327  -2.757   0.830  1.00 60.00           C  
ATOM    507  CG  LEU A  64      11.796  -3.130   0.540  1.00 15.00           C  
ATOM    508  CD1 LEU A  64      11.879  -4.075  -0.668  1.00 60.00           C  
ATOM    509  CD2 LEU A  64      12.671  -1.897   0.284  1.00  7.00           C  
ATOM    510  N   ILE A  65       7.693  -2.252   2.448  1.00 48.00           N  
ATOM    511  CA  ILE A  65       6.274  -1.921   2.553  1.00 27.00           C  
ATOM    512  C   ILE A  65       6.016  -0.829   3.588  1.00  0.00           C  
ATOM    513  O   ILE A  65       5.319   0.147   3.311  1.00  0.00           O  
ATOM    514  CB  ILE A  65       5.451  -3.196   2.796  1.00  0.00           C  
ATOM    515  CG1 ILE A  65       5.438  -4.068   1.516  1.00 27.00           C  
ATOM    516  CD1 ILE A  65       5.005  -5.514   1.778  1.00 33.00           C  
ATOM    517  CG2 ILE A  65       4.006  -2.893   3.239  1.00 28.00           C  
ATOM    518  N   ARG A  66       6.644  -0.901   4.783  1.00  0.00           N  
ATOM    519  CA  ARG A  66       6.554   0.125   5.811  1.00  0.00           C  
ATOM    520  C   ARG A  66       7.044   1.496   5.363  1.00 58.00           C  
ATOM    521  O   ARG A  66       6.445   2.524   5.662  1.00 55.00           O  
ATOM    522  CB  ARG A  66       7.374  -0.310   7.049  1.00  0.00           C  
ATOM    523  CG  ARG A  66       7.232   0.609   8.283  1.00 26.00           C  
ATOM    524  CD  ARG A  66       8.021   0.175   9.529  1.00 14.00           C  
ATOM    525  NE  ARG A  66       7.543  -1.188   9.945  1.00  0.00           N  
ATOM    526  CZ  ARG A  66       8.198  -2.345   9.801  1.00  0.00           C  
ATOM    527  NH1 ARG A  66       7.645  -3.459  10.281  1.00 16.00           N  
ATOM    528  NH2 ARG A  66       9.386  -2.416   9.207  1.00 28.00           N  
ATOM    529  N   GLN A  67       8.170   1.543   4.619  1.00  0.00           N  
ATOM    530  CA  GLN A  67       8.669   2.778   4.043  1.00 55.00           C  
ATOM    531  C   GLN A  67       7.755   3.410   3.000  1.00  0.00           C  
ATOM    532  O   GLN A  67       7.509   4.606   3.029  1.00 29.00           O  
ATOM    533  CB  GLN A  67      10.064   2.562   3.422  1.00  0.00           C  
ATOM    534  CG  GLN A  67      11.219   2.546   4.446  1.00  9.00           C  
ATOM    535  CD  GLN A  67      11.414   3.913   5.121  1.00  9.00           C  
ATOM    536  OE1 GLN A  67      10.915   4.956   4.754  1.00  8.00           O  
ATOM    537  NE2 GLN A  67      12.212   3.867   6.225  1.00  4.00           N  
ATOM    538  N   VAL A  68       7.213   2.594   2.068  1.00  0.00           N  
ATOM    539  CA  VAL A  68       6.257   3.053   1.065  1.00  0.00           C  
ATOM    540  C   VAL A  68       4.951   3.548   1.668  1.00  0.00           C  
ATOM    541  O   VAL A  68       4.441   4.603   1.288  1.00  3.00           O  
ATOM    542  CB  VAL A  68       5.985   1.969   0.025  1.00 24.00           C  
ATOM    543  CG1 VAL A  68       4.879   2.394  -0.963  1.00 31.00           C  
ATOM    544  CG2 VAL A  68       7.288   1.694  -0.749  1.00 49.00           C  
ATOM    545  N   ILE A  69       4.385   2.822   2.655  1.00  0.00           N  
ATOM    546  CA  ILE A  69       3.178   3.243   3.362  1.00  0.00           C  
ATOM    547  C   ILE A  69       3.368   4.538   4.132  1.00  0.00           C  
ATOM    548  O   ILE A  69       2.549   5.448   4.040  1.00  0.00           O  
ATOM    549  CB  ILE A  69       2.659   2.159   4.290  1.00  0.00           C  
ATOM    550  CG1 ILE A  69       2.154   0.959   3.468  1.00 24.00           C  
ATOM    551  CD1 ILE A  69       2.123  -0.311   4.312  1.00 25.00           C  
ATOM    552  CG2 ILE A  69       1.506   2.679   5.177  1.00  0.00           C  
ATOM    553  N   ARG A  70       4.487   4.696   4.869  1.00  0.00           N  
ATOM    554  CA  ARG A  70       4.776   5.930   5.580  1.00 27.00           C  
ATOM    555  C   ARG A  70       4.859   7.132   4.646  1.00  0.00           C  
ATOM    556  O   ARG A  70       4.257   8.171   4.857  1.00  0.00           O  
ATOM    557  CB  ARG A  70       6.095   5.781   6.377  1.00 27.00           C  
ATOM    558  CG  ARG A  70       6.450   7.014   7.231  1.00  6.00           C  
ATOM    559  CD  ARG A  70       7.772   6.917   8.000  1.00  5.00           C  
ATOM    560  NE  ARG A  70       8.885   6.812   6.996  1.00  8.00           N  
ATOM    561  CZ  ARG A  70       9.417   7.862   6.350  1.00  2.00           C  
ATOM    562  NH1 ARG A  70      10.344   7.652   5.427  1.00  4.00           N  
ATOM    563  NH2 ARG A  70       8.995   9.104   6.569  1.00  2.00           N  
ATOM    564  N   ALA A  71       5.553   6.970   3.512  1.00  0.00           N  
ATOM    565  CA  ALA A  71       5.666   7.998   2.516  1.00 10.00           C  
ATOM    566  C   ALA A  71       4.380   8.445   1.847  1.00  0.00           C  
ATOM    567  O   ALA A  71       4.141   9.633   1.666  1.00  0.00           O  
ATOM    568  CB  ALA A  71       6.542   7.399   1.435  1.00 18.00           C  
ATOM    569  N   ILE A  72       3.498   7.494   1.462  1.00  2.00           N  
ATOM    570  CA  ILE A  72       2.184   7.848   0.944  1.00  0.00           C  
ATOM    571  C   ILE A  72       1.309   8.528   1.989  1.00  0.00           C  
ATOM    572  O   ILE A  72       0.612   9.487   1.680  1.00  0.00           O  
ATOM    573  CB  ILE A  72       1.462   6.713   0.219  1.00  0.00           C  
ATOM    574  CG1 ILE A  72       0.262   7.248  -0.601  1.00  0.00           C  
ATOM    575  CD1 ILE A  72      -0.427   6.174  -1.439  1.00 60.00           C  
ATOM    576  CG2 ILE A  72       1.080   5.588   1.197  1.00 52.00           C  
ATOM    577  N   MET A  73       1.373   8.091   3.269  1.00  0.00           N  
ATOM    578  CA  MET A  73       0.679   8.734   4.369  1.00 10.00           C  
ATOM    579  C   MET A  73       1.108  10.184   4.581  1.00  4.00           C  
ATOM    580  O   MET A  73       0.275  11.068   4.711  1.00  5.00           O  
ATOM    581  CB  MET A  73       0.894   7.935   5.682  1.00  6.00           C  
ATOM    582  CG  MET A  73       0.108   6.610   5.727  1.00  0.00           C  
ATOM    583  SD  MET A  73       0.467   5.524   7.144  1.00 20.00           S  
ATOM    584  CE  MET A  73      -0.098   6.602   8.486  1.00  5.00           C  
ATOM    585  N   ASP A  74       2.437  10.432   4.577  1.00  0.00           N  
ATOM    586  CA  ASP A  74       3.022  11.746   4.728  1.00  3.00           C  
ATOM    587  C   ASP A  74       2.831  12.675   3.517  1.00  3.00           C  
ATOM    588  O   ASP A  74       2.481  13.837   3.655  1.00  2.00           O  
ATOM    589  CB  ASP A  74       4.546  11.595   5.016  1.00  3.00           C  
ATOM    590  CG  ASP A  74       4.888  10.918   6.346  1.00  2.00           C  
ATOM    591  OD1 ASP A  74       4.022  10.876   7.251  1.00  3.00           O  
ATOM    592  OD2 ASP A  74       6.064  10.456   6.470  1.00  2.00           O  
ATOM    593  N   ARG A  75       3.057  12.189   2.271  1.00  0.00           N  
ATOM    594  CA  ARG A  75       3.044  13.047   1.096  1.00  3.00           C  
ATOM    595  C   ARG A  75       1.717  13.092   0.352  1.00  4.00           C  
ATOM    596  O   ARG A  75       1.395  14.108  -0.261  1.00  4.00           O  
ATOM    597  CB  ARG A  75       4.184  12.605   0.143  1.00 13.00           C  
ATOM    598  CG  ARG A  75       4.367  13.416  -1.158  1.00 19.00           C  
ATOM    599  CD  ARG A  75       4.738  14.880  -0.985  1.00  3.00           C  
ATOM    600  NE  ARG A  75       4.873  15.444  -2.366  1.00  5.00           N  
ATOM    601  CZ  ARG A  75       5.008  16.748  -2.625  1.00  2.00           C  
ATOM    602  NH1 ARG A  75       5.082  17.155  -3.882  1.00  2.00           N  
ATOM    603  NH2 ARG A  75       5.044  17.647  -1.640  1.00  1.00           N  
ATOM    604  N   HIS A  76       0.880  12.040   0.420  1.00  0.00           N  
ATOM    605  CA  HIS A  76      -0.373  11.994  -0.318  1.00  7.00           C  
ATOM    606  C   HIS A  76      -1.504  11.438   0.542  1.00 11.00           C  
ATOM    607  O   HIS A  76      -2.038  10.367   0.237  1.00  0.00           O  
ATOM    608  CB  HIS A  76      -0.245  11.137  -1.591  1.00  9.00           C  
ATOM    609  CG  HIS A  76       0.779  11.649  -2.539  1.00  0.00           C  
ATOM    610  ND1 HIS A  76       0.410  12.555  -3.505  1.00  5.00           N  
ATOM    611  CD2 HIS A  76       2.105  11.397  -2.601  1.00  0.00           C  
ATOM    612  CE1 HIS A  76       1.532  12.841  -4.137  1.00  4.00           C  
ATOM    613  NE2 HIS A  76       2.587  12.161  -3.640  1.00  0.00           N  
ATOM    614  N   PRO A  77      -1.925  12.107   1.616  1.00  0.00           N  
ATOM    615  CA  PRO A  77      -2.870  11.571   2.594  1.00 12.00           C  
ATOM    616  C   PRO A  77      -4.247  11.250   2.035  1.00  5.00           C  
ATOM    617  O   PRO A  77      -4.877  10.313   2.522  1.00  6.00           O  
ATOM    618  CB  PRO A  77      -2.913  12.641   3.697  1.00  3.00           C  
ATOM    619  CG  PRO A  77      -2.478  13.926   2.993  1.00  2.00           C  
ATOM    620  CD  PRO A  77      -1.427  13.421   2.017  1.00  3.00           C  
ATOM    621  N   GLU A  78      -4.736  12.004   1.026  1.00  5.00           N  
ATOM    622  CA  GLU A  78      -5.984  11.732   0.324  1.00  5.00           C  
ATOM    623  C   GLU A  78      -5.941  10.409  -0.440  1.00  0.00           C  
ATOM    624  O   GLU A  78      -6.820   9.559  -0.344  1.00  0.00           O  
ATOM    625  CB  GLU A  78      -6.348  12.906  -0.623  1.00  3.00           C  
ATOM    626  CG  GLU A  78      -7.598  12.667  -1.511  1.00  2.00           C  
ATOM    627  CD  GLU A  78      -8.887  12.363  -0.743  1.00  2.00           C  
ATOM    628  OE1 GLU A  78      -9.779  11.756  -1.395  1.00  2.00           O  
ATOM    629  OE2 GLU A  78      -9.005  12.698   0.465  1.00  2.00           O  
ATOM    630  N   SER A  79      -4.826  10.156  -1.157  1.00 11.00           N  
ATOM    631  CA  SER A  79      -4.565   8.891  -1.837  1.00 30.00           C  
ATOM    632  C   SER A  79      -4.529   7.711  -0.891  1.00  0.00           C  
ATOM    633  O   SER A  79      -5.078   6.648  -1.170  1.00  0.00           O  
ATOM    634  CB  SER A  79      -3.209   8.903  -2.575  1.00  0.00           C  
ATOM    635  OG  SER A  79      -3.285   9.745  -3.724  1.00 15.00           O  
ATOM    636  N   TRP A  80      -3.901   7.887   0.286  1.00  0.00           N  
ATOM    637  CA  TRP A  80      -3.922   6.914   1.358  1.00  0.00           C  
ATOM    638  C   TRP A  80      -5.333   6.635   1.873  1.00  0.00           C  
ATOM    639  O   TRP A  80      -5.720   5.486   2.050  1.00  0.00           O  
ATOM    640  CB  TRP A  80      -2.979   7.369   2.503  1.00  0.00           C  
ATOM    641  CG  TRP A  80      -3.017   6.502   3.755  1.00  0.00           C  
ATOM    642  CD1 TRP A  80      -3.517   6.810   4.991  1.00  7.00           C  
ATOM    643  CD2 TRP A  80      -2.696   5.106   3.781  1.00  0.00           C  
ATOM    644  CE2 TRP A  80      -3.044   4.633   5.064  1.00  0.00           C  
ATOM    645  NE1 TRP A  80      -3.513   5.696   5.800  1.00  9.00           N  
ATOM    646  CE3 TRP A  80      -2.184   4.249   2.808  1.00  0.00           C  
ATOM    647  CZ3 TRP A  80      -2.063   2.891   3.123  1.00 38.00           C  
ATOM    648  CH2 TRP A  80      -2.435   2.424   4.390  1.00 60.00           C  
ATOM    649  CZ2 TRP A  80      -2.907   3.298   5.380  1.00 60.00           C  
ATOM    650  N   LYS A  81      -6.155   7.685   2.069  1.00  0.00           N  
ATOM    651  CA  LYS A  81      -7.545   7.538   2.465  1.00  8.00           C  
ATOM    652  C   LYS A  81      -8.402   6.757   1.471  1.00  0.00           C  
ATOM    653  O   LYS A  81      -9.199   5.899   1.859  1.00  6.00           O  
ATOM    654  CB  LYS A  81      -8.155   8.939   2.687  1.00  5.00           C  
ATOM    655  CG  LYS A  81      -9.595   8.938   3.216  1.00  5.00           C  
ATOM    656  CD  LYS A  81     -10.167  10.357   3.306  1.00  3.00           C  
ATOM    657  CE  LYS A  81     -11.645  10.367   3.679  1.00  2.00           C  
ATOM    658  NZ  LYS A  81     -12.150  11.745   3.533  1.00  1.00           N  
ATOM    659  N   GLN A  82      -8.237   7.005   0.157  1.00  0.00           N  
ATOM    660  CA  GLN A  82      -8.875   6.227  -0.895  1.00  6.00           C  
ATOM    661  C   GLN A  82      -8.476   4.752  -0.884  1.00  0.00           C  
ATOM    662  O   GLN A  82      -9.311   3.858  -1.034  1.00  7.00           O  
ATOM    663  CB  GLN A  82      -8.570   6.829  -2.285  1.00  7.00           C  
ATOM    664  CG  GLN A  82      -9.238   8.204  -2.510  1.00  4.00           C  
ATOM    665  CD  GLN A  82      -8.880   8.788  -3.880  1.00  5.00           C  
ATOM    666  OE1 GLN A  82      -8.730   8.081  -4.872  1.00  7.00           O  
ATOM    667  NE2 GLN A  82      -8.778  10.137  -3.944  1.00  4.00           N  
ATOM    668  N   LEU A  83      -7.181   4.450  -0.665  1.00  0.00           N  
ATOM    669  CA  LEU A  83      -6.692   3.092  -0.504  1.00  0.00           C  
ATOM    670  C   LEU A  83      -7.271   2.368   0.707  1.00 60.00           C  
ATOM    671  O   LEU A  83      -7.702   1.222   0.604  1.00 60.00           O  
ATOM    672  CB  LEU A  83      -5.150   3.072  -0.409  1.00 60.00           C  
ATOM    673  CG  LEU A  83      -4.416   3.422  -1.716  1.00  0.00           C  
ATOM    674  CD1 LEU A  83      -2.942   3.717  -1.418  1.00 48.00           C  
ATOM    675  CD2 LEU A  83      -4.530   2.307  -2.762  1.00 46.00           C  
ATOM    676  N   THR A  84      -7.347   3.041   1.877  1.00 60.00           N  
ATOM    677  CA  THR A  84      -8.016   2.511   3.067  1.00 60.00           C  
ATOM    678  C   THR A  84      -9.467   2.216   2.796  1.00  0.00           C  
ATOM    679  O   THR A  84      -9.941   1.118   3.051  1.00  0.00           O  
ATOM    680  CB  THR A  84      -7.929   3.430   4.276  1.00  9.00           C  
ATOM    681  OG1 THR A  84      -6.570   3.549   4.673  1.00 55.00           O  
ATOM    682  CG2 THR A  84      -8.682   2.878   5.495  1.00 26.00           C  
ATOM    683  N   GLY A  85     -10.199   3.155   2.159  1.00  9.00           N  
ATOM    684  CA  GLY A  85     -11.598   2.948   1.807  1.00  4.00           C  
ATOM    685  C   GLY A  85     -11.871   1.830   0.827  1.00  3.00           C  
ATOM    686  O   GLY A  85     -12.924   1.224   0.823  1.00  2.00           O  
ATOM    687  N   LYS A  86     -10.897   1.548  -0.061  1.00  5.00           N  
ATOM    688  CA  LYS A  86     -10.961   0.401  -0.937  1.00  3.00           C  
ATOM    689  C   LYS A  86     -10.677  -0.948  -0.282  1.00  0.00           C  
ATOM    690  O   LYS A  86     -11.374  -1.928  -0.542  1.00  3.00           O  
ATOM    691  CB  LYS A  86      -9.990   0.592  -2.121  1.00  6.00           C  
ATOM    692  CG  LYS A  86     -10.158  -0.511  -3.174  1.00  3.00           C  
ATOM    693  CD  LYS A  86      -9.268  -0.322  -4.396  1.00  7.00           C  
ATOM    694  CE  LYS A  86      -9.525  -1.366  -5.477  1.00  4.00           C  
ATOM    695  NZ  LYS A  86     -10.544  -0.901  -6.438  1.00  2.00           N  
ATOM    696  N   PHE A  87      -9.623  -1.040   0.556  1.00  0.00           N  
ATOM    697  CA  PHE A  87      -9.135  -2.321   1.026  1.00  8.00           C  
ATOM    698  C   PHE A  87      -9.447  -2.635   2.486  1.00  7.00           C  
ATOM    699  O   PHE A  87      -9.423  -3.793   2.884  1.00 13.00           O  
ATOM    700  CB  PHE A  87      -7.601  -2.397   0.873  1.00 60.00           C  
ATOM    701  CG  PHE A  87      -7.159  -2.407  -0.560  1.00  0.00           C  
ATOM    702  CD1 PHE A  87      -7.333  -3.558  -1.347  1.00  9.00           C  
ATOM    703  CD2 PHE A  87      -6.463  -1.317  -1.101  1.00 57.00           C  
ATOM    704  CE1 PHE A  87      -6.828  -3.612  -2.653  1.00  9.00           C  
ATOM    705  CE2 PHE A  87      -5.971  -1.366  -2.407  1.00 44.00           C  
ATOM    706  CZ  PHE A  87      -6.164  -2.506  -3.192  1.00  0.00           C  
ATOM    707  N   ASP A  88      -9.795  -1.628   3.304  1.00 24.00           N  
ATOM    708  CA  ASP A  88     -10.290  -1.843   4.649  1.00 21.00           C  
ATOM    709  C   ASP A  88     -11.374  -0.794   5.006  1.00  0.00           C  
ATOM    710  O   ASP A  88     -11.183  -0.007   5.928  1.00 12.00           O  
ATOM    711  CB  ASP A  88      -9.098  -1.839   5.644  1.00 25.00           C  
ATOM    712  CG  ASP A  88      -9.449  -2.462   6.984  1.00  0.00           C  
ATOM    713  OD1 ASP A  88     -10.526  -3.109   7.111  1.00 32.00           O  
ATOM    714  OD2 ASP A  88      -8.615  -2.343   7.916  1.00 14.00           O  
ATOM    715  N   PRO A  89     -12.529  -0.717   4.315  1.00  0.00           N  
ATOM    716  CA  PRO A  89     -13.592   0.261   4.580  1.00  7.00           C  
ATOM    717  C   PRO A  89     -14.194   0.191   5.962  1.00  3.00           C  
ATOM    718  O   PRO A  89     -14.644   1.198   6.474  1.00  3.00           O  
ATOM    719  CB  PRO A  89     -14.684  -0.057   3.542  1.00  2.00           C  
ATOM    720  CG  PRO A  89     -14.343  -1.462   3.044  1.00  3.00           C  
ATOM    721  CD  PRO A  89     -12.831  -1.494   3.114  1.00  9.00           C  
ATOM    722  N   GLU A  90     -14.241  -1.021   6.550  1.00  0.00           N  
ATOM    723  CA  GLU A  90     -14.804  -1.227   7.868  1.00  2.00           C  
ATOM    724  C   GLU A  90     -13.757  -1.121   8.984  1.00  3.00           C  
ATOM    725  O   GLU A  90     -14.062  -1.405  10.134  1.00  2.00           O  
ATOM    726  CB  GLU A  90     -15.412  -2.654   7.952  1.00  6.00           C  
ATOM    727  CG  GLU A  90     -16.703  -2.902   7.134  1.00  2.00           C  
ATOM    728  CD  GLU A  90     -16.428  -3.459   5.739  1.00  2.00           C  
ATOM    729  OE1 GLU A  90     -16.837  -2.828   4.739  1.00  2.00           O  
ATOM    730  OE2 GLU A  90     -15.866  -4.578   5.679  1.00  5.00           O  
ATOM    731  N   ASP A  91     -12.497  -0.745   8.649  1.00  0.00           N  
ATOM    732  CA  ASP A  91     -11.358  -0.611   9.548  1.00  0.00           C  
ATOM    733  C   ASP A  91     -11.056  -1.867  10.385  1.00  4.00           C  
ATOM    734  O   ASP A  91     -10.621  -1.820  11.533  1.00  5.00           O  
ATOM    735  CB  ASP A  91     -11.429   0.666  10.437  1.00  3.00           C  
ATOM    736  CG  ASP A  91     -11.369   1.982   9.666  1.00  3.00           C  
ATOM    737  OD1 ASP A  91     -10.481   2.132   8.794  1.00 14.00           O  
ATOM    738  OD2 ASP A  91     -12.155   2.901  10.036  1.00  2.00           O  
ATOM    739  N   LYS A  92     -11.243  -3.059   9.785  1.00  0.00           N  
ATOM    740  CA  LYS A  92     -11.120  -4.348  10.426  1.00  3.00           C  
ATOM    741  C   LYS A  92      -9.693  -4.689  10.772  1.00  0.00           C  
ATOM    742  O   LYS A  92      -9.426  -5.365  11.761  1.00  4.00           O  
ATOM    743  CB  LYS A  92     -11.716  -5.457   9.524  1.00  3.00           C  
ATOM    744  CG  LYS A  92     -13.252  -5.503   9.578  1.00  2.00           C  
ATOM    745  CD  LYS A  92     -13.869  -6.269   8.393  1.00  6.00           C  
ATOM    746  CE  LYS A  92     -15.399  -6.344   8.465  1.00  1.00           C  
ATOM    747  NZ  LYS A  92     -15.985  -6.588   7.138  1.00  2.00           N  
ATOM    748  N   HIS A  93      -8.746  -4.217   9.949  1.00  0.00           N  
ATOM    749  CA  HIS A  93      -7.358  -4.573  10.070  1.00 14.00           C  
ATOM    750  C   HIS A  93      -6.546  -3.423  10.635  1.00 18.00           C  
ATOM    751  O   HIS A  93      -5.328  -3.523  10.783  1.00  0.00           O  
ATOM    752  CB  HIS A  93      -6.781  -4.902   8.684  1.00  5.00           C  
ATOM    753  CG  HIS A  93      -7.607  -5.887   7.931  1.00  0.00           C  
ATOM    754  ND1 HIS A  93      -7.662  -7.194   8.368  1.00 10.00           N  
ATOM    755  CD2 HIS A  93      -8.299  -5.746   6.775  1.00 25.00           C  
ATOM    756  CE1 HIS A  93      -8.380  -7.823   7.467  1.00  4.00           C  
ATOM    757  NE2 HIS A  93      -8.792  -6.998   6.474  1.00 13.00           N  
ATOM    758  N   LYS A  94      -7.202  -2.289  10.970  1.00  0.00           N  
ATOM    759  CA  LYS A  94      -6.548  -1.040  11.326  1.00  7.00           C  
ATOM    760  C   LYS A  94      -5.576  -1.129  12.506  1.00  0.00           C  
ATOM    761  O   LYS A  94      -4.432  -0.713  12.386  1.00  0.00           O  
ATOM    762  CB  LYS A  94      -7.616   0.054  11.592  1.00 18.00           C  
ATOM    763  CG  LYS A  94      -7.105   1.445  12.014  1.00  3.00           C  
ATOM    764  CD  LYS A  94      -6.260   2.154  10.947  1.00 48.00           C  
ATOM    765  CE  LYS A  94      -5.873   3.568  11.379  1.00  3.00           C  
ATOM    766  NZ  LYS A  94      -4.587   3.929  10.757  1.00 10.00           N  
ATOM    767  N   ASP A  95      -5.986  -1.744  13.642  1.00 10.00           N  
ATOM    768  CA  ASP A  95      -5.189  -1.855  14.859  1.00  6.00           C  
ATOM    769  C   ASP A  95      -3.893  -2.624  14.686  1.00  0.00           C  
ATOM    770  O   ASP A  95      -2.812  -2.209  15.109  1.00  7.00           O  
ATOM    771  CB  ASP A  95      -6.005  -2.604  15.948  1.00  5.00           C  
ATOM    772  CG  ASP A  95      -7.138  -1.749  16.488  1.00  3.00           C  
ATOM    773  OD1 ASP A  95      -7.155  -0.527  16.204  1.00  2.00           O  
ATOM    774  OD2 ASP A  95      -7.978  -2.321  17.226  1.00  2.00           O  
ATOM    775  N   ASP A  96      -3.977  -3.784  14.028  1.00 17.00           N  
ATOM    776  CA  ASP A  96      -2.842  -4.620  13.735  1.00  0.00           C  
ATOM    777  C   ASP A  96      -1.937  -4.012  12.661  1.00  0.00           C  
ATOM    778  O   ASP A  96      -0.713  -4.068  12.749  1.00 16.00           O  
ATOM    779  CB  ASP A  96      -3.344  -6.026  13.371  1.00 12.00           C  
ATOM    780  CG  ASP A  96      -3.899  -6.777  14.577  1.00  4.00           C  
ATOM    781  OD1 ASP A  96      -3.630  -6.352  15.741  1.00  2.00           O  
ATOM    782  OD2 ASP A  96      -4.571  -7.808  14.338  1.00  3.00           O  
ATOM    783  N   PHE A  97      -2.520  -3.349  11.636  1.00  0.00           N  
ATOM    784  CA  PHE A  97      -1.782  -2.583  10.645  1.00  0.00           C  
ATOM    785  C   PHE A  97      -0.991  -1.409  11.236  1.00  0.00           C  
ATOM    786  O   PHE A  97       0.183  -1.212  10.928  1.00  0.00           O  
ATOM    787  CB  PHE A  97      -2.782  -2.078   9.578  1.00  5.00           C  
ATOM    788  CG  PHE A  97      -2.105  -1.435   8.415  1.00 22.00           C  
ATOM    789  CD1 PHE A  97      -2.044  -0.037   8.324  1.00 47.00           C  
ATOM    790  CD2 PHE A  97      -1.534  -2.220   7.405  1.00  5.00           C  
ATOM    791  CE1 PHE A  97      -1.450   0.571   7.218  1.00 60.00           C  
ATOM    792  CE2 PHE A  97      -0.938  -1.613   6.295  1.00 53.00           C  
ATOM    793  CZ  PHE A  97      -0.910  -0.218   6.200  1.00 34.00           C  
ATOM    794  N   ASP A  98      -1.604  -0.629  12.145  1.00  0.00           N  
ATOM    795  CA  ASP A  98      -0.936   0.429  12.877  1.00  9.00           C  
ATOM    796  C   ASP A  98       0.212  -0.114  13.766  1.00  4.00           C  
ATOM    797  O   ASP A  98       1.284   0.478  13.848  1.00  5.00           O  
ATOM    798  CB  ASP A  98      -1.973   1.276  13.677  1.00  4.00           C  
ATOM    799  CG  ASP A  98      -2.868   2.187  12.835  1.00  4.00           C  
ATOM    800  OD1 ASP A  98      -2.677   2.331  11.596  1.00 15.00           O  
ATOM    801  OD2 ASP A  98      -3.768   2.837  13.424  1.00  2.00           O  
ATOM    802  N   LYS A  99       0.049  -1.297  14.414  1.00  7.00           N  
ATOM    803  CA  LYS A  99       1.142  -1.986  15.104  1.00  4.00           C  
ATOM    804  C   LYS A  99       2.310  -2.388  14.205  1.00  0.00           C  
ATOM    805  O   LYS A  99       3.465  -2.126  14.532  1.00  6.00           O  
ATOM    806  CB  LYS A  99       0.634  -3.242  15.853  1.00  6.00           C  
ATOM    807  CG  LYS A  99      -0.215  -2.905  17.088  1.00  3.00           C  
ATOM    808  CD  LYS A  99      -0.912  -4.150  17.662  1.00  3.00           C  
ATOM    809  CE  LYS A  99      -1.947  -3.818  18.738  1.00  2.00           C  
ATOM    810  NZ  LYS A  99      -2.801  -4.997  18.994  1.00  2.00           N  
ATOM    811  N   PHE A 100       2.032  -2.958  13.018  1.00 18.00           N  
ATOM    812  CA  PHE A 100       3.010  -3.322  12.004  1.00 19.00           C  
ATOM    813  C   PHE A 100       3.843  -2.135  11.508  1.00  0.00           C  
ATOM    814  O   PHE A 100       5.050  -2.220  11.275  1.00  0.00           O  
ATOM    815  CB  PHE A 100       2.223  -3.984  10.840  1.00  2.00           C  
ATOM    816  CG  PHE A 100       3.010  -4.171   9.570  1.00  0.00           C  
ATOM    817  CD1 PHE A 100       2.795  -3.327   8.465  1.00  3.00           C  
ATOM    818  CD2 PHE A 100       4.031  -5.125   9.506  1.00 17.00           C  
ATOM    819  CE1 PHE A 100       3.593  -3.433   7.319  1.00 57.00           C  
ATOM    820  CE2 PHE A 100       4.817  -5.243   8.356  1.00  0.00           C  
ATOM    821  CZ  PHE A 100       4.607  -4.394   7.265  1.00  0.00           C  
ATOM    822  N   LEU A 101       3.185  -0.977  11.321  1.00  0.00           N  
ATOM    823  CA  LEU A 101       3.854   0.268  10.998  1.00  0.00           C  
ATOM    824  C   LEU A 101       4.721   0.819  12.117  1.00  5.00           C  
ATOM    825  O   LEU A 101       5.767   1.407  11.845  1.00  7.00           O  
ATOM    826  CB  LEU A 101       2.849   1.343  10.544  1.00  9.00           C  
ATOM    827  CG  LEU A 101       2.143   1.051   9.207  1.00  0.00           C  
ATOM    828  CD1 LEU A 101       1.191   2.212   8.894  1.00 15.00           C  
ATOM    829  CD2 LEU A 101       3.113   0.820   8.035  1.00 43.00           C  
ATOM    830  N   ALA A 102       4.302   0.640  13.389  1.00  0.00           N  
ATOM    831  CA  ALA A 102       5.000   1.126  14.560  1.00  3.00           C  
ATOM    832  C   ALA A 102       6.135   0.220  15.035  1.00  5.00           C  
ATOM    833  O   ALA A 102       6.997   0.640  15.797  1.00  3.00           O  
ATOM    834  CB  ALA A 102       3.982   1.303  15.702  1.00  2.00           C  
ATOM    835  N   GLU A 103       6.171  -1.051  14.573  1.00  5.00           N  
ATOM    836  CA  GLU A 103       7.299  -1.950  14.737  1.00  3.00           C  
ATOM    837  C   GLU A 103       8.588  -1.410  14.141  1.00 12.00           C  
ATOM    838  O   GLU A 103       8.765  -1.301  12.926  1.00 21.00           O  
ATOM    839  CB  GLU A 103       7.039  -3.332  14.091  1.00  5.00           C  
ATOM    840  CG  GLU A 103       6.102  -4.282  14.873  1.00  2.00           C  
ATOM    841  CD  GLU A 103       5.613  -5.439  13.995  1.00  2.00           C  
ATOM    842  OE1 GLU A 103       4.697  -6.164  14.457  1.00  4.00           O  
ATOM    843  OE2 GLU A 103       6.132  -5.606  12.853  1.00  7.00           O  
ATOM    844  N   ASN A 104       9.546  -1.074  15.025  1.00  3.00           N  
ATOM    845  CA  ASN A 104      10.910  -0.760  14.642  1.00 13.00           C  
ATOM    846  C   ASN A 104      11.602  -1.950  13.968  1.00  2.00           C  
ATOM    847  O   ASN A 104      11.297  -3.089  14.250  1.00  4.00           O  
ATOM    848  CB  ASN A 104      11.738  -0.270  15.852  1.00  2.00           C  
ATOM    849  CG  ASN A 104      11.254   1.119  16.254  1.00  2.00           C  
ATOM    850  OD1 ASN A 104      10.795   1.903  15.429  1.00  3.00           O  
ATOM    851  ND2 ASN A 104      11.397   1.471  17.554  1.00  1.00           N  
ATOM    852  N   ARG A 105      12.524  -1.658  13.017  1.00  7.00           N  
ATOM    853  CA  ARG A 105      13.279  -2.674  12.300  1.00  8.00           C  
ATOM    854  C   ARG A 105      14.473  -3.241  13.103  1.00  2.00           C  
ATOM    855  O   ARG A 105      14.759  -2.736  14.213  1.00  2.00           O  
ATOM    856  CB  ARG A 105      13.914  -2.062  11.028  1.00  3.00           C  
ATOM    857  CG  ARG A 105      12.898  -1.722   9.933  1.00 28.00           C  
ATOM    858  CD  ARG A 105      13.541  -1.183   8.649  1.00  6.00           C  
ATOM    859  NE  ARG A 105      14.119   0.169   8.929  1.00  2.00           N  
ATOM    860  CZ  ARG A 105      13.445   1.321   8.893  1.00  6.00           C  
ATOM    861  NH1 ARG A 105      14.048   2.445   9.278  1.00  2.00           N  
ATOM    862  NH2 ARG A 105      12.173   1.377   8.497  1.00 14.00           N  
TER
END
HETATM    1 CL   UNL A   1       4.976  -0.637  -3.281  1.00  0.00          Cl  
HETATM    2 CL   UNL A   1       8.869  -4.273  -2.565  1.00  0.00          Cl  
HETATM    3 CL   UNL A   1       6.560  -6.333  -1.528  1.00  0.00          Cl  
HETATM    4  N   UNL A   1       4.909  -4.411  -1.962  1.00  0.00           N  
HETATM    5  C   UNL A   1       4.564  -3.162  -2.347  1.00  0.00           C  
HETATM    6  C   UNL A   1       5.469  -2.213  -2.802  1.00  0.00           C  
HETATM    7  C   UNL A   1       6.810  -2.572  -2.866  1.00  0.00           C  
HETATM    8  C   UNL A   1       7.203  -3.848  -2.479  1.00  0.00           C  
HETATM    9  C   UNL A   1       6.223  -4.722  -2.038  1.00  0.00           C  
HETATM   10  O   UNL A   1       3.231  -2.857  -2.266  1.00  0.00           O  
HETATM   11  P   UNL A   1       2.434  -2.371  -0.941  1.00  0.00           P  
HETATM   12  S   UNL A   1       3.258  -0.955   0.118  1.00  0.00           S  
HETATM   13  O   UNL A   1       2.204  -3.789  -0.175  1.00  0.00           O  
HETATM   14  C   UNL A   1       1.592  -4.869  -0.859  1.00  0.00           C  
HETATM   15  C   UNL A   1       0.988  -5.817   0.157  1.00  0.00           C  
HETATM   16  O   UNL A   1       0.941  -2.091  -1.527  1.00  0.00           O  
HETATM   17  C   UNL A   1       0.122  -1.103  -0.926  1.00  0.00           C  
HETATM   18  C   UNL A   1      -0.594  -1.712   0.261  1.00  0.00           C  
CONECT    1    6                                                      
CONECT    2    8                                                      
CONECT    3    9                                                      
CONECT    4    5    9                                                 
CONECT    5    6   10    4                                            
CONECT    6    1    7    5                                            
CONECT    7    6    8                                                 
CONECT    8    7    2    9                                            
CONECT    9    8    4    3                                            
CONECT   10    5   11                                                 
CONECT   11   10   16   13   12                                       
CONECT   12   11                                                      
CONECT   13   11   14                                                 
CONECT   14   13   15                                                 
CONECT   15   14                                                      
CONECT   16   11   17                                                 
CONECT   17   16   18                                                 
CONECT   18   17                                                      
MASTER        0    0    0    0    0    0    0    0   18    0   18    0
ENDMDL
