# Supplementary material for: Binding characteristics of chemosensory protein 11 from Grapholita molesta Busck (Lepidoptera: Tortricidae) to insecticides
Source: PeerJ. 2026 Jul 20;14:e21510. doi: 10.7717/peerj.21510 (PMC13394210; doi:10.7717/peerj.21510)
Supplement: Supplemental Information 7 [file peerj-14-21510-s007.zip › Structure at 400 ns in 2nd repeat.pdb]

REMARK    GENERATED BY TRJCONV
TITLE     Protein in water t= 400.00000 step= 200000
REMARK    THIS IS A SIMULATION BOX
CRYST1   62.223   62.223   62.223  60.00  60.00  90.00 P 1           1
MODEL        1
ATOM      1  N   ASP A   1      46.260  26.210  25.900  1.00  0.00           N
ATOM      2  H1  ASP A   1      46.230  26.840  26.700  1.00  0.00           H
ATOM      3  H2  ASP A   1      45.440  26.340  25.320  1.00  0.00           H
ATOM      4  H3  ASP A   1      46.220  25.290  26.320  1.00  0.00           H
ATOM      5  CA  ASP A   1      47.520  26.440  25.140  1.00  0.00           C
ATOM      6  HA  ASP A   1      48.380  26.090  25.710  1.00  0.00           H
ATOM      7  CB  ASP A   1      47.600  25.470  23.970  1.00  0.00           C
ATOM      8  HB1 ASP A   1      46.890  25.730  23.190  1.00  0.00           H
ATOM      9  HB2 ASP A   1      47.380  24.440  24.270  1.00  0.00           H
ATOM     10  CG  ASP A   1      48.940  25.440  23.340  1.00  0.00           C
ATOM     11  OD1 ASP A   1      49.960  26.030  23.810  1.00  0.00           O
ATOM     12  OD2 ASP A   1      49.030  24.800  22.270  1.00  0.00           O
ATOM     13  C   ASP A   1      47.630  27.890  24.710  1.00  0.00           C
ATOM     14  O   ASP A   1      46.720  28.670  24.830  1.00  0.00           O
ATOM     15  N   PHE A   2      48.870  28.390  24.490  1.00  0.00           N
ATOM     16  H   PHE A   2      49.510  27.670  24.180  1.00  0.00           H
ATOM     17  CA  PHE A   2      49.370  29.790  24.440  1.00  0.00           C
ATOM     18  HA  PHE A   2      48.690  30.370  25.080  1.00  0.00           H
ATOM     19  CB  PHE A   2      50.810  29.880  24.990  1.00  0.00           C
ATOM     20  HB1 PHE A   2      51.070  30.900  24.720  1.00  0.00           H
ATOM     21  HB2 PHE A   2      51.490  29.160  24.540  1.00  0.00           H
ATOM     22  CG  PHE A   2      50.750  29.600  26.470  1.00  0.00           C
ATOM     23  CD1 PHE A   2      50.490  30.730  27.260  1.00  0.00           C
ATOM     24  HD1 PHE A   2      50.210  31.680  26.820  1.00  0.00           H
ATOM     25  CE1 PHE A   2      50.740  30.710  28.640  1.00  0.00           C
ATOM     26  HE1 PHE A   2      50.600  31.600  29.240  1.00  0.00           H
ATOM     27  CZ  PHE A   2      51.400  29.520  29.150  1.00  0.00           C
ATOM     28  HZ  PHE A   2      51.590  29.480  30.210  1.00  0.00           H
ATOM     29  CE2 PHE A   2      51.540  28.350  28.390  1.00  0.00           C
ATOM     30  HE2 PHE A   2      51.930  27.450  28.840  1.00  0.00           H
ATOM     31  CD2 PHE A   2      51.140  28.380  27.070  1.00  0.00           C
ATOM     32  HD2 PHE A   2      51.270  27.490  26.460  1.00  0.00           H
ATOM     33  C   PHE A   2      49.290  30.330  22.990  1.00  0.00           C
ATOM     34  O   PHE A   2      49.550  29.560  22.110  1.00  0.00           O
ATOM     35  N   TYR A   3      49.020  31.640  22.810  1.00  0.00           N
ATOM     36  H   TYR A   3      48.710  32.240  23.570  1.00  0.00           H
ATOM     37  CA  TYR A   3      49.180  32.310  21.550  1.00  0.00           C
ATOM     38  HA  TYR A   3      48.410  31.780  20.990  1.00  0.00           H
ATOM     39  CB  TYR A   3      48.700  33.810  21.600  1.00  0.00           C
ATOM     40  HB1 TYR A   3      48.690  34.130  20.560  1.00  0.00           H
ATOM     41  HB2 TYR A   3      49.500  34.410  22.030  1.00  0.00           H
ATOM     42  CG  TYR A   3      47.330  34.140  22.140  1.00  0.00           C
ATOM     43  CD1 TYR A   3      46.150  33.530  21.670  1.00  0.00           C
ATOM     44  HD1 TYR A   3      46.170  32.740  20.930  1.00  0.00           H
ATOM     45  CE1 TYR A   3      44.890  33.820  22.230  1.00  0.00           C
ATOM     46  HE1 TYR A   3      44.020  33.280  21.880  1.00  0.00           H
ATOM     47  CZ  TYR A   3      44.780  34.670  23.300  1.00  0.00           C
ATOM     48  OH  TYR A   3      43.550  34.750  23.950  1.00  0.00           O
ATOM     49  HH  TYR A   3      42.920  34.160  23.540  1.00  0.00           H
ATOM     50  CE2 TYR A   3      45.920  35.360  23.810  1.00  0.00           C
ATOM     51  HE2 TYR A   3      45.750  36.110  24.570  1.00  0.00           H
ATOM     52  CD2 TYR A   3      47.190  35.150  23.180  1.00  0.00           C
ATOM     53  HD2 TYR A   3      48.130  35.570  23.510  1.00  0.00           H
ATOM     54  C   TYR A   3      50.570  32.190  20.910  1.00  0.00           C
ATOM     55  O   TYR A   3      51.560  32.160  21.670  1.00  0.00           O
ATOM     56  N   SER A   4      50.600  31.990  19.560  1.00  0.00           N
ATOM     57  H   SER A   4      49.770  31.850  19.000  1.00  0.00           H
ATOM     58  CA  SER A   4      51.850  31.550  18.810  1.00  0.00           C
ATOM     59  HA  SER A   4      52.000  30.570  19.260  1.00  0.00           H
ATOM     60  CB  SER A   4      51.420  31.510  17.330  1.00  0.00           C
ATOM     61  HB1 SER A   4      52.300  31.330  16.700  1.00  0.00           H
ATOM     62  HB2 SER A   4      51.100  32.510  17.030  1.00  0.00           H
ATOM     63  OG  SER A   4      50.440  30.580  17.050  1.00  0.00           O
ATOM     64  HG  SER A   4      50.820  29.700  16.960  1.00  0.00           H
ATOM     65  C   SER A   4      53.050  32.430  19.220  1.00  0.00           C
ATOM     66  O   SER A   4      52.960  33.670  19.370  1.00  0.00           O
ATOM     67  N   SER A   5      54.190  31.810  19.420  1.00  0.00           N
ATOM     68  H   SER A   5      54.160  30.800  19.390  1.00  0.00           H
ATOM     69  CA  SER A   5      55.370  32.510  20.060  1.00  0.00           C
ATOM     70  HA  SER A   5      55.040  32.930  21.000  1.00  0.00           H
ATOM     71  CB  SER A   5      56.460  31.410  20.260  1.00  0.00           C
ATOM     72  HB1 SER A   5      57.230  31.760  20.940  1.00  0.00           H
ATOM     73  HB2 SER A   5      56.900  30.900  19.400  1.00  0.00           H
ATOM     74  OG  SER A   5      55.810  30.380  21.030  1.00  0.00           O
ATOM     75  HG  SER A   5      56.550  29.780  21.150  1.00  0.00           H
ATOM     76  C   SER A   5      56.120  33.590  19.260  1.00  0.00           C
ATOM     77  O   SER A   5      57.040  34.230  19.770  1.00  0.00           O
ATOM     78  N   LYS A   6      55.770  33.750  18.000  1.00  0.00           N
ATOM     79  H   LYS A   6      55.240  32.960  17.660  1.00  0.00           H
ATOM     80  CA  LYS A   6      56.080  34.930  17.160  1.00  0.00           C
ATOM     81  HA  LYS A   6      57.150  35.040  17.030  1.00  0.00           H
ATOM     82  CB  LYS A   6      55.230  34.780  15.850  1.00  0.00           C
ATOM     83  HB1 LYS A   6      55.630  33.940  15.280  1.00  0.00           H
ATOM     84  HB2 LYS A   6      55.350  35.740  15.350  1.00  0.00           H
ATOM     85  CG  LYS A   6      53.730  34.400  16.080  1.00  0.00           C
ATOM     86  HG1 LYS A   6      53.240  35.060  16.800  1.00  0.00           H
ATOM     87  HG2 LYS A   6      53.610  33.370  16.410  1.00  0.00           H
ATOM     88  CD  LYS A   6      53.100  34.530  14.710  1.00  0.00           C
ATOM     89  HD1 LYS A   6      53.490  35.390  14.170  1.00  0.00           H
ATOM     90  HD2 LYS A   6      52.020  34.610  14.740  1.00  0.00           H
ATOM     91  CE  LYS A   6      53.420  33.330  13.810  1.00  0.00           C
ATOM     92  HE1 LYS A   6      52.920  32.450  14.220  1.00  0.00           H
ATOM     93  HE2 LYS A   6      54.500  33.210  13.820  1.00  0.00           H
ATOM     94  NZ  LYS A   6      52.830  33.610  12.520  1.00  0.00           N
ATOM     95  HZ1 LYS A   6      52.880  32.810  11.910  1.00  0.00           H
ATOM     96  HZ2 LYS A   6      51.870  33.890  12.680  1.00  0.00           H
ATOM     97  HZ3 LYS A   6      53.370  34.330  12.070  1.00  0.00           H
ATOM     98  C   LYS A   6      55.740  36.240  17.890  1.00  0.00           C
ATOM     99  O   LYS A   6      56.550  37.180  17.850  1.00  0.00           O
ATOM    100  N   TYR A   7      54.580  36.270  18.600  1.00  0.00           N
ATOM    101  H   TYR A   7      53.940  35.490  18.620  1.00  0.00           H
ATOM    102  CA  TYR A   7      54.120  37.470  19.210  1.00  0.00           C
ATOM    103  HA  TYR A   7      54.140  38.370  18.590  1.00  0.00           H
ATOM    104  CB  TYR A   7      52.640  37.280  19.630  1.00  0.00           C
ATOM    105  HB1 TYR A   7      52.210  38.220  19.960  1.00  0.00           H
ATOM    106  HB2 TYR A   7      52.650  36.680  20.540  1.00  0.00           H
ATOM    107  CG  TYR A   7      51.710  36.770  18.550  1.00  0.00           C
ATOM    108  CD1 TYR A   7      51.700  37.460  17.300  1.00  0.00           C
ATOM    109  HD1 TYR A   7      52.280  38.370  17.270  1.00  0.00           H
ATOM    110  CE1 TYR A   7      50.860  37.060  16.230  1.00  0.00           C
ATOM    111  HE1 TYR A   7      50.760  37.690  15.350  1.00  0.00           H
ATOM    112  CZ  TYR A   7      50.080  35.890  16.440  1.00  0.00           C
ATOM    113  OH  TYR A   7      49.250  35.450  15.440  1.00  0.00           O
ATOM    114  HH  TYR A   7      48.750  34.670  15.690  1.00  0.00           H
ATOM    115  CE2 TYR A   7      50.180  35.160  17.670  1.00  0.00           C
ATOM    116  HE2 TYR A   7      49.510  34.320  17.790  1.00  0.00           H
ATOM    117  CD2 TYR A   7      50.950  35.590  18.730  1.00  0.00           C
ATOM    118  HD2 TYR A   7      50.890  35.070  19.680  1.00  0.00           H
ATOM    119  C   TYR A   7      54.990  37.970  20.390  1.00  0.00           C
ATOM    120  O   TYR A   7      54.830  39.110  20.830  1.00  0.00           O
ATOM    121  N   ASP A   8      55.850  37.050  20.980  1.00  0.00           N
ATOM    122  H   ASP A   8      55.830  36.080  20.710  1.00  0.00           H
ATOM    123  CA  ASP A   8      56.940  37.400  21.940  1.00  0.00           C
ATOM    124  HA  ASP A   8      56.590  38.110  22.700  1.00  0.00           H
ATOM    125  CB  ASP A   8      57.560  36.140  22.600  1.00  0.00           C
ATOM    126  HB1 ASP A   8      58.240  36.520  23.360  1.00  0.00           H
ATOM    127  HB2 ASP A   8      58.220  35.580  21.930  1.00  0.00           H
ATOM    128  CG  ASP A   8      56.560  35.170  23.240  1.00  0.00           C
ATOM    129  OD1 ASP A   8      56.810  34.550  24.320  1.00  0.00           O
ATOM    130  OD2 ASP A   8      55.500  34.880  22.650  1.00  0.00           O
ATOM    131  C   ASP A   8      58.100  38.170  21.200  1.00  0.00           C
ATOM    132  O   ASP A   8      58.670  39.080  21.830  1.00  0.00           O
ATOM    133  N   ASP A   9      58.430  37.880  19.930  1.00  0.00           N
ATOM    134  H   ASP A   9      57.900  37.130  19.500  1.00  0.00           H
ATOM    135  CA  ASP A   9      59.450  38.520  19.120  1.00  0.00           C
ATOM    136  HA  ASP A   9      60.300  38.790  19.740  1.00  0.00           H
ATOM    137  CB  ASP A   9      59.930  37.680  17.870  1.00  0.00           C
ATOM    138  HB1 ASP A   9      60.660  38.300  17.350  1.00  0.00           H
ATOM    139  HB2 ASP A   9      59.110  37.540  17.170  1.00  0.00           H
ATOM    140  CG  ASP A   9      60.430  36.300  18.280  1.00  0.00           C
ATOM    141  OD1 ASP A   9      60.560  35.410  17.440  1.00  0.00           O
ATOM    142  OD2 ASP A   9      60.700  36.080  19.460  1.00  0.00           O
ATOM    143  C   ASP A   9      58.970  39.980  18.720  1.00  0.00           C
ATOM    144  O   ASP A   9      59.800  40.690  18.190  1.00  0.00           O
ATOM    145  N   PHE A  10      57.710  40.450  19.040  1.00  0.00           N
ATOM    146  H   PHE A  10      57.000  39.910  19.520  1.00  0.00           H
ATOM    147  CA  PHE A  10      57.300  41.750  18.590  1.00  0.00           C
ATOM    148  HA  PHE A  10      57.640  41.800  17.560  1.00  0.00           H
ATOM    149  CB  PHE A  10      55.720  41.930  18.530  1.00  0.00           C
ATOM    150  HB1 PHE A  10      55.340  41.900  19.550  1.00  0.00           H
ATOM    151  HB2 PHE A  10      55.310  41.040  18.070  1.00  0.00           H
ATOM    152  CG  PHE A  10      55.220  43.190  17.830  1.00  0.00           C
ATOM    153  CD1 PHE A  10      55.100  44.370  18.580  1.00  0.00           C
ATOM    154  HD1 PHE A  10      55.120  44.320  19.660  1.00  0.00           H
ATOM    155  CE1 PHE A  10      54.690  45.560  17.990  1.00  0.00           C
ATOM    156  HE1 PHE A  10      54.650  46.440  18.610  1.00  0.00           H
ATOM    157  CZ  PHE A  10      54.640  45.660  16.590  1.00  0.00           C
ATOM    158  HZ  PHE A  10      54.380  46.600  16.130  1.00  0.00           H
ATOM    159  CE2 PHE A  10      54.740  44.450  15.800  1.00  0.00           C
ATOM    160  HE2 PHE A  10      54.620  44.450  14.730  1.00  0.00           H
ATOM    161  CD2 PHE A  10      54.960  43.170  16.420  1.00  0.00           C
ATOM    162  HD2 PHE A  10      54.900  42.230  15.900  1.00  0.00           H
ATOM    163  C   PHE A  10      57.950  42.920  19.320  1.00  0.00           C
ATOM    164  O   PHE A  10      57.780  43.130  20.530  1.00  0.00           O
ATOM    165  N   ASP A  11      58.480  43.900  18.540  1.00  0.00           N
ATOM    166  H   ASP A  11      58.510  43.860  17.530  1.00  0.00           H
ATOM    167  CA  ASP A  11      59.130  45.040  19.020  1.00  0.00           C
ATOM    168  HA  ASP A  11      59.410  44.680  20.010  1.00  0.00           H
ATOM    169  CB  ASP A  11      60.430  45.230  18.230  1.00  0.00           C
ATOM    170  HB1 ASP A  11      60.170  45.570  17.220  1.00  0.00           H
ATOM    171  HB2 ASP A  11      61.030  44.320  18.150  1.00  0.00           H
ATOM    172  CG  ASP A  11      61.300  46.380  18.750  1.00  0.00           C
ATOM    173  OD1 ASP A  11      61.080  46.930  19.860  1.00  0.00           O
ATOM    174  OD2 ASP A  11      62.210  46.780  17.940  1.00  0.00           O
ATOM    175  C   ASP A  11      58.220  46.240  19.140  1.00  0.00           C
ATOM    176  O   ASP A  11      57.760  46.850  18.190  1.00  0.00           O
ATOM    177  N   ILE A  12      57.940  46.610  20.460  1.00  0.00           N
ATOM    178  H   ILE A  12      58.400  46.120  21.220  1.00  0.00           H
ATOM    179  CA  ILE A  12      56.950  47.580  20.860  1.00  0.00           C
ATOM    180  HA  ILE A  12      56.130  47.600  20.140  1.00  0.00           H
ATOM    181  CB  ILE A  12      56.330  47.210  22.200  1.00  0.00           C
ATOM    182  HB  ILE A  12      55.690  48.070  22.420  1.00  0.00           H
ATOM    183  CG2 ILE A  12      55.530  45.850  22.040  1.00  0.00           C
ATOM    184 HG21 ILE A  12      56.200  45.030  21.750  1.00  0.00           H
ATOM    185 HG22 ILE A  12      55.120  45.610  23.020  1.00  0.00           H
ATOM    186 HG23 ILE A  12      54.780  46.050  21.280  1.00  0.00           H
ATOM    187  CG1 ILE A  12      57.340  46.980  23.310  1.00  0.00           C
ATOM    188 HG11 ILE A  12      57.930  47.900  23.320  1.00  0.00           H
ATOM    189 HG12 ILE A  12      57.950  46.130  23.010  1.00  0.00           H
ATOM    190  CD  ILE A  12      56.710  46.780  24.710  1.00  0.00           C
ATOM    191  HD1 ILE A  12      55.850  47.410  24.920  1.00  0.00           H
ATOM    192  HD2 ILE A  12      56.310  45.770  24.790  1.00  0.00           H
ATOM    193  HD3 ILE A  12      57.520  46.870  25.430  1.00  0.00           H
ATOM    194  C   ILE A  12      57.480  49.010  20.810  1.00  0.00           C
ATOM    195  O   ILE A  12      56.650  49.900  21.010  1.00  0.00           O
ATOM    196  N   GLN A  13      58.750  49.260  20.640  1.00  0.00           N
ATOM    197  H   GLN A  13      59.420  48.500  20.600  1.00  0.00           H
ATOM    198  CA  GLN A  13      59.300  50.590  20.730  1.00  0.00           C
ATOM    199  HA  GLN A  13      59.160  50.950  21.750  1.00  0.00           H
ATOM    200  CB  GLN A  13      60.880  50.500  20.380  1.00  0.00           C
ATOM    201  HB1 GLN A  13      61.350  51.410  20.020  1.00  0.00           H
ATOM    202  HB2 GLN A  13      61.200  49.790  19.610  1.00  0.00           H
ATOM    203  CG  GLN A  13      61.540  50.120  21.720  1.00  0.00           C
ATOM    204  HG1 GLN A  13      61.060  49.290  22.230  1.00  0.00           H
ATOM    205  HG2 GLN A  13      61.400  50.970  22.390  1.00  0.00           H
ATOM    206  CD  GLN A  13       0.710  49.700  21.450  1.00  0.00           C
ATOM    207  OE1 GLN A  13       1.620  50.420  21.880  1.00  0.00           O
ATOM    208  NE2 GLN A  13       0.950  48.550  20.890  1.00  0.00           N
ATOM    209 HE21 GLN A  13       0.240  47.940  20.500  1.00  0.00           H
ATOM    210 HE22 GLN A  13       1.930  48.280  20.870  1.00  0.00           H
ATOM    211  C   GLN A  13      58.650  51.740  19.830  1.00  0.00           C
ATOM    212  O   GLN A  13      58.340  52.770  20.380  1.00  0.00           O
ATOM    213  N   PRO A  14      58.470  51.480  18.530  1.00  0.00           N
ATOM    214  CD  PRO A  14      59.180  50.590  17.640  1.00  0.00           C
ATOM    215  HD1 PRO A  14      58.570  49.690  17.640  1.00  0.00           H
ATOM    216  HD2 PRO A  14      60.220  50.450  17.960  1.00  0.00           H
ATOM    217  CG  PRO A  14      59.130  51.250  16.230  1.00  0.00           C
ATOM    218  HG1 PRO A  14      58.990  50.450  15.510  1.00  0.00           H
ATOM    219  HG2 PRO A  14      60.050  51.740  15.930  1.00  0.00           H
ATOM    220  CB  PRO A  14      57.890  52.190  16.270  1.00  0.00           C
ATOM    221  HB1 PRO A  14      57.040  51.570  15.990  1.00  0.00           H
ATOM    222  HB2 PRO A  14      58.000  53.070  15.640  1.00  0.00           H
ATOM    223  CA  PRO A  14      57.860  52.600  17.790  1.00  0.00           C
ATOM    224  HA  PRO A  14      58.540  53.440  17.920  1.00  0.00           H
ATOM    225  C   PRO A  14      56.420  52.780  18.230  1.00  0.00           C
ATOM    226  O   PRO A  14      55.890  53.930  18.310  1.00  0.00           O
ATOM    227  N   LEU A  15      55.780  51.730  18.600  1.00  0.00           N
ATOM    228  H   LEU A  15      56.170  50.800  18.500  1.00  0.00           H
ATOM    229  CA  LEU A  15      54.420  51.770  19.100  1.00  0.00           C
ATOM    230  HA  LEU A  15      53.780  52.370  18.450  1.00  0.00           H
ATOM    231  CB  LEU A  15      53.840  50.340  19.080  1.00  0.00           C
ATOM    232  HB1 LEU A  15      54.590  49.680  19.500  1.00  0.00           H
ATOM    233  HB2 LEU A  15      53.630  49.960  18.080  1.00  0.00           H
ATOM    234  CG  LEU A  15      52.560  50.060  19.870  1.00  0.00           C
ATOM    235  HG  LEU A  15      52.700  50.440  20.890  1.00  0.00           H
ATOM    236  CD1 LEU A  15      51.370  50.740  19.150  1.00  0.00           C
ATOM    237 HD11 LEU A  15      50.480  50.750  19.780  1.00  0.00           H
ATOM    238 HD12 LEU A  15      51.600  51.780  18.940  1.00  0.00           H
ATOM    239 HD13 LEU A  15      51.220  50.160  18.240  1.00  0.00           H
ATOM    240  CD2 LEU A  15      52.240  48.570  19.850  1.00  0.00           C
ATOM    241 HD21 LEU A  15      53.010  47.960  20.330  1.00  0.00           H
ATOM    242 HD22 LEU A  15      51.350  48.400  20.460  1.00  0.00           H
ATOM    243 HD23 LEU A  15      52.020  48.190  18.860  1.00  0.00           H
ATOM    244  C   LEU A  15      54.320  52.560  20.460  1.00  0.00           C
ATOM    245  O   LEU A  15      53.220  52.870  20.900  1.00  0.00           O
ATOM    246  N   LEU A  16      55.470  52.860  21.100  1.00  0.00           N
ATOM    247  H   LEU A  16      56.250  52.550  20.530  1.00  0.00           H
ATOM    248  CA  LEU A  16      55.570  53.580  22.340  1.00  0.00           C
ATOM    249  HA  LEU A  16      54.520  53.780  22.560  1.00  0.00           H
ATOM    250  CB  LEU A  16      55.960  52.680  23.510  1.00  0.00           C
ATOM    251  HB1 LEU A  16      56.040  53.260  24.420  1.00  0.00           H
ATOM    252  HB2 LEU A  16      56.940  52.230  23.320  1.00  0.00           H
ATOM    253  CG  LEU A  16      54.990  51.560  23.740  1.00  0.00           C
ATOM    254  HG  LEU A  16      54.760  51.070  22.800  1.00  0.00           H
ATOM    255  CD1 LEU A  16      55.780  50.570  24.570  1.00  0.00           C
ATOM    256 HD11 LEU A  16      56.330  51.070  25.360  1.00  0.00           H
ATOM    257 HD12 LEU A  16      55.040  49.940  25.060  1.00  0.00           H
ATOM    258 HD13 LEU A  16      56.540  50.030  24.010  1.00  0.00           H
ATOM    259  CD2 LEU A  16      53.630  52.080  24.300  1.00  0.00           C
ATOM    260 HD21 LEU A  16      53.170  51.340  24.960  1.00  0.00           H
ATOM    261 HD22 LEU A  16      53.780  52.960  24.910  1.00  0.00           H
ATOM    262 HD23 LEU A  16      52.970  52.390  23.490  1.00  0.00           H
ATOM    263  C   LEU A  16      56.240  54.970  22.330  1.00  0.00           C
ATOM    264  O   LEU A  16      56.190  55.670  23.340  1.00  0.00           O
ATOM    265  N   ALA A  17      56.930  55.290  21.210  1.00  0.00           N
ATOM    266  H   ALA A  17      57.100  54.550  20.540  1.00  0.00           H
ATOM    267  CA  ALA A  17      57.680  56.550  21.110  1.00  0.00           C
ATOM    268  HA  ALA A  17      57.660  57.150  22.020  1.00  0.00           H
ATOM    269  CB  ALA A  17      59.110  56.230  20.630  1.00  0.00           C
ATOM    270  HB1 ALA A  17      59.050  55.430  19.890  1.00  0.00           H
ATOM    271  HB2 ALA A  17      59.670  57.030  20.140  1.00  0.00           H
ATOM    272  HB3 ALA A  17      59.750  55.910  21.460  1.00  0.00           H
ATOM    273  C   ALA A  17      57.060  57.420  19.900  1.00  0.00           C
ATOM    274  O   ALA A  17      57.460  58.600  19.710  1.00  0.00           O
ATOM    275  N   ASN A  18      56.040  56.980  19.160  1.00  0.00           N
ATOM    276  H   ASN A  18      55.660  56.070  19.380  1.00  0.00           H
ATOM    277  CA  ASN A  18      55.430  57.740  18.090  1.00  0.00           C
ATOM    278  HA  ASN A  18      55.640  58.790  18.270  1.00  0.00           H
ATOM    279  CB  ASN A  18      55.960  57.170  16.710  1.00  0.00           C
ATOM    280  HB1 ASN A  18      55.730  56.110  16.600  1.00  0.00           H
ATOM    281  HB2 ASN A  18      57.020  57.380  16.620  1.00  0.00           H
ATOM    282  CG  ASN A  18      55.410  57.930  15.540  1.00  0.00           C
ATOM    283  OD1 ASN A  18      54.720  58.930  15.760  1.00  0.00           O
ATOM    284  ND2 ASN A  18      55.820  57.450  14.410  1.00  0.00           N
ATOM    285 HD21 ASN A  18      56.460  56.670  14.380  1.00  0.00           H
ATOM    286 HD22 ASN A  18      55.810  57.990  13.550  1.00  0.00           H
ATOM    287  C   ASN A  18      53.930  57.510  18.240  1.00  0.00           C
ATOM    288  O   ASN A  18      53.450  56.400  17.950  1.00  0.00           O
ATOM    289  N   ASP A  19      53.080  58.510  18.380  1.00  0.00           N
ATOM    290  H   ASP A  19      53.410  59.460  18.470  1.00  0.00           H
ATOM    291  CA  ASP A  19      51.590  58.470  18.380  1.00  0.00           C
ATOM    292  HA  ASP A  19      51.240  57.740  19.110  1.00  0.00           H
ATOM    293  CB  ASP A  19      51.100  59.850  18.840  1.00  0.00           C
ATOM    294  HB1 ASP A  19      50.020  59.940  18.930  1.00  0.00           H
ATOM    295  HB2 ASP A  19      51.510  60.650  18.220  1.00  0.00           H
ATOM    296  CG  ASP A  19      51.700  60.200  20.210  1.00  0.00           C
ATOM    297  OD1 ASP A  19      51.230  59.640  21.290  1.00  0.00           O
ATOM    298  OD2 ASP A  19      52.680  60.970  20.240  1.00  0.00           O
ATOM    299  C   ASP A  19      51.080  57.960  17.040  1.00  0.00           C
ATOM    300  O   ASP A  19      50.130  57.210  17.020  1.00  0.00           O
ATOM    301  N   ARG A  20      51.600  58.290  15.890  1.00  0.00           N
ATOM    302  H   ARG A  20      52.420  58.880  15.890  1.00  0.00           H
ATOM    303  CA  ARG A  20      50.980  57.930  14.630  1.00  0.00           C
ATOM    304  HA  ARG A  20      49.990  58.380  14.650  1.00  0.00           H
ATOM    305  CB  ARG A  20      51.840  58.620  13.560  1.00  0.00           C
ATOM    306  HB1 ARG A  20      52.860  58.230  13.540  1.00  0.00           H
ATOM    307  HB2 ARG A  20      51.900  59.660  13.870  1.00  0.00           H
ATOM    308  CG  ARG A  20      51.290  58.490  12.150  1.00  0.00           C
ATOM    309  HG1 ARG A  20      51.220  57.440  11.870  1.00  0.00           H
ATOM    310  HG2 ARG A  20      51.890  59.080  11.460  1.00  0.00           H
ATOM    311  CD  ARG A  20      49.900  59.170  11.970  1.00  0.00           C
ATOM    312  HD1 ARG A  20      49.900  60.220  12.280  1.00  0.00           H
ATOM    313  HD2 ARG A  20      49.290  58.650  12.710  1.00  0.00           H
ATOM    314  NE  ARG A  20      49.270  59.000  10.670  1.00  0.00           N
ATOM    315  HE  ARG A  20      49.290  58.110  10.180  1.00  0.00           H
ATOM    316  CZ  ARG A  20      48.360  59.870  10.160  1.00  0.00           C
ATOM    317  NH1 ARG A  20      48.060  60.930  10.850  1.00  0.00           N
ATOM    318 HH11 ARG A  20      48.560  61.330  11.640  1.00  0.00           H
ATOM    319 HH12 ARG A  20      47.290  61.490  10.520  1.00  0.00           H
ATOM    320  NH2 ARG A  20      47.730  59.550   9.100  1.00  0.00           N
ATOM    321 HH21 ARG A  20      47.890  58.650   8.660  1.00  0.00           H
ATOM    322 HH22 ARG A  20      47.060  60.200   8.710  1.00  0.00           H
ATOM    323  C   ARG A  20      50.600  56.460  14.390  1.00  0.00           C
ATOM    324  O   ARG A  20      49.530  56.180  13.910  1.00  0.00           O
ATOM    325  N   ILE A  21      51.440  55.610  14.910  1.00  0.00           N
ATOM    326  H   ILE A  21      52.360  55.960  15.110  1.00  0.00           H
ATOM    327  CA  ILE A  21      51.280  54.140  14.950  1.00  0.00           C
ATOM    328  HA  ILE A  21      50.840  53.970  13.960  1.00  0.00           H
ATOM    329  CB  ILE A  21      52.610  53.360  15.080  1.00  0.00           C
ATOM    330  HB  ILE A  21      53.050  53.300  14.080  1.00  0.00           H
ATOM    331  CG2 ILE A  21      53.580  54.050  16.040  1.00  0.00           C
ATOM    332 HG21 ILE A  21      53.750  55.090  15.730  1.00  0.00           H
ATOM    333 HG22 ILE A  21      53.330  54.140  17.090  1.00  0.00           H
ATOM    334 HG23 ILE A  21      54.540  53.550  15.930  1.00  0.00           H
ATOM    335  CG1 ILE A  21      52.520  51.810  15.450  1.00  0.00           C
ATOM    336 HG11 ILE A  21      51.850  51.370  14.710  1.00  0.00           H
ATOM    337 HG12 ILE A  21      52.090  51.730  16.450  1.00  0.00           H
ATOM    338  CD  ILE A  21      53.810  50.930  15.400  1.00  0.00           C
ATOM    339  HD1 ILE A  21      54.050  50.720  14.350  1.00  0.00           H
ATOM    340  HD2 ILE A  21      54.670  51.330  15.930  1.00  0.00           H
ATOM    341  HD3 ILE A  21      53.410  49.980  15.750  1.00  0.00           H
ATOM    342  C   ILE A  21      50.300  53.650  15.980  1.00  0.00           C
ATOM    343  O   ILE A  21      49.580  52.690  15.730  1.00  0.00           O
ATOM    344  N   LEU A  22      50.240  54.300  17.170  1.00  0.00           N
ATOM    345  H   LEU A  22      50.970  54.980  17.340  1.00  0.00           H
ATOM    346  CA  LEU A  22      49.210  54.050  18.240  1.00  0.00           C
ATOM    347  HA  LEU A  22      49.020  52.980  18.240  1.00  0.00           H
ATOM    348  CB  LEU A  22      49.900  54.520  19.570  1.00  0.00           C
ATOM    349  HB1 LEU A  22      50.210  55.550  19.430  1.00  0.00           H
ATOM    350  HB2 LEU A  22      50.890  54.100  19.760  1.00  0.00           H
ATOM    351  CG  LEU A  22      48.950  54.480  20.820  1.00  0.00           C
ATOM    352  HG  LEU A  22      48.060  55.100  20.740  1.00  0.00           H
ATOM    353  CD1 LEU A  22      48.550  53.000  20.990  1.00  0.00           C
ATOM    354 HD11 LEU A  22      47.780  52.830  20.230  1.00  0.00           H
ATOM    355 HD12 LEU A  22      49.370  52.300  20.820  1.00  0.00           H
ATOM    356 HD13 LEU A  22      48.160  52.780  21.980  1.00  0.00           H
ATOM    357  CD2 LEU A  22      49.550  55.050  22.130  1.00  0.00           C
ATOM    358 HD21 LEU A  22      49.810  56.110  22.120  1.00  0.00           H
ATOM    359 HD22 LEU A  22      48.840  54.850  22.920  1.00  0.00           H
ATOM    360 HD23 LEU A  22      50.390  54.400  22.370  1.00  0.00           H
ATOM    361  C   LEU A  22      47.800  54.600  17.950  1.00  0.00           C
ATOM    362  O   LEU A  22      46.740  54.010  18.280  1.00  0.00           O
ATOM    363  N   LEU A  23      47.810  55.640  17.190  1.00  0.00           N
ATOM    364  H   LEU A  23      48.710  55.980  16.900  1.00  0.00           H
ATOM    365  CA  LEU A  23      46.690  56.170  16.460  1.00  0.00           C
ATOM    366  HA  LEU A  23      45.780  56.250  17.050  1.00  0.00           H
ATOM    367  CB  LEU A  23      46.990  57.650  16.120  1.00  0.00           C
ATOM    368  HB1 LEU A  23      46.170  58.000  15.480  1.00  0.00           H
ATOM    369  HB2 LEU A  23      47.880  57.770  15.490  1.00  0.00           H
ATOM    370  CG  LEU A  23      47.150  58.520  17.380  1.00  0.00           C
ATOM    371  HG  LEU A  23      47.950  58.210  18.050  1.00  0.00           H
ATOM    372  CD1 LEU A  23      47.640  59.900  17.020  1.00  0.00           C
ATOM    373 HD11 LEU A  23      47.550  60.440  17.960  1.00  0.00           H
ATOM    374 HD12 LEU A  23      48.650  59.990  16.620  1.00  0.00           H
ATOM    375 HD13 LEU A  23      47.010  60.460  16.340  1.00  0.00           H
ATOM    376  CD2 LEU A  23      45.880  58.580  18.170  1.00  0.00           C
ATOM    377 HD21 LEU A  23      45.780  59.310  18.980  1.00  0.00           H
ATOM    378 HD22 LEU A  23      45.180  58.590  17.340  1.00  0.00           H
ATOM    379 HD23 LEU A  23      45.780  57.640  18.730  1.00  0.00           H
ATOM    380  C   LEU A  23      46.320  55.280  15.300  1.00  0.00           C
ATOM    381  O   LEU A  23      45.110  55.100  15.080  1.00  0.00           O
ATOM    382  N   GLY A  24      47.270  54.700  14.600  1.00  0.00           N
ATOM    383  H   GLY A  24      48.240  54.930  14.780  1.00  0.00           H
ATOM    384  CA  GLY A  24      47.020  53.830  13.490  1.00  0.00           C
ATOM    385  HA1 GLY A  24      48.000  53.660  13.040  1.00  0.00           H
ATOM    386  HA2 GLY A  24      46.320  54.380  12.870  1.00  0.00           H
ATOM    387  C   GLY A  24      46.470  52.420  13.900  1.00  0.00           C
ATOM    388  O   GLY A  24      45.430  52.000  13.430  1.00  0.00           O
ATOM    389  N   TYR A  25      47.080  51.820  14.950  1.00  0.00           N
ATOM    390  H   TYR A  25      47.830  52.270  15.450  1.00  0.00           H
ATOM    391  CA  TYR A  25      46.500  50.650  15.650  1.00  0.00           C
ATOM    392  HA  TYR A  25      46.390  49.850  14.910  1.00  0.00           H
ATOM    393  CB  TYR A  25      47.410  50.140  16.830  1.00  0.00           C
ATOM    394  HB1 TYR A  25      46.720  49.680  17.530  1.00  0.00           H
ATOM    395  HB2 TYR A  25      47.820  51.090  17.170  1.00  0.00           H
ATOM    396  CG  TYR A  25      48.530  49.220  16.580  1.00  0.00           C
ATOM    397  CD1 TYR A  25      48.770  48.220  17.510  1.00  0.00           C
ATOM    398  HD1 TYR A  25      48.100  48.010  18.330  1.00  0.00           H
ATOM    399  CE1 TYR A  25      49.730  47.240  17.270  1.00  0.00           C
ATOM    400  HE1 TYR A  25      49.890  46.460  18.010  1.00  0.00           H
ATOM    401  CZ  TYR A  25      50.470  47.220  16.080  1.00  0.00           C
ATOM    402  OH  TYR A  25      51.270  46.190  15.860  1.00  0.00           O
ATOM    403  HH  TYR A  25      51.850  46.300  15.100  1.00  0.00           H
ATOM    404  CE2 TYR A  25      50.330  48.330  15.210  1.00  0.00           C
ATOM    405  HE2 TYR A  25      50.900  48.340  14.300  1.00  0.00           H
ATOM    406  CD2 TYR A  25      49.350  49.330  15.420  1.00  0.00           C
ATOM    407  HD2 TYR A  25      49.130  50.110  14.710  1.00  0.00           H
ATOM    408  C   TYR A  25      45.070  50.940  16.100  1.00  0.00           C
ATOM    409  O   TYR A  25      44.190  50.100  15.870  1.00  0.00           O
ATOM    410  N   THR A  26      44.780  52.120  16.710  1.00  0.00           N
ATOM    411  H   THR A  26      45.570  52.620  17.100  1.00  0.00           H
ATOM    412  CA  THR A  26      43.460  52.590  17.120  1.00  0.00           C
ATOM    413  HA  THR A  26      43.160  51.760  17.760  1.00  0.00           H
ATOM    414  CB  THR A  26      43.470  53.940  17.810  1.00  0.00           C
ATOM    415  HB  THR A  26      44.040  54.610  17.170  1.00  0.00           H
ATOM    416  CG2 THR A  26      42.110  54.560  18.120  1.00  0.00           C
ATOM    417 HG21 THR A  26      42.380  55.360  18.810  1.00  0.00           H
ATOM    418 HG22 THR A  26      41.690  55.130  17.290  1.00  0.00           H
ATOM    419 HG23 THR A  26      41.530  53.810  18.660  1.00  0.00           H
ATOM    420  OG1 THR A  26      44.170  53.780  19.040  1.00  0.00           O
ATOM    421  HG1 THR A  26      45.070  54.070  18.910  1.00  0.00           H
ATOM    422  C   THR A  26      42.530  52.620  15.890  1.00  0.00           C
ATOM    423  O   THR A  26      41.420  52.150  16.080  1.00  0.00           O
ATOM    424  N   LYS A  27      42.960  53.120  14.710  1.00  0.00           N
ATOM    425  H   LYS A  27      43.840  53.620  14.750  1.00  0.00           H
ATOM    426  CA  LYS A  27      42.120  53.260  13.540  1.00  0.00           C
ATOM    427  HA  LYS A  27      41.150  53.670  13.790  1.00  0.00           H
ATOM    428  CB  LYS A  27      42.810  54.210  12.590  1.00  0.00           C
ATOM    429  HB1 LYS A  27      43.860  53.920  12.460  1.00  0.00           H
ATOM    430  HB2 LYS A  27      42.930  55.160  13.120  1.00  0.00           H
ATOM    431  CG  LYS A  27      42.060  54.440  11.250  1.00  0.00           C
ATOM    432  HG1 LYS A  27      41.060  54.710  11.610  1.00  0.00           H
ATOM    433  HG2 LYS A  27      41.970  53.520  10.690  1.00  0.00           H
ATOM    434  CD  LYS A  27      42.520  55.630  10.490  1.00  0.00           C
ATOM    435  HD1 LYS A  27      43.580  55.510  10.260  1.00  0.00           H
ATOM    436  HD2 LYS A  27      42.520  56.510  11.130  1.00  0.00           H
ATOM    437  CE  LYS A  27      41.690  55.950   9.240  1.00  0.00           C
ATOM    438  HE1 LYS A  27      41.430  55.060   8.670  1.00  0.00           H
ATOM    439  HE2 LYS A  27      42.280  56.500   8.510  1.00  0.00           H
ATOM    440  NZ  LYS A  27      40.420  56.680   9.510  1.00  0.00           N
ATOM    441  HZ1 LYS A  27      40.270  56.670  10.510  1.00  0.00           H
ATOM    442  HZ2 LYS A  27      40.460  57.610   9.120  1.00  0.00           H
ATOM    443  HZ3 LYS A  27      39.660  56.200   9.050  1.00  0.00           H
ATOM    444  C   LYS A  27      41.800  51.930  12.820  1.00  0.00           C
ATOM    445  O   LYS A  27      40.700  51.650  12.370  1.00  0.00           O
ATOM    446  N   CYS A  28      42.700  50.980  12.860  1.00  0.00           N
ATOM    447  H   CYS A  28      43.570  51.260  13.290  1.00  0.00           H
ATOM    448  CA  CYS A  28      42.540  49.600  12.570  1.00  0.00           C
ATOM    449  HA  CYS A  28      42.160  49.560  11.550  1.00  0.00           H
ATOM    450  CB  CYS A  28      43.970  49.040  12.610  1.00  0.00           C
ATOM    451  HB1 CYS A  28      44.460  49.450  13.490  1.00  0.00           H
ATOM    452  HB2 CYS A  28      44.540  49.430  11.760  1.00  0.00           H
ATOM    453  SG  CYS A  28      44.080  47.220  12.620  1.00  0.00           S
ATOM    454  C   CYS A  28      41.590  48.820  13.530  1.00  0.00           C
ATOM    455  O   CYS A  28      40.510  48.420  13.040  1.00  0.00           O
ATOM    456  N   PHE A  29      41.770  48.840  14.840  1.00  0.00           N
ATOM    457  H   PHE A  29      42.580  49.400  15.060  1.00  0.00           H
ATOM    458  CA  PHE A  29      40.930  48.130  15.850  1.00  0.00           C
ATOM    459  HA  PHE A  29      40.830  47.070  15.600  1.00  0.00           H
ATOM    460  CB  PHE A  29      41.600  48.340  17.190  1.00  0.00           C
ATOM    461  HB1 PHE A  29      40.960  47.860  17.940  1.00  0.00           H
ATOM    462  HB2 PHE A  29      41.730  49.410  17.310  1.00  0.00           H
ATOM    463  CG  PHE A  29      42.980  47.690  17.430  1.00  0.00           C
ATOM    464  CD1 PHE A  29      43.350  46.630  16.650  1.00  0.00           C
ATOM    465  HD1 PHE A  29      42.660  46.280  15.900  1.00  0.00           H
ATOM    466  CE1 PHE A  29      44.620  46.050  16.920  1.00  0.00           C
ATOM    467  HE1 PHE A  29      44.990  45.160  16.420  1.00  0.00           H
ATOM    468  CZ  PHE A  29      45.510  46.510  17.910  1.00  0.00           C
ATOM    469  HZ  PHE A  29      46.510  46.100  17.920  1.00  0.00           H
ATOM    470  CE2 PHE A  29      45.110  47.660  18.630  1.00  0.00           C
ATOM    471  HE2 PHE A  29      45.770  48.100  19.370  1.00  0.00           H
ATOM    472  CD2 PHE A  29      43.780  48.190  18.440  1.00  0.00           C
ATOM    473  HD2 PHE A  29      43.400  49.030  19.010  1.00  0.00           H
ATOM    474  C   PHE A  29      39.440  48.660  15.920  1.00  0.00           C
ATOM    475  O   PHE A  29      38.540  47.870  16.190  1.00  0.00           O
ATOM    476  N   LEU A  30      39.270  49.930  15.600  1.00  0.00           N
ATOM    477  H   LEU A  30      40.030  50.550  15.380  1.00  0.00           H
ATOM    478  CA  LEU A  30      37.970  50.510  15.520  1.00  0.00           C
ATOM    479  HA  LEU A  30      37.410  49.990  16.290  1.00  0.00           H
ATOM    480  CB  LEU A  30      37.940  51.990  15.910  1.00  0.00           C
ATOM    481  HB1 LEU A  30      36.920  52.330  15.710  1.00  0.00           H
ATOM    482  HB2 LEU A  30      38.620  52.510  15.240  1.00  0.00           H
ATOM    483  CG  LEU A  30      38.340  52.360  17.350  1.00  0.00           C
ATOM    484  HG  LEU A  30      39.330  51.910  17.450  1.00  0.00           H
ATOM    485  CD1 LEU A  30      38.610  53.870  17.510  1.00  0.00           C
ATOM    486 HD11 LEU A  30      39.180  54.060  18.420  1.00  0.00           H
ATOM    487 HD12 LEU A  30      39.330  54.240  16.780  1.00  0.00           H
ATOM    488 HD13 LEU A  30      37.750  54.520  17.350  1.00  0.00           H
ATOM    489  CD2 LEU A  30      37.510  51.900  18.500  1.00  0.00           C
ATOM    490 HD21 LEU A  30      37.830  52.400  19.410  1.00  0.00           H
ATOM    491 HD22 LEU A  30      36.470  52.110  18.210  1.00  0.00           H
ATOM    492 HD23 LEU A  30      37.600  50.840  18.700  1.00  0.00           H
ATOM    493  C   LEU A  30      37.240  50.300  14.130  1.00  0.00           C
ATOM    494  O   LEU A  30      36.080  50.630  14.010  1.00  0.00           O
ATOM    495  N   ASP A  31      37.910  49.660  13.200  1.00  0.00           N
ATOM    496  H   ASP A  31      38.890  49.490  13.330  1.00  0.00           H
ATOM    497  CA  ASP A  31      37.420  49.510  11.860  1.00  0.00           C
ATOM    498  HA  ASP A  31      38.260  49.030  11.370  1.00  0.00           H
ATOM    499  CB  ASP A  31      36.230  48.620  11.760  1.00  0.00           C
ATOM    500  HB1 ASP A  31      36.170  48.250  10.740  1.00  0.00           H
ATOM    501  HB2 ASP A  31      35.320  49.210  11.880  1.00  0.00           H
ATOM    502  CG  ASP A  31      36.180  47.420  12.700  1.00  0.00           C
ATOM    503  OD1 ASP A  31      37.110  46.590  12.730  1.00  0.00           O
ATOM    504  OD2 ASP A  31      35.100  47.190  13.290  1.00  0.00           O
ATOM    505  C   ASP A  31      37.250  50.910  11.170  1.00  0.00           C
ATOM    506  O   ASP A  31      36.600  50.970  10.140  1.00  0.00           O
ATOM    507  N   GLN A  32      37.860  51.970  11.660  1.00  0.00           N
ATOM    508  H   GLN A  32      38.530  51.690  12.370  1.00  0.00           H
ATOM    509  CA  GLN A  32      37.850  53.300  11.030  1.00  0.00           C
ATOM    510  HA  GLN A  32      36.860  53.660  10.750  1.00  0.00           H
ATOM    511  CB  GLN A  32      38.280  54.320  12.120  1.00  0.00           C
ATOM    512  HB1 GLN A  32      38.690  55.190  11.610  1.00  0.00           H
ATOM    513  HB2 GLN A  32      39.040  53.920  12.790  1.00  0.00           H
ATOM    514  CG  GLN A  32      37.050  54.760  12.900  1.00  0.00           C
ATOM    515  HG1 GLN A  32      36.450  53.950  13.310  1.00  0.00           H
ATOM    516  HG2 GLN A  32      36.350  55.200  12.190  1.00  0.00           H
ATOM    517  CD  GLN A  32      37.330  55.870  13.920  1.00  0.00           C
ATOM    518  OE1 GLN A  32      38.470  56.060  14.350  1.00  0.00           O
ATOM    519  NE2 GLN A  32      36.400  56.640  14.330  1.00  0.00           N
ATOM    520 HE21 GLN A  32      35.450  56.430  14.090  1.00  0.00           H
ATOM    521 HE22 GLN A  32      36.610  57.390  14.980  1.00  0.00           H
ATOM    522  C   GLN A  32      38.640  53.420   9.740  1.00  0.00           C
ATOM    523  O   GLN A  32      38.720  54.490   9.100  1.00  0.00           O
ATOM    524  N   GLY A  33      39.450  52.400   9.370  1.00  0.00           N
ATOM    525  H   GLY A  33      39.380  51.600   9.980  1.00  0.00           H
ATOM    526  CA  GLY A  33      40.300  52.340   8.150  1.00  0.00           C
ATOM    527  HA1 GLY A  33      41.010  53.160   8.250  1.00  0.00           H
ATOM    528  HA2 GLY A  33      39.600  52.470   7.320  1.00  0.00           H
ATOM    529  C   GLY A  33      41.170  51.090   8.110  1.00  0.00           C
ATOM    530  O   GLY A  33      40.990  50.240   9.030  1.00  0.00           O
ATOM    531  N   PRO A  34      42.100  50.960   7.140  1.00  0.00           N
ATOM    532  CD  PRO A  34      42.120  51.810   5.910  1.00  0.00           C
ATOM    533  HD1 PRO A  34      42.890  52.560   6.110  1.00  0.00           H
ATOM    534  HD2 PRO A  34      41.190  52.320   5.670  1.00  0.00           H
ATOM    535  CG  PRO A  34      42.650  50.860   4.850  1.00  0.00           C
ATOM    536  HG1 PRO A  34      43.150  51.500   4.110  1.00  0.00           H
ATOM    537  HG2 PRO A  34      41.870  50.350   4.280  1.00  0.00           H
ATOM    538  CB  PRO A  34      43.580  49.920   5.610  1.00  0.00           C
ATOM    539  HB1 PRO A  34      44.600  50.260   5.740  1.00  0.00           H
ATOM    540  HB2 PRO A  34      43.630  48.920   5.180  1.00  0.00           H
ATOM    541  CA  PRO A  34      42.920  49.730   6.970  1.00  0.00           C
ATOM    542  HA  PRO A  34      42.140  48.970   6.930  1.00  0.00           H
ATOM    543  C   PRO A  34      43.960  49.370   8.060  1.00  0.00           C
ATOM    544  O   PRO A  34      44.780  50.200   8.470  1.00  0.00           O
ATOM    545  N   CYS A  35      44.080  48.090   8.350  1.00  0.00           N
ATOM    546  H   CYS A  35      43.650  47.460   7.680  1.00  0.00           H
ATOM    547  CA  CYS A  35      45.070  47.530   9.250  1.00  0.00           C
ATOM    548  HA  CYS A  35      45.430  48.250   9.990  1.00  0.00           H
ATOM    549  CB  CYS A  35      44.500  46.260   9.920  1.00  0.00           C
ATOM    550  HB1 CYS A  35      45.270  45.740  10.490  1.00  0.00           H
ATOM    551  HB2 CYS A  35      44.140  45.550   9.180  1.00  0.00           H
ATOM    552  SG  CYS A  35      43.120  46.670  10.950  1.00  0.00           S
ATOM    553  C   CYS A  35      46.360  47.130   8.490  1.00  0.00           C
ATOM    554  O   CYS A  35      46.320  46.720   7.380  1.00  0.00           O
ATOM    555  N   THR A  36      47.480  47.330   9.210  1.00  0.00           N
ATOM    556  H   THR A  36      47.500  47.920  10.030  1.00  0.00           H
ATOM    557  CA  THR A  36      48.800  46.770   8.740  1.00  0.00           C
ATOM    558  HA  THR A  36      48.890  46.840   7.650  1.00  0.00           H
ATOM    559  CB  THR A  36      49.950  47.640   9.300  1.00  0.00           C
ATOM    560  HB  THR A  36      50.850  47.070   9.100  1.00  0.00           H
ATOM    561  CG2 THR A  36      49.970  49.040   8.720  1.00  0.00           C
ATOM    562 HG21 THR A  36      49.160  49.650   9.130  1.00  0.00           H
ATOM    563 HG22 THR A  36      50.840  49.610   9.040  1.00  0.00           H
ATOM    564 HG23 THR A  36      49.860  48.940   7.650  1.00  0.00           H
ATOM    565  OG1 THR A  36      49.890  47.770  10.710  1.00  0.00           O
ATOM    566  HG1 THR A  36      50.630  47.310  11.110  1.00  0.00           H
ATOM    567  C   THR A  36      48.910  45.300   9.080  1.00  0.00           C
ATOM    568  O   THR A  36      48.170  44.850   9.940  1.00  0.00           O
ATOM    569  N   PRO A  37      49.700  44.450   8.350  1.00  0.00           N
ATOM    570  CD  PRO A  37      50.640  44.810   7.330  1.00  0.00           C
ATOM    571  HD1 PRO A  37      51.510  45.310   7.760  1.00  0.00           H
ATOM    572  HD2 PRO A  37      50.110  45.450   6.630  1.00  0.00           H
ATOM    573  CG  PRO A  37      51.100  43.540   6.670  1.00  0.00           C
ATOM    574  HG1 PRO A  37      52.070  43.570   6.180  1.00  0.00           H
ATOM    575  HG2 PRO A  37      50.360  43.360   5.900  1.00  0.00           H
ATOM    576  CB  PRO A  37      50.950  42.490   7.790  1.00  0.00           C
ATOM    577  HB1 PRO A  37      51.800  42.290   8.440  1.00  0.00           H
ATOM    578  HB2 PRO A  37      50.570  41.560   7.360  1.00  0.00           H
ATOM    579  CA  PRO A  37      49.860  43.050   8.720  1.00  0.00           C
ATOM    580  HA  PRO A  37      48.920  42.530   8.530  1.00  0.00           H
ATOM    581  C   PRO A  37      50.180  42.790  10.230  1.00  0.00           C
ATOM    582  O   PRO A  37      49.760  41.750  10.690  1.00  0.00           O
ATOM    583  N   ASP A  38      50.720  43.650  11.110  1.00  0.00           N
ATOM    584  H   ASP A  38      50.900  44.560  10.720  1.00  0.00           H
ATOM    585  CA  ASP A  38      50.990  43.400  12.500  1.00  0.00           C
ATOM    586  HA  ASP A  38      51.270  42.350  12.650  1.00  0.00           H
ATOM    587  CB  ASP A  38      52.200  44.140  13.130  1.00  0.00           C
ATOM    588  HB1 ASP A  38      53.120  43.720  12.720  1.00  0.00           H
ATOM    589  HB2 ASP A  38      52.230  43.870  14.190  1.00  0.00           H
ATOM    590  CG  ASP A  38      52.270  45.670  12.940  1.00  0.00           C
ATOM    591  OD1 ASP A  38      53.050  46.340  13.640  1.00  0.00           O
ATOM    592  OD2 ASP A  38      51.770  46.230  11.930  1.00  0.00           O
ATOM    593  C   ASP A  38      49.780  43.650  13.340  1.00  0.00           C
ATOM    594  O   ASP A  38      49.420  42.840  14.250  1.00  0.00           O
ATOM    595  N   ALA A  39      49.060  44.770  13.110  1.00  0.00           N
ATOM    596  H   ALA A  39      49.510  45.350  12.420  1.00  0.00           H
ATOM    597  CA  ALA A  39      47.850  45.180  13.800  1.00  0.00           C
ATOM    598  HA  ALA A  39      48.000  45.000  14.860  1.00  0.00           H
ATOM    599  CB  ALA A  39      47.730  46.690  13.600  1.00  0.00           C
ATOM    600  HB1 ALA A  39      47.350  46.840  12.590  1.00  0.00           H
ATOM    601  HB2 ALA A  39      47.040  46.940  14.410  1.00  0.00           H
ATOM    602  HB3 ALA A  39      48.680  47.200  13.690  1.00  0.00           H
ATOM    603  C   ALA A  39      46.560  44.330  13.430  1.00  0.00           C
ATOM    604  O   ALA A  39      45.820  43.980  14.310  1.00  0.00           O
ATOM    605  N   LYS A  40      46.510  43.900  12.130  1.00  0.00           N
ATOM    606  H   LYS A  40      47.190  44.280  11.490  1.00  0.00           H
ATOM    607  CA  LYS A  40      45.600  42.850  11.600  1.00  0.00           C
ATOM    608  HA  LYS A  40      44.600  43.260  11.710  1.00  0.00           H
ATOM    609  CB  LYS A  40      45.880  42.730  10.020  1.00  0.00           C
ATOM    610  HB1 LYS A  40      46.830  42.210   9.980  1.00  0.00           H
ATOM    611  HB2 LYS A  40      45.860  43.760   9.660  1.00  0.00           H
ATOM    612  CG  LYS A  40      44.840  41.840   9.320  1.00  0.00           C
ATOM    613  HG1 LYS A  40      43.820  42.210   9.450  1.00  0.00           H
ATOM    614  HG2 LYS A  40      45.010  40.810   9.620  1.00  0.00           H
ATOM    615  CD  LYS A  40      45.250  42.150   7.790  1.00  0.00           C
ATOM    616  HD1 LYS A  40      46.300  41.900   7.620  1.00  0.00           H
ATOM    617  HD2 LYS A  40      45.210  43.210   7.550  1.00  0.00           H
ATOM    618  CE  LYS A  40      44.320  41.440   6.800  1.00  0.00           C
ATOM    619  HE1 LYS A  40      43.290  41.800   6.720  1.00  0.00           H
ATOM    620  HE2 LYS A  40      44.310  40.400   7.150  1.00  0.00           H
ATOM    621  NZ  LYS A  40      45.030  41.370   5.500  1.00  0.00           N
ATOM    622  HZ1 LYS A  40      45.320  42.310   5.270  1.00  0.00           H
ATOM    623  HZ2 LYS A  40      45.830  40.750   5.540  1.00  0.00           H
ATOM    624  HZ3 LYS A  40      44.460  40.980   4.760  1.00  0.00           H
ATOM    625  C   LYS A  40      45.680  41.530  12.370  1.00  0.00           C
ATOM    626  O   LYS A  40      44.660  40.830  12.550  1.00  0.00           O
ATOM    627  N   ASP A  41      46.830  41.220  12.930  1.00  0.00           N
ATOM    628  H   ASP A  41      47.670  41.770  12.820  1.00  0.00           H
ATOM    629  CA  ASP A  41      47.110  40.120  13.870  1.00  0.00           C
ATOM    630  HA  ASP A  41      46.430  39.340  13.540  1.00  0.00           H
ATOM    631  CB  ASP A  41      48.520  39.450  13.650  1.00  0.00           C
ATOM    632  HB1 ASP A  41      48.660  38.760  14.490  1.00  0.00           H
ATOM    633  HB2 ASP A  41      49.300  40.210  13.690  1.00  0.00           H
ATOM    634  CG  ASP A  41      48.710  38.630  12.340  1.00  0.00           C
ATOM    635  OD1 ASP A  41      47.710  37.970  11.890  1.00  0.00           O
ATOM    636  OD2 ASP A  41      49.890  38.430  11.950  1.00  0.00           O
ATOM    637  C   ASP A  41      46.680  40.370  15.280  1.00  0.00           C
ATOM    638  O   ASP A  41      45.870  39.670  15.830  1.00  0.00           O
ATOM    639  N   PHE A  42      47.200  41.440  15.890  1.00  0.00           N
ATOM    640  H   PHE A  42      48.000  41.920  15.500  1.00  0.00           H
ATOM    641  CA  PHE A  42      46.740  41.830  17.240  1.00  0.00           C
ATOM    642  HA  PHE A  42      47.090  41.000  17.850  1.00  0.00           H
ATOM    643  CB  PHE A  42      47.440  43.150  17.730  1.00  0.00           C
ATOM    644  HB1 PHE A  42      47.030  43.460  18.690  1.00  0.00           H
ATOM    645  HB2 PHE A  42      47.190  43.930  17.020  1.00  0.00           H
ATOM    646  CG  PHE A  42      48.900  42.970  18.010  1.00  0.00           C
ATOM    647  CD1 PHE A  42      49.380  41.980  18.950  1.00  0.00           C
ATOM    648  HD1 PHE A  42      48.780  41.360  19.590  1.00  0.00           H
ATOM    649  CE1 PHE A  42      50.750  41.910  19.210  1.00  0.00           C
ATOM    650  HE1 PHE A  42      51.030  41.090  19.860  1.00  0.00           H
ATOM    651  CZ  PHE A  42      51.670  42.580  18.430  1.00  0.00           C
ATOM    652  HZ  PHE A  42      52.730  42.410  18.550  1.00  0.00           H
ATOM    653  CE2 PHE A  42      51.240  43.500  17.460  1.00  0.00           C
ATOM    654  HE2 PHE A  42      52.020  43.990  16.900  1.00  0.00           H
ATOM    655  CD2 PHE A  42      49.840  43.680  17.210  1.00  0.00           C
ATOM    656  HD2 PHE A  42      49.470  44.410  16.510  1.00  0.00           H
ATOM    657  C   PHE A  42      45.220  41.850  17.460  1.00  0.00           C
ATOM    658  O   PHE A  42      44.620  41.350  18.420  1.00  0.00           O
ATOM    659  N   LYS A  43      44.560  42.450  16.430  1.00  0.00           N
ATOM    660  H   LYS A  43      45.170  42.760  15.690  1.00  0.00           H
ATOM    661  CA  LYS A  43      43.130  42.630  16.400  1.00  0.00           C
ATOM    662  HA  LYS A  43      42.880  43.370  17.160  1.00  0.00           H
ATOM    663  CB  LYS A  43      42.740  43.180  15.030  1.00  0.00           C
ATOM    664  HB1 LYS A  43      42.810  42.490  14.190  1.00  0.00           H
ATOM    665  HB2 LYS A  43      43.450  43.980  14.860  1.00  0.00           H
ATOM    666  CG  LYS A  43      41.330  43.830  14.910  1.00  0.00           C
ATOM    667  HG1 LYS A  43      41.130  44.490  15.760  1.00  0.00           H
ATOM    668  HG2 LYS A  43      40.590  43.060  15.120  1.00  0.00           H
ATOM    669  CD  LYS A  43      41.090  44.370  13.550  1.00  0.00           C
ATOM    670  HD1 LYS A  43      41.280  43.650  12.750  1.00  0.00           H
ATOM    671  HD2 LYS A  43      41.830  45.140  13.340  1.00  0.00           H
ATOM    672  CE  LYS A  43      39.710  44.920  13.370  1.00  0.00           C
ATOM    673  HE1 LYS A  43      39.390  45.480  14.250  1.00  0.00           H
ATOM    674  HE2 LYS A  43      39.100  44.030  13.200  1.00  0.00           H
ATOM    675  NZ  LYS A  43      39.620  45.680  12.160  1.00  0.00           N
ATOM    676  HZ1 LYS A  43      38.700  46.020  11.890  1.00  0.00           H
ATOM    677  HZ2 LYS A  43      40.170  46.530  12.200  1.00  0.00           H
ATOM    678  HZ3 LYS A  43      39.930  45.120  11.380  1.00  0.00           H
ATOM    679  C   LYS A  43      42.370  41.280  16.550  1.00  0.00           C
ATOM    680  O   LYS A  43      41.290  41.280  17.070  1.00  0.00           O
ATOM    681  N   LYS A  44      42.940  40.100  16.070  1.00  0.00           N
ATOM    682  H   LYS A  44      43.940  40.190  15.960  1.00  0.00           H
ATOM    683  CA  LYS A  44      42.360  38.740  16.170  1.00  0.00           C
ATOM    684  HA  LYS A  44      41.430  38.900  15.620  1.00  0.00           H
ATOM    685  CB  LYS A  44      43.120  37.660  15.350  1.00  0.00           C
ATOM    686  HB1 LYS A  44      42.700  36.670  15.530  1.00  0.00           H
ATOM    687  HB2 LYS A  44      44.130  37.530  15.750  1.00  0.00           H
ATOM    688  CG  LYS A  44      43.190  37.970  13.850  1.00  0.00           C
ATOM    689  HG1 LYS A  44      43.520  39.000  13.700  1.00  0.00           H
ATOM    690  HG2 LYS A  44      42.170  37.870  13.460  1.00  0.00           H
ATOM    691  CD  LYS A  44      44.150  37.100  13.090  1.00  0.00           C
ATOM    692  HD1 LYS A  44      43.800  36.070  13.120  1.00  0.00           H
ATOM    693  HD2 LYS A  44      45.140  37.120  13.550  1.00  0.00           H
ATOM    694  CE  LYS A  44      44.200  37.670  11.680  1.00  0.00           C
ATOM    695  HE1 LYS A  44      44.490  38.720  11.700  1.00  0.00           H
ATOM    696  HE2 LYS A  44      43.170  37.550  11.340  1.00  0.00           H
ATOM    697  NZ  LYS A  44      45.140  37.100  10.730  1.00  0.00           N
ATOM    698  HZ1 LYS A  44      45.070  37.560   9.840  1.00  0.00           H
ATOM    699  HZ2 LYS A  44      46.090  37.190  11.070  1.00  0.00           H
ATOM    700  HZ3 LYS A  44      45.010  36.100  10.610  1.00  0.00           H
ATOM    701  C   LYS A  44      42.090  38.390  17.680  1.00  0.00           C
ATOM    702  O   LYS A  44      41.250  37.600  17.880  1.00  0.00           O
ATOM    703  N   VAL A  45      42.940  38.880  18.580  1.00  0.00           N
ATOM    704  H   VAL A  45      43.630  39.580  18.330  1.00  0.00           H
ATOM    705  CA  VAL A  45      43.020  38.290  19.910  1.00  0.00           C
ATOM    706  HA  VAL A  45      42.330  37.450  19.980  1.00  0.00           H
ATOM    707  CB  VAL A  45      44.430  37.630  20.180  1.00  0.00           C
ATOM    708  HB  VAL A  45      44.400  37.210  21.180  1.00  0.00           H
ATOM    709  CG1 VAL A  45      44.600  36.500  19.170  1.00  0.00           C
ATOM    710 HG11 VAL A  45      45.560  36.040  19.370  1.00  0.00           H
ATOM    711 HG12 VAL A  45      43.870  35.750  19.500  1.00  0.00           H
ATOM    712 HG13 VAL A  45      44.450  36.810  18.140  1.00  0.00           H
ATOM    713  CG2 VAL A  45      45.550  38.660  19.950  1.00  0.00           C
ATOM    714 HG21 VAL A  45      45.560  38.930  18.900  1.00  0.00           H
ATOM    715 HG22 VAL A  45      45.250  39.590  20.450  1.00  0.00           H
ATOM    716 HG23 VAL A  45      46.550  38.380  20.290  1.00  0.00           H
ATOM    717  C   VAL A  45      42.610  39.190  21.070  1.00  0.00           C
ATOM    718  O   VAL A  45      42.460  38.710  22.140  1.00  0.00           O
ATOM    719  N   ILE A  46      42.620  40.530  20.860  1.00  0.00           N
ATOM    720  H   ILE A  46      42.950  40.750  19.930  1.00  0.00           H
ATOM    721  CA  ILE A  46      42.030  41.560  21.800  1.00  0.00           C
ATOM    722  HA  ILE A  46      42.620  41.590  22.710  1.00  0.00           H
ATOM    723  CB  ILE A  46      42.120  42.950  21.090  1.00  0.00           C
ATOM    724  HB  ILE A  46      41.630  42.880  20.120  1.00  0.00           H
ATOM    725  CG2 ILE A  46      41.280  43.870  22.010  1.00  0.00           C
ATOM    726 HG21 ILE A  46      41.640  43.780  23.040  1.00  0.00           H
ATOM    727 HG22 ILE A  46      41.420  44.920  21.740  1.00  0.00           H
ATOM    728 HG23 ILE A  46      40.220  43.630  21.970  1.00  0.00           H
ATOM    729  CG1 ILE A  46      43.590  43.440  21.080  1.00  0.00           C
ATOM    730 HG11 ILE A  46      44.200  42.740  20.520  1.00  0.00           H
ATOM    731 HG12 ILE A  46      43.920  43.600  22.110  1.00  0.00           H
ATOM    732  CD  ILE A  46      43.770  44.760  20.370  1.00  0.00           C
ATOM    733  HD1 ILE A  46      43.350  45.510  21.030  1.00  0.00           H
ATOM    734  HD2 ILE A  46      44.810  44.980  20.150  1.00  0.00           H
ATOM    735  HD3 ILE A  46      43.120  44.790  19.490  1.00  0.00           H
ATOM    736  C   ILE A  46      40.700  41.090  22.370  1.00  0.00           C
ATOM    737  O   ILE A  46      40.610  41.140  23.570  1.00  0.00           O
ATOM    738  N   PRO A  47      39.680  40.740  21.550  1.00  0.00           N
ATOM    739  CD  PRO A  47      39.650  40.790  20.090  1.00  0.00           C
ATOM    740  HD1 PRO A  47      40.040  39.870  19.660  1.00  0.00           H
ATOM    741  HD2 PRO A  47      40.180  41.640  19.680  1.00  0.00           H
ATOM    742  CG  PRO A  47      38.160  40.800  19.710  1.00  0.00           C
ATOM    743  HG1 PRO A  47      37.740  40.440  18.770  1.00  0.00           H
ATOM    744  HG2 PRO A  47      37.930  41.850  19.810  1.00  0.00           H
ATOM    745  CB  PRO A  47      37.530  40.020  20.870  1.00  0.00           C
ATOM    746  HB1 PRO A  47      37.680  38.950  20.740  1.00  0.00           H
ATOM    747  HB2 PRO A  47      36.490  40.340  20.950  1.00  0.00           H
ATOM    748  CA  PRO A  47      38.330  40.370  22.060  1.00  0.00           C
ATOM    749  HA  PRO A  47      37.780  41.180  22.530  1.00  0.00           H
ATOM    750  C   PRO A  47      38.350  39.170  23.000  1.00  0.00           C
ATOM    751  O   PRO A  47      37.420  39.030  23.830  1.00  0.00           O
ATOM    752  N   GLU A  48      39.340  38.260  22.840  1.00  0.00           N
ATOM    753  H   GLU A  48      39.990  38.390  22.070  1.00  0.00           H
ATOM    754  CA  GLU A  48      39.580  37.260  23.930  1.00  0.00           C
ATOM    755  HA  GLU A  48      38.660  36.890  24.370  1.00  0.00           H
ATOM    756  CB  GLU A  48      40.130  35.950  23.270  1.00  0.00           C
ATOM    757  HB1 GLU A  48      41.120  36.110  22.850  1.00  0.00           H
ATOM    758  HB2 GLU A  48      39.540  35.640  22.400  1.00  0.00           H
ATOM    759  CG  GLU A  48      40.230  34.750  24.210  1.00  0.00           C
ATOM    760  HG1 GLU A  48      39.340  34.650  24.820  1.00  0.00           H
ATOM    761  HG2 GLU A  48      41.020  35.000  24.920  1.00  0.00           H
ATOM    762  CD  GLU A  48      40.600  33.380  23.520  1.00  0.00           C
ATOM    763  OE1 GLU A  48      39.740  32.470  23.540  1.00  0.00           O
ATOM    764  OE2 GLU A  48      41.700  33.140  22.980  1.00  0.00           O
ATOM    765  C   GLU A  48      40.360  37.800  25.090  1.00  0.00           C
ATOM    766  O   GLU A  48      39.990  37.710  26.270  1.00  0.00           O
ATOM    767  N   ALA A  49      41.470  38.410  24.770  1.00  0.00           N
ATOM    768  H   ALA A  49      41.750  38.390  23.800  1.00  0.00           H
ATOM    769  CA  ALA A  49      42.450  38.850  25.800  1.00  0.00           C
ATOM    770  HA  ALA A  49      42.930  37.970  26.220  1.00  0.00           H
ATOM    771  CB  ALA A  49      43.610  39.550  25.110  1.00  0.00           C
ATOM    772  HB1 ALA A  49      44.140  38.890  24.420  1.00  0.00           H
ATOM    773  HB2 ALA A  49      43.330  40.530  24.710  1.00  0.00           H
ATOM    774  HB3 ALA A  49      44.390  39.600  25.870  1.00  0.00           H
ATOM    775  C   ALA A  49      41.830  39.730  26.940  1.00  0.00           C
ATOM    776  O   ALA A  49      42.110  39.500  28.110  1.00  0.00           O
ATOM    777  N   LEU A  50      40.950  40.620  26.580  1.00  0.00           N
ATOM    778  H   LEU A  50      40.850  40.860  25.610  1.00  0.00           H
ATOM    779  CA  LEU A  50      40.210  41.500  27.560  1.00  0.00           C
ATOM    780  HA  LEU A  50      40.950  42.070  28.120  1.00  0.00           H
ATOM    781  CB  LEU A  50      39.310  42.410  26.660  1.00  0.00           C
ATOM    782  HB1 LEU A  50      38.610  42.960  27.290  1.00  0.00           H
ATOM    783  HB2 LEU A  50      38.860  41.800  25.870  1.00  0.00           H
ATOM    784  CG  LEU A  50      40.130  43.630  26.020  1.00  0.00           C
ATOM    785  HG  LEU A  50      40.990  43.160  25.520  1.00  0.00           H
ATOM    786  CD1 LEU A  50      39.310  44.300  24.850  1.00  0.00           C
ATOM    787 HD11 LEU A  50      39.140  43.620  24.020  1.00  0.00           H
ATOM    788 HD12 LEU A  50      38.300  44.540  25.200  1.00  0.00           H
ATOM    789 HD13 LEU A  50      39.840  45.190  24.520  1.00  0.00           H
ATOM    790  CD2 LEU A  50      40.580  44.770  27.000  1.00  0.00           C
ATOM    791 HD21 LEU A  50      41.160  45.520  26.460  1.00  0.00           H
ATOM    792 HD22 LEU A  50      39.670  45.250  27.370  1.00  0.00           H
ATOM    793 HD23 LEU A  50      41.150  44.380  27.840  1.00  0.00           H
ATOM    794  C   LEU A  50      39.240  40.740  28.500  1.00  0.00           C
ATOM    795  O   LEU A  50      39.040  41.200  29.630  1.00  0.00           O
ATOM    796  N   GLU A  51      38.590  39.670  28.060  1.00  0.00           N
ATOM    797  H   GLU A  51      38.870  39.280  27.170  1.00  0.00           H
ATOM    798  CA  GLU A  51      37.660  38.910  28.910  1.00  0.00           C
ATOM    799  HA  GLU A  51      37.590  39.330  29.910  1.00  0.00           H
ATOM    800  CB  GLU A  51      36.210  39.080  28.310  1.00  0.00           C
ATOM    801  HB1 GLU A  51      35.970  40.140  28.280  1.00  0.00           H
ATOM    802  HB2 GLU A  51      35.560  38.720  29.110  1.00  0.00           H
ATOM    803  CG  GLU A  51      35.950  38.300  27.020  1.00  0.00           C
ATOM    804  HG1 GLU A  51      36.370  37.300  27.160  1.00  0.00           H
ATOM    805  HG2 GLU A  51      36.510  38.770  26.220  1.00  0.00           H
ATOM    806  CD  GLU A  51      34.480  38.290  26.580  1.00  0.00           C
ATOM    807  OE1 GLU A  51      33.530  38.460  27.370  1.00  0.00           O
ATOM    808  OE2 GLU A  51      34.150  37.980  25.390  1.00  0.00           O
ATOM    809  C   GLU A  51      38.090  37.470  29.250  1.00  0.00           C
ATOM    810  O   GLU A  51      37.270  36.710  29.720  1.00  0.00           O
ATOM    811  N   THR A  52      39.370  37.150  29.060  1.00  0.00           N
ATOM    812  H   THR A  52      39.850  37.860  28.520  1.00  0.00           H
ATOM    813  CA  THR A  52      40.070  36.030  29.650  1.00  0.00           C
ATOM    814  HA  THR A  52      39.360  35.460  30.250  1.00  0.00           H
ATOM    815  CB  THR A  52      40.450  35.000  28.610  1.00  0.00           C
ATOM    816  HB  THR A  52      41.030  34.200  29.080  1.00  0.00           H
ATOM    817  CG2 THR A  52      39.340  34.360  27.810  1.00  0.00           C
ATOM    818 HG21 THR A  52      38.790  35.090  27.210  1.00  0.00           H
ATOM    819 HG22 THR A  52      39.860  33.720  27.100  1.00  0.00           H
ATOM    820 HG23 THR A  52      38.620  33.820  28.420  1.00  0.00           H
ATOM    821  OG1 THR A  52      41.270  35.520  27.590  1.00  0.00           O
ATOM    822  HG1 THR A  52      40.660  36.040  27.060  1.00  0.00           H
ATOM    823  C   THR A  52      41.240  36.480  30.550  1.00  0.00           C
ATOM    824  O   THR A  52      41.840  35.670  31.240  1.00  0.00           O
ATOM    825  N   ILE A  53      41.460  37.800  30.670  1.00  0.00           N
ATOM    826  H   ILE A  53      40.970  38.380  30.010  1.00  0.00           H
ATOM    827  CA  ILE A  53      42.490  38.520  31.460  1.00  0.00           C
ATOM    828  HA  ILE A  53      42.300  39.570  31.240  1.00  0.00           H
ATOM    829  CB  ILE A  53      42.230  38.270  33.030  1.00  0.00           C
ATOM    830  HB  ILE A  53      42.830  37.420  33.330  1.00  0.00           H
ATOM    831  CG2 ILE A  53      42.860  39.420  33.850  1.00  0.00           C
ATOM    832 HG21 ILE A  53      42.670  39.260  34.910  1.00  0.00           H
ATOM    833 HG22 ILE A  53      43.950  39.380  33.870  1.00  0.00           H
ATOM    834 HG23 ILE A  53      42.550  40.410  33.520  1.00  0.00           H
ATOM    835  CG1 ILE A  53      40.770  37.970  33.470  1.00  0.00           C
ATOM    836 HG11 ILE A  53      40.910  37.780  34.540  1.00  0.00           H
ATOM    837 HG12 ILE A  53      40.450  37.050  32.990  1.00  0.00           H
ATOM    838  CD  ILE A  53      39.600  38.940  33.190  1.00  0.00           C
ATOM    839  HD1 ILE A  53      39.190  38.910  32.180  1.00  0.00           H
ATOM    840  HD2 ILE A  53      38.750  38.690  33.810  1.00  0.00           H
ATOM    841  HD3 ILE A  53      39.880  39.960  33.440  1.00  0.00           H
ATOM    842  C   ILE A  53      43.900  38.130  30.970  1.00  0.00           C
ATOM    843  O   ILE A  53      44.770  38.050  31.810  1.00  0.00           O
ATOM    844  N   CYS A  54      44.090  37.870  29.670  1.00  0.00           N
ATOM    845  H   CYS A  54      43.280  37.970  29.080  1.00  0.00           H
ATOM    846  CA  CYS A  54      45.290  37.400  28.920  1.00  0.00           C
ATOM    847  HA  CYS A  54      45.180  37.310  27.840  1.00  0.00           H
ATOM    848  CB  CYS A  54      46.330  38.630  28.890  1.00  0.00           C
ATOM    849  HB1 CYS A  54      47.040  38.490  29.720  1.00  0.00           H
ATOM    850  HB2 CYS A  54      45.830  39.580  29.030  1.00  0.00           H
ATOM    851  SG  CYS A  54      47.310  39.030  27.410  1.00  0.00           S
ATOM    852  C   CYS A  54      45.740  35.990  29.430  1.00  0.00           C
ATOM    853  O   CYS A  54      46.930  35.670  29.530  1.00  0.00           O
ATOM    854  N   GLY A  55      44.820  35.120  29.760  1.00  0.00           N
ATOM    855  H   GLY A  55      43.850  35.400  29.680  1.00  0.00           H
ATOM    856  CA  GLY A  55      44.990  33.700  30.050  1.00  0.00           C
ATOM    857  HA1 GLY A  55      43.960  33.340  30.080  1.00  0.00           H
ATOM    858  HA2 GLY A  55      45.540  33.660  30.990  1.00  0.00           H
ATOM    859  C   GLY A  55      45.710  32.840  29.060  1.00  0.00           C
ATOM    860  O   GLY A  55      46.490  32.030  29.460  1.00  0.00           O
ATOM    861  N   LYS A  56      45.610  33.070  27.770  1.00  0.00           N
ATOM    862  H   LYS A  56      44.880  33.720  27.510  1.00  0.00           H
ATOM    863  CA  LYS A  56      46.400  32.390  26.770  1.00  0.00           C
ATOM    864  HA  LYS A  56      46.650  31.400  27.150  1.00  0.00           H
ATOM    865  CB  LYS A  56      45.450  32.090  25.590  1.00  0.00           C
ATOM    866  HB1 LYS A  56      45.900  31.800  24.640  1.00  0.00           H
ATOM    867  HB2 LYS A  56      44.980  33.040  25.330  1.00  0.00           H
ATOM    868  CG  LYS A  56      44.320  31.170  25.790  1.00  0.00           C
ATOM    869  HG1 LYS A  56      43.930  31.340  26.790  1.00  0.00           H
ATOM    870  HG2 LYS A  56      44.680  30.140  25.680  1.00  0.00           H
ATOM    871  CD  LYS A  56      43.120  31.430  24.910  1.00  0.00           C
ATOM    872  HD1 LYS A  56      43.420  31.460  23.870  1.00  0.00           H
ATOM    873  HD2 LYS A  56      42.720  32.380  25.240  1.00  0.00           H
ATOM    874  CE  LYS A  56      41.980  30.350  25.100  1.00  0.00           C
ATOM    875  HE1 LYS A  56      41.260  30.560  25.890  1.00  0.00           H
ATOM    876  HE2 LYS A  56      42.480  29.420  25.360  1.00  0.00           H
ATOM    877  NZ  LYS A  56      41.190  30.210  23.860  1.00  0.00           N
ATOM    878  HZ1 LYS A  56      41.780  30.120  23.050  1.00  0.00           H
ATOM    879  HZ2 LYS A  56      40.560  29.430  23.950  1.00  0.00           H
ATOM    880  HZ3 LYS A  56      40.790  31.120  23.690  1.00  0.00           H
ATOM    881  C   LYS A  56      47.660  33.120  26.360  1.00  0.00           C
ATOM    882  O   LYS A  56      48.440  32.640  25.540  1.00  0.00           O
ATOM    883  N   CYS A  57      47.920  34.280  26.930  1.00  0.00           N
ATOM    884  H   CYS A  57      47.320  34.630  27.670  1.00  0.00           H
ATOM    885  CA  CYS A  57      49.210  35.030  26.680  1.00  0.00           C
ATOM    886  HA  CYS A  57      49.320  35.210  25.610  1.00  0.00           H
ATOM    887  CB  CYS A  57      49.030  36.540  27.090  1.00  0.00           C
ATOM    888  HB1 CYS A  57      49.980  37.000  26.810  1.00  0.00           H
ATOM    889  HB2 CYS A  57      48.850  36.550  28.170  1.00  0.00           H
ATOM    890  SG  CYS A  57      47.560  37.230  26.370  1.00  0.00           S
ATOM    891  C   CYS A  57      50.430  34.340  27.240  1.00  0.00           C
ATOM    892  O   CYS A  57      50.460  33.940  28.370  1.00  0.00           O
ATOM    893  N   THR A  58      51.570  34.250  26.460  1.00  0.00           N
ATOM    894  H   THR A  58      51.600  34.710  25.560  1.00  0.00           H
ATOM    895  CA  THR A  58      52.860  33.770  27.050  1.00  0.00           C
ATOM    896  HA  THR A  58      52.600  32.830  27.530  1.00  0.00           H
ATOM    897  CB  THR A  58      53.990  33.560  25.950  1.00  0.00           C
ATOM    898  HB  THR A  58      54.810  33.030  26.430  1.00  0.00           H
ATOM    899  CG2 THR A  58      53.470  32.740  24.750  1.00  0.00           C
ATOM    900 HG21 THR A  58      52.490  33.140  24.520  1.00  0.00           H
ATOM    901 HG22 THR A  58      54.070  32.960  23.860  1.00  0.00           H
ATOM    902 HG23 THR A  58      53.490  31.670  24.940  1.00  0.00           H
ATOM    903  OG1 THR A  58      54.340  34.800  25.480  1.00  0.00           O
ATOM    904  HG1 THR A  58      54.900  34.680  24.700  1.00  0.00           H
ATOM    905  C   THR A  58      53.490  34.770  28.060  1.00  0.00           C
ATOM    906  O   THR A  58      53.250  35.970  28.060  1.00  0.00           O
ATOM    907  N   PRO A  59      54.440  34.320  28.930  1.00  0.00           N
ATOM    908  CD  PRO A  59      54.720  32.950  29.210  1.00  0.00           C
ATOM    909  HD1 PRO A  59      55.260  32.390  28.450  1.00  0.00           H
ATOM    910  HD2 PRO A  59      53.750  32.490  29.410  1.00  0.00           H
ATOM    911  CG  PRO A  59      55.530  33.020  30.450  1.00  0.00           C
ATOM    912  HG1 PRO A  59      56.310  32.260  30.380  1.00  0.00           H
ATOM    913  HG2 PRO A  59      54.960  33.050  31.380  1.00  0.00           H
ATOM    914  CB  PRO A  59      56.190  34.370  30.370  1.00  0.00           C
ATOM    915  HB1 PRO A  59      57.000  34.270  29.640  1.00  0.00           H
ATOM    916  HB2 PRO A  59      56.630  34.610  31.340  1.00  0.00           H
ATOM    917  CA  PRO A  59      55.130  35.230  29.870  1.00  0.00           C
ATOM    918  HA  PRO A  59      54.420  35.470  30.660  1.00  0.00           H
ATOM    919  C   PRO A  59      55.620  36.510  29.240  1.00  0.00           C
ATOM    920  O   PRO A  59      55.290  37.610  29.820  1.00  0.00           O
ATOM    921  N   LYS A  60      56.340  36.400  28.080  1.00  0.00           N
ATOM    922  H   LYS A  60      56.650  35.500  27.750  1.00  0.00           H
ATOM    923  CA  LYS A  60      56.870  37.660  27.460  1.00  0.00           C
ATOM    924  HA  LYS A  60      57.420  38.250  28.190  1.00  0.00           H
ATOM    925  CB  LYS A  60      57.860  37.280  26.410  1.00  0.00           C
ATOM    926  HB1 LYS A  60      57.350  36.700  25.640  1.00  0.00           H
ATOM    927  HB2 LYS A  60      58.630  36.730  26.950  1.00  0.00           H
ATOM    928  CG  LYS A  60      58.590  38.420  25.710  1.00  0.00           C
ATOM    929  HG1 LYS A  60      58.870  39.220  26.400  1.00  0.00           H
ATOM    930  HG2 LYS A  60      58.020  38.850  24.880  1.00  0.00           H
ATOM    931  CD  LYS A  60      59.980  38.020  25.220  1.00  0.00           C
ATOM    932  HD1 LYS A  60      59.920  37.130  24.590  1.00  0.00           H
ATOM    933  HD2 LYS A  60      60.590  37.610  26.020  1.00  0.00           H
ATOM    934  CE  LYS A  60      60.540  39.180  24.360  1.00  0.00           C
ATOM    935  HE1 LYS A  60      60.620  39.980  25.100  1.00  0.00           H
ATOM    936  HE2 LYS A  60      59.820  39.430  23.580  1.00  0.00           H
ATOM    937  NZ  LYS A  60      61.850  38.740  23.800  1.00  0.00           N
ATOM    938  HZ1 LYS A  60       0.260  38.360  24.490  1.00  0.00           H
ATOM    939  HZ2 LYS A  60      61.640  38.000  23.140  1.00  0.00           H
ATOM    940  HZ3 LYS A  60       0.180  39.410  23.300  1.00  0.00           H
ATOM    941  C   LYS A  60      55.710  38.500  26.920  1.00  0.00           C
ATOM    942  O   LYS A  60      55.690  39.740  26.990  1.00  0.00           O
ATOM    943  N   GLN A  61      54.690  37.800  26.290  1.00  0.00           N
ATOM    944  H   GLN A  61      54.570  36.800  26.220  1.00  0.00           H
ATOM    945  CA  GLN A  61      53.580  38.580  25.780  1.00  0.00           C
ATOM    946  HA  GLN A  61      53.830  39.300  25.010  1.00  0.00           H
ATOM    947  CB  GLN A  61      52.530  37.650  25.180  1.00  0.00           C
ATOM    948  HB1 GLN A  61      51.690  38.250  24.850  1.00  0.00           H
ATOM    949  HB2 GLN A  61      52.140  36.950  25.920  1.00  0.00           H
ATOM    950  CG  GLN A  61      53.110  36.960  23.830  1.00  0.00           C
ATOM    951  HG1 GLN A  61      54.170  36.700  23.870  1.00  0.00           H
ATOM    952  HG2 GLN A  61      53.140  37.790  23.120  1.00  0.00           H
ATOM    953  CD  GLN A  61      52.310  35.890  23.170  1.00  0.00           C
ATOM    954  OE1 GLN A  61      51.100  35.850  23.470  1.00  0.00           O
ATOM    955  NE2 GLN A  61      52.830  34.940  22.410  1.00  0.00           N
ATOM    956 HE21 GLN A  61      53.830  34.820  22.460  1.00  0.00           H
ATOM    957 HE22 GLN A  61      52.360  34.070  22.210  1.00  0.00           H
ATOM    958  C   GLN A  61      52.850  39.320  26.930  1.00  0.00           C
ATOM    959  O   GLN A  61      52.450  40.460  26.680  1.00  0.00           O
ATOM    960  N   LYS A  62      52.630  38.790  28.170  1.00  0.00           N
ATOM    961  H   LYS A  62      52.860  37.820  28.330  1.00  0.00           H
ATOM    962  CA  LYS A  62      52.090  39.660  29.220  1.00  0.00           C
ATOM    963  HA  LYS A  62      51.160  40.060  28.820  1.00  0.00           H
ATOM    964  CB  LYS A  62      51.710  38.840  30.470  1.00  0.00           C
ATOM    965  HB1 LYS A  62      51.420  39.550  31.250  1.00  0.00           H
ATOM    966  HB2 LYS A  62      52.670  38.470  30.840  1.00  0.00           H
ATOM    967  CG  LYS A  62      50.670  37.690  30.330  1.00  0.00           C
ATOM    968  HG1 LYS A  62      50.960  36.950  29.590  1.00  0.00           H
ATOM    969  HG2 LYS A  62      49.690  38.070  30.040  1.00  0.00           H
ATOM    970  CD  LYS A  62      50.580  36.880  31.660  1.00  0.00           C
ATOM    971  HD1 LYS A  62      50.210  37.590  32.400  1.00  0.00           H
ATOM    972  HD2 LYS A  62      51.550  36.600  32.060  1.00  0.00           H
ATOM    973  CE  LYS A  62      49.570  35.830  31.730  1.00  0.00           C
ATOM    974  HE1 LYS A  62      48.620  36.240  31.400  1.00  0.00           H
ATOM    975  HE2 LYS A  62      49.450  35.530  32.770  1.00  0.00           H
ATOM    976  NZ  LYS A  62      49.960  34.630  31.020  1.00  0.00           N
ATOM    977  HZ1 LYS A  62      49.310  33.910  31.280  1.00  0.00           H
ATOM    978  HZ2 LYS A  62      50.070  34.810  30.030  1.00  0.00           H
ATOM    979  HZ3 LYS A  62      50.840  34.250  31.320  1.00  0.00           H
ATOM    980  C   LYS A  62      52.960  40.920  29.580  1.00  0.00           C
ATOM    981  O   LYS A  62      52.460  42.020  29.750  1.00  0.00           O
ATOM    982  N   GLN A  63      54.300  40.760  29.620  1.00  0.00           N
ATOM    983  H   GLN A  63      54.720  39.860  29.740  1.00  0.00           H
ATOM    984  CA  GLN A  63      55.230  41.850  29.800  1.00  0.00           C
ATOM    985  HA  GLN A  63      54.940  42.380  30.700  1.00  0.00           H
ATOM    986  CB  GLN A  63      56.630  41.300  29.910  1.00  0.00           C
ATOM    987  HB1 GLN A  63      57.380  42.090  29.800  1.00  0.00           H
ATOM    988  HB2 GLN A  63      56.740  40.430  29.270  1.00  0.00           H
ATOM    989  CG  GLN A  63      56.890  40.760  31.280  1.00  0.00           C
ATOM    990  HG1 GLN A  63      56.260  39.920  31.570  1.00  0.00           H
ATOM    991  HG2 GLN A  63      56.740  41.580  31.980  1.00  0.00           H
ATOM    992  CD  GLN A  63      58.370  40.300  31.350  1.00  0.00           C
ATOM    993  OE1 GLN A  63      58.670  39.070  31.190  1.00  0.00           O
ATOM    994  NE2 GLN A  63      59.300  41.240  31.320  1.00  0.00           N
ATOM    995 HE21 GLN A  63      59.100  42.230  31.340  1.00  0.00           H
ATOM    996 HE22 GLN A  63      60.240  40.930  31.150  1.00  0.00           H
ATOM    997  C   GLN A  63      55.090  42.910  28.730  1.00  0.00           C
ATOM    998  O   GLN A  63      55.250  44.110  29.040  1.00  0.00           O
ATOM    999  N   LEU A  64      54.730  42.450  27.460  1.00  0.00           N
ATOM   1000  H   LEU A  64      54.580  41.460  27.330  1.00  0.00           H
ATOM   1001  CA  LEU A  64      54.690  43.290  26.310  1.00  0.00           C
ATOM   1002  HA  LEU A  64      55.400  44.100  26.430  1.00  0.00           H
ATOM   1003  CB  LEU A  64      54.930  42.480  25.000  1.00  0.00           C
ATOM   1004  HB1 LEU A  64      54.710  43.180  24.190  1.00  0.00           H
ATOM   1005  HB2 LEU A  64      54.160  41.710  25.100  1.00  0.00           H
ATOM   1006  CG  LEU A  64      56.360  41.960  24.680  1.00  0.00           C
ATOM   1007  HG  LEU A  64      56.620  41.230  25.450  1.00  0.00           H
ATOM   1008  CD1 LEU A  64      56.380  41.240  23.340  1.00  0.00           C
ATOM   1009 HD11 LEU A  64      55.550  40.540  23.290  1.00  0.00           H
ATOM   1010 HD12 LEU A  64      56.340  41.970  22.540  1.00  0.00           H
ATOM   1011 HD13 LEU A  64      57.300  40.660  23.240  1.00  0.00           H
ATOM   1012  CD2 LEU A  64      57.340  43.110  24.690  1.00  0.00           C
ATOM   1013 HD21 LEU A  64      58.350  42.720  24.700  1.00  0.00           H
ATOM   1014 HD22 LEU A  64      57.200  43.790  23.840  1.00  0.00           H
ATOM   1015 HD23 LEU A  64      57.310  43.630  25.650  1.00  0.00           H
ATOM   1016  C   LEU A  64      53.320  43.960  26.430  1.00  0.00           C
ATOM   1017  O   LEU A  64      53.360  45.160  26.750  1.00  0.00           O
ATOM   1018  N   ILE A  65      52.180  43.270  26.490  1.00  0.00           N
ATOM   1019  H   ILE A  65      52.390  42.290  26.520  1.00  0.00           H
ATOM   1020  CA  ILE A  65      50.800  43.790  26.370  1.00  0.00           C
ATOM   1021  HA  ILE A  65      50.800  44.240  25.370  1.00  0.00           H
ATOM   1022  CB  ILE A  65      49.740  42.610  26.360  1.00  0.00           C
ATOM   1023  HB  ILE A  65      49.860  41.930  27.190  1.00  0.00           H
ATOM   1024  CG2 ILE A  65      48.240  43.000  26.400  1.00  0.00           C
ATOM   1025 HG21 ILE A  65      47.650  42.090  26.280  1.00  0.00           H
ATOM   1026 HG22 ILE A  65      47.940  43.530  27.300  1.00  0.00           H
ATOM   1027 HG23 ILE A  65      48.050  43.690  25.580  1.00  0.00           H
ATOM   1028  CG1 ILE A  65      49.970  41.760  25.030  1.00  0.00           C
ATOM   1029 HG11 ILE A  65      51.050  41.660  24.910  1.00  0.00           H
ATOM   1030 HG12 ILE A  65      49.810  42.300  24.100  1.00  0.00           H
ATOM   1031  CD  ILE A  65      49.400  40.330  24.900  1.00  0.00           C
ATOM   1032  HD1 ILE A  65      49.600  39.930  23.910  1.00  0.00           H
ATOM   1033  HD2 ILE A  65      49.840  39.680  25.650  1.00  0.00           H
ATOM   1034  HD3 ILE A  65      48.330  40.290  25.120  1.00  0.00           H
ATOM   1035  C   ILE A  65      50.450  44.750  27.530  1.00  0.00           C
ATOM   1036  O   ILE A  65      49.750  45.750  27.370  1.00  0.00           O
ATOM   1037  N   ARG A  66      51.030  44.520  28.730  1.00  0.00           N
ATOM   1038  H   ARG A  66      51.550  43.670  28.880  1.00  0.00           H
ATOM   1039  CA  ARG A  66      50.860  45.360  29.880  1.00  0.00           C
ATOM   1040  HA  ARG A  66      49.780  45.410  30.050  1.00  0.00           H
ATOM   1041  CB  ARG A  66      51.490  44.880  31.180  1.00  0.00           C
ATOM   1042  HB1 ARG A  66      51.720  45.710  31.850  1.00  0.00           H
ATOM   1043  HB2 ARG A  66      52.460  44.460  30.920  1.00  0.00           H
ATOM   1044  CG  ARG A  66      50.770  43.750  31.920  1.00  0.00           C
ATOM   1045  HG1 ARG A  66      50.720  42.890  31.250  1.00  0.00           H
ATOM   1046  HG2 ARG A  66      49.720  43.960  32.100  1.00  0.00           H
ATOM   1047  CD  ARG A  66      51.360  43.390  33.280  1.00  0.00           C
ATOM   1048  HD1 ARG A  66      51.050  44.200  33.940  1.00  0.00           H
ATOM   1049  HD2 ARG A  66      52.450  43.360  33.280  1.00  0.00           H
ATOM   1050  NE  ARG A  66      50.820  42.100  33.670  1.00  0.00           N
ATOM   1051  HE  ARG A  66      49.950  42.210  34.170  1.00  0.00           H
ATOM   1052  CZ  ARG A  66      51.450  40.930  33.630  1.00  0.00           C
ATOM   1053  NH1 ARG A  66      50.860  39.820  33.990  1.00  0.00           N
ATOM   1054 HH11 ARG A  66      49.970  39.740  34.450  1.00  0.00           H
ATOM   1055 HH12 ARG A  66      51.400  38.980  33.870  1.00  0.00           H
ATOM   1056  NH2 ARG A  66      52.720  40.740  33.370  1.00  0.00           N
ATOM   1057 HH21 ARG A  66      53.330  41.530  33.180  1.00  0.00           H
ATOM   1058 HH22 ARG A  66      53.210  39.860  33.450  1.00  0.00           H
ATOM   1059  C   ARG A  66      51.340  46.800  29.510  1.00  0.00           C
ATOM   1060  O   ARG A  66      50.600  47.790  29.690  1.00  0.00           O
ATOM   1061  N   GLN A  67      52.570  46.990  28.960  1.00  0.00           N
ATOM   1062  H   GLN A  67      53.010  46.140  28.640  1.00  0.00           H
ATOM   1063  CA  GLN A  67      53.210  48.230  28.670  1.00  0.00           C
ATOM   1064  HA  GLN A  67      53.090  48.880  29.540  1.00  0.00           H
ATOM   1065  CB  GLN A  67      54.680  48.120  28.560  1.00  0.00           C
ATOM   1066  HB1 GLN A  67      55.070  49.080  28.200  1.00  0.00           H
ATOM   1067  HB2 GLN A  67      54.870  47.460  27.720  1.00  0.00           H
ATOM   1068  CG  GLN A  67      55.360  47.700  29.880  1.00  0.00           C
ATOM   1069  HG1 GLN A  67      56.420  47.450  29.800  1.00  0.00           H
ATOM   1070  HG2 GLN A  67      54.980  46.780  30.320  1.00  0.00           H
ATOM   1071  CD  GLN A  67      55.320  48.820  30.970  1.00  0.00           C
ATOM   1072  OE1 GLN A  67      54.400  48.860  31.820  1.00  0.00           O
ATOM   1073  NE2 GLN A  67      56.250  49.800  30.900  1.00  0.00           N
ATOM   1074 HE21 GLN A  67      57.000  49.720  30.230  1.00  0.00           H
ATOM   1075 HE22 GLN A  67      56.250  50.610  31.490  1.00  0.00           H
ATOM   1076  C   GLN A  67      52.620  49.130  27.610  1.00  0.00           C
ATOM   1077  O   GLN A  67      52.870  50.370  27.590  1.00  0.00           O
ATOM   1078  N   VAL A  68      51.710  48.630  26.790  1.00  0.00           N
ATOM   1079  H   VAL A  68      51.660  47.620  26.750  1.00  0.00           H
ATOM   1080  CA  VAL A  68      50.930  49.310  25.820  1.00  0.00           C
ATOM   1081  HA  VAL A  68      51.460  50.240  25.630  1.00  0.00           H
ATOM   1082  CB  VAL A  68      50.870  48.640  24.440  1.00  0.00           C
ATOM   1083  HB  VAL A  68      50.120  47.870  24.630  1.00  0.00           H
ATOM   1084  CG1 VAL A  68      50.360  49.720  23.440  1.00  0.00           C
ATOM   1085 HG11 VAL A  68      51.140  50.480  23.420  1.00  0.00           H
ATOM   1086 HG12 VAL A  68      50.370  49.330  22.420  1.00  0.00           H
ATOM   1087 HG13 VAL A  68      49.420  50.210  23.670  1.00  0.00           H
ATOM   1088  CG2 VAL A  68      52.350  48.190  23.900  1.00  0.00           C
ATOM   1089 HG21 VAL A  68      52.150  47.630  22.990  1.00  0.00           H
ATOM   1090 HG22 VAL A  68      52.940  49.100  23.950  1.00  0.00           H
ATOM   1091 HG23 VAL A  68      52.790  47.420  24.540  1.00  0.00           H
ATOM   1092  C   VAL A  68      49.560  49.730  26.210  1.00  0.00           C
ATOM   1093  O   VAL A  68      49.080  50.850  26.020  1.00  0.00           O
ATOM   1094  N   ILE A  69      48.870  48.940  27.000  1.00  0.00           N
ATOM   1095  H   ILE A  69      49.160  47.970  27.040  1.00  0.00           H
ATOM   1096  CA  ILE A  69      47.570  49.320  27.600  1.00  0.00           C
ATOM   1097  HA  ILE A  69      47.040  49.930  26.860  1.00  0.00           H
ATOM   1098  CB  ILE A  69      46.630  48.140  27.950  1.00  0.00           C
ATOM   1099  HB  ILE A  69      47.100  47.430  28.630  1.00  0.00           H
ATOM   1100  CG2 ILE A  69      45.370  48.640  28.720  1.00  0.00           C
ATOM   1101 HG21 ILE A  69      44.690  47.790  28.770  1.00  0.00           H
ATOM   1102 HG22 ILE A  69      45.540  49.010  29.730  1.00  0.00           H
ATOM   1103 HG23 ILE A  69      44.910  49.470  28.180  1.00  0.00           H
ATOM   1104  CG1 ILE A  69      46.320  47.330  26.680  1.00  0.00           C
ATOM   1105 HG11 ILE A  69      47.170  47.250  26.010  1.00  0.00           H
ATOM   1106 HG12 ILE A  69      45.470  47.780  26.160  1.00  0.00           H
ATOM   1107  CD  ILE A  69      45.930  45.830  26.960  1.00  0.00           C
ATOM   1108  HD1 ILE A  69      46.690  45.300  27.530  1.00  0.00           H
ATOM   1109  HD2 ILE A  69      44.920  45.820  27.380  1.00  0.00           H
ATOM   1110  HD3 ILE A  69      45.670  45.370  26.010  1.00  0.00           H
ATOM   1111  C   ILE A  69      47.760  50.260  28.740  1.00  0.00           C
ATOM   1112  O   ILE A  69      47.080  51.300  28.960  1.00  0.00           O
ATOM   1113  N   ARG A  70      48.860  50.160  29.500  1.00  0.00           N
ATOM   1114  H   ARG A  70      49.400  49.310  29.470  1.00  0.00           H
ATOM   1115  CA  ARG A  70      49.320  51.180  30.420  1.00  0.00           C
ATOM   1116  HA  ARG A  70      48.540  51.380  31.150  1.00  0.00           H
ATOM   1117  CB  ARG A  70      50.570  50.600  31.170  1.00  0.00           C
ATOM   1118  HB1 ARG A  70      51.410  50.280  30.550  1.00  0.00           H
ATOM   1119  HB2 ARG A  70      50.180  49.650  31.530  1.00  0.00           H
ATOM   1120  CG  ARG A  70      50.960  51.320  32.480  1.00  0.00           C
ATOM   1121  HG1 ARG A  70      51.140  50.570  33.250  1.00  0.00           H
ATOM   1122  HG2 ARG A  70      50.120  51.920  32.840  1.00  0.00           H
ATOM   1123  CD  ARG A  70      52.210  52.140  32.250  1.00  0.00           C
ATOM   1124  HD1 ARG A  70      52.930  51.640  31.590  1.00  0.00           H
ATOM   1125  HD2 ARG A  70      52.580  52.240  33.270  1.00  0.00           H
ATOM   1126  NE  ARG A  70      51.890  53.430  31.690  1.00  0.00           N
ATOM   1127  HE  ARG A  70      50.900  53.620  31.700  1.00  0.00           H
ATOM   1128  CZ  ARG A  70      52.680  54.390  31.290  1.00  0.00           C
ATOM   1129  NH1 ARG A  70      52.180  55.490  30.790  1.00  0.00           N
ATOM   1130 HH11 ARG A  70      51.220  55.730  30.970  1.00  0.00           H
ATOM   1131 HH12 ARG A  70      52.850  56.230  30.630  1.00  0.00           H
ATOM   1132  NH2 ARG A  70      53.960  54.280  31.390  1.00  0.00           N
ATOM   1133 HH21 ARG A  70      54.440  53.450  31.700  1.00  0.00           H
ATOM   1134 HH22 ARG A  70      54.560  54.910  30.870  1.00  0.00           H
ATOM   1135  C   ARG A  70      49.630  52.450  29.710  1.00  0.00           C
ATOM   1136  O   ARG A  70      49.220  53.420  30.300  1.00  0.00           O
ATOM   1137  N   ALA A  71      50.280  52.490  28.550  1.00  0.00           N
ATOM   1138  H   ALA A  71      50.660  51.640  28.170  1.00  0.00           H
ATOM   1139  CA  ALA A  71      50.540  53.760  27.870  1.00  0.00           C
ATOM   1140  HA  ALA A  71      51.130  54.480  28.450  1.00  0.00           H
ATOM   1141  CB  ALA A  71      51.420  53.400  26.700  1.00  0.00           C
ATOM   1142  HB1 ALA A  71      51.020  52.590  26.090  1.00  0.00           H
ATOM   1143  HB2 ALA A  71      51.400  54.240  26.000  1.00  0.00           H
ATOM   1144  HB3 ALA A  71      52.430  53.110  26.960  1.00  0.00           H
ATOM   1145  C   ALA A  71      49.280  54.420  27.330  1.00  0.00           C
ATOM   1146  O   ALA A  71      49.160  55.680  27.410  1.00  0.00           O
ATOM   1147  N   ILE A  72      48.350  53.690  26.680  1.00  0.00           N
ATOM   1148  H   ILE A  72      48.510  52.690  26.700  1.00  0.00           H
ATOM   1149  CA  ILE A  72      47.320  54.270  25.990  1.00  0.00           C
ATOM   1150  HA  ILE A  72      47.780  55.100  25.450  1.00  0.00           H
ATOM   1151  CB  ILE A  72      46.660  53.240  25.140  1.00  0.00           C
ATOM   1152  HB  ILE A  72      47.440  52.560  24.810  1.00  0.00           H
ATOM   1153  CG2 ILE A  72      45.740  52.340  26.020  1.00  0.00           C
ATOM   1154 HG21 ILE A  72      45.240  51.530  25.490  1.00  0.00           H
ATOM   1155 HG22 ILE A  72      46.300  51.780  26.760  1.00  0.00           H
ATOM   1156 HG23 ILE A  72      44.880  52.950  26.320  1.00  0.00           H
ATOM   1157  CG1 ILE A  72      45.980  53.980  23.930  1.00  0.00           C
ATOM   1158 HG11 ILE A  72      46.820  54.370  23.350  1.00  0.00           H
ATOM   1159 HG12 ILE A  72      45.280  54.770  24.180  1.00  0.00           H
ATOM   1160  CD  ILE A  72      45.170  52.980  23.170  1.00  0.00           C
ATOM   1161  HD1 ILE A  72      44.360  52.570  23.760  1.00  0.00           H
ATOM   1162  HD2 ILE A  72      44.660  53.550  22.390  1.00  0.00           H
ATOM   1163  HD3 ILE A  72      45.710  52.230  22.590  1.00  0.00           H
ATOM   1164  C   ILE A  72      46.450  54.930  27.030  1.00  0.00           C
ATOM   1165  O   ILE A  72      45.950  56.010  26.630  1.00  0.00           O
ATOM   1166  N   MET A  73      46.280  54.470  28.290  1.00  0.00           N
ATOM   1167  H   MET A  73      46.820  53.640  28.480  1.00  0.00           H
ATOM   1168  CA  MET A  73      45.450  55.140  29.340  1.00  0.00           C
ATOM   1169  HA  MET A  73      44.390  55.180  29.100  1.00  0.00           H
ATOM   1170  CB  MET A  73      45.420  54.120  30.460  1.00  0.00           C
ATOM   1171  HB1 MET A  73      45.060  54.610  31.370  1.00  0.00           H
ATOM   1172  HB2 MET A  73      46.430  53.760  30.660  1.00  0.00           H
ATOM   1173  CG  MET A  73      44.550  52.920  30.260  1.00  0.00           C
ATOM   1174  HG1 MET A  73      44.760  52.380  29.340  1.00  0.00           H
ATOM   1175  HG2 MET A  73      43.520  53.290  30.220  1.00  0.00           H
ATOM   1176  SD  MET A  73      44.650  51.720  31.600  1.00  0.00           S
ATOM   1177  CE  MET A  73      43.290  50.570  31.170  1.00  0.00           C
ATOM   1178  HE1 MET A  73      43.440  50.180  30.160  1.00  0.00           H
ATOM   1179  HE2 MET A  73      43.240  49.710  31.840  1.00  0.00           H
ATOM   1180  HE3 MET A  73      42.390  51.190  31.250  1.00  0.00           H
ATOM   1181  C   MET A  73      45.900  56.490  29.850  1.00  0.00           C
ATOM   1182  O   MET A  73      45.090  57.250  30.380  1.00  0.00           O
ATOM   1183  N   ASP A  74      47.230  56.720  29.640  1.00  0.00           N
ATOM   1184  H   ASP A  74      47.810  55.980  29.270  1.00  0.00           H
ATOM   1185  CA  ASP A  74      47.820  58.020  29.940  1.00  0.00           C
ATOM   1186  HA  ASP A  74      47.150  58.470  30.670  1.00  0.00           H
ATOM   1187  CB  ASP A  74      49.180  57.870  30.710  1.00  0.00           C
ATOM   1188  HB1 ASP A  74      49.540  58.850  31.010  1.00  0.00           H
ATOM   1189  HB2 ASP A  74      49.860  57.450  29.970  1.00  0.00           H
ATOM   1190  CG  ASP A  74      49.020  56.910  31.910  1.00  0.00           C
ATOM   1191  OD1 ASP A  74      48.110  57.090  32.760  1.00  0.00           O
ATOM   1192  OD2 ASP A  74      49.830  56.030  31.980  1.00  0.00           O
ATOM   1193  C   ASP A  74      47.900  59.000  28.690  1.00  0.00           C
ATOM   1194  O   ASP A  74      47.640  60.210  28.790  1.00  0.00           O
ATOM   1195  N   ARG A  75      48.240  58.370  27.520  1.00  0.00           N
ATOM   1196  H   ARG A  75      48.530  57.400  27.590  1.00  0.00           H
ATOM   1197  CA  ARG A  75      48.510  59.100  26.330  1.00  0.00           C
ATOM   1198  HA  ARG A  75      48.970  60.050  26.600  1.00  0.00           H
ATOM   1199  CB  ARG A  75      49.630  58.380  25.520  1.00  0.00           C
ATOM   1200  HB1 ARG A  75      49.160  57.530  25.030  1.00  0.00           H
ATOM   1201  HB2 ARG A  75      50.390  57.950  26.180  1.00  0.00           H
ATOM   1202  CG  ARG A  75      50.320  59.160  24.450  1.00  0.00           C
ATOM   1203  HG1 ARG A  75      49.590  59.800  23.940  1.00  0.00           H
ATOM   1204  HG2 ARG A  75      50.670  58.450  23.700  1.00  0.00           H
ATOM   1205  CD  ARG A  75      51.390  60.180  24.820  1.00  0.00           C
ATOM   1206  HD1 ARG A  75      52.020  59.750  25.600  1.00  0.00           H
ATOM   1207  HD2 ARG A  75      50.850  61.010  25.270  1.00  0.00           H
ATOM   1208  NE  ARG A  75      52.270  60.600  23.740  1.00  0.00           N
ATOM   1209  HE  ARG A  75      52.050  60.060  22.910  1.00  0.00           H
ATOM   1210  CZ  ARG A  75      53.230  61.510  23.600  1.00  0.00           C
ATOM   1211  NH1 ARG A  75      53.810  61.700  22.460  1.00  0.00           N
ATOM   1212 HH11 ARG A  75      53.510  61.160  21.670  1.00  0.00           H
ATOM   1213 HH12 ARG A  75      54.450   0.250  22.310  1.00  0.00           H
ATOM   1214  NH2 ARG A  75      53.510   0.130  24.590  1.00  0.00           N
ATOM   1215 HH21 ARG A  75      53.220  62.120  25.530  1.00  0.00           H
ATOM   1216 HH22 ARG A  75      54.270   0.790  24.520  1.00  0.00           H
ATOM   1217  C   ARG A  75      47.260  59.500  25.530  1.00  0.00           C
ATOM   1218  O   ARG A  75      47.280  60.620  24.930  1.00  0.00           O
ATOM   1219  N   HIS A  76      46.270  58.630  25.480  1.00  0.00           N
ATOM   1220  H   HIS A  76      46.380  57.770  26.000  1.00  0.00           H
ATOM   1221  CA  HIS A  76      45.060  58.710  24.620  1.00  0.00           C
ATOM   1222  HA  HIS A  76      44.840  59.760  24.430  1.00  0.00           H
ATOM   1223  CB  HIS A  76      45.400  58.010  23.320  1.00  0.00           C
ATOM   1224  HB1 HIS A  76      44.510  57.850  22.720  1.00  0.00           H
ATOM   1225  HB2 HIS A  76      45.720  56.980  23.460  1.00  0.00           H
ATOM   1226  CG  HIS A  76      46.480  58.640  22.470  1.00  0.00           C
ATOM   1227  ND1 HIS A  76      46.270  59.760  21.630  1.00  0.00           N
ATOM   1228  CE1 HIS A  76      47.520  59.980  21.120  1.00  0.00           C
ATOM   1229  HE1 HIS A  76      47.730  60.870  20.550  1.00  0.00           H
ATOM   1230  NE2 HIS A  76      48.440  59.060  21.510  1.00  0.00           N
ATOM   1231  HE2 HIS A  76      49.420  59.210  21.320  1.00  0.00           H
ATOM   1232  CD2 HIS A  76      47.750  58.190  22.340  1.00  0.00           C
ATOM   1233  HD2 HIS A  76      48.120  57.390  22.960  1.00  0.00           H
ATOM   1234  C   HIS A  76      43.800  58.100  25.300  1.00  0.00           C
ATOM   1235  O   HIS A  76      43.210  57.190  24.730  1.00  0.00           O
ATOM   1236  N   PRO A  77      43.360  58.600  26.450  1.00  0.00           N
ATOM   1237  CD  PRO A  77      44.080  59.640  27.280  1.00  0.00           C
ATOM   1238  HD1 PRO A  77      44.270  60.560  26.720  1.00  0.00           H
ATOM   1239  HD2 PRO A  77      45.050  59.370  27.710  1.00  0.00           H
ATOM   1240  CG  PRO A  77      43.040  60.160  28.220  1.00  0.00           C
ATOM   1241  HG1 PRO A  77      42.270  60.780  27.760  1.00  0.00           H
ATOM   1242  HG2 PRO A  77      43.420  60.580  29.140  1.00  0.00           H
ATOM   1243  CB  PRO A  77      42.380  58.860  28.530  1.00  0.00           C
ATOM   1244  HB1 PRO A  77      41.460  59.020  29.100  1.00  0.00           H
ATOM   1245  HB2 PRO A  77      43.090  58.320  29.150  1.00  0.00           H
ATOM   1246  CA  PRO A  77      42.260  58.110  27.240  1.00  0.00           C
ATOM   1247  HA  PRO A  77      42.400  57.060  27.470  1.00  0.00           H
ATOM   1248  C   PRO A  77      40.930  58.260  26.540  1.00  0.00           C
ATOM   1249  O   PRO A  77      39.990  57.550  26.830  1.00  0.00           O
ATOM   1250  N   GLU A  78      40.740  59.290  25.660  1.00  0.00           N
ATOM   1251  H   GLU A  78      41.450  60.010  25.580  1.00  0.00           H
ATOM   1252  CA  GLU A  78      39.450  59.570  25.060  1.00  0.00           C
ATOM   1253  HA  GLU A  78      38.650  59.280  25.750  1.00  0.00           H
ATOM   1254  CB  GLU A  78      39.200  61.080  24.880  1.00  0.00           C
ATOM   1255  HB1 GLU A  78      38.430  61.350  24.160  1.00  0.00           H
ATOM   1256  HB2 GLU A  78      40.060  61.610  24.460  1.00  0.00           H
ATOM   1257  CG  GLU A  78      38.810  61.790  26.220  1.00  0.00           C
ATOM   1258  HG1 GLU A  78      39.610  61.570  26.930  1.00  0.00           H
ATOM   1259  HG2 GLU A  78      37.940  61.220  26.560  1.00  0.00           H
ATOM   1260  CD  GLU A  78      38.390   1.010  26.060  1.00  0.00           C
ATOM   1261  OE1 GLU A  78      37.500   1.260  25.240  1.00  0.00           O
ATOM   1262  OE2 GLU A  78      38.960   1.890  26.810  1.00  0.00           O
ATOM   1263  C   GLU A  78      39.270  58.730  23.770  1.00  0.00           C
ATOM   1264  O   GLU A  78      38.180  58.300  23.510  1.00  0.00           O
ATOM   1265  N   SER A  79      40.360  58.310  23.210  1.00  0.00           N
ATOM   1266  H   SER A  79      41.250  58.620  23.590  1.00  0.00           H
ATOM   1267  CA  SER A  79      40.460  57.190  22.210  1.00  0.00           C
ATOM   1268  HA  SER A  79      39.570  57.300  21.590  1.00  0.00           H
ATOM   1269  CB  SER A  79      41.730  57.330  21.260  1.00  0.00           C
ATOM   1270  HB1 SER A  79      41.850  56.630  20.430  1.00  0.00           H
ATOM   1271  HB2 SER A  79      42.630  57.220  21.870  1.00  0.00           H
ATOM   1272  OG  SER A  79      41.750  58.690  20.800  1.00  0.00           O
ATOM   1273  HG  SER A  79      42.390  58.630  20.090  1.00  0.00           H
ATOM   1274  C   SER A  79      40.430  55.770  22.920  1.00  0.00           C
ATOM   1275  O   SER A  79      39.780  54.900  22.350  1.00  0.00           O
ATOM   1276  N   TRP A  80      41.040  55.550  24.100  1.00  0.00           N
ATOM   1277  H   TRP A  80      41.730  56.210  24.430  1.00  0.00           H
ATOM   1278  CA  TRP A  80      40.850  54.290  24.800  1.00  0.00           C
ATOM   1279  HA  TRP A  80      41.070  53.460  24.120  1.00  0.00           H
ATOM   1280  CB  TRP A  80      41.880  54.280  25.910  1.00  0.00           C
ATOM   1281  HB1 TRP A  80      41.790  55.170  26.540  1.00  0.00           H
ATOM   1282  HB2 TRP A  80      42.860  54.170  25.460  1.00  0.00           H
ATOM   1283  CG  TRP A  80      41.720  53.030  26.750  1.00  0.00           C
ATOM   1284  CD1 TRP A  80      41.280  53.060  28.050  1.00  0.00           C
ATOM   1285  HD1 TRP A  80      40.970  53.920  28.620  1.00  0.00           H
ATOM   1286  NE1 TRP A  80      41.300  51.770  28.550  1.00  0.00           N
ATOM   1287  HE1 TRP A  80      41.020  51.420  29.450  1.00  0.00           H
ATOM   1288  CE2 TRP A  80      41.740  50.850  27.580  1.00  0.00           C
ATOM   1289  CZ2 TRP A  80      42.010  49.510  27.660  1.00  0.00           C
ATOM   1290  HZ2 TRP A  80      41.790  49.010  28.600  1.00  0.00           H
ATOM   1291  CH2 TRP A  80      42.500  48.830  26.550  1.00  0.00           C
ATOM   1292  HH2 TRP A  80      42.640  47.770  26.420  1.00  0.00           H
ATOM   1293  CZ3 TRP A  80      42.680  49.540  25.350  1.00  0.00           C
ATOM   1294  HZ3 TRP A  80      42.930  48.980  24.460  1.00  0.00           H
ATOM   1295  CE3 TRP A  80      42.530  50.940  25.250  1.00  0.00           C
ATOM   1296  HE3 TRP A  80      42.630  51.370  24.260  1.00  0.00           H
ATOM   1297  CD2 TRP A  80      42.070  51.640  26.450  1.00  0.00           C
ATOM   1298  C   TRP A  80      39.430  54.100  25.210  1.00  0.00           C
ATOM   1299  O   TRP A  80      38.890  52.960  25.200  1.00  0.00           O
ATOM   1300  N   LYS A  81      38.690  55.190  25.440  1.00  0.00           N
ATOM   1301  H   LYS A  81      39.050  56.130  25.550  1.00  0.00           H
ATOM   1302  CA  LYS A  81      37.260  55.100  25.600  1.00  0.00           C
ATOM   1303  HA  LYS A  81      37.120  54.290  26.320  1.00  0.00           H
ATOM   1304  CB  LYS A  81      36.750  56.370  26.290  1.00  0.00           C
ATOM   1305  HB1 LYS A  81      36.850  57.220  25.610  1.00  0.00           H
ATOM   1306  HB2 LYS A  81      37.270  56.620  27.210  1.00  0.00           H
ATOM   1307  CG  LYS A  81      35.190  56.170  26.490  1.00  0.00           C
ATOM   1308  HG1 LYS A  81      34.580  56.270  25.590  1.00  0.00           H
ATOM   1309  HG2 LYS A  81      34.830  57.100  26.930  1.00  0.00           H
ATOM   1310  CD  LYS A  81      34.740  54.910  27.400  1.00  0.00           C
ATOM   1311  HD1 LYS A  81      35.510  54.770  28.160  1.00  0.00           H
ATOM   1312  HD2 LYS A  81      34.700  53.970  26.840  1.00  0.00           H
ATOM   1313  CE  LYS A  81      33.500  55.090  28.150  1.00  0.00           C
ATOM   1314  HE1 LYS A  81      32.670  55.260  27.460  1.00  0.00           H
ATOM   1315  HE2 LYS A  81      33.570  55.980  28.770  1.00  0.00           H
ATOM   1316  NZ  LYS A  81      33.190  53.930  29.090  1.00  0.00           N
ATOM   1317  HZ1 LYS A  81      34.080  53.570  29.410  1.00  0.00           H
ATOM   1318  HZ2 LYS A  81      32.580  54.150  29.870  1.00  0.00           H
ATOM   1319  HZ3 LYS A  81      32.750  53.240  28.500  1.00  0.00           H
ATOM   1320  C   LYS A  81      36.420  54.650  24.460  1.00  0.00           C
ATOM   1321  O   LYS A  81      35.620  53.780  24.630  1.00  0.00           O
ATOM   1322  N   GLN A  82      36.740  55.070  23.280  1.00  0.00           N
ATOM   1323  H   GLN A  82      37.500  55.740  23.190  1.00  0.00           H
ATOM   1324  CA  GLN A  82      36.290  54.500  21.990  1.00  0.00           C
ATOM   1325  HA  GLN A  82      35.200  54.430  21.970  1.00  0.00           H
ATOM   1326  CB  GLN A  82      36.790  55.410  20.870  1.00  0.00           C
ATOM   1327  HB1 GLN A  82      36.760  54.820  19.950  1.00  0.00           H
ATOM   1328  HB2 GLN A  82      37.870  55.550  20.940  1.00  0.00           H
ATOM   1329  CG  GLN A  82      36.170  56.840  20.910  1.00  0.00           C
ATOM   1330  HG1 GLN A  82      36.600  57.500  21.660  1.00  0.00           H
ATOM   1331  HG2 GLN A  82      35.100  56.840  21.100  1.00  0.00           H
ATOM   1332  CD  GLN A  82      36.400  57.530  19.530  1.00  0.00           C
ATOM   1333  OE1 GLN A  82      37.150  58.540  19.390  1.00  0.00           O
ATOM   1334  NE2 GLN A  82      35.740  57.200  18.410  1.00  0.00           N
ATOM   1335 HE21 GLN A  82      35.260  56.310  18.360  1.00  0.00           H
ATOM   1336 HE22 GLN A  82      36.080  57.640  17.570  1.00  0.00           H
ATOM   1337  C   GLN A  82      36.780  53.000  21.810  1.00  0.00           C
ATOM   1338  O   GLN A  82      36.010  52.140  21.380  1.00  0.00           O
ATOM   1339  N   LEU A  83      37.980  52.660  22.100  1.00  0.00           N
ATOM   1340  H   LEU A  83      38.600  53.410  22.360  1.00  0.00           H
ATOM   1341  CA  LEU A  83      38.450  51.240  22.030  1.00  0.00           C
ATOM   1342  HA  LEU A  83      38.170  50.690  21.130  1.00  0.00           H
ATOM   1343  CB  LEU A  83      39.960  51.210  22.260  1.00  0.00           C
ATOM   1344  HB1 LEU A  83      40.250  50.170  22.440  1.00  0.00           H
ATOM   1345  HB2 LEU A  83      40.130  51.880  23.100  1.00  0.00           H
ATOM   1346  CG  LEU A  83      40.860  51.670  21.050  1.00  0.00           C
ATOM   1347  HG  LEU A  83      40.430  52.580  20.640  1.00  0.00           H
ATOM   1348  CD1 LEU A  83      42.260  52.000  21.540  1.00  0.00           C
ATOM   1349 HD11 LEU A  83      42.920  52.330  20.730  1.00  0.00           H
ATOM   1350 HD12 LEU A  83      42.260  52.820  22.260  1.00  0.00           H
ATOM   1351 HD13 LEU A  83      42.670  51.180  22.110  1.00  0.00           H
ATOM   1352  CD2 LEU A  83      41.040  50.640  19.920  1.00  0.00           C
ATOM   1353 HD21 LEU A  83      40.110  50.110  19.710  1.00  0.00           H
ATOM   1354 HD22 LEU A  83      41.380  51.080  18.980  1.00  0.00           H
ATOM   1355 HD23 LEU A  83      41.830  49.920  20.120  1.00  0.00           H
ATOM   1356  C   LEU A  83      37.620  50.460  23.040  1.00  0.00           C
ATOM   1357  O   LEU A  83      37.160  49.320  22.730  1.00  0.00           O
ATOM   1358  N   THR A  84      37.400  50.980  24.200  1.00  0.00           N
ATOM   1359  H   THR A  84      37.850  51.870  24.360  1.00  0.00           H
ATOM   1360  CA  THR A  84      36.620  50.290  25.260  1.00  0.00           C
ATOM   1361  HA  THR A  84      37.130  49.370  25.550  1.00  0.00           H
ATOM   1362  CB  THR A  84      36.710  51.030  26.560  1.00  0.00           C
ATOM   1363  HB  THR A  84      36.350  52.040  26.390  1.00  0.00           H
ATOM   1364  CG2 THR A  84      35.880  50.440  27.660  1.00  0.00           C
ATOM   1365 HG21 THR A  84      34.870  50.760  27.400  1.00  0.00           H
ATOM   1366 HG22 THR A  84      35.960  49.350  27.610  1.00  0.00           H
ATOM   1367 HG23 THR A  84      36.160  50.900  28.600  1.00  0.00           H
ATOM   1368  OG1 THR A  84      38.020  51.160  26.980  1.00  0.00           O
ATOM   1369  HG1 THR A  84      38.480  51.760  26.390  1.00  0.00           H
ATOM   1370  C   THR A  84      35.190  49.980  24.860  1.00  0.00           C
ATOM   1371  O   THR A  84      34.750  48.860  24.980  1.00  0.00           O
ATOM   1372  N   GLY A  85      34.440  51.050  24.600  1.00  0.00           N
ATOM   1373  H   GLY A  85      34.840  51.980  24.670  1.00  0.00           H
ATOM   1374  CA  GLY A  85      33.130  50.900  24.120  1.00  0.00           C
ATOM   1375  HA1 GLY A  85      32.790  51.910  23.870  1.00  0.00           H
ATOM   1376  HA2 GLY A  85      32.590  50.380  24.910  1.00  0.00           H
ATOM   1377  C   GLY A  85      32.970  50.050  22.780  1.00  0.00           C
ATOM   1378  O   GLY A  85      31.920  49.450  22.560  1.00  0.00           O
ATOM   1379  N   LYS A  86      34.010  49.930  21.920  1.00  0.00           N
ATOM   1380  H   LYS A  86      34.810  50.540  22.000  1.00  0.00           H
ATOM   1381  CA  LYS A  86      34.080  49.020  20.810  1.00  0.00           C
ATOM   1382  HA  LYS A  86      33.170  49.150  20.220  1.00  0.00           H
ATOM   1383  CB  LYS A  86      35.210  49.430  19.840  1.00  0.00           C
ATOM   1384  HB1 LYS A  86      36.130  49.250  20.400  1.00  0.00           H
ATOM   1385  HB2 LYS A  86      35.080  50.480  19.590  1.00  0.00           H
ATOM   1386  CG  LYS A  86      35.380  48.480  18.640  1.00  0.00           C
ATOM   1387  HG1 LYS A  86      35.580  47.450  18.910  1.00  0.00           H
ATOM   1388  HG2 LYS A  86      36.240  48.820  18.070  1.00  0.00           H
ATOM   1389  CD  LYS A  86      34.190  48.570  17.730  1.00  0.00           C
ATOM   1390  HD1 LYS A  86      34.090  49.600  17.390  1.00  0.00           H
ATOM   1391  HD2 LYS A  86      33.300  48.140  18.190  1.00  0.00           H
ATOM   1392  CE  LYS A  86      34.490  47.600  16.630  1.00  0.00           C
ATOM   1393  HE1 LYS A  86      34.520  46.550  16.940  1.00  0.00           H
ATOM   1394  HE2 LYS A  86      35.500  47.720  16.220  1.00  0.00           H
ATOM   1395  NZ  LYS A  86      33.590  47.700  15.490  1.00  0.00           N
ATOM   1396  HZ1 LYS A  86      34.030  47.350  14.650  1.00  0.00           H
ATOM   1397  HZ2 LYS A  86      32.660  47.320  15.620  1.00  0.00           H
ATOM   1398  HZ3 LYS A  86      33.520  48.680  15.270  1.00  0.00           H
ATOM   1399  C   LYS A  86      34.170  47.560  21.260  1.00  0.00           C
ATOM   1400  O   LYS A  86      33.600  46.730  20.540  1.00  0.00           O
ATOM   1401  N   PHE A  87      34.850  47.310  22.360  1.00  0.00           N
ATOM   1402  H   PHE A  87      35.350  48.090  22.770  1.00  0.00           H
ATOM   1403  CA  PHE A  87      35.090  45.930  22.800  1.00  0.00           C
ATOM   1404  HA  PHE A  87      34.660  45.280  22.040  1.00  0.00           H
ATOM   1405  CB  PHE A  87      36.710  45.780  22.850  1.00  0.00           C
ATOM   1406  HB1 PHE A  87      36.880  44.800  23.310  1.00  0.00           H
ATOM   1407  HB2 PHE A  87      37.150  46.520  23.520  1.00  0.00           H
ATOM   1408  CG  PHE A  87      37.430  45.750  21.530  1.00  0.00           C
ATOM   1409  CD1 PHE A  87      37.080  44.790  20.520  1.00  0.00           C
ATOM   1410  HD1 PHE A  87      36.310  44.070  20.760  1.00  0.00           H
ATOM   1411  CE1 PHE A  87      37.670  44.740  19.250  1.00  0.00           C
ATOM   1412  HE1 PHE A  87      37.370  44.000  18.530  1.00  0.00           H
ATOM   1413  CZ  PHE A  87      38.610  45.690  18.910  1.00  0.00           C
ATOM   1414  HZ  PHE A  87      39.110  45.610  17.960  1.00  0.00           H
ATOM   1415  CE2 PHE A  87      38.960  46.670  19.840  1.00  0.00           C
ATOM   1416  HE2 PHE A  87      39.730  47.410  19.720  1.00  0.00           H
ATOM   1417  CD2 PHE A  87      38.440  46.610  21.140  1.00  0.00           C
ATOM   1418  HD2 PHE A  87      38.820  47.290  21.890  1.00  0.00           H
ATOM   1419  C   PHE A  87      34.370  45.430  24.040  1.00  0.00           C
ATOM   1420  O   PHE A  87      34.230  44.170  24.120  1.00  0.00           O
ATOM   1421  N   ASP A  88      33.830  46.170  24.970  1.00  0.00           N
ATOM   1422  H   ASP A  88      34.100  47.140  25.080  1.00  0.00           H
ATOM   1423  CA  ASP A  88      32.900  45.630  25.970  1.00  0.00           C
ATOM   1424  HA  ASP A  88      32.310  44.860  25.470  1.00  0.00           H
ATOM   1425  CB  ASP A  88      33.720  45.040  27.140  1.00  0.00           C
ATOM   1426  HB1 ASP A  88      34.500  45.730  27.460  1.00  0.00           H
ATOM   1427  HB2 ASP A  88      34.200  44.140  26.760  1.00  0.00           H
ATOM   1428  CG  ASP A  88      32.850  44.690  28.360  1.00  0.00           C
ATOM   1429  OD1 ASP A  88      31.640  44.320  28.270  1.00  0.00           O
ATOM   1430  OD2 ASP A  88      33.400  44.720  29.450  1.00  0.00           O
ATOM   1431  C   ASP A  88      31.910  46.700  26.470  1.00  0.00           C
ATOM   1432  O   ASP A  88      32.350  47.540  27.270  1.00  0.00           O
ATOM   1433  N   PRO A  89      30.640  46.820  26.090  1.00  0.00           N
ATOM   1434  CD  PRO A  89      30.070  46.180  24.880  1.00  0.00           C
ATOM   1435  HD1 PRO A  89      29.320  45.450  25.200  1.00  0.00           H
ATOM   1436  HD2 PRO A  89      30.800  45.850  24.150  1.00  0.00           H
ATOM   1437  CG  PRO A  89      29.310  47.270  24.220  1.00  0.00           C
ATOM   1438  HG1 PRO A  89      28.540  46.910  23.530  1.00  0.00           H
ATOM   1439  HG2 PRO A  89      30.050  47.880  23.690  1.00  0.00           H
ATOM   1440  CB  PRO A  89      28.720  47.960  25.500  1.00  0.00           C
ATOM   1441  HB1 PRO A  89      27.900  47.360  25.880  1.00  0.00           H
ATOM   1442  HB2 PRO A  89      28.470  48.990  25.220  1.00  0.00           H
ATOM   1443  CA  PRO A  89      29.800  47.930  26.550  1.00  0.00           C
ATOM   1444  HA  PRO A  89      30.380  48.860  26.500  1.00  0.00           H
ATOM   1445  C   PRO A  89      29.390  47.860  28.010  1.00  0.00           C
ATOM   1446  O   PRO A  89      28.690  48.780  28.490  1.00  0.00           O
ATOM   1447  N   GLU A  90      29.830  46.840  28.730  1.00  0.00           N
ATOM   1448  H   GLU A  90      30.530  46.240  28.320  1.00  0.00           H
ATOM   1449  CA  GLU A  90      29.270  46.490  30.000  1.00  0.00           C
ATOM   1450  HA  GLU A  90      28.430  47.120  30.290  1.00  0.00           H
ATOM   1451  CB  GLU A  90      28.570  45.140  29.800  1.00  0.00           C
ATOM   1452  HB1 GLU A  90      28.170  45.050  30.810  1.00  0.00           H
ATOM   1453  HB2 GLU A  90      29.370  44.400  29.750  1.00  0.00           H
ATOM   1454  CG  GLU A  90      27.400  44.900  28.790  1.00  0.00           C
ATOM   1455  HG1 GLU A  90      27.010  43.890  28.970  1.00  0.00           H
ATOM   1456  HG2 GLU A  90      27.790  44.980  27.780  1.00  0.00           H
ATOM   1457  CD  GLU A  90      26.330  45.930  29.080  1.00  0.00           C
ATOM   1458  OE1 GLU A  90      25.520  45.700  30.070  1.00  0.00           O
ATOM   1459  OE2 GLU A  90      26.160  46.910  28.310  1.00  0.00           O
ATOM   1460  C   GLU A  90      30.230  46.480  31.230  1.00  0.00           C
ATOM   1461  O   GLU A  90      29.690  46.300  32.380  1.00  0.00           O
ATOM   1462  N   ASP A  91      31.550  46.610  30.960  1.00  0.00           N
ATOM   1463  H   ASP A  91      31.860  46.860  30.030  1.00  0.00           H
ATOM   1464  CA  ASP A  91      32.590  46.540  31.940  1.00  0.00           C
ATOM   1465  HA  ASP A  91      33.490  46.460  31.340  1.00  0.00           H
ATOM   1466  CB  ASP A  91      32.590  47.850  32.760  1.00  0.00           C
ATOM   1467  HB1 ASP A  91      33.540  47.960  33.300  1.00  0.00           H
ATOM   1468  HB2 ASP A  91      31.870  47.800  33.580  1.00  0.00           H
ATOM   1469  CG  ASP A  91      32.400  49.110  31.980  1.00  0.00           C
ATOM   1470  OD1 ASP A  91      33.150  49.140  31.000  1.00  0.00           O
ATOM   1471  OD2 ASP A  91      31.420  49.880  32.160  1.00  0.00           O
ATOM   1472  C   ASP A  91      32.620  45.270  32.820  1.00  0.00           C
ATOM   1473  O   ASP A  91      32.680  45.290  34.020  1.00  0.00           O
ATOM   1474  N   LYS A  92      32.570  44.070  32.210  1.00  0.00           N
ATOM   1475  H   LYS A  92      32.480  44.050  31.200  1.00  0.00           H
ATOM   1476  CA  LYS A  92      32.440  42.780  32.940  1.00  0.00           C
ATOM   1477  HA  LYS A  92      31.670  42.960  33.690  1.00  0.00           H
ATOM   1478  CB  LYS A  92      31.960  41.770  31.900  1.00  0.00           C
ATOM   1479  HB1 LYS A  92      32.810  41.560  31.260  1.00  0.00           H
ATOM   1480  HB2 LYS A  92      31.200  42.240  31.280  1.00  0.00           H
ATOM   1481  CG  LYS A  92      31.480  40.400  32.400  1.00  0.00           C
ATOM   1482  HG1 LYS A  92      32.130  40.060  33.210  1.00  0.00           H
ATOM   1483  HG2 LYS A  92      31.650  39.770  31.530  1.00  0.00           H
ATOM   1484  CD  LYS A  92      30.030  40.370  32.920  1.00  0.00           C
ATOM   1485  HD1 LYS A  92      29.340  40.740  32.160  1.00  0.00           H
ATOM   1486  HD2 LYS A  92      29.970  41.040  33.780  1.00  0.00           H
ATOM   1487  CE  LYS A  92      29.560  38.950  33.140  1.00  0.00           C
ATOM   1488  HE1 LYS A  92      30.280  38.380  33.730  1.00  0.00           H
ATOM   1489  HE2 LYS A  92      29.610  38.460  32.170  1.00  0.00           H
ATOM   1490  NZ  LYS A  92      28.240  38.840  33.770  1.00  0.00           N
ATOM   1491  HZ1 LYS A  92      28.300  39.330  34.660  1.00  0.00           H
ATOM   1492  HZ2 LYS A  92      27.630  39.400  33.190  1.00  0.00           H
ATOM   1493  HZ3 LYS A  92      27.830  37.920  33.860  1.00  0.00           H
ATOM   1494  C   LYS A  92      33.640  42.270  33.670  1.00  0.00           C
ATOM   1495  O   LYS A  92      33.510  41.580  34.700  1.00  0.00           O
ATOM   1496  N   HIS A  93      34.830  42.600  33.160  1.00  0.00           N
ATOM   1497  H   HIS A  93      34.880  43.220  32.370  1.00  0.00           H
ATOM   1498  CA  HIS A  93      36.160  42.230  33.770  1.00  0.00           C
ATOM   1499  HA  HIS A  93      36.040  41.730  34.730  1.00  0.00           H
ATOM   1500  CB  HIS A  93      36.910  41.140  32.940  1.00  0.00           C
ATOM   1501  HB1 HIS A  93      37.690  40.730  33.580  1.00  0.00           H
ATOM   1502  HB2 HIS A  93      37.430  41.530  32.060  1.00  0.00           H
ATOM   1503  CG  HIS A  93      36.150  39.890  32.550  1.00  0.00           C
ATOM   1504  ND1 HIS A  93      36.200  38.700  33.310  1.00  0.00           N
ATOM   1505  CE1 HIS A  93      35.290  37.940  32.660  1.00  0.00           C
ATOM   1506  HE1 HIS A  93      34.970  36.970  33.000  1.00  0.00           H
ATOM   1507  NE2 HIS A  93      34.740  38.520  31.610  1.00  0.00           N
ATOM   1508  HE2 HIS A  93      34.000  38.050  31.110  1.00  0.00           H
ATOM   1509  CD2 HIS A  93      35.210  39.780  31.550  1.00  0.00           C
ATOM   1510  HD2 HIS A  93      34.840  40.480  30.820  1.00  0.00           H
ATOM   1511  C   HIS A  93      37.130  43.460  33.900  1.00  0.00           C
ATOM   1512  O   HIS A  93      38.310  43.310  34.340  1.00  0.00           O
ATOM   1513  N   LYS A  94      36.660  44.670  33.590  1.00  0.00           N
ATOM   1514  H   LYS A  94      35.880  44.740  32.950  1.00  0.00           H
ATOM   1515  CA  LYS A  94      37.480  45.970  33.670  1.00  0.00           C
ATOM   1516  HA  LYS A  94      38.240  45.850  32.890  1.00  0.00           H
ATOM   1517  CB  LYS A  94      36.510  47.180  33.540  1.00  0.00           C
ATOM   1518  HB1 LYS A  94      36.130  47.520  34.510  1.00  0.00           H
ATOM   1519  HB2 LYS A  94      35.730  46.910  32.830  1.00  0.00           H
ATOM   1520  CG  LYS A  94      37.220  48.290  32.840  1.00  0.00           C
ATOM   1521  HG1 LYS A  94      37.530  48.000  31.830  1.00  0.00           H
ATOM   1522  HG2 LYS A  94      38.050  48.550  33.500  1.00  0.00           H
ATOM   1523  CD  LYS A  94      36.280  49.500  32.800  1.00  0.00           C
ATOM   1524  HD1 LYS A  94      35.920  49.870  33.760  1.00  0.00           H
ATOM   1525  HD2 LYS A  94      35.420  49.300  32.160  1.00  0.00           H
ATOM   1526  CE  LYS A  94      36.880  50.730  32.130  1.00  0.00           C
ATOM   1527  HE1 LYS A  94      36.180  51.550  32.290  1.00  0.00           H
ATOM   1528  HE2 LYS A  94      36.940  50.410  31.090  1.00  0.00           H
ATOM   1529  NZ  LYS A  94      38.100  51.210  32.760  1.00  0.00           N
ATOM   1530  HZ1 LYS A  94      37.890  51.260  33.750  1.00  0.00           H
ATOM   1531  HZ2 LYS A  94      38.940  50.690  32.560  1.00  0.00           H
ATOM   1532  HZ3 LYS A  94      38.360  52.130  32.440  1.00  0.00           H
ATOM   1533  C   LYS A  94      38.250  46.040  34.950  1.00  0.00           C
ATOM   1534  O   LYS A  94      39.480  46.270  34.920  1.00  0.00           O
ATOM   1535  N   ASP A  95      37.630  45.820  36.120  1.00  0.00           N
ATOM   1536  H   ASP A  95      36.620  45.750  36.100  1.00  0.00           H
ATOM   1537  CA  ASP A  95      38.300  45.980  37.500  1.00  0.00           C
ATOM   1538  HA  ASP A  95      38.890  46.900  37.430  1.00  0.00           H
ATOM   1539  CB  ASP A  95      37.230  46.360  38.590  1.00  0.00           C
ATOM   1540  HB1 ASP A  95      37.650  46.300  39.590  1.00  0.00           H
ATOM   1541  HB2 ASP A  95      36.520  45.540  38.500  1.00  0.00           H
ATOM   1542  CG  ASP A  95      36.620  47.750  38.310  1.00  0.00           C
ATOM   1543  OD1 ASP A  95      36.430  48.160  37.160  1.00  0.00           O
ATOM   1544  OD2 ASP A  95      36.200  48.370  39.340  1.00  0.00           O
ATOM   1545  C   ASP A  95      39.210  44.730  37.870  1.00  0.00           C
ATOM   1546  O   ASP A  95      40.040  44.870  38.750  1.00  0.00           O
ATOM   1547  N   ASP A  96      39.120  43.680  37.080  1.00  0.00           N
ATOM   1548  H   ASP A  96      38.420  43.610  36.360  1.00  0.00           H
ATOM   1549  CA  ASP A  96      40.000  42.490  37.140  1.00  0.00           C
ATOM   1550  HA  ASP A  96      40.400  42.360  38.150  1.00  0.00           H
ATOM   1551  CB  ASP A  96      39.270  41.160  36.730  1.00  0.00           C
ATOM   1552  HB1 ASP A  96      39.920  40.300  36.900  1.00  0.00           H
ATOM   1553  HB2 ASP A  96      38.950  41.170  35.690  1.00  0.00           H
ATOM   1554  CG  ASP A  96      38.160  41.070  37.690  1.00  0.00           C
ATOM   1555  OD1 ASP A  96      38.420  41.060  38.930  1.00  0.00           O
ATOM   1556  OD2 ASP A  96      36.970  41.020  37.350  1.00  0.00           O
ATOM   1557  C   ASP A  96      41.250  42.730  36.250  1.00  0.00           C
ATOM   1558  O   ASP A  96      42.360  42.510  36.690  1.00  0.00           O
ATOM   1559  N   PHE A  97      41.060  43.330  35.090  1.00  0.00           N
ATOM   1560  H   PHE A  97      40.110  43.510  34.810  1.00  0.00           H
ATOM   1561  CA  PHE A  97      42.140  43.730  34.200  1.00  0.00           C
ATOM   1562  HA  PHE A  97      42.820  42.880  34.100  1.00  0.00           H
ATOM   1563  CB  PHE A  97      41.690  43.970  32.710  1.00  0.00           C
ATOM   1564  HB1 PHE A  97      41.390  45.010  32.570  1.00  0.00           H
ATOM   1565  HB2 PHE A  97      40.760  43.430  32.490  1.00  0.00           H
ATOM   1566  CG  PHE A  97      42.750  43.640  31.660  1.00  0.00           C
ATOM   1567  CD1 PHE A  97      43.700  44.670  31.310  1.00  0.00           C
ATOM   1568  HD1 PHE A  97      43.650  45.640  31.780  1.00  0.00           H
ATOM   1569  CE1 PHE A  97      44.600  44.540  30.180  1.00  0.00           C
ATOM   1570  HE1 PHE A  97      45.210  45.350  29.820  1.00  0.00           H
ATOM   1571  CZ  PHE A  97      44.710  43.270  29.520  1.00  0.00           C
ATOM   1572  HZ  PHE A  97      45.450  43.210  28.730  1.00  0.00           H
ATOM   1573  CE2 PHE A  97      43.800  42.230  29.910  1.00  0.00           C
ATOM   1574  HE2 PHE A  97      43.840  41.290  29.380  1.00  0.00           H
ATOM   1575  CD2 PHE A  97      42.880  42.370  31.000  1.00  0.00           C
ATOM   1576  HD2 PHE A  97      42.150  41.590  31.160  1.00  0.00           H
ATOM   1577  C   PHE A  97      42.980  44.940  34.690  1.00  0.00           C
ATOM   1578  O   PHE A  97      44.120  45.030  34.280  1.00  0.00           O
ATOM   1579  N   ASP A  98      42.450  45.850  35.530  1.00  0.00           N
ATOM   1580  H   ASP A  98      41.460  45.790  35.700  1.00  0.00           H
ATOM   1581  CA  ASP A  98      43.320  46.780  36.300  1.00  0.00           C
ATOM   1582  HA  ASP A  98      43.880  47.340  35.550  1.00  0.00           H
ATOM   1583  CB  ASP A  98      42.440  47.730  37.100  1.00  0.00           C
ATOM   1584  HB1 ASP A  98      43.090  48.150  37.860  1.00  0.00           H
ATOM   1585  HB2 ASP A  98      41.640  47.140  37.530  1.00  0.00           H
ATOM   1586  CG  ASP A  98      41.740  48.880  36.350  1.00  0.00           C
ATOM   1587  OD1 ASP A  98      42.210  49.280  35.240  1.00  0.00           O
ATOM   1588  OD2 ASP A  98      40.780  49.400  36.940  1.00  0.00           O
ATOM   1589  C   ASP A  98      44.290  46.060  37.180  1.00  0.00           C
ATOM   1590  O   ASP A  98      45.460  46.440  37.310  1.00  0.00           O
ATOM   1591  N   LYS A  99      43.850  44.970  37.780  1.00  0.00           N
ATOM   1592  H   LYS A  99      42.900  44.650  37.650  1.00  0.00           H
ATOM   1593  CA  LYS A  99      44.730  44.070  38.580  1.00  0.00           C
ATOM   1594  HA  LYS A  99      45.350  44.690  39.220  1.00  0.00           H
ATOM   1595  CB  LYS A  99      43.860  43.320  39.520  1.00  0.00           C
ATOM   1596  HB1 LYS A  99      44.480  42.600  40.060  1.00  0.00           H
ATOM   1597  HB2 LYS A  99      43.060  42.740  39.060  1.00  0.00           H
ATOM   1598  CG  LYS A  99      43.250  44.330  40.490  1.00  0.00           C
ATOM   1599  HG1 LYS A  99      42.580  44.970  39.920  1.00  0.00           H
ATOM   1600  HG2 LYS A  99      44.030  45.000  40.870  1.00  0.00           H
ATOM   1601  CD  LYS A  99      42.440  43.660  41.570  1.00  0.00           C
ATOM   1602  HD1 LYS A  99      43.080  42.960  42.110  1.00  0.00           H
ATOM   1603  HD2 LYS A  99      41.680  42.960  41.220  1.00  0.00           H
ATOM   1604  CE  LYS A  99      41.890  44.700  42.540  1.00  0.00           C
ATOM   1605  HE1 LYS A  99      41.240  45.370  41.970  1.00  0.00           H
ATOM   1606  HE2 LYS A  99      42.730  45.260  42.930  1.00  0.00           H
ATOM   1607  NZ  LYS A  99      41.060  44.050  43.580  1.00  0.00           N
ATOM   1608  HZ1 LYS A  99      10.500  12.280   0.120  1.00  0.00           H
ATOM   1609  HZ2 LYS A  99       9.470  13.580   0.200  1.00  0.00           H
ATOM   1610  HZ3 LYS A  99      40.340  43.530  43.100  1.00  0.00           H
ATOM   1611  C   LYS A  99      45.780  43.190  37.840  1.00  0.00           C
ATOM   1612  O   LYS A  99      46.910  43.150  38.300  1.00  0.00           O
ATOM   1613  N   PHE A 100      45.550  42.800  36.570  1.00  0.00           N
ATOM   1614  H   PHE A 100      44.640  42.960  36.150  1.00  0.00           H
ATOM   1615  CA  PHE A 100      46.550  42.340  35.600  1.00  0.00           C
ATOM   1616  HA  PHE A 100      46.980  41.390  35.940  1.00  0.00           H
ATOM   1617  CB  PHE A 100      45.740  42.000  34.330  1.00  0.00           C
ATOM   1618  HB1 PHE A 100      45.210  42.910  34.050  1.00  0.00           H
ATOM   1619  HB2 PHE A 100      44.880  41.340  34.430  1.00  0.00           H
ATOM   1620  CG  PHE A 100      46.730  41.700  33.160  1.00  0.00           C
ATOM   1621  CD1 PHE A 100      46.970  42.690  32.170  1.00  0.00           C
ATOM   1622  HD1 PHE A 100      46.440  43.630  32.190  1.00  0.00           H
ATOM   1623  CE1 PHE A 100      47.810  42.350  31.100  1.00  0.00           C
ATOM   1624  HE1 PHE A 100      48.010  43.120  30.380  1.00  0.00           H
ATOM   1625  CZ  PHE A 100      48.260  41.010  30.900  1.00  0.00           C
ATOM   1626  HZ  PHE A 100      48.860  40.830  30.020  1.00  0.00           H
ATOM   1627  CE2 PHE A 100      47.820  39.980  31.730  1.00  0.00           C
ATOM   1628  HE2 PHE A 100      48.100  38.970  31.460  1.00  0.00           H
ATOM   1629  CD2 PHE A 100      47.040  40.370  32.840  1.00  0.00           C
ATOM   1630  HD2 PHE A 100      46.740  39.620  33.560  1.00  0.00           H
ATOM   1631  C   PHE A 100      47.690  43.510  35.370  1.00  0.00           C
ATOM   1632  O   PHE A 100      48.890  43.230  35.500  1.00  0.00           O
ATOM   1633  N   LEU A 101      47.270  44.740  35.030  1.00  0.00           N
ATOM   1634  H   LEU A 101      46.280  44.920  35.010  1.00  0.00           H
ATOM   1635  CA  LEU A 101      48.280  45.830  34.820  1.00  0.00           C
ATOM   1636  HA  LEU A 101      49.010  45.570  34.060  1.00  0.00           H
ATOM   1637  CB  LEU A 101      47.570  47.060  34.280  1.00  0.00           C
ATOM   1638  HB1 LEU A 101      48.390  47.780  34.140  1.00  0.00           H
ATOM   1639  HB2 LEU A 101      46.880  47.410  35.050  1.00  0.00           H
ATOM   1640  CG  LEU A 101      46.700  46.800  32.960  1.00  0.00           C
ATOM   1641  HG  LEU A 101      46.210  45.850  33.180  1.00  0.00           H
ATOM   1642  CD1 LEU A 101      45.680  47.920  32.790  1.00  0.00           C
ATOM   1643 HD11 LEU A 101      45.940  48.910  32.410  1.00  0.00           H
ATOM   1644 HD12 LEU A 101      44.870  47.580  32.140  1.00  0.00           H
ATOM   1645 HD13 LEU A 101      45.090  48.190  33.670  1.00  0.00           H
ATOM   1646  CD2 LEU A 101      47.650  46.620  31.740  1.00  0.00           C
ATOM   1647 HD21 LEU A 101      48.200  45.680  31.750  1.00  0.00           H
ATOM   1648 HD22 LEU A 101      47.150  46.830  30.800  1.00  0.00           H
ATOM   1649 HD23 LEU A 101      48.460  47.350  31.860  1.00  0.00           H
ATOM   1650  C   LEU A 101      49.160  46.160  36.050  1.00  0.00           C
ATOM   1651  O   LEU A 101      50.370  46.420  35.830  1.00  0.00           O
ATOM   1652  N   ALA A 102      48.600  46.080  37.260  1.00  0.00           N
ATOM   1653  H   ALA A 102      47.600  46.000  37.300  1.00  0.00           H
ATOM   1654  CA  ALA A 102      49.330  46.220  38.550  1.00  0.00           C
ATOM   1655  HA  ALA A 102      50.090  46.990  38.400  1.00  0.00           H
ATOM   1656  CB  ALA A 102      48.310  46.660  39.550  1.00  0.00           C
ATOM   1657  HB1 ALA A 102      47.390  46.090  39.460  1.00  0.00           H
ATOM   1658  HB2 ALA A 102      48.790  46.590  40.530  1.00  0.00           H
ATOM   1659  HB3 ALA A 102      48.180  47.740  39.450  1.00  0.00           H
ATOM   1660  C   ALA A 102      50.100  44.940  38.990  1.00  0.00           C
ATOM   1661  O   ALA A 102      50.760  44.930  40.080  1.00  0.00           O
ATOM   1662  N   GLU A 103      50.110  43.850  38.200  1.00  0.00           N
ATOM   1663  H   GLU A 103      49.420  43.700  37.470  1.00  0.00           H
ATOM   1664  CA  GLU A 103      50.750  42.600  38.790  1.00  0.00           C
ATOM   1665  HA  GLU A 103      50.300  42.320  39.740  1.00  0.00           H
ATOM   1666  CB  GLU A 103      50.580  41.340  37.910  1.00  0.00           C
ATOM   1667  HB1 GLU A 103      51.160  41.520  37.010  1.00  0.00           H
ATOM   1668  HB2 GLU A 103      49.540  41.300  37.590  1.00  0.00           H
ATOM   1669  CG  GLU A 103      51.060  40.010  38.630  1.00  0.00           C
ATOM   1670  HG1 GLU A 103      51.070  40.240  39.690  1.00  0.00           H
ATOM   1671  HG2 GLU A 103      52.080  39.720  38.400  1.00  0.00           H
ATOM   1672  CD  GLU A 103      50.180  38.870  38.390  1.00  0.00           C
ATOM   1673  OE1 GLU A 103      50.470  38.100  37.440  1.00  0.00           O
ATOM   1674  OE2 GLU A 103      49.160  38.630  39.100  1.00  0.00           O
ATOM   1675  C   GLU A 103      52.200  42.760  39.090  1.00  0.00           C
ATOM   1676  O   GLU A 103      52.990  43.390  38.330  1.00  0.00           O
ATOM   1677  N   ASN A 104      52.550  42.330  40.260  1.00  0.00           N
ATOM   1678  H   ASN A 104      51.840  42.180  40.970  1.00  0.00           H
ATOM   1679  CA  ASN A 104      53.870  42.590  40.830  1.00  0.00           C
ATOM   1680  HA  ASN A 104      53.990  43.670  40.960  1.00  0.00           H
ATOM   1681  CB  ASN A 104      53.920  42.030  42.220  1.00  0.00           C
ATOM   1682  HB1 ASN A 104      54.980  42.070  42.500  1.00  0.00           H
ATOM   1683  HB2 ASN A 104      53.610  40.990  42.100  1.00  0.00           H
ATOM   1684  CG  ASN A 104      53.020  42.610  43.220  1.00  0.00           C
ATOM   1685  OD1 ASN A 104      51.800  42.400  43.280  1.00  0.00           O
ATOM   1686  ND2 ASN A 104      22.360  12.290   0.170  1.00  0.00           N
ATOM   1687 HD21 ASN A 104      23.360  12.450   0.220  1.00  0.00           H
ATOM   1688 HD22 ASN A 104      21.700  12.840   0.690  1.00  0.00           H
ATOM   1689  C   ASN A 104      54.940  42.030  39.880  1.00  0.00           C
ATOM   1690  O   ASN A 104      54.730  40.970  39.190  1.00  0.00           O
ATOM   1691  N   ARG A 105      56.010  42.780  39.850  1.00  0.00           N
ATOM   1692  H   ARG A 105      56.060  43.650  40.350  1.00  0.00           H
ATOM   1693  CA  ARG A 105      57.200  42.540  39.030  1.00  0.00           C
ATOM   1694  HA  ARG A 105      56.790  42.160  38.090  1.00  0.00           H
ATOM   1695  CB  ARG A 105      57.930  43.870  38.530  1.00  0.00           C
ATOM   1696  HB1 ARG A 105      58.980  43.580  38.430  1.00  0.00           H
ATOM   1697  HB2 ARG A 105      57.860  44.670  39.280  1.00  0.00           H
ATOM   1698  CG  ARG A 105      57.420  44.280  37.100  1.00  0.00           C
ATOM   1699  HG1 ARG A 105      57.710  43.440  36.480  1.00  0.00           H
ATOM   1700  HG2 ARG A 105      58.050  45.050  36.640  1.00  0.00           H
ATOM   1701  CD  ARG A 105      55.970  44.520  37.010  1.00  0.00           C
ATOM   1702  HD1 ARG A 105      55.740  45.150  37.870  1.00  0.00           H
ATOM   1703  HD2 ARG A 105      55.440  43.570  37.080  1.00  0.00           H
ATOM   1704  NE  ARG A 105      55.470  45.240  35.810  1.00  0.00           N
ATOM   1705  HE  ARG A 105      56.170  45.620  35.190  1.00  0.00           H
ATOM   1706  CZ  ARG A 105      54.250  45.680  35.560  1.00  0.00           C
ATOM   1707  NH1 ARG A 105      53.930  46.320  34.510  1.00  0.00           N
ATOM   1708 HH11 ARG A 105      54.700  46.690  33.980  1.00  0.00           H
ATOM   1709 HH12 ARG A 105      52.990  46.670  34.390  1.00  0.00           H
ATOM   1710  NH2 ARG A 105      53.210  45.390  36.300  1.00  0.00           N
ATOM   1711 HH21 ARG A 105      53.350  44.760  37.080  1.00  0.00           H
ATOM   1712 HH22 ARG A 105      52.270  45.580  36.000  1.00  0.00           H
ATOM   1713  C   ARG A 105      58.220  41.660  39.670  1.00  0.00           C
ATOM   1714  OC1 ARG A 105      58.540  40.580  39.140  1.00  0.00           O
ATOM   1715  OC2 ARG A 105      58.760  42.140  40.680  1.00  0.00           O
TER
END
HETATM 1716  CL  UNL B 106      47.590  49.500  21.350  1.00  0.00          Cl
HETATM 1717  CL1 UNL B 106      42.440  47.960  22.040  1.00  0.00          Cl
HETATM 1718  CL2 UNL B 106      43.570  45.800  24.220  1.00  0.00          Cl
HETATM 1719  S   UNL B 106      48.180  46.010  20.440  1.00  0.00           S
HETATM 1720  P   UNL B 106      48.630  45.900  22.300  1.00  0.00           P
HETATM 1721  O   UNL B 106      48.050  44.660  23.160  1.00  0.00           O
HETATM 1722  O1  UNL B 106      50.160  45.940  22.800  1.00  0.00           O
HETATM 1723  O2  UNL B 106      48.040  47.200  23.110  1.00  0.00           O
HETATM 1724  N   UNL B 106      45.850  46.710  23.620  1.00  0.00           N
HETATM 1725  C   UNL B 106      46.920  43.870  22.620  1.00  0.00           C
HETATM 1726  C1  UNL B 106      51.190  44.940  22.480  1.00  0.00           C
HETATM 1727  C2  UNL B 106      46.740  47.460  22.950  1.00  0.00           C
HETATM 1728  C3  UNL B 106      47.480  42.610  21.980  1.00  0.00           C
HETATM 1729  C4  UNL B 106      51.690  45.250  21.060  1.00  0.00           C
HETATM 1730  C5  UNL B 106      46.370  48.500  22.130  1.00  0.00           C
HETATM 1731  C6  UNL B 106      45.020  48.730  21.820  1.00  0.00           C
HETATM 1732  C7  UNL B 106      44.090  47.910  22.450  1.00  0.00           C
HETATM 1733  C8  UNL B 106      44.580  46.950  23.410  1.00  0.00           C
HETATM 1734  H   UNL B 106      46.270  43.620  23.470  1.00  0.00           H
HETATM 1735  H1  UNL B 106      46.360  44.530  21.950  1.00  0.00           H
HETATM 1736  H2  UNL B 106      52.080  44.990  23.120  1.00  0.00           H
HETATM 1737  H3  UNL B 106      50.760  43.940  22.610  1.00  0.00           H
HETATM 1738  H4  UNL B 106      47.580  41.790  22.700  1.00  0.00           H
HETATM 1739  H5  UNL B 106      46.740  42.310  21.230  1.00  0.00           H
HETATM 1740  H6  UNL B 106      48.450  42.870  21.550  1.00  0.00           H
HETATM 1741  H7  UNL B 106      50.840  45.500  20.400  1.00  0.00           H
HETATM 1742  H8  UNL B 106      52.390  46.090  21.090  1.00  0.00           H
HETATM 1743  H9  UNL B 106      52.250  44.380  20.710  1.00  0.00           H
HETATM 1744  H10 UNL B 106      44.730  49.500  21.110  1.00  0.00           H
TER
ENDMDL
