# Supplementary material for: Binding characteristics of chemosensory protein 11 from Grapholita molesta Busck (Lepidoptera: Tortricidae) to insecticides
Source: PeerJ. 2026 Jul 20;14:e21510. doi: 10.7717/peerj.21510 (PMC13394210; doi:10.7717/peerj.21510)
Supplement: Supplemental Information 7 [file peerj-14-21510-s007.zip › topol_in_2nd_repeat.top]

;
;	File 'topol.top' was generated
;	By user: insect (1000)
;	On host: insect-Super
;	At date: Sat Jan 17 09:11:07 2026
;
;	This is a standalone topology file
;
;	Created by:
;	                    :-) GROMACS - gmx pdb2gmx, 2025.3 (-:
;	
;	Executable:   /home/insect/biosoftware/gromacs-2025.3/build/bin/gmx
;	Data prefix:  /home/insect/biosoftware/gromacs-2025.3 (source tree)
;	Working dir:  /home/insect/Grapholita_molesta/CSP_Structure/GmolCSP11/CSP11_01E_Chlorpyrifos
;	Command line:
;	  gmx pdb2gmx -f GmolCSP11_clean.pdb -o GmolCSP11_processed.gro -ter
;	Force field was read from the standard GROMACS share directory.
;

; Include forcefield parameters
#include "amber99sb-ildn.ff/forcefield.itp"
#include "Chlorpyrifos_GMX.itp"

[ moleculetype ]
; Name            nrexcl
Protein_chain_A     3

[ atoms ]
;   nr       type  resnr residue  atom   cgnr     charge       mass  typeB    chargeB      massB
; residue   1 ASP rtp NASP q  0.0
     1         N3      1    ASP      N      1     0.0782      14.01
     2          H      1    ASP     H1      2       0.22      1.008
     3          H      1    ASP     H2      3       0.22      1.008
     4          H      1    ASP     H3      4       0.22      1.008
     5         CT      1    ASP     CA      5     0.0292      12.01
     6         HP      1    ASP     HA      6     0.1141      1.008
     7         CT      1    ASP     CB      7    -0.0235      12.01
     8         HC      1    ASP    HB1      8    -0.0169      1.008
     9         HC      1    ASP    HB2      9    -0.0169      1.008
    10          C      1    ASP     CG     10     0.8194      12.01
    11         O2      1    ASP    OD1     11    -0.8084         16
    12         O2      1    ASP    OD2     12    -0.8084         16
    13          C      1    ASP      C     13     0.5621      12.01
    14          O      1    ASP      O     14    -0.5889         16   ; qtot 0
; residue   2 PHE rtp PHE  q  0.0
    15          N      2    PHE      N     15    -0.4157      14.01
    16          H      2    PHE      H     16     0.2719      1.008
    17         CT      2    PHE     CA     17    -0.0024      12.01
    18         H1      2    PHE     HA     18     0.0978      1.008
    19         CT      2    PHE     CB     19    -0.0343      12.01
    20         HC      2    PHE    HB1     20     0.0295      1.008
    21         HC      2    PHE    HB2     21     0.0295      1.008
    22         CA      2    PHE     CG     22     0.0118      12.01
    23         CA      2    PHE    CD1     23    -0.1256      12.01
    24         HA      2    PHE    HD1     24      0.133      1.008
    25         CA      2    PHE    CE1     25    -0.1704      12.01
    26         HA      2    PHE    HE1     26      0.143      1.008
    27         CA      2    PHE     CZ     27    -0.1072      12.01
    28         HA      2    PHE     HZ     28     0.1297      1.008
    29         CA      2    PHE    CE2     29    -0.1704      12.01
    30         HA      2    PHE    HE2     30      0.143      1.008
    31         CA      2    PHE    CD2     31    -0.1256      12.01
    32         HA      2    PHE    HD2     32      0.133      1.008
    33          C      2    PHE      C     33     0.5973      12.01
    34          O      2    PHE      O     34    -0.5679         16   ; qtot 0
; residue   3 TYR rtp TYR  q  0.0
    35          N      3    TYR      N     35    -0.4157      14.01
    36          H      3    TYR      H     36     0.2719      1.008
    37         CT      3    TYR     CA     37    -0.0014      12.01
    38         H1      3    TYR     HA     38     0.0876      1.008
    39         CT      3    TYR     CB     39    -0.0152      12.01
    40         HC      3    TYR    HB1     40     0.0295      1.008
    41         HC      3    TYR    HB2     41     0.0295      1.008
    42         CA      3    TYR     CG     42    -0.0011      12.01
    43         CA      3    TYR    CD1     43    -0.1906      12.01
    44         HA      3    TYR    HD1     44     0.1699      1.008
    45         CA      3    TYR    CE1     45    -0.2341      12.01
    46         HA      3    TYR    HE1     46     0.1656      1.008
    47          C      3    TYR     CZ     47     0.3226      12.01
    48         OH      3    TYR     OH     48    -0.5579         16
    49         HO      3    TYR     HH     49     0.3992      1.008
    50         CA      3    TYR    CE2     50    -0.2341      12.01
    51         HA      3    TYR    HE2     51     0.1656      1.008
    52         CA      3    TYR    CD2     52    -0.1906      12.01
    53         HA      3    TYR    HD2     53     0.1699      1.008
    54          C      3    TYR      C     54     0.5973      12.01
    55          O      3    TYR      O     55    -0.5679         16   ; qtot 0
; residue   4 SER rtp SER  q  0.0
    56          N      4    SER      N     56    -0.4157      14.01
    57          H      4    SER      H     57     0.2719      1.008
    58         CT      4    SER     CA     58    -0.0249      12.01
    59         H1      4    SER     HA     59     0.0843      1.008
    60         CT      4    SER     CB     60     0.2117      12.01
    61         H1      4    SER    HB1     61     0.0352      1.008
    62         H1      4    SER    HB2     62     0.0352      1.008
    63         OH      4    SER     OG     63    -0.6546         16
    64         HO      4    SER     HG     64     0.4275      1.008
    65          C      4    SER      C     65     0.5973      12.01
    66          O      4    SER      O     66    -0.5679         16   ; qtot 0
; residue   5 SER rtp SER  q  0.0
    67          N      5    SER      N     67    -0.4157      14.01
    68          H      5    SER      H     68     0.2719      1.008
    69         CT      5    SER     CA     69    -0.0249      12.01
    70         H1      5    SER     HA     70     0.0843      1.008
    71         CT      5    SER     CB     71     0.2117      12.01
    72         H1      5    SER    HB1     72     0.0352      1.008
    73         H1      5    SER    HB2     73     0.0352      1.008
    74         OH      5    SER     OG     74    -0.6546         16
    75         HO      5    SER     HG     75     0.4275      1.008
    76          C      5    SER      C     76     0.5973      12.01
    77          O      5    SER      O     77    -0.5679         16   ; qtot 0
; residue   6 LYS rtp LYS  q +1.0
    78          N      6    LYS      N     78    -0.3479      14.01
    79          H      6    LYS      H     79     0.2747      1.008
    80         CT      6    LYS     CA     80      -0.24      12.01
    81         H1      6    LYS     HA     81     0.1426      1.008
    82         CT      6    LYS     CB     82    -0.0094      12.01
    83         HC      6    LYS    HB1     83     0.0362      1.008
    84         HC      6    LYS    HB2     84     0.0362      1.008
    85         CT      6    LYS     CG     85     0.0187      12.01
    86         HC      6    LYS    HG1     86     0.0103      1.008
    87         HC      6    LYS    HG2     87     0.0103      1.008
    88         CT      6    LYS     CD     88    -0.0479      12.01
    89         HC      6    LYS    HD1     89     0.0621      1.008
    90         HC      6    LYS    HD2     90     0.0621      1.008
    91         CT      6    LYS     CE     91    -0.0143      12.01
    92         HP      6    LYS    HE1     92     0.1135      1.008
    93         HP      6    LYS    HE2     93     0.1135      1.008
    94         N3      6    LYS     NZ     94    -0.3854      14.01
    95          H      6    LYS    HZ1     95       0.34      1.008
    96          H      6    LYS    HZ2     96       0.34      1.008
    97          H      6    LYS    HZ3     97       0.34      1.008
    98          C      6    LYS      C     98     0.7341      12.01
    99          O      6    LYS      O     99    -0.5894         16   ; qtot 1
; residue   7 TYR rtp TYR  q  0.0
   100          N      7    TYR      N    100    -0.4157      14.01
   101          H      7    TYR      H    101     0.2719      1.008
   102         CT      7    TYR     CA    102    -0.0014      12.01
   103         H1      7    TYR     HA    103     0.0876      1.008
   104         CT      7    TYR     CB    104    -0.0152      12.01
   105         HC      7    TYR    HB1    105     0.0295      1.008
   106         HC      7    TYR    HB2    106     0.0295      1.008
   107         CA      7    TYR     CG    107    -0.0011      12.01
   108         CA      7    TYR    CD1    108    -0.1906      12.01
   109         HA      7    TYR    HD1    109     0.1699      1.008
   110         CA      7    TYR    CE1    110    -0.2341      12.01
   111         HA      7    TYR    HE1    111     0.1656      1.008
   112          C      7    TYR     CZ    112     0.3226      12.01
   113         OH      7    TYR     OH    113    -0.5579         16
   114         HO      7    TYR     HH    114     0.3992      1.008
   115         CA      7    TYR    CE2    115    -0.2341      12.01
   116         HA      7    TYR    HE2    116     0.1656      1.008
   117         CA      7    TYR    CD2    117    -0.1906      12.01
   118         HA      7    TYR    HD2    118     0.1699      1.008
   119          C      7    TYR      C    119     0.5973      12.01
   120          O      7    TYR      O    120    -0.5679         16   ; qtot 1
; residue   8 ASP rtp ASP  q -1.0
   121          N      8    ASP      N    121    -0.5163      14.01
   122          H      8    ASP      H    122     0.2936      1.008
   123         CT      8    ASP     CA    123     0.0381      12.01
   124         H1      8    ASP     HA    124      0.088      1.008
   125         CT      8    ASP     CB    125    -0.0303      12.01
   126         HC      8    ASP    HB1    126    -0.0122      1.008
   127         HC      8    ASP    HB2    127    -0.0122      1.008
   128          C      8    ASP     CG    128     0.7994      12.01
   129         O2      8    ASP    OD1    129    -0.8014         16
   130         O2      8    ASP    OD2    130    -0.8014         16
   131          C      8    ASP      C    131     0.5366      12.01
   132          O      8    ASP      O    132    -0.5819         16   ; qtot 0
; residue   9 ASP rtp ASP  q -1.0
   133          N      9    ASP      N    133    -0.5163      14.01
   134          H      9    ASP      H    134     0.2936      1.008
   135         CT      9    ASP     CA    135     0.0381      12.01
   136         H1      9    ASP     HA    136      0.088      1.008
   137         CT      9    ASP     CB    137    -0.0303      12.01
   138         HC      9    ASP    HB1    138    -0.0122      1.008
   139         HC      9    ASP    HB2    139    -0.0122      1.008
   140          C      9    ASP     CG    140     0.7994      12.01
   141         O2      9    ASP    OD1    141    -0.8014         16
   142         O2      9    ASP    OD2    142    -0.8014         16
   143          C      9    ASP      C    143     0.5366      12.01
   144          O      9    ASP      O    144    -0.5819         16   ; qtot -1
; residue  10 PHE rtp PHE  q  0.0
   145          N     10    PHE      N    145    -0.4157      14.01
   146          H     10    PHE      H    146     0.2719      1.008
   147         CT     10    PHE     CA    147    -0.0024      12.01
   148         H1     10    PHE     HA    148     0.0978      1.008
   149         CT     10    PHE     CB    149    -0.0343      12.01
   150         HC     10    PHE    HB1    150     0.0295      1.008
   151         HC     10    PHE    HB2    151     0.0295      1.008
   152         CA     10    PHE     CG    152     0.0118      12.01
   153         CA     10    PHE    CD1    153    -0.1256      12.01
   154         HA     10    PHE    HD1    154      0.133      1.008
   155         CA     10    PHE    CE1    155    -0.1704      12.01
   156         HA     10    PHE    HE1    156      0.143      1.008
   157         CA     10    PHE     CZ    157    -0.1072      12.01
   158         HA     10    PHE     HZ    158     0.1297      1.008
   159         CA     10    PHE    CE2    159    -0.1704      12.01
   160         HA     10    PHE    HE2    160      0.143      1.008
   161         CA     10    PHE    CD2    161    -0.1256      12.01
   162         HA     10    PHE    HD2    162      0.133      1.008
   163          C     10    PHE      C    163     0.5973      12.01
   164          O     10    PHE      O    164    -0.5679         16   ; qtot -1
; residue  11 ASP rtp ASP  q -1.0
   165          N     11    ASP      N    165    -0.5163      14.01
   166          H     11    ASP      H    166     0.2936      1.008
   167         CT     11    ASP     CA    167     0.0381      12.01
   168         H1     11    ASP     HA    168      0.088      1.008
   169         CT     11    ASP     CB    169    -0.0303      12.01
   170         HC     11    ASP    HB1    170    -0.0122      1.008
   171         HC     11    ASP    HB2    171    -0.0122      1.008
   172          C     11    ASP     CG    172     0.7994      12.01
   173         O2     11    ASP    OD1    173    -0.8014         16
   174         O2     11    ASP    OD2    174    -0.8014         16
   175          C     11    ASP      C    175     0.5366      12.01
   176          O     11    ASP      O    176    -0.5819         16   ; qtot -2
; residue  12 ILE rtp ILE  q  0.0
   177          N     12    ILE      N    177    -0.4157      14.01
   178          H     12    ILE      H    178     0.2719      1.008
   179         CT     12    ILE     CA    179    -0.0597      12.01
   180         H1     12    ILE     HA    180     0.0869      1.008
   181         CT     12    ILE     CB    181     0.1303      12.01
   182         HC     12    ILE     HB    182     0.0187      1.008
   183         CT     12    ILE    CG2    183    -0.3204      12.01
   184         HC     12    ILE   HG21    184     0.0882      1.008
   185         HC     12    ILE   HG22    185     0.0882      1.008
   186         HC     12    ILE   HG23    186     0.0882      1.008
   187         CT     12    ILE    CG1    187     -0.043      12.01
   188         HC     12    ILE   HG11    188     0.0236      1.008
   189         HC     12    ILE   HG12    189     0.0236      1.008
   190         CT     12    ILE     CD    190     -0.066      12.01
   191         HC     12    ILE    HD1    191     0.0186      1.008
   192         HC     12    ILE    HD2    192     0.0186      1.008
   193         HC     12    ILE    HD3    193     0.0186      1.008
   194          C     12    ILE      C    194     0.5973      12.01
   195          O     12    ILE      O    195    -0.5679         16   ; qtot -2
; residue  13 GLN rtp GLN  q  0.0
   196          N     13    GLN      N    196    -0.4157      14.01
   197          H     13    GLN      H    197     0.2719      1.008
   198         CT     13    GLN     CA    198    -0.0031      12.01
   199         H1     13    GLN     HA    199      0.085      1.008
   200         CT     13    GLN     CB    200    -0.0036      12.01
   201         HC     13    GLN    HB1    201     0.0171      1.008
   202         HC     13    GLN    HB2    202     0.0171      1.008
   203         CT     13    GLN     CG    203    -0.0645      12.01
   204         HC     13    GLN    HG1    204     0.0352      1.008
   205         HC     13    GLN    HG2    205     0.0352      1.008
   206          C     13    GLN     CD    206     0.6951      12.01
   207          O     13    GLN    OE1    207    -0.6086         16
   208          N     13    GLN    NE2    208    -0.9407      14.01
   209          H     13    GLN   HE21    209     0.4251      1.008
   210          H     13    GLN   HE22    210     0.4251      1.008
   211          C     13    GLN      C    211     0.5973      12.01
   212          O     13    GLN      O    212    -0.5679         16   ; qtot -2
; residue  14 PRO rtp PRO  q  0.0
   213          N     14    PRO      N    213    -0.2548      14.01
   214         CT     14    PRO     CD    214     0.0192      12.01
   215         H1     14    PRO    HD1    215     0.0391      1.008
   216         H1     14    PRO    HD2    216     0.0391      1.008
   217         CT     14    PRO     CG    217     0.0189      12.01
   218         HC     14    PRO    HG1    218     0.0213      1.008
   219         HC     14    PRO    HG2    219     0.0213      1.008
   220         CT     14    PRO     CB    220     -0.007      12.01
   221         HC     14    PRO    HB1    221     0.0253      1.008
   222         HC     14    PRO    HB2    222     0.0253      1.008
   223         CT     14    PRO     CA    223    -0.0266      12.01
   224         H1     14    PRO     HA    224     0.0641      1.008
   225          C     14    PRO      C    225     0.5896      12.01
   226          O     14    PRO      O    226    -0.5748         16   ; qtot -2
; residue  15 LEU rtp LEU  q  0.0
   227          N     15    LEU      N    227    -0.4157      14.01
   228          H     15    LEU      H    228     0.2719      1.008
   229         CT     15    LEU     CA    229    -0.0518      12.01
   230         H1     15    LEU     HA    230     0.0922      1.008
   231         CT     15    LEU     CB    231    -0.1102      12.01
   232         HC     15    LEU    HB1    232     0.0457      1.008
   233         HC     15    LEU    HB2    233     0.0457      1.008
   234         CT     15    LEU     CG    234     0.3531      12.01
   235         HC     15    LEU     HG    235    -0.0361      1.008
   236         CT     15    LEU    CD1    236    -0.4121      12.01
   237         HC     15    LEU   HD11    237        0.1      1.008
   238         HC     15    LEU   HD12    238        0.1      1.008
   239         HC     15    LEU   HD13    239        0.1      1.008
   240         CT     15    LEU    CD2    240    -0.4121      12.01
   241         HC     15    LEU   HD21    241        0.1      1.008
   242         HC     15    LEU   HD22    242        0.1      1.008
   243         HC     15    LEU   HD23    243        0.1      1.008
   244          C     15    LEU      C    244     0.5973      12.01
   245          O     15    LEU      O    245    -0.5679         16   ; qtot -2
; residue  16 LEU rtp LEU  q  0.0
   246          N     16    LEU      N    246    -0.4157      14.01
   247          H     16    LEU      H    247     0.2719      1.008
   248         CT     16    LEU     CA    248    -0.0518      12.01
   249         H1     16    LEU     HA    249     0.0922      1.008
   250         CT     16    LEU     CB    250    -0.1102      12.01
   251         HC     16    LEU    HB1    251     0.0457      1.008
   252         HC     16    LEU    HB2    252     0.0457      1.008
   253         CT     16    LEU     CG    253     0.3531      12.01
   254         HC     16    LEU     HG    254    -0.0361      1.008
   255         CT     16    LEU    CD1    255    -0.4121      12.01
   256         HC     16    LEU   HD11    256        0.1      1.008
   257         HC     16    LEU   HD12    257        0.1      1.008
   258         HC     16    LEU   HD13    258        0.1      1.008
   259         CT     16    LEU    CD2    259    -0.4121      12.01
   260         HC     16    LEU   HD21    260        0.1      1.008
   261         HC     16    LEU   HD22    261        0.1      1.008
   262         HC     16    LEU   HD23    262        0.1      1.008
   263          C     16    LEU      C    263     0.5973      12.01
   264          O     16    LEU      O    264    -0.5679         16   ; qtot -2
; residue  17 ALA rtp ALA  q  0.0
   265          N     17    ALA      N    265    -0.4157      14.01
   266          H     17    ALA      H    266     0.2719      1.008
   267         CT     17    ALA     CA    267     0.0337      12.01
   268         H1     17    ALA     HA    268     0.0823      1.008
   269         CT     17    ALA     CB    269    -0.1825      12.01
   270         HC     17    ALA    HB1    270     0.0603      1.008
   271         HC     17    ALA    HB2    271     0.0603      1.008
   272         HC     17    ALA    HB3    272     0.0603      1.008
   273          C     17    ALA      C    273     0.5973      12.01
   274          O     17    ALA      O    274    -0.5679         16   ; qtot -2
; residue  18 ASN rtp ASN  q  0.0
   275          N     18    ASN      N    275    -0.4157      14.01
   276          H     18    ASN      H    276     0.2719      1.008
   277         CT     18    ASN     CA    277     0.0143      12.01
   278         H1     18    ASN     HA    278     0.1048      1.008
   279         CT     18    ASN     CB    279    -0.2041      12.01
   280         HC     18    ASN    HB1    280     0.0797      1.008
   281         HC     18    ASN    HB2    281     0.0797      1.008
   282          C     18    ASN     CG    282      0.713      12.01
   283          O     18    ASN    OD1    283    -0.5931         16
   284          N     18    ASN    ND2    284    -0.9191      14.01
   285          H     18    ASN   HD21    285     0.4196      1.008
   286          H     18    ASN   HD22    286     0.4196      1.008
   287          C     18    ASN      C    287     0.5973      12.01
   288          O     18    ASN      O    288    -0.5679         16   ; qtot -2
; residue  19 ASP rtp ASP  q -1.0
   289          N     19    ASP      N    289    -0.5163      14.01
   290          H     19    ASP      H    290     0.2936      1.008
   291         CT     19    ASP     CA    291     0.0381      12.01
   292         H1     19    ASP     HA    292      0.088      1.008
   293         CT     19    ASP     CB    293    -0.0303      12.01
   294         HC     19    ASP    HB1    294    -0.0122      1.008
   295         HC     19    ASP    HB2    295    -0.0122      1.008
   296          C     19    ASP     CG    296     0.7994      12.01
   297         O2     19    ASP    OD1    297    -0.8014         16
   298         O2     19    ASP    OD2    298    -0.8014         16
   299          C     19    ASP      C    299     0.5366      12.01
   300          O     19    ASP      O    300    -0.5819         16   ; qtot -3
; residue  20 ARG rtp ARG  q +1.0
   301          N     20    ARG      N    301    -0.3479      14.01
   302          H     20    ARG      H    302     0.2747      1.008
   303         CT     20    ARG     CA    303    -0.2637      12.01
   304         H1     20    ARG     HA    304      0.156      1.008
   305         CT     20    ARG     CB    305    -0.0007      12.01
   306         HC     20    ARG    HB1    306     0.0327      1.008
   307         HC     20    ARG    HB2    307     0.0327      1.008
   308         CT     20    ARG     CG    308      0.039      12.01
   309         HC     20    ARG    HG1    309     0.0285      1.008
   310         HC     20    ARG    HG2    310     0.0285      1.008
   311         CT     20    ARG     CD    311     0.0486      12.01
   312         H1     20    ARG    HD1    312     0.0687      1.008
   313         H1     20    ARG    HD2    313     0.0687      1.008
   314         N2     20    ARG     NE    314    -0.5295      14.01
   315          H     20    ARG     HE    315     0.3456      1.008
   316         CA     20    ARG     CZ    316     0.8076      12.01
   317         N2     20    ARG    NH1    317    -0.8627      14.01
   318          H     20    ARG   HH11    318     0.4478      1.008
   319          H     20    ARG   HH12    319     0.4478      1.008
   320         N2     20    ARG    NH2    320    -0.8627      14.01
   321          H     20    ARG   HH21    321     0.4478      1.008
   322          H     20    ARG   HH22    322     0.4478      1.008
   323          C     20    ARG      C    323     0.7341      12.01
   324          O     20    ARG      O    324    -0.5894         16   ; qtot -2
; residue  21 ILE rtp ILE  q  0.0
   325          N     21    ILE      N    325    -0.4157      14.01
   326          H     21    ILE      H    326     0.2719      1.008
   327         CT     21    ILE     CA    327    -0.0597      12.01
   328         H1     21    ILE     HA    328     0.0869      1.008
   329         CT     21    ILE     CB    329     0.1303      12.01
   330         HC     21    ILE     HB    330     0.0187      1.008
   331         CT     21    ILE    CG2    331    -0.3204      12.01
   332         HC     21    ILE   HG21    332     0.0882      1.008
   333         HC     21    ILE   HG22    333     0.0882      1.008
   334         HC     21    ILE   HG23    334     0.0882      1.008
   335         CT     21    ILE    CG1    335     -0.043      12.01
   336         HC     21    ILE   HG11    336     0.0236      1.008
   337         HC     21    ILE   HG12    337     0.0236      1.008
   338         CT     21    ILE     CD    338     -0.066      12.01
   339         HC     21    ILE    HD1    339     0.0186      1.008
   340         HC     21    ILE    HD2    340     0.0186      1.008
   341         HC     21    ILE    HD3    341     0.0186      1.008
   342          C     21    ILE      C    342     0.5973      12.01
   343          O     21    ILE      O    343    -0.5679         16   ; qtot -2
; residue  22 LEU rtp LEU  q  0.0
   344          N     22    LEU      N    344    -0.4157      14.01
   345          H     22    LEU      H    345     0.2719      1.008
   346         CT     22    LEU     CA    346    -0.0518      12.01
   347         H1     22    LEU     HA    347     0.0922      1.008
   348         CT     22    LEU     CB    348    -0.1102      12.01
   349         HC     22    LEU    HB1    349     0.0457      1.008
   350         HC     22    LEU    HB2    350     0.0457      1.008
   351         CT     22    LEU     CG    351     0.3531      12.01
   352         HC     22    LEU     HG    352    -0.0361      1.008
   353         CT     22    LEU    CD1    353    -0.4121      12.01
   354         HC     22    LEU   HD11    354        0.1      1.008
   355         HC     22    LEU   HD12    355        0.1      1.008
   356         HC     22    LEU   HD13    356        0.1      1.008
   357         CT     22    LEU    CD2    357    -0.4121      12.01
   358         HC     22    LEU   HD21    358        0.1      1.008
   359         HC     22    LEU   HD22    359        0.1      1.008
   360         HC     22    LEU   HD23    360        0.1      1.008
   361          C     22    LEU      C    361     0.5973      12.01
   362          O     22    LEU      O    362    -0.5679         16   ; qtot -2
; residue  23 LEU rtp LEU  q  0.0
   363          N     23    LEU      N    363    -0.4157      14.01
   364          H     23    LEU      H    364     0.2719      1.008
   365         CT     23    LEU     CA    365    -0.0518      12.01
   366         H1     23    LEU     HA    366     0.0922      1.008
   367         CT     23    LEU     CB    367    -0.1102      12.01
   368         HC     23    LEU    HB1    368     0.0457      1.008
   369         HC     23    LEU    HB2    369     0.0457      1.008
   370         CT     23    LEU     CG    370     0.3531      12.01
   371         HC     23    LEU     HG    371    -0.0361      1.008
   372         CT     23    LEU    CD1    372    -0.4121      12.01
   373         HC     23    LEU   HD11    373        0.1      1.008
   374         HC     23    LEU   HD12    374        0.1      1.008
   375         HC     23    LEU   HD13    375        0.1      1.008
   376         CT     23    LEU    CD2    376    -0.4121      12.01
   377         HC     23    LEU   HD21    377        0.1      1.008
   378         HC     23    LEU   HD22    378        0.1      1.008
   379         HC     23    LEU   HD23    379        0.1      1.008
   380          C     23    LEU      C    380     0.5973      12.01
   381          O     23    LEU      O    381    -0.5679         16   ; qtot -2
; residue  24 GLY rtp GLY  q  0.0
   382          N     24    GLY      N    382    -0.4157      14.01
   383          H     24    GLY      H    383     0.2719      1.008
   384         CT     24    GLY     CA    384    -0.0252      12.01
   385         H1     24    GLY    HA1    385     0.0698      1.008
   386         H1     24    GLY    HA2    386     0.0698      1.008
   387          C     24    GLY      C    387     0.5973      12.01
   388          O     24    GLY      O    388    -0.5679         16   ; qtot -2
; residue  25 TYR rtp TYR  q  0.0
   389          N     25    TYR      N    389    -0.4157      14.01
   390          H     25    TYR      H    390     0.2719      1.008
   391         CT     25    TYR     CA    391    -0.0014      12.01
   392         H1     25    TYR     HA    392     0.0876      1.008
   393         CT     25    TYR     CB    393    -0.0152      12.01
   394         HC     25    TYR    HB1    394     0.0295      1.008
   395         HC     25    TYR    HB2    395     0.0295      1.008
   396         CA     25    TYR     CG    396    -0.0011      12.01
   397         CA     25    TYR    CD1    397    -0.1906      12.01
   398         HA     25    TYR    HD1    398     0.1699      1.008
   399         CA     25    TYR    CE1    399    -0.2341      12.01
   400         HA     25    TYR    HE1    400     0.1656      1.008
   401          C     25    TYR     CZ    401     0.3226      12.01
   402         OH     25    TYR     OH    402    -0.5579         16
   403         HO     25    TYR     HH    403     0.3992      1.008
   404         CA     25    TYR    CE2    404    -0.2341      12.01
   405         HA     25    TYR    HE2    405     0.1656      1.008
   406         CA     25    TYR    CD2    406    -0.1906      12.01
   407         HA     25    TYR    HD2    407     0.1699      1.008
   408          C     25    TYR      C    408     0.5973      12.01
   409          O     25    TYR      O    409    -0.5679         16   ; qtot -2
; residue  26 THR rtp THR  q  0.0
   410          N     26    THR      N    410    -0.4157      14.01
   411          H     26    THR      H    411     0.2719      1.008
   412         CT     26    THR     CA    412    -0.0389      12.01
   413         H1     26    THR     HA    413     0.1007      1.008
   414         CT     26    THR     CB    414     0.3654      12.01
   415         H1     26    THR     HB    415     0.0043      1.008
   416         CT     26    THR    CG2    416    -0.2438      12.01
   417         HC     26    THR   HG21    417     0.0642      1.008
   418         HC     26    THR   HG22    418     0.0642      1.008
   419         HC     26    THR   HG23    419     0.0642      1.008
   420         OH     26    THR    OG1    420    -0.6761         16
   421         HO     26    THR    HG1    421     0.4102      1.008
   422          C     26    THR      C    422     0.5973      12.01
   423          O     26    THR      O    423    -0.5679         16   ; qtot -2
; residue  27 LYS rtp LYS  q +1.0
   424          N     27    LYS      N    424    -0.3479      14.01
   425          H     27    LYS      H    425     0.2747      1.008
   426         CT     27    LYS     CA    426      -0.24      12.01
   427         H1     27    LYS     HA    427     0.1426      1.008
   428         CT     27    LYS     CB    428    -0.0094      12.01
   429         HC     27    LYS    HB1    429     0.0362      1.008
   430         HC     27    LYS    HB2    430     0.0362      1.008
   431         CT     27    LYS     CG    431     0.0187      12.01
   432         HC     27    LYS    HG1    432     0.0103      1.008
   433         HC     27    LYS    HG2    433     0.0103      1.008
   434         CT     27    LYS     CD    434    -0.0479      12.01
   435         HC     27    LYS    HD1    435     0.0621      1.008
   436         HC     27    LYS    HD2    436     0.0621      1.008
   437         CT     27    LYS     CE    437    -0.0143      12.01
   438         HP     27    LYS    HE1    438     0.1135      1.008
   439         HP     27    LYS    HE2    439     0.1135      1.008
   440         N3     27    LYS     NZ    440    -0.3854      14.01
   441          H     27    LYS    HZ1    441       0.34      1.008
   442          H     27    LYS    HZ2    442       0.34      1.008
   443          H     27    LYS    HZ3    443       0.34      1.008
   444          C     27    LYS      C    444     0.7341      12.01
   445          O     27    LYS      O    445    -0.5894         16   ; qtot -1
; residue  28 CYS rtp CYX  q  0.0
   446          N     28    CYS      N    446    -0.4157      14.01
   447          H     28    CYS      H    447     0.2719      1.008
   448         CT     28    CYS     CA    448     0.0429      12.01
   449         H1     28    CYS     HA    449     0.0766      1.008
   450         CT     28    CYS     CB    450     -0.079      12.01
   451         H1     28    CYS    HB1    451      0.091      1.008
   452         H1     28    CYS    HB2    452      0.091      1.008
   453          S     28    CYS     SG    453    -0.1081      32.06
   454          C     28    CYS      C    454     0.5973      12.01
   455          O     28    CYS      O    455    -0.5679         16   ; qtot -1
; residue  29 PHE rtp PHE  q  0.0
   456          N     29    PHE      N    456    -0.4157      14.01
   457          H     29    PHE      H    457     0.2719      1.008
   458         CT     29    PHE     CA    458    -0.0024      12.01
   459         H1     29    PHE     HA    459     0.0978      1.008
   460         CT     29    PHE     CB    460    -0.0343      12.01
   461         HC     29    PHE    HB1    461     0.0295      1.008
   462         HC     29    PHE    HB2    462     0.0295      1.008
   463         CA     29    PHE     CG    463     0.0118      12.01
   464         CA     29    PHE    CD1    464    -0.1256      12.01
   465         HA     29    PHE    HD1    465      0.133      1.008
   466         CA     29    PHE    CE1    466    -0.1704      12.01
   467         HA     29    PHE    HE1    467      0.143      1.008
   468         CA     29    PHE     CZ    468    -0.1072      12.01
   469         HA     29    PHE     HZ    469     0.1297      1.008
   470         CA     29    PHE    CE2    470    -0.1704      12.01
   471         HA     29    PHE    HE2    471      0.143      1.008
   472         CA     29    PHE    CD2    472    -0.1256      12.01
   473         HA     29    PHE    HD2    473      0.133      1.008
   474          C     29    PHE      C    474     0.5973      12.01
   475          O     29    PHE      O    475    -0.5679         16   ; qtot -1
; residue  30 LEU rtp LEU  q  0.0
   476          N     30    LEU      N    476    -0.4157      14.01
   477          H     30    LEU      H    477     0.2719      1.008
   478         CT     30    LEU     CA    478    -0.0518      12.01
   479         H1     30    LEU     HA    479     0.0922      1.008
   480         CT     30    LEU     CB    480    -0.1102      12.01
   481         HC     30    LEU    HB1    481     0.0457      1.008
   482         HC     30    LEU    HB2    482     0.0457      1.008
   483         CT     30    LEU     CG    483     0.3531      12.01
   484         HC     30    LEU     HG    484    -0.0361      1.008
   485         CT     30    LEU    CD1    485    -0.4121      12.01
   486         HC     30    LEU   HD11    486        0.1      1.008
   487         HC     30    LEU   HD12    487        0.1      1.008
   488         HC     30    LEU   HD13    488        0.1      1.008
   489         CT     30    LEU    CD2    489    -0.4121      12.01
   490         HC     30    LEU   HD21    490        0.1      1.008
   491         HC     30    LEU   HD22    491        0.1      1.008
   492         HC     30    LEU   HD23    492        0.1      1.008
   493          C     30    LEU      C    493     0.5973      12.01
   494          O     30    LEU      O    494    -0.5679         16   ; qtot -1
; residue  31 ASP rtp ASP  q -1.0
   495          N     31    ASP      N    495    -0.5163      14.01
   496          H     31    ASP      H    496     0.2936      1.008
   497         CT     31    ASP     CA    497     0.0381      12.01
   498         H1     31    ASP     HA    498      0.088      1.008
   499         CT     31    ASP     CB    499    -0.0303      12.01
   500         HC     31    ASP    HB1    500    -0.0122      1.008
   501         HC     31    ASP    HB2    501    -0.0122      1.008
   502          C     31    ASP     CG    502     0.7994      12.01
   503         O2     31    ASP    OD1    503    -0.8014         16
   504         O2     31    ASP    OD2    504    -0.8014         16
   505          C     31    ASP      C    505     0.5366      12.01
   506          O     31    ASP      O    506    -0.5819         16   ; qtot -2
; residue  32 GLN rtp GLN  q  0.0
   507          N     32    GLN      N    507    -0.4157      14.01
   508          H     32    GLN      H    508     0.2719      1.008
   509         CT     32    GLN     CA    509    -0.0031      12.01
   510         H1     32    GLN     HA    510      0.085      1.008
   511         CT     32    GLN     CB    511    -0.0036      12.01
   512         HC     32    GLN    HB1    512     0.0171      1.008
   513         HC     32    GLN    HB2    513     0.0171      1.008
   514         CT     32    GLN     CG    514    -0.0645      12.01
   515         HC     32    GLN    HG1    515     0.0352      1.008
   516         HC     32    GLN    HG2    516     0.0352      1.008
   517          C     32    GLN     CD    517     0.6951      12.01
   518          O     32    GLN    OE1    518    -0.6086         16
   519          N     32    GLN    NE2    519    -0.9407      14.01
   520          H     32    GLN   HE21    520     0.4251      1.008
   521          H     32    GLN   HE22    521     0.4251      1.008
   522          C     32    GLN      C    522     0.5973      12.01
   523          O     32    GLN      O    523    -0.5679         16   ; qtot -2
; residue  33 GLY rtp GLY  q  0.0
   524          N     33    GLY      N    524    -0.4157      14.01
   525          H     33    GLY      H    525     0.2719      1.008
   526         CT     33    GLY     CA    526    -0.0252      12.01
   527         H1     33    GLY    HA1    527     0.0698      1.008
   528         H1     33    GLY    HA2    528     0.0698      1.008
   529          C     33    GLY      C    529     0.5973      12.01
   530          O     33    GLY      O    530    -0.5679         16   ; qtot -2
; residue  34 PRO rtp PRO  q  0.0
   531          N     34    PRO      N    531    -0.2548      14.01
   532         CT     34    PRO     CD    532     0.0192      12.01
   533         H1     34    PRO    HD1    533     0.0391      1.008
   534         H1     34    PRO    HD2    534     0.0391      1.008
   535         CT     34    PRO     CG    535     0.0189      12.01
   536         HC     34    PRO    HG1    536     0.0213      1.008
   537         HC     34    PRO    HG2    537     0.0213      1.008
   538         CT     34    PRO     CB    538     -0.007      12.01
   539         HC     34    PRO    HB1    539     0.0253      1.008
   540         HC     34    PRO    HB2    540     0.0253      1.008
   541         CT     34    PRO     CA    541    -0.0266      12.01
   542         H1     34    PRO     HA    542     0.0641      1.008
   543          C     34    PRO      C    543     0.5896      12.01
   544          O     34    PRO      O    544    -0.5748         16   ; qtot -2
; residue  35 CYS rtp CYX  q  0.0
   545          N     35    CYS      N    545    -0.4157      14.01
   546          H     35    CYS      H    546     0.2719      1.008
   547         CT     35    CYS     CA    547     0.0429      12.01
   548         H1     35    CYS     HA    548     0.0766      1.008
   549         CT     35    CYS     CB    549     -0.079      12.01
   550         H1     35    CYS    HB1    550      0.091      1.008
   551         H1     35    CYS    HB2    551      0.091      1.008
   552          S     35    CYS     SG    552    -0.1081      32.06
   553          C     35    CYS      C    553     0.5973      12.01
   554          O     35    CYS      O    554    -0.5679         16   ; qtot -2
; residue  36 THR rtp THR  q  0.0
   555          N     36    THR      N    555    -0.4157      14.01
   556          H     36    THR      H    556     0.2719      1.008
   557         CT     36    THR     CA    557    -0.0389      12.01
   558         H1     36    THR     HA    558     0.1007      1.008
   559         CT     36    THR     CB    559     0.3654      12.01
   560         H1     36    THR     HB    560     0.0043      1.008
   561         CT     36    THR    CG2    561    -0.2438      12.01
   562         HC     36    THR   HG21    562     0.0642      1.008
   563         HC     36    THR   HG22    563     0.0642      1.008
   564         HC     36    THR   HG23    564     0.0642      1.008
   565         OH     36    THR    OG1    565    -0.6761         16
   566         HO     36    THR    HG1    566     0.4102      1.008
   567          C     36    THR      C    567     0.5973      12.01
   568          O     36    THR      O    568    -0.5679         16   ; qtot -2
; residue  37 PRO rtp PRO  q  0.0
   569          N     37    PRO      N    569    -0.2548      14.01
   570         CT     37    PRO     CD    570     0.0192      12.01
   571         H1     37    PRO    HD1    571     0.0391      1.008
   572         H1     37    PRO    HD2    572     0.0391      1.008
   573         CT     37    PRO     CG    573     0.0189      12.01
   574         HC     37    PRO    HG1    574     0.0213      1.008
   575         HC     37    PRO    HG2    575     0.0213      1.008
   576         CT     37    PRO     CB    576     -0.007      12.01
   577         HC     37    PRO    HB1    577     0.0253      1.008
   578         HC     37    PRO    HB2    578     0.0253      1.008
   579         CT     37    PRO     CA    579    -0.0266      12.01
   580         H1     37    PRO     HA    580     0.0641      1.008
   581          C     37    PRO      C    581     0.5896      12.01
   582          O     37    PRO      O    582    -0.5748         16   ; qtot -2
; residue  38 ASP rtp ASP  q -1.0
   583          N     38    ASP      N    583    -0.5163      14.01
   584          H     38    ASP      H    584     0.2936      1.008
   585         CT     38    ASP     CA    585     0.0381      12.01
   586         H1     38    ASP     HA    586      0.088      1.008
   587         CT     38    ASP     CB    587    -0.0303      12.01
   588         HC     38    ASP    HB1    588    -0.0122      1.008
   589         HC     38    ASP    HB2    589    -0.0122      1.008
   590          C     38    ASP     CG    590     0.7994      12.01
   591         O2     38    ASP    OD1    591    -0.8014         16
   592         O2     38    ASP    OD2    592    -0.8014         16
   593          C     38    ASP      C    593     0.5366      12.01
   594          O     38    ASP      O    594    -0.5819         16   ; qtot -3
; residue  39 ALA rtp ALA  q  0.0
   595          N     39    ALA      N    595    -0.4157      14.01
   596          H     39    ALA      H    596     0.2719      1.008
   597         CT     39    ALA     CA    597     0.0337      12.01
   598         H1     39    ALA     HA    598     0.0823      1.008
   599         CT     39    ALA     CB    599    -0.1825      12.01
   600         HC     39    ALA    HB1    600     0.0603      1.008
   601         HC     39    ALA    HB2    601     0.0603      1.008
   602         HC     39    ALA    HB3    602     0.0603      1.008
   603          C     39    ALA      C    603     0.5973      12.01
   604          O     39    ALA      O    604    -0.5679         16   ; qtot -3
; residue  40 LYS rtp LYS  q +1.0
   605          N     40    LYS      N    605    -0.3479      14.01
   606          H     40    LYS      H    606     0.2747      1.008
   607         CT     40    LYS     CA    607      -0.24      12.01
   608         H1     40    LYS     HA    608     0.1426      1.008
   609         CT     40    LYS     CB    609    -0.0094      12.01
   610         HC     40    LYS    HB1    610     0.0362      1.008
   611         HC     40    LYS    HB2    611     0.0362      1.008
   612         CT     40    LYS     CG    612     0.0187      12.01
   613         HC     40    LYS    HG1    613     0.0103      1.008
   614         HC     40    LYS    HG2    614     0.0103      1.008
   615         CT     40    LYS     CD    615    -0.0479      12.01
   616         HC     40    LYS    HD1    616     0.0621      1.008
   617         HC     40    LYS    HD2    617     0.0621      1.008
   618         CT     40    LYS     CE    618    -0.0143      12.01
   619         HP     40    LYS    HE1    619     0.1135      1.008
   620         HP     40    LYS    HE2    620     0.1135      1.008
   621         N3     40    LYS     NZ    621    -0.3854      14.01
   622          H     40    LYS    HZ1    622       0.34      1.008
   623          H     40    LYS    HZ2    623       0.34      1.008
   624          H     40    LYS    HZ3    624       0.34      1.008
   625          C     40    LYS      C    625     0.7341      12.01
   626          O     40    LYS      O    626    -0.5894         16   ; qtot -2
; residue  41 ASP rtp ASP  q -1.0
   627          N     41    ASP      N    627    -0.5163      14.01
   628          H     41    ASP      H    628     0.2936      1.008
   629         CT     41    ASP     CA    629     0.0381      12.01
   630         H1     41    ASP     HA    630      0.088      1.008
   631         CT     41    ASP     CB    631    -0.0303      12.01
   632         HC     41    ASP    HB1    632    -0.0122      1.008
   633         HC     41    ASP    HB2    633    -0.0122      1.008
   634          C     41    ASP     CG    634     0.7994      12.01
   635         O2     41    ASP    OD1    635    -0.8014         16
   636         O2     41    ASP    OD2    636    -0.8014         16
   637          C     41    ASP      C    637     0.5366      12.01
   638          O     41    ASP      O    638    -0.5819         16   ; qtot -3
; residue  42 PHE rtp PHE  q  0.0
   639          N     42    PHE      N    639    -0.4157      14.01
   640          H     42    PHE      H    640     0.2719      1.008
   641         CT     42    PHE     CA    641    -0.0024      12.01
   642         H1     42    PHE     HA    642     0.0978      1.008
   643         CT     42    PHE     CB    643    -0.0343      12.01
   644         HC     42    PHE    HB1    644     0.0295      1.008
   645         HC     42    PHE    HB2    645     0.0295      1.008
   646         CA     42    PHE     CG    646     0.0118      12.01
   647         CA     42    PHE    CD1    647    -0.1256      12.01
   648         HA     42    PHE    HD1    648      0.133      1.008
   649         CA     42    PHE    CE1    649    -0.1704      12.01
   650         HA     42    PHE    HE1    650      0.143      1.008
   651         CA     42    PHE     CZ    651    -0.1072      12.01
   652         HA     42    PHE     HZ    652     0.1297      1.008
   653         CA     42    PHE    CE2    653    -0.1704      12.01
   654         HA     42    PHE    HE2    654      0.143      1.008
   655         CA     42    PHE    CD2    655    -0.1256      12.01
   656         HA     42    PHE    HD2    656      0.133      1.008
   657          C     42    PHE      C    657     0.5973      12.01
   658          O     42    PHE      O    658    -0.5679         16   ; qtot -3
; residue  43 LYS rtp LYS  q +1.0
   659          N     43    LYS      N    659    -0.3479      14.01
   660          H     43    LYS      H    660     0.2747      1.008
   661         CT     43    LYS     CA    661      -0.24      12.01
   662         H1     43    LYS     HA    662     0.1426      1.008
   663         CT     43    LYS     CB    663    -0.0094      12.01
   664         HC     43    LYS    HB1    664     0.0362      1.008
   665         HC     43    LYS    HB2    665     0.0362      1.008
   666         CT     43    LYS     CG    666     0.0187      12.01
   667         HC     43    LYS    HG1    667     0.0103      1.008
   668         HC     43    LYS    HG2    668     0.0103      1.008
   669         CT     43    LYS     CD    669    -0.0479      12.01
   670         HC     43    LYS    HD1    670     0.0621      1.008
   671         HC     43    LYS    HD2    671     0.0621      1.008
   672         CT     43    LYS     CE    672    -0.0143      12.01
   673         HP     43    LYS    HE1    673     0.1135      1.008
   674         HP     43    LYS    HE2    674     0.1135      1.008
   675         N3     43    LYS     NZ    675    -0.3854      14.01
   676          H     43    LYS    HZ1    676       0.34      1.008
   677          H     43    LYS    HZ2    677       0.34      1.008
   678          H     43    LYS    HZ3    678       0.34      1.008
   679          C     43    LYS      C    679     0.7341      12.01
   680          O     43    LYS      O    680    -0.5894         16   ; qtot -2
; residue  44 LYS rtp LYS  q +1.0
   681          N     44    LYS      N    681    -0.3479      14.01
   682          H     44    LYS      H    682     0.2747      1.008
   683         CT     44    LYS     CA    683      -0.24      12.01
   684         H1     44    LYS     HA    684     0.1426      1.008
   685         CT     44    LYS     CB    685    -0.0094      12.01
   686         HC     44    LYS    HB1    686     0.0362      1.008
   687         HC     44    LYS    HB2    687     0.0362      1.008
   688         CT     44    LYS     CG    688     0.0187      12.01
   689         HC     44    LYS    HG1    689     0.0103      1.008
   690         HC     44    LYS    HG2    690     0.0103      1.008
   691         CT     44    LYS     CD    691    -0.0479      12.01
   692         HC     44    LYS    HD1    692     0.0621      1.008
   693         HC     44    LYS    HD2    693     0.0621      1.008
   694         CT     44    LYS     CE    694    -0.0143      12.01
   695         HP     44    LYS    HE1    695     0.1135      1.008
   696         HP     44    LYS    HE2    696     0.1135      1.008
   697         N3     44    LYS     NZ    697    -0.3854      14.01
   698          H     44    LYS    HZ1    698       0.34      1.008
   699          H     44    LYS    HZ2    699       0.34      1.008
   700          H     44    LYS    HZ3    700       0.34      1.008
   701          C     44    LYS      C    701     0.7341      12.01
   702          O     44    LYS      O    702    -0.5894         16   ; qtot -1
; residue  45 VAL rtp VAL  q  0.0
   703          N     45    VAL      N    703    -0.4157      14.01
   704          H     45    VAL      H    704     0.2719      1.008
   705         CT     45    VAL     CA    705    -0.0875      12.01
   706         H1     45    VAL     HA    706     0.0969      1.008
   707         CT     45    VAL     CB    707     0.2985      12.01
   708         HC     45    VAL     HB    708    -0.0297      1.008
   709         CT     45    VAL    CG1    709    -0.3192      12.01
   710         HC     45    VAL   HG11    710     0.0791      1.008
   711         HC     45    VAL   HG12    711     0.0791      1.008
   712         HC     45    VAL   HG13    712     0.0791      1.008
   713         CT     45    VAL    CG2    713    -0.3192      12.01
   714         HC     45    VAL   HG21    714     0.0791      1.008
   715         HC     45    VAL   HG22    715     0.0791      1.008
   716         HC     45    VAL   HG23    716     0.0791      1.008
   717          C     45    VAL      C    717     0.5973      12.01
   718          O     45    VAL      O    718    -0.5679         16   ; qtot -1
; residue  46 ILE rtp ILE  q  0.0
   719          N     46    ILE      N    719    -0.4157      14.01
   720          H     46    ILE      H    720     0.2719      1.008
   721         CT     46    ILE     CA    721    -0.0597      12.01
   722         H1     46    ILE     HA    722     0.0869      1.008
   723         CT     46    ILE     CB    723     0.1303      12.01
   724         HC     46    ILE     HB    724     0.0187      1.008
   725         CT     46    ILE    CG2    725    -0.3204      12.01
   726         HC     46    ILE   HG21    726     0.0882      1.008
   727         HC     46    ILE   HG22    727     0.0882      1.008
   728         HC     46    ILE   HG23    728     0.0882      1.008
   729         CT     46    ILE    CG1    729     -0.043      12.01
   730         HC     46    ILE   HG11    730     0.0236      1.008
   731         HC     46    ILE   HG12    731     0.0236      1.008
   732         CT     46    ILE     CD    732     -0.066      12.01
   733         HC     46    ILE    HD1    733     0.0186      1.008
   734         HC     46    ILE    HD2    734     0.0186      1.008
   735         HC     46    ILE    HD3    735     0.0186      1.008
   736          C     46    ILE      C    736     0.5973      12.01
   737          O     46    ILE      O    737    -0.5679         16   ; qtot -1
; residue  47 PRO rtp PRO  q  0.0
   738          N     47    PRO      N    738    -0.2548      14.01
   739         CT     47    PRO     CD    739     0.0192      12.01
   740         H1     47    PRO    HD1    740     0.0391      1.008
   741         H1     47    PRO    HD2    741     0.0391      1.008
   742         CT     47    PRO     CG    742     0.0189      12.01
   743         HC     47    PRO    HG1    743     0.0213      1.008
   744         HC     47    PRO    HG2    744     0.0213      1.008
   745         CT     47    PRO     CB    745     -0.007      12.01
   746         HC     47    PRO    HB1    746     0.0253      1.008
   747         HC     47    PRO    HB2    747     0.0253      1.008
   748         CT     47    PRO     CA    748    -0.0266      12.01
   749         H1     47    PRO     HA    749     0.0641      1.008
   750          C     47    PRO      C    750     0.5896      12.01
   751          O     47    PRO      O    751    -0.5748         16   ; qtot -1
; residue  48 GLU rtp GLU  q -1.0
   752          N     48    GLU      N    752    -0.5163      14.01
   753          H     48    GLU      H    753     0.2936      1.008
   754         CT     48    GLU     CA    754     0.0397      12.01
   755         H1     48    GLU     HA    755     0.1105      1.008
   756         CT     48    GLU     CB    756      0.056      12.01
   757         HC     48    GLU    HB1    757    -0.0173      1.008
   758         HC     48    GLU    HB2    758    -0.0173      1.008
   759         CT     48    GLU     CG    759     0.0136      12.01
   760         HC     48    GLU    HG1    760    -0.0425      1.008
   761         HC     48    GLU    HG2    761    -0.0425      1.008
   762          C     48    GLU     CD    762     0.8054      12.01
   763         O2     48    GLU    OE1    763    -0.8188         16
   764         O2     48    GLU    OE2    764    -0.8188         16
   765          C     48    GLU      C    765     0.5366      12.01
   766          O     48    GLU      O    766    -0.5819         16   ; qtot -2
; residue  49 ALA rtp ALA  q  0.0
   767          N     49    ALA      N    767    -0.4157      14.01
   768          H     49    ALA      H    768     0.2719      1.008
   769         CT     49    ALA     CA    769     0.0337      12.01
   770         H1     49    ALA     HA    770     0.0823      1.008
   771         CT     49    ALA     CB    771    -0.1825      12.01
   772         HC     49    ALA    HB1    772     0.0603      1.008
   773         HC     49    ALA    HB2    773     0.0603      1.008
   774         HC     49    ALA    HB3    774     0.0603      1.008
   775          C     49    ALA      C    775     0.5973      12.01
   776          O     49    ALA      O    776    -0.5679         16   ; qtot -2
; residue  50 LEU rtp LEU  q  0.0
   777          N     50    LEU      N    777    -0.4157      14.01
   778          H     50    LEU      H    778     0.2719      1.008
   779         CT     50    LEU     CA    779    -0.0518      12.01
   780         H1     50    LEU     HA    780     0.0922      1.008
   781         CT     50    LEU     CB    781    -0.1102      12.01
   782         HC     50    LEU    HB1    782     0.0457      1.008
   783         HC     50    LEU    HB2    783     0.0457      1.008
   784         CT     50    LEU     CG    784     0.3531      12.01
   785         HC     50    LEU     HG    785    -0.0361      1.008
   786         CT     50    LEU    CD1    786    -0.4121      12.01
   787         HC     50    LEU   HD11    787        0.1      1.008
   788         HC     50    LEU   HD12    788        0.1      1.008
   789         HC     50    LEU   HD13    789        0.1      1.008
   790         CT     50    LEU    CD2    790    -0.4121      12.01
   791         HC     50    LEU   HD21    791        0.1      1.008
   792         HC     50    LEU   HD22    792        0.1      1.008
   793         HC     50    LEU   HD23    793        0.1      1.008
   794          C     50    LEU      C    794     0.5973      12.01
   795          O     50    LEU      O    795    -0.5679         16   ; qtot -2
; residue  51 GLU rtp GLU  q -1.0
   796          N     51    GLU      N    796    -0.5163      14.01
   797          H     51    GLU      H    797     0.2936      1.008
   798         CT     51    GLU     CA    798     0.0397      12.01
   799         H1     51    GLU     HA    799     0.1105      1.008
   800         CT     51    GLU     CB    800      0.056      12.01
   801         HC     51    GLU    HB1    801    -0.0173      1.008
   802         HC     51    GLU    HB2    802    -0.0173      1.008
   803         CT     51    GLU     CG    803     0.0136      12.01
   804         HC     51    GLU    HG1    804    -0.0425      1.008
   805         HC     51    GLU    HG2    805    -0.0425      1.008
   806          C     51    GLU     CD    806     0.8054      12.01
   807         O2     51    GLU    OE1    807    -0.8188         16
   808         O2     51    GLU    OE2    808    -0.8188         16
   809          C     51    GLU      C    809     0.5366      12.01
   810          O     51    GLU      O    810    -0.5819         16   ; qtot -3
; residue  52 THR rtp THR  q  0.0
   811          N     52    THR      N    811    -0.4157      14.01
   812          H     52    THR      H    812     0.2719      1.008
   813         CT     52    THR     CA    813    -0.0389      12.01
   814         H1     52    THR     HA    814     0.1007      1.008
   815         CT     52    THR     CB    815     0.3654      12.01
   816         H1     52    THR     HB    816     0.0043      1.008
   817         CT     52    THR    CG2    817    -0.2438      12.01
   818         HC     52    THR   HG21    818     0.0642      1.008
   819         HC     52    THR   HG22    819     0.0642      1.008
   820         HC     52    THR   HG23    820     0.0642      1.008
   821         OH     52    THR    OG1    821    -0.6761         16
   822         HO     52    THR    HG1    822     0.4102      1.008
   823          C     52    THR      C    823     0.5973      12.01
   824          O     52    THR      O    824    -0.5679         16   ; qtot -3
; residue  53 ILE rtp ILE  q  0.0
   825          N     53    ILE      N    825    -0.4157      14.01
   826          H     53    ILE      H    826     0.2719      1.008
   827         CT     53    ILE     CA    827    -0.0597      12.01
   828         H1     53    ILE     HA    828     0.0869      1.008
   829         CT     53    ILE     CB    829     0.1303      12.01
   830         HC     53    ILE     HB    830     0.0187      1.008
   831         CT     53    ILE    CG2    831    -0.3204      12.01
   832         HC     53    ILE   HG21    832     0.0882      1.008
   833         HC     53    ILE   HG22    833     0.0882      1.008
   834         HC     53    ILE   HG23    834     0.0882      1.008
   835         CT     53    ILE    CG1    835     -0.043      12.01
   836         HC     53    ILE   HG11    836     0.0236      1.008
   837         HC     53    ILE   HG12    837     0.0236      1.008
   838         CT     53    ILE     CD    838     -0.066      12.01
   839         HC     53    ILE    HD1    839     0.0186      1.008
   840         HC     53    ILE    HD2    840     0.0186      1.008
   841         HC     53    ILE    HD3    841     0.0186      1.008
   842          C     53    ILE      C    842     0.5973      12.01
   843          O     53    ILE      O    843    -0.5679         16   ; qtot -3
; residue  54 CYS rtp CYX  q  0.0
   844          N     54    CYS      N    844    -0.4157      14.01
   845          H     54    CYS      H    845     0.2719      1.008
   846         CT     54    CYS     CA    846     0.0429      12.01
   847         H1     54    CYS     HA    847     0.0766      1.008
   848         CT     54    CYS     CB    848     -0.079      12.01
   849         H1     54    CYS    HB1    849      0.091      1.008
   850         H1     54    CYS    HB2    850      0.091      1.008
   851          S     54    CYS     SG    851    -0.1081      32.06
   852          C     54    CYS      C    852     0.5973      12.01
   853          O     54    CYS      O    853    -0.5679         16   ; qtot -3
; residue  55 GLY rtp GLY  q  0.0
   854          N     55    GLY      N    854    -0.4157      14.01
   855          H     55    GLY      H    855     0.2719      1.008
   856         CT     55    GLY     CA    856    -0.0252      12.01
   857         H1     55    GLY    HA1    857     0.0698      1.008
   858         H1     55    GLY    HA2    858     0.0698      1.008
   859          C     55    GLY      C    859     0.5973      12.01
   860          O     55    GLY      O    860    -0.5679         16   ; qtot -3
; residue  56 LYS rtp LYS  q +1.0
   861          N     56    LYS      N    861    -0.3479      14.01
   862          H     56    LYS      H    862     0.2747      1.008
   863         CT     56    LYS     CA    863      -0.24      12.01
   864         H1     56    LYS     HA    864     0.1426      1.008
   865         CT     56    LYS     CB    865    -0.0094      12.01
   866         HC     56    LYS    HB1    866     0.0362      1.008
   867         HC     56    LYS    HB2    867     0.0362      1.008
   868         CT     56    LYS     CG    868     0.0187      12.01
   869         HC     56    LYS    HG1    869     0.0103      1.008
   870         HC     56    LYS    HG2    870     0.0103      1.008
   871         CT     56    LYS     CD    871    -0.0479      12.01
   872         HC     56    LYS    HD1    872     0.0621      1.008
   873         HC     56    LYS    HD2    873     0.0621      1.008
   874         CT     56    LYS     CE    874    -0.0143      12.01
   875         HP     56    LYS    HE1    875     0.1135      1.008
   876         HP     56    LYS    HE2    876     0.1135      1.008
   877         N3     56    LYS     NZ    877    -0.3854      14.01
   878          H     56    LYS    HZ1    878       0.34      1.008
   879          H     56    LYS    HZ2    879       0.34      1.008
   880          H     56    LYS    HZ3    880       0.34      1.008
   881          C     56    LYS      C    881     0.7341      12.01
   882          O     56    LYS      O    882    -0.5894         16   ; qtot -2
; residue  57 CYS rtp CYX  q  0.0
   883          N     57    CYS      N    883    -0.4157      14.01
   884          H     57    CYS      H    884     0.2719      1.008
   885         CT     57    CYS     CA    885     0.0429      12.01
   886         H1     57    CYS     HA    886     0.0766      1.008
   887         CT     57    CYS     CB    887     -0.079      12.01
   888         H1     57    CYS    HB1    888      0.091      1.008
   889         H1     57    CYS    HB2    889      0.091      1.008
   890          S     57    CYS     SG    890    -0.1081      32.06
   891          C     57    CYS      C    891     0.5973      12.01
   892          O     57    CYS      O    892    -0.5679         16   ; qtot -2
; residue  58 THR rtp THR  q  0.0
   893          N     58    THR      N    893    -0.4157      14.01
   894          H     58    THR      H    894     0.2719      1.008
   895         CT     58    THR     CA    895    -0.0389      12.01
   896         H1     58    THR     HA    896     0.1007      1.008
   897         CT     58    THR     CB    897     0.3654      12.01
   898         H1     58    THR     HB    898     0.0043      1.008
   899         CT     58    THR    CG2    899    -0.2438      12.01
   900         HC     58    THR   HG21    900     0.0642      1.008
   901         HC     58    THR   HG22    901     0.0642      1.008
   902         HC     58    THR   HG23    902     0.0642      1.008
   903         OH     58    THR    OG1    903    -0.6761         16
   904         HO     58    THR    HG1    904     0.4102      1.008
   905          C     58    THR      C    905     0.5973      12.01
   906          O     58    THR      O    906    -0.5679         16   ; qtot -2
; residue  59 PRO rtp PRO  q  0.0
   907          N     59    PRO      N    907    -0.2548      14.01
   908         CT     59    PRO     CD    908     0.0192      12.01
   909         H1     59    PRO    HD1    909     0.0391      1.008
   910         H1     59    PRO    HD2    910     0.0391      1.008
   911         CT     59    PRO     CG    911     0.0189      12.01
   912         HC     59    PRO    HG1    912     0.0213      1.008
   913         HC     59    PRO    HG2    913     0.0213      1.008
   914         CT     59    PRO     CB    914     -0.007      12.01
   915         HC     59    PRO    HB1    915     0.0253      1.008
   916         HC     59    PRO    HB2    916     0.0253      1.008
   917         CT     59    PRO     CA    917    -0.0266      12.01
   918         H1     59    PRO     HA    918     0.0641      1.008
   919          C     59    PRO      C    919     0.5896      12.01
   920          O     59    PRO      O    920    -0.5748         16   ; qtot -2
; residue  60 LYS rtp LYS  q +1.0
   921          N     60    LYS      N    921    -0.3479      14.01
   922          H     60    LYS      H    922     0.2747      1.008
   923         CT     60    LYS     CA    923      -0.24      12.01
   924         H1     60    LYS     HA    924     0.1426      1.008
   925         CT     60    LYS     CB    925    -0.0094      12.01
   926         HC     60    LYS    HB1    926     0.0362      1.008
   927         HC     60    LYS    HB2    927     0.0362      1.008
   928         CT     60    LYS     CG    928     0.0187      12.01
   929         HC     60    LYS    HG1    929     0.0103      1.008
   930         HC     60    LYS    HG2    930     0.0103      1.008
   931         CT     60    LYS     CD    931    -0.0479      12.01
   932         HC     60    LYS    HD1    932     0.0621      1.008
   933         HC     60    LYS    HD2    933     0.0621      1.008
   934         CT     60    LYS     CE    934    -0.0143      12.01
   935         HP     60    LYS    HE1    935     0.1135      1.008
   936         HP     60    LYS    HE2    936     0.1135      1.008
   937         N3     60    LYS     NZ    937    -0.3854      14.01
   938          H     60    LYS    HZ1    938       0.34      1.008
   939          H     60    LYS    HZ2    939       0.34      1.008
   940          H     60    LYS    HZ3    940       0.34      1.008
   941          C     60    LYS      C    941     0.7341      12.01
   942          O     60    LYS      O    942    -0.5894         16   ; qtot -1
; residue  61 GLN rtp GLN  q  0.0
   943          N     61    GLN      N    943    -0.4157      14.01
   944          H     61    GLN      H    944     0.2719      1.008
   945         CT     61    GLN     CA    945    -0.0031      12.01
   946         H1     61    GLN     HA    946      0.085      1.008
   947         CT     61    GLN     CB    947    -0.0036      12.01
   948         HC     61    GLN    HB1    948     0.0171      1.008
   949         HC     61    GLN    HB2    949     0.0171      1.008
   950         CT     61    GLN     CG    950    -0.0645      12.01
   951         HC     61    GLN    HG1    951     0.0352      1.008
   952         HC     61    GLN    HG2    952     0.0352      1.008
   953          C     61    GLN     CD    953     0.6951      12.01
   954          O     61    GLN    OE1    954    -0.6086         16
   955          N     61    GLN    NE2    955    -0.9407      14.01
   956          H     61    GLN   HE21    956     0.4251      1.008
   957          H     61    GLN   HE22    957     0.4251      1.008
   958          C     61    GLN      C    958     0.5973      12.01
   959          O     61    GLN      O    959    -0.5679         16   ; qtot -1
; residue  62 LYS rtp LYS  q +1.0
   960          N     62    LYS      N    960    -0.3479      14.01
   961          H     62    LYS      H    961     0.2747      1.008
   962         CT     62    LYS     CA    962      -0.24      12.01
   963         H1     62    LYS     HA    963     0.1426      1.008
   964         CT     62    LYS     CB    964    -0.0094      12.01
   965         HC     62    LYS    HB1    965     0.0362      1.008
   966         HC     62    LYS    HB2    966     0.0362      1.008
   967         CT     62    LYS     CG    967     0.0187      12.01
   968         HC     62    LYS    HG1    968     0.0103      1.008
   969         HC     62    LYS    HG2    969     0.0103      1.008
   970         CT     62    LYS     CD    970    -0.0479      12.01
   971         HC     62    LYS    HD1    971     0.0621      1.008
   972         HC     62    LYS    HD2    972     0.0621      1.008
   973         CT     62    LYS     CE    973    -0.0143      12.01
   974         HP     62    LYS    HE1    974     0.1135      1.008
   975         HP     62    LYS    HE2    975     0.1135      1.008
   976         N3     62    LYS     NZ    976    -0.3854      14.01
   977          H     62    LYS    HZ1    977       0.34      1.008
   978          H     62    LYS    HZ2    978       0.34      1.008
   979          H     62    LYS    HZ3    979       0.34      1.008
   980          C     62    LYS      C    980     0.7341      12.01
   981          O     62    LYS      O    981    -0.5894         16   ; qtot 0
; residue  63 GLN rtp GLN  q  0.0
   982          N     63    GLN      N    982    -0.4157      14.01
   983          H     63    GLN      H    983     0.2719      1.008
   984         CT     63    GLN     CA    984    -0.0031      12.01
   985         H1     63    GLN     HA    985      0.085      1.008
   986         CT     63    GLN     CB    986    -0.0036      12.01
   987         HC     63    GLN    HB1    987     0.0171      1.008
   988         HC     63    GLN    HB2    988     0.0171      1.008
   989         CT     63    GLN     CG    989    -0.0645      12.01
   990         HC     63    GLN    HG1    990     0.0352      1.008
   991         HC     63    GLN    HG2    991     0.0352      1.008
   992          C     63    GLN     CD    992     0.6951      12.01
   993          O     63    GLN    OE1    993    -0.6086         16
   994          N     63    GLN    NE2    994    -0.9407      14.01
   995          H     63    GLN   HE21    995     0.4251      1.008
   996          H     63    GLN   HE22    996     0.4251      1.008
   997          C     63    GLN      C    997     0.5973      12.01
   998          O     63    GLN      O    998    -0.5679         16   ; qtot 0
; residue  64 LEU rtp LEU  q  0.0
   999          N     64    LEU      N    999    -0.4157      14.01
  1000          H     64    LEU      H   1000     0.2719      1.008
  1001         CT     64    LEU     CA   1001    -0.0518      12.01
  1002         H1     64    LEU     HA   1002     0.0922      1.008
  1003         CT     64    LEU     CB   1003    -0.1102      12.01
  1004         HC     64    LEU    HB1   1004     0.0457      1.008
  1005         HC     64    LEU    HB2   1005     0.0457      1.008
  1006         CT     64    LEU     CG   1006     0.3531      12.01
  1007         HC     64    LEU     HG   1007    -0.0361      1.008
  1008         CT     64    LEU    CD1   1008    -0.4121      12.01
  1009         HC     64    LEU   HD11   1009        0.1      1.008
  1010         HC     64    LEU   HD12   1010        0.1      1.008
  1011         HC     64    LEU   HD13   1011        0.1      1.008
  1012         CT     64    LEU    CD2   1012    -0.4121      12.01
  1013         HC     64    LEU   HD21   1013        0.1      1.008
  1014         HC     64    LEU   HD22   1014        0.1      1.008
  1015         HC     64    LEU   HD23   1015        0.1      1.008
  1016          C     64    LEU      C   1016     0.5973      12.01
  1017          O     64    LEU      O   1017    -0.5679         16   ; qtot 0
; residue  65 ILE rtp ILE  q  0.0
  1018          N     65    ILE      N   1018    -0.4157      14.01
  1019          H     65    ILE      H   1019     0.2719      1.008
  1020         CT     65    ILE     CA   1020    -0.0597      12.01
  1021         H1     65    ILE     HA   1021     0.0869      1.008
  1022         CT     65    ILE     CB   1022     0.1303      12.01
  1023         HC     65    ILE     HB   1023     0.0187      1.008
  1024         CT     65    ILE    CG2   1024    -0.3204      12.01
  1025         HC     65    ILE   HG21   1025     0.0882      1.008
  1026         HC     65    ILE   HG22   1026     0.0882      1.008
  1027         HC     65    ILE   HG23   1027     0.0882      1.008
  1028         CT     65    ILE    CG1   1028     -0.043      12.01
  1029         HC     65    ILE   HG11   1029     0.0236      1.008
  1030         HC     65    ILE   HG12   1030     0.0236      1.008
  1031         CT     65    ILE     CD   1031     -0.066      12.01
  1032         HC     65    ILE    HD1   1032     0.0186      1.008
  1033         HC     65    ILE    HD2   1033     0.0186      1.008
  1034         HC     65    ILE    HD3   1034     0.0186      1.008
  1035          C     65    ILE      C   1035     0.5973      12.01
  1036          O     65    ILE      O   1036    -0.5679         16   ; qtot 0
; residue  66 ARG rtp ARG  q +1.0
  1037          N     66    ARG      N   1037    -0.3479      14.01
  1038          H     66    ARG      H   1038     0.2747      1.008
  1039         CT     66    ARG     CA   1039    -0.2637      12.01
  1040         H1     66    ARG     HA   1040      0.156      1.008
  1041         CT     66    ARG     CB   1041    -0.0007      12.01
  1042         HC     66    ARG    HB1   1042     0.0327      1.008
  1043         HC     66    ARG    HB2   1043     0.0327      1.008
  1044         CT     66    ARG     CG   1044      0.039      12.01
  1045         HC     66    ARG    HG1   1045     0.0285      1.008
  1046         HC     66    ARG    HG2   1046     0.0285      1.008
  1047         CT     66    ARG     CD   1047     0.0486      12.01
  1048         H1     66    ARG    HD1   1048     0.0687      1.008
  1049         H1     66    ARG    HD2   1049     0.0687      1.008
  1050         N2     66    ARG     NE   1050    -0.5295      14.01
  1051          H     66    ARG     HE   1051     0.3456      1.008
  1052         CA     66    ARG     CZ   1052     0.8076      12.01
  1053         N2     66    ARG    NH1   1053    -0.8627      14.01
  1054          H     66    ARG   HH11   1054     0.4478      1.008
  1055          H     66    ARG   HH12   1055     0.4478      1.008
  1056         N2     66    ARG    NH2   1056    -0.8627      14.01
  1057          H     66    ARG   HH21   1057     0.4478      1.008
  1058          H     66    ARG   HH22   1058     0.4478      1.008
  1059          C     66    ARG      C   1059     0.7341      12.01
  1060          O     66    ARG      O   1060    -0.5894         16   ; qtot 1
; residue  67 GLN rtp GLN  q  0.0
  1061          N     67    GLN      N   1061    -0.4157      14.01
  1062          H     67    GLN      H   1062     0.2719      1.008
  1063         CT     67    GLN     CA   1063    -0.0031      12.01
  1064         H1     67    GLN     HA   1064      0.085      1.008
  1065         CT     67    GLN     CB   1065    -0.0036      12.01
  1066         HC     67    GLN    HB1   1066     0.0171      1.008
  1067         HC     67    GLN    HB2   1067     0.0171      1.008
  1068         CT     67    GLN     CG   1068    -0.0645      12.01
  1069         HC     67    GLN    HG1   1069     0.0352      1.008
  1070         HC     67    GLN    HG2   1070     0.0352      1.008
  1071          C     67    GLN     CD   1071     0.6951      12.01
  1072          O     67    GLN    OE1   1072    -0.6086         16
  1073          N     67    GLN    NE2   1073    -0.9407      14.01
  1074          H     67    GLN   HE21   1074     0.4251      1.008
  1075          H     67    GLN   HE22   1075     0.4251      1.008
  1076          C     67    GLN      C   1076     0.5973      12.01
  1077          O     67    GLN      O   1077    -0.5679         16   ; qtot 1
; residue  68 VAL rtp VAL  q  0.0
  1078          N     68    VAL      N   1078    -0.4157      14.01
  1079          H     68    VAL      H   1079     0.2719      1.008
  1080         CT     68    VAL     CA   1080    -0.0875      12.01
  1081         H1     68    VAL     HA   1081     0.0969      1.008
  1082         CT     68    VAL     CB   1082     0.2985      12.01
  1083         HC     68    VAL     HB   1083    -0.0297      1.008
  1084         CT     68    VAL    CG1   1084    -0.3192      12.01
  1085         HC     68    VAL   HG11   1085     0.0791      1.008
  1086         HC     68    VAL   HG12   1086     0.0791      1.008
  1087         HC     68    VAL   HG13   1087     0.0791      1.008
  1088         CT     68    VAL    CG2   1088    -0.3192      12.01
  1089         HC     68    VAL   HG21   1089     0.0791      1.008
  1090         HC     68    VAL   HG22   1090     0.0791      1.008
  1091         HC     68    VAL   HG23   1091     0.0791      1.008
  1092          C     68    VAL      C   1092     0.5973      12.01
  1093          O     68    VAL      O   1093    -0.5679         16   ; qtot 1
; residue  69 ILE rtp ILE  q  0.0
  1094          N     69    ILE      N   1094    -0.4157      14.01
  1095          H     69    ILE      H   1095     0.2719      1.008
  1096         CT     69    ILE     CA   1096    -0.0597      12.01
  1097         H1     69    ILE     HA   1097     0.0869      1.008
  1098         CT     69    ILE     CB   1098     0.1303      12.01
  1099         HC     69    ILE     HB   1099     0.0187      1.008
  1100         CT     69    ILE    CG2   1100    -0.3204      12.01
  1101         HC     69    ILE   HG21   1101     0.0882      1.008
  1102         HC     69    ILE   HG22   1102     0.0882      1.008
  1103         HC     69    ILE   HG23   1103     0.0882      1.008
  1104         CT     69    ILE    CG1   1104     -0.043      12.01
  1105         HC     69    ILE   HG11   1105     0.0236      1.008
  1106         HC     69    ILE   HG12   1106     0.0236      1.008
  1107         CT     69    ILE     CD   1107     -0.066      12.01
  1108         HC     69    ILE    HD1   1108     0.0186      1.008
  1109         HC     69    ILE    HD2   1109     0.0186      1.008
  1110         HC     69    ILE    HD3   1110     0.0186      1.008
  1111          C     69    ILE      C   1111     0.5973      12.01
  1112          O     69    ILE      O   1112    -0.5679         16   ; qtot 1
; residue  70 ARG rtp ARG  q +1.0
  1113          N     70    ARG      N   1113    -0.3479      14.01
  1114          H     70    ARG      H   1114     0.2747      1.008
  1115         CT     70    ARG     CA   1115    -0.2637      12.01
  1116         H1     70    ARG     HA   1116      0.156      1.008
  1117         CT     70    ARG     CB   1117    -0.0007      12.01
  1118         HC     70    ARG    HB1   1118     0.0327      1.008
  1119         HC     70    ARG    HB2   1119     0.0327      1.008
  1120         CT     70    ARG     CG   1120      0.039      12.01
  1121         HC     70    ARG    HG1   1121     0.0285      1.008
  1122         HC     70    ARG    HG2   1122     0.0285      1.008
  1123         CT     70    ARG     CD   1123     0.0486      12.01
  1124         H1     70    ARG    HD1   1124     0.0687      1.008
  1125         H1     70    ARG    HD2   1125     0.0687      1.008
  1126         N2     70    ARG     NE   1126    -0.5295      14.01
  1127          H     70    ARG     HE   1127     0.3456      1.008
  1128         CA     70    ARG     CZ   1128     0.8076      12.01
  1129         N2     70    ARG    NH1   1129    -0.8627      14.01
  1130          H     70    ARG   HH11   1130     0.4478      1.008
  1131          H     70    ARG   HH12   1131     0.4478      1.008
  1132         N2     70    ARG    NH2   1132    -0.8627      14.01
  1133          H     70    ARG   HH21   1133     0.4478      1.008
  1134          H     70    ARG   HH22   1134     0.4478      1.008
  1135          C     70    ARG      C   1135     0.7341      12.01
  1136          O     70    ARG      O   1136    -0.5894         16   ; qtot 2
; residue  71 ALA rtp ALA  q  0.0
  1137          N     71    ALA      N   1137    -0.4157      14.01
  1138          H     71    ALA      H   1138     0.2719      1.008
  1139         CT     71    ALA     CA   1139     0.0337      12.01
  1140         H1     71    ALA     HA   1140     0.0823      1.008
  1141         CT     71    ALA     CB   1141    -0.1825      12.01
  1142         HC     71    ALA    HB1   1142     0.0603      1.008
  1143         HC     71    ALA    HB2   1143     0.0603      1.008
  1144         HC     71    ALA    HB3   1144     0.0603      1.008
  1145          C     71    ALA      C   1145     0.5973      12.01
  1146          O     71    ALA      O   1146    -0.5679         16   ; qtot 2
; residue  72 ILE rtp ILE  q  0.0
  1147          N     72    ILE      N   1147    -0.4157      14.01
  1148          H     72    ILE      H   1148     0.2719      1.008
  1149         CT     72    ILE     CA   1149    -0.0597      12.01
  1150         H1     72    ILE     HA   1150     0.0869      1.008
  1151         CT     72    ILE     CB   1151     0.1303      12.01
  1152         HC     72    ILE     HB   1152     0.0187      1.008
  1153         CT     72    ILE    CG2   1153    -0.3204      12.01
  1154         HC     72    ILE   HG21   1154     0.0882      1.008
  1155         HC     72    ILE   HG22   1155     0.0882      1.008
  1156         HC     72    ILE   HG23   1156     0.0882      1.008
  1157         CT     72    ILE    CG1   1157     -0.043      12.01
  1158         HC     72    ILE   HG11   1158     0.0236      1.008
  1159         HC     72    ILE   HG12   1159     0.0236      1.008
  1160         CT     72    ILE     CD   1160     -0.066      12.01
  1161         HC     72    ILE    HD1   1161     0.0186      1.008
  1162         HC     72    ILE    HD2   1162     0.0186      1.008
  1163         HC     72    ILE    HD3   1163     0.0186      1.008
  1164          C     72    ILE      C   1164     0.5973      12.01
  1165          O     72    ILE      O   1165    -0.5679         16   ; qtot 2
; residue  73 MET rtp MET  q  0.0
  1166          N     73    MET      N   1166    -0.4157      14.01
  1167          H     73    MET      H   1167     0.2719      1.008
  1168         CT     73    MET     CA   1168    -0.0237      12.01
  1169         H1     73    MET     HA   1169      0.088      1.008
  1170         CT     73    MET     CB   1170     0.0342      12.01
  1171         HC     73    MET    HB1   1171     0.0241      1.008
  1172         HC     73    MET    HB2   1172     0.0241      1.008
  1173         CT     73    MET     CG   1173     0.0018      12.01
  1174         H1     73    MET    HG1   1174      0.044      1.008
  1175         H1     73    MET    HG2   1175      0.044      1.008
  1176          S     73    MET     SD   1176    -0.2737      32.06
  1177         CT     73    MET     CE   1177    -0.0536      12.01
  1178         H1     73    MET    HE1   1178     0.0684      1.008
  1179         H1     73    MET    HE2   1179     0.0684      1.008
  1180         H1     73    MET    HE3   1180     0.0684      1.008
  1181          C     73    MET      C   1181     0.5973      12.01
  1182          O     73    MET      O   1182    -0.5679         16   ; qtot 2
; residue  74 ASP rtp ASP  q -1.0
  1183          N     74    ASP      N   1183    -0.5163      14.01
  1184          H     74    ASP      H   1184     0.2936      1.008
  1185         CT     74    ASP     CA   1185     0.0381      12.01
  1186         H1     74    ASP     HA   1186      0.088      1.008
  1187         CT     74    ASP     CB   1187    -0.0303      12.01
  1188         HC     74    ASP    HB1   1188    -0.0122      1.008
  1189         HC     74    ASP    HB2   1189    -0.0122      1.008
  1190          C     74    ASP     CG   1190     0.7994      12.01
  1191         O2     74    ASP    OD1   1191    -0.8014         16
  1192         O2     74    ASP    OD2   1192    -0.8014         16
  1193          C     74    ASP      C   1193     0.5366      12.01
  1194          O     74    ASP      O   1194    -0.5819         16   ; qtot 1
; residue  75 ARG rtp ARG  q +1.0
  1195          N     75    ARG      N   1195    -0.3479      14.01
  1196          H     75    ARG      H   1196     0.2747      1.008
  1197         CT     75    ARG     CA   1197    -0.2637      12.01
  1198         H1     75    ARG     HA   1198      0.156      1.008
  1199         CT     75    ARG     CB   1199    -0.0007      12.01
  1200         HC     75    ARG    HB1   1200     0.0327      1.008
  1201         HC     75    ARG    HB2   1201     0.0327      1.008
  1202         CT     75    ARG     CG   1202      0.039      12.01
  1203         HC     75    ARG    HG1   1203     0.0285      1.008
  1204         HC     75    ARG    HG2   1204     0.0285      1.008
  1205         CT     75    ARG     CD   1205     0.0486      12.01
  1206         H1     75    ARG    HD1   1206     0.0687      1.008
  1207         H1     75    ARG    HD2   1207     0.0687      1.008
  1208         N2     75    ARG     NE   1208    -0.5295      14.01
  1209          H     75    ARG     HE   1209     0.3456      1.008
  1210         CA     75    ARG     CZ   1210     0.8076      12.01
  1211         N2     75    ARG    NH1   1211    -0.8627      14.01
  1212          H     75    ARG   HH11   1212     0.4478      1.008
  1213          H     75    ARG   HH12   1213     0.4478      1.008
  1214         N2     75    ARG    NH2   1214    -0.8627      14.01
  1215          H     75    ARG   HH21   1215     0.4478      1.008
  1216          H     75    ARG   HH22   1216     0.4478      1.008
  1217          C     75    ARG      C   1217     0.7341      12.01
  1218          O     75    ARG      O   1218    -0.5894         16   ; qtot 2
; residue  76 HIS rtp HIE  q  0.0
  1219          N     76    HIS      N   1219    -0.4157      14.01
  1220          H     76    HIS      H   1220     0.2719      1.008
  1221         CT     76    HIS     CA   1221    -0.0581      12.01
  1222         H1     76    HIS     HA   1222      0.136      1.008
  1223         CT     76    HIS     CB   1223    -0.0074      12.01
  1224         HC     76    HIS    HB1   1224     0.0367      1.008
  1225         HC     76    HIS    HB2   1225     0.0367      1.008
  1226         CC     76    HIS     CG   1226     0.1868      12.01
  1227         NB     76    HIS    ND1   1227    -0.5432      14.01
  1228         CR     76    HIS    CE1   1228     0.1635      12.01
  1229         H5     76    HIS    HE1   1229     0.1435      1.008
  1230         NA     76    HIS    NE2   1230    -0.2795      14.01
  1231          H     76    HIS    HE2   1231     0.3339      1.008
  1232         CW     76    HIS    CD2   1232    -0.2207      12.01
  1233         H4     76    HIS    HD2   1233     0.1862      1.008
  1234          C     76    HIS      C   1234     0.5973      12.01
  1235          O     76    HIS      O   1235    -0.5679         16   ; qtot 2
; residue  77 PRO rtp PRO  q  0.0
  1236          N     77    PRO      N   1236    -0.2548      14.01
  1237         CT     77    PRO     CD   1237     0.0192      12.01
  1238         H1     77    PRO    HD1   1238     0.0391      1.008
  1239         H1     77    PRO    HD2   1239     0.0391      1.008
  1240         CT     77    PRO     CG   1240     0.0189      12.01
  1241         HC     77    PRO    HG1   1241     0.0213      1.008
  1242         HC     77    PRO    HG2   1242     0.0213      1.008
  1243         CT     77    PRO     CB   1243     -0.007      12.01
  1244         HC     77    PRO    HB1   1244     0.0253      1.008
  1245         HC     77    PRO    HB2   1245     0.0253      1.008
  1246         CT     77    PRO     CA   1246    -0.0266      12.01
  1247         H1     77    PRO     HA   1247     0.0641      1.008
  1248          C     77    PRO      C   1248     0.5896      12.01
  1249          O     77    PRO      O   1249    -0.5748         16   ; qtot 2
; residue  78 GLU rtp GLU  q -1.0
  1250          N     78    GLU      N   1250    -0.5163      14.01
  1251          H     78    GLU      H   1251     0.2936      1.008
  1252         CT     78    GLU     CA   1252     0.0397      12.01
  1253         H1     78    GLU     HA   1253     0.1105      1.008
  1254         CT     78    GLU     CB   1254      0.056      12.01
  1255         HC     78    GLU    HB1   1255    -0.0173      1.008
  1256         HC     78    GLU    HB2   1256    -0.0173      1.008
  1257         CT     78    GLU     CG   1257     0.0136      12.01
  1258         HC     78    GLU    HG1   1258    -0.0425      1.008
  1259         HC     78    GLU    HG2   1259    -0.0425      1.008
  1260          C     78    GLU     CD   1260     0.8054      12.01
  1261         O2     78    GLU    OE1   1261    -0.8188         16
  1262         O2     78    GLU    OE2   1262    -0.8188         16
  1263          C     78    GLU      C   1263     0.5366      12.01
  1264          O     78    GLU      O   1264    -0.5819         16   ; qtot 1
; residue  79 SER rtp SER  q  0.0
  1265          N     79    SER      N   1265    -0.4157      14.01
  1266          H     79    SER      H   1266     0.2719      1.008
  1267         CT     79    SER     CA   1267    -0.0249      12.01
  1268         H1     79    SER     HA   1268     0.0843      1.008
  1269         CT     79    SER     CB   1269     0.2117      12.01
  1270         H1     79    SER    HB1   1270     0.0352      1.008
  1271         H1     79    SER    HB2   1271     0.0352      1.008
  1272         OH     79    SER     OG   1272    -0.6546         16
  1273         HO     79    SER     HG   1273     0.4275      1.008
  1274          C     79    SER      C   1274     0.5973      12.01
  1275          O     79    SER      O   1275    -0.5679         16   ; qtot 1
; residue  80 TRP rtp TRP  q  0.0
  1276          N     80    TRP      N   1276    -0.4157      14.01
  1277          H     80    TRP      H   1277     0.2719      1.008
  1278         CT     80    TRP     CA   1278    -0.0275      12.01
  1279         H1     80    TRP     HA   1279     0.1123      1.008
  1280         CT     80    TRP     CB   1280     -0.005      12.01
  1281         HC     80    TRP    HB1   1281     0.0339      1.008
  1282         HC     80    TRP    HB2   1282     0.0339      1.008
  1283         C*     80    TRP     CG   1283    -0.1415      12.01
  1284         CW     80    TRP    CD1   1284    -0.1638      12.01
  1285         H4     80    TRP    HD1   1285     0.2062      1.008
  1286         NA     80    TRP    NE1   1286    -0.3418      14.01
  1287          H     80    TRP    HE1   1287     0.3412      1.008
  1288         CN     80    TRP    CE2   1288      0.138      12.01
  1289         CA     80    TRP    CZ2   1289    -0.2601      12.01
  1290         HA     80    TRP    HZ2   1290     0.1572      1.008
  1291         CA     80    TRP    CH2   1291    -0.1134      12.01
  1292         HA     80    TRP    HH2   1292     0.1417      1.008
  1293         CA     80    TRP    CZ3   1293    -0.1972      12.01
  1294         HA     80    TRP    HZ3   1294     0.1447      1.008
  1295         CA     80    TRP    CE3   1295    -0.2387      12.01
  1296         HA     80    TRP    HE3   1296       0.17      1.008
  1297         CB     80    TRP    CD2   1297     0.1243      12.01
  1298          C     80    TRP      C   1298     0.5973      12.01
  1299          O     80    TRP      O   1299    -0.5679         16   ; qtot 1
; residue  81 LYS rtp LYS  q +1.0
  1300          N     81    LYS      N   1300    -0.3479      14.01
  1301          H     81    LYS      H   1301     0.2747      1.008
  1302         CT     81    LYS     CA   1302      -0.24      12.01
  1303         H1     81    LYS     HA   1303     0.1426      1.008
  1304         CT     81    LYS     CB   1304    -0.0094      12.01
  1305         HC     81    LYS    HB1   1305     0.0362      1.008
  1306         HC     81    LYS    HB2   1306     0.0362      1.008
  1307         CT     81    LYS     CG   1307     0.0187      12.01
  1308         HC     81    LYS    HG1   1308     0.0103      1.008
  1309         HC     81    LYS    HG2   1309     0.0103      1.008
  1310         CT     81    LYS     CD   1310    -0.0479      12.01
  1311         HC     81    LYS    HD1   1311     0.0621      1.008
  1312         HC     81    LYS    HD2   1312     0.0621      1.008
  1313         CT     81    LYS     CE   1313    -0.0143      12.01
  1314         HP     81    LYS    HE1   1314     0.1135      1.008
  1315         HP     81    LYS    HE2   1315     0.1135      1.008
  1316         N3     81    LYS     NZ   1316    -0.3854      14.01
  1317          H     81    LYS    HZ1   1317       0.34      1.008
  1318          H     81    LYS    HZ2   1318       0.34      1.008
  1319          H     81    LYS    HZ3   1319       0.34      1.008
  1320          C     81    LYS      C   1320     0.7341      12.01
  1321          O     81    LYS      O   1321    -0.5894         16   ; qtot 2
; residue  82 GLN rtp GLN  q  0.0
  1322          N     82    GLN      N   1322    -0.4157      14.01
  1323          H     82    GLN      H   1323     0.2719      1.008
  1324         CT     82    GLN     CA   1324    -0.0031      12.01
  1325         H1     82    GLN     HA   1325      0.085      1.008
  1326         CT     82    GLN     CB   1326    -0.0036      12.01
  1327         HC     82    GLN    HB1   1327     0.0171      1.008
  1328         HC     82    GLN    HB2   1328     0.0171      1.008
  1329         CT     82    GLN     CG   1329    -0.0645      12.01
  1330         HC     82    GLN    HG1   1330     0.0352      1.008
  1331         HC     82    GLN    HG2   1331     0.0352      1.008
  1332          C     82    GLN     CD   1332     0.6951      12.01
  1333          O     82    GLN    OE1   1333    -0.6086         16
  1334          N     82    GLN    NE2   1334    -0.9407      14.01
  1335          H     82    GLN   HE21   1335     0.4251      1.008
  1336          H     82    GLN   HE22   1336     0.4251      1.008
  1337          C     82    GLN      C   1337     0.5973      12.01
  1338          O     82    GLN      O   1338    -0.5679         16   ; qtot 2
; residue  83 LEU rtp LEU  q  0.0
  1339          N     83    LEU      N   1339    -0.4157      14.01
  1340          H     83    LEU      H   1340     0.2719      1.008
  1341         CT     83    LEU     CA   1341    -0.0518      12.01
  1342         H1     83    LEU     HA   1342     0.0922      1.008
  1343         CT     83    LEU     CB   1343    -0.1102      12.01
  1344         HC     83    LEU    HB1   1344     0.0457      1.008
  1345         HC     83    LEU    HB2   1345     0.0457      1.008
  1346         CT     83    LEU     CG   1346     0.3531      12.01
  1347         HC     83    LEU     HG   1347    -0.0361      1.008
  1348         CT     83    LEU    CD1   1348    -0.4121      12.01
  1349         HC     83    LEU   HD11   1349        0.1      1.008
  1350         HC     83    LEU   HD12   1350        0.1      1.008
  1351         HC     83    LEU   HD13   1351        0.1      1.008
  1352         CT     83    LEU    CD2   1352    -0.4121      12.01
  1353         HC     83    LEU   HD21   1353        0.1      1.008
  1354         HC     83    LEU   HD22   1354        0.1      1.008
  1355         HC     83    LEU   HD23   1355        0.1      1.008
  1356          C     83    LEU      C   1356     0.5973      12.01
  1357          O     83    LEU      O   1357    -0.5679         16   ; qtot 2
; residue  84 THR rtp THR  q  0.0
  1358          N     84    THR      N   1358    -0.4157      14.01
  1359          H     84    THR      H   1359     0.2719      1.008
  1360         CT     84    THR     CA   1360    -0.0389      12.01
  1361         H1     84    THR     HA   1361     0.1007      1.008
  1362         CT     84    THR     CB   1362     0.3654      12.01
  1363         H1     84    THR     HB   1363     0.0043      1.008
  1364         CT     84    THR    CG2   1364    -0.2438      12.01
  1365         HC     84    THR   HG21   1365     0.0642      1.008
  1366         HC     84    THR   HG22   1366     0.0642      1.008
  1367         HC     84    THR   HG23   1367     0.0642      1.008
  1368         OH     84    THR    OG1   1368    -0.6761         16
  1369         HO     84    THR    HG1   1369     0.4102      1.008
  1370          C     84    THR      C   1370     0.5973      12.01
  1371          O     84    THR      O   1371    -0.5679         16   ; qtot 2
; residue  85 GLY rtp GLY  q  0.0
  1372          N     85    GLY      N   1372    -0.4157      14.01
  1373          H     85    GLY      H   1373     0.2719      1.008
  1374         CT     85    GLY     CA   1374    -0.0252      12.01
  1375         H1     85    GLY    HA1   1375     0.0698      1.008
  1376         H1     85    GLY    HA2   1376     0.0698      1.008
  1377          C     85    GLY      C   1377     0.5973      12.01
  1378          O     85    GLY      O   1378    -0.5679         16   ; qtot 2
; residue  86 LYS rtp LYS  q +1.0
  1379          N     86    LYS      N   1379    -0.3479      14.01
  1380          H     86    LYS      H   1380     0.2747      1.008
  1381         CT     86    LYS     CA   1381      -0.24      12.01
  1382         H1     86    LYS     HA   1382     0.1426      1.008
  1383         CT     86    LYS     CB   1383    -0.0094      12.01
  1384         HC     86    LYS    HB1   1384     0.0362      1.008
  1385         HC     86    LYS    HB2   1385     0.0362      1.008
  1386         CT     86    LYS     CG   1386     0.0187      12.01
  1387         HC     86    LYS    HG1   1387     0.0103      1.008
  1388         HC     86    LYS    HG2   1388     0.0103      1.008
  1389         CT     86    LYS     CD   1389    -0.0479      12.01
  1390         HC     86    LYS    HD1   1390     0.0621      1.008
  1391         HC     86    LYS    HD2   1391     0.0621      1.008
  1392         CT     86    LYS     CE   1392    -0.0143      12.01
  1393         HP     86    LYS    HE1   1393     0.1135      1.008
  1394         HP     86    LYS    HE2   1394     0.1135      1.008
  1395         N3     86    LYS     NZ   1395    -0.3854      14.01
  1396          H     86    LYS    HZ1   1396       0.34      1.008
  1397          H     86    LYS    HZ2   1397       0.34      1.008
  1398          H     86    LYS    HZ3   1398       0.34      1.008
  1399          C     86    LYS      C   1399     0.7341      12.01
  1400          O     86    LYS      O   1400    -0.5894         16   ; qtot 3
; residue  87 PHE rtp PHE  q  0.0
  1401          N     87    PHE      N   1401    -0.4157      14.01
  1402          H     87    PHE      H   1402     0.2719      1.008
  1403         CT     87    PHE     CA   1403    -0.0024      12.01
  1404         H1     87    PHE     HA   1404     0.0978      1.008
  1405         CT     87    PHE     CB   1405    -0.0343      12.01
  1406         HC     87    PHE    HB1   1406     0.0295      1.008
  1407         HC     87    PHE    HB2   1407     0.0295      1.008
  1408         CA     87    PHE     CG   1408     0.0118      12.01
  1409         CA     87    PHE    CD1   1409    -0.1256      12.01
  1410         HA     87    PHE    HD1   1410      0.133      1.008
  1411         CA     87    PHE    CE1   1411    -0.1704      12.01
  1412         HA     87    PHE    HE1   1412      0.143      1.008
  1413         CA     87    PHE     CZ   1413    -0.1072      12.01
  1414         HA     87    PHE     HZ   1414     0.1297      1.008
  1415         CA     87    PHE    CE2   1415    -0.1704      12.01
  1416         HA     87    PHE    HE2   1416      0.143      1.008
  1417         CA     87    PHE    CD2   1417    -0.1256      12.01
  1418         HA     87    PHE    HD2   1418      0.133      1.008
  1419          C     87    PHE      C   1419     0.5973      12.01
  1420          O     87    PHE      O   1420    -0.5679         16   ; qtot 3
; residue  88 ASP rtp ASP  q -1.0
  1421          N     88    ASP      N   1421    -0.5163      14.01
  1422          H     88    ASP      H   1422     0.2936      1.008
  1423         CT     88    ASP     CA   1423     0.0381      12.01
  1424         H1     88    ASP     HA   1424      0.088      1.008
  1425         CT     88    ASP     CB   1425    -0.0303      12.01
  1426         HC     88    ASP    HB1   1426    -0.0122      1.008
  1427         HC     88    ASP    HB2   1427    -0.0122      1.008
  1428          C     88    ASP     CG   1428     0.7994      12.01
  1429         O2     88    ASP    OD1   1429    -0.8014         16
  1430         O2     88    ASP    OD2   1430    -0.8014         16
  1431          C     88    ASP      C   1431     0.5366      12.01
  1432          O     88    ASP      O   1432    -0.5819         16   ; qtot 2
; residue  89 PRO rtp PRO  q  0.0
  1433          N     89    PRO      N   1433    -0.2548      14.01
  1434         CT     89    PRO     CD   1434     0.0192      12.01
  1435         H1     89    PRO    HD1   1435     0.0391      1.008
  1436         H1     89    PRO    HD2   1436     0.0391      1.008
  1437         CT     89    PRO     CG   1437     0.0189      12.01
  1438         HC     89    PRO    HG1   1438     0.0213      1.008
  1439         HC     89    PRO    HG2   1439     0.0213      1.008
  1440         CT     89    PRO     CB   1440     -0.007      12.01
  1441         HC     89    PRO    HB1   1441     0.0253      1.008
  1442         HC     89    PRO    HB2   1442     0.0253      1.008
  1443         CT     89    PRO     CA   1443    -0.0266      12.01
  1444         H1     89    PRO     HA   1444     0.0641      1.008
  1445          C     89    PRO      C   1445     0.5896      12.01
  1446          O     89    PRO      O   1446    -0.5748         16   ; qtot 2
; residue  90 GLU rtp GLU  q -1.0
  1447          N     90    GLU      N   1447    -0.5163      14.01
  1448          H     90    GLU      H   1448     0.2936      1.008
  1449         CT     90    GLU     CA   1449     0.0397      12.01
  1450         H1     90    GLU     HA   1450     0.1105      1.008
  1451         CT     90    GLU     CB   1451      0.056      12.01
  1452         HC     90    GLU    HB1   1452    -0.0173      1.008
  1453         HC     90    GLU    HB2   1453    -0.0173      1.008
  1454         CT     90    GLU     CG   1454     0.0136      12.01
  1455         HC     90    GLU    HG1   1455    -0.0425      1.008
  1456         HC     90    GLU    HG2   1456    -0.0425      1.008
  1457          C     90    GLU     CD   1457     0.8054      12.01
  1458         O2     90    GLU    OE1   1458    -0.8188         16
  1459         O2     90    GLU    OE2   1459    -0.8188         16
  1460          C     90    GLU      C   1460     0.5366      12.01
  1461          O     90    GLU      O   1461    -0.5819         16   ; qtot 1
; residue  91 ASP rtp ASP  q -1.0
  1462          N     91    ASP      N   1462    -0.5163      14.01
  1463          H     91    ASP      H   1463     0.2936      1.008
  1464         CT     91    ASP     CA   1464     0.0381      12.01
  1465         H1     91    ASP     HA   1465      0.088      1.008
  1466         CT     91    ASP     CB   1466    -0.0303      12.01
  1467         HC     91    ASP    HB1   1467    -0.0122      1.008
  1468         HC     91    ASP    HB2   1468    -0.0122      1.008
  1469          C     91    ASP     CG   1469     0.7994      12.01
  1470         O2     91    ASP    OD1   1470    -0.8014         16
  1471         O2     91    ASP    OD2   1471    -0.8014         16
  1472          C     91    ASP      C   1472     0.5366      12.01
  1473          O     91    ASP      O   1473    -0.5819         16   ; qtot 0
; residue  92 LYS rtp LYS  q +1.0
  1474          N     92    LYS      N   1474    -0.3479      14.01
  1475          H     92    LYS      H   1475     0.2747      1.008
  1476         CT     92    LYS     CA   1476      -0.24      12.01
  1477         H1     92    LYS     HA   1477     0.1426      1.008
  1478         CT     92    LYS     CB   1478    -0.0094      12.01
  1479         HC     92    LYS    HB1   1479     0.0362      1.008
  1480         HC     92    LYS    HB2   1480     0.0362      1.008
  1481         CT     92    LYS     CG   1481     0.0187      12.01
  1482         HC     92    LYS    HG1   1482     0.0103      1.008
  1483         HC     92    LYS    HG2   1483     0.0103      1.008
  1484         CT     92    LYS     CD   1484    -0.0479      12.01
  1485         HC     92    LYS    HD1   1485     0.0621      1.008
  1486         HC     92    LYS    HD2   1486     0.0621      1.008
  1487         CT     92    LYS     CE   1487    -0.0143      12.01
  1488         HP     92    LYS    HE1   1488     0.1135      1.008
  1489         HP     92    LYS    HE2   1489     0.1135      1.008
  1490         N3     92    LYS     NZ   1490    -0.3854      14.01
  1491          H     92    LYS    HZ1   1491       0.34      1.008
  1492          H     92    LYS    HZ2   1492       0.34      1.008
  1493          H     92    LYS    HZ3   1493       0.34      1.008
  1494          C     92    LYS      C   1494     0.7341      12.01
  1495          O     92    LYS      O   1495    -0.5894         16   ; qtot 1
; residue  93 HIS rtp HIE  q  0.0
  1496          N     93    HIS      N   1496    -0.4157      14.01
  1497          H     93    HIS      H   1497     0.2719      1.008
  1498         CT     93    HIS     CA   1498    -0.0581      12.01
  1499         H1     93    HIS     HA   1499      0.136      1.008
  1500         CT     93    HIS     CB   1500    -0.0074      12.01
  1501         HC     93    HIS    HB1   1501     0.0367      1.008
  1502         HC     93    HIS    HB2   1502     0.0367      1.008
  1503         CC     93    HIS     CG   1503     0.1868      12.01
  1504         NB     93    HIS    ND1   1504    -0.5432      14.01
  1505         CR     93    HIS    CE1   1505     0.1635      12.01
  1506         H5     93    HIS    HE1   1506     0.1435      1.008
  1507         NA     93    HIS    NE2   1507    -0.2795      14.01
  1508          H     93    HIS    HE2   1508     0.3339      1.008
  1509         CW     93    HIS    CD2   1509    -0.2207      12.01
  1510         H4     93    HIS    HD2   1510     0.1862      1.008
  1511          C     93    HIS      C   1511     0.5973      12.01
  1512          O     93    HIS      O   1512    -0.5679         16   ; qtot 1
; residue  94 LYS rtp LYS  q +1.0
  1513          N     94    LYS      N   1513    -0.3479      14.01
  1514          H     94    LYS      H   1514     0.2747      1.008
  1515         CT     94    LYS     CA   1515      -0.24      12.01
  1516         H1     94    LYS     HA   1516     0.1426      1.008
  1517         CT     94    LYS     CB   1517    -0.0094      12.01
  1518         HC     94    LYS    HB1   1518     0.0362      1.008
  1519         HC     94    LYS    HB2   1519     0.0362      1.008
  1520         CT     94    LYS     CG   1520     0.0187      12.01
  1521         HC     94    LYS    HG1   1521     0.0103      1.008
  1522         HC     94    LYS    HG2   1522     0.0103      1.008
  1523         CT     94    LYS     CD   1523    -0.0479      12.01
  1524         HC     94    LYS    HD1   1524     0.0621      1.008
  1525         HC     94    LYS    HD2   1525     0.0621      1.008
  1526         CT     94    LYS     CE   1526    -0.0143      12.01
  1527         HP     94    LYS    HE1   1527     0.1135      1.008
  1528         HP     94    LYS    HE2   1528     0.1135      1.008
  1529         N3     94    LYS     NZ   1529    -0.3854      14.01
  1530          H     94    LYS    HZ1   1530       0.34      1.008
  1531          H     94    LYS    HZ2   1531       0.34      1.008
  1532          H     94    LYS    HZ3   1532       0.34      1.008
  1533          C     94    LYS      C   1533     0.7341      12.01
  1534          O     94    LYS      O   1534    -0.5894         16   ; qtot 2
; residue  95 ASP rtp ASP  q -1.0
  1535          N     95    ASP      N   1535    -0.5163      14.01
  1536          H     95    ASP      H   1536     0.2936      1.008
  1537         CT     95    ASP     CA   1537     0.0381      12.01
  1538         H1     95    ASP     HA   1538      0.088      1.008
  1539         CT     95    ASP     CB   1539    -0.0303      12.01
  1540         HC     95    ASP    HB1   1540    -0.0122      1.008
  1541         HC     95    ASP    HB2   1541    -0.0122      1.008
  1542          C     95    ASP     CG   1542     0.7994      12.01
  1543         O2     95    ASP    OD1   1543    -0.8014         16
  1544         O2     95    ASP    OD2   1544    -0.8014         16
  1545          C     95    ASP      C   1545     0.5366      12.01
  1546          O     95    ASP      O   1546    -0.5819         16   ; qtot 1
; residue  96 ASP rtp ASP  q -1.0
  1547          N     96    ASP      N   1547    -0.5163      14.01
  1548          H     96    ASP      H   1548     0.2936      1.008
  1549         CT     96    ASP     CA   1549     0.0381      12.01
  1550         H1     96    ASP     HA   1550      0.088      1.008
  1551         CT     96    ASP     CB   1551    -0.0303      12.01
  1552         HC     96    ASP    HB1   1552    -0.0122      1.008
  1553         HC     96    ASP    HB2   1553    -0.0122      1.008
  1554          C     96    ASP     CG   1554     0.7994      12.01
  1555         O2     96    ASP    OD1   1555    -0.8014         16
  1556         O2     96    ASP    OD2   1556    -0.8014         16
  1557          C     96    ASP      C   1557     0.5366      12.01
  1558          O     96    ASP      O   1558    -0.5819         16   ; qtot 0
; residue  97 PHE rtp PHE  q  0.0
  1559          N     97    PHE      N   1559    -0.4157      14.01
  1560          H     97    PHE      H   1560     0.2719      1.008
  1561         CT     97    PHE     CA   1561    -0.0024      12.01
  1562         H1     97    PHE     HA   1562     0.0978      1.008
  1563         CT     97    PHE     CB   1563    -0.0343      12.01
  1564         HC     97    PHE    HB1   1564     0.0295      1.008
  1565         HC     97    PHE    HB2   1565     0.0295      1.008
  1566         CA     97    PHE     CG   1566     0.0118      12.01
  1567         CA     97    PHE    CD1   1567    -0.1256      12.01
  1568         HA     97    PHE    HD1   1568      0.133      1.008
  1569         CA     97    PHE    CE1   1569    -0.1704      12.01
  1570         HA     97    PHE    HE1   1570      0.143      1.008
  1571         CA     97    PHE     CZ   1571    -0.1072      12.01
  1572         HA     97    PHE     HZ   1572     0.1297      1.008
  1573         CA     97    PHE    CE2   1573    -0.1704      12.01
  1574         HA     97    PHE    HE2   1574      0.143      1.008
  1575         CA     97    PHE    CD2   1575    -0.1256      12.01
  1576         HA     97    PHE    HD2   1576      0.133      1.008
  1577          C     97    PHE      C   1577     0.5973      12.01
  1578          O     97    PHE      O   1578    -0.5679         16   ; qtot 0
; residue  98 ASP rtp ASP  q -1.0
  1579          N     98    ASP      N   1579    -0.5163      14.01
  1580          H     98    ASP      H   1580     0.2936      1.008
  1581         CT     98    ASP     CA   1581     0.0381      12.01
  1582         H1     98    ASP     HA   1582      0.088      1.008
  1583         CT     98    ASP     CB   1583    -0.0303      12.01
  1584         HC     98    ASP    HB1   1584    -0.0122      1.008
  1585         HC     98    ASP    HB2   1585    -0.0122      1.008
  1586          C     98    ASP     CG   1586     0.7994      12.01
  1587         O2     98    ASP    OD1   1587    -0.8014         16
  1588         O2     98    ASP    OD2   1588    -0.8014         16
  1589          C     98    ASP      C   1589     0.5366      12.01
  1590          O     98    ASP      O   1590    -0.5819         16   ; qtot -1
; residue  99 LYS rtp LYS  q +1.0
  1591          N     99    LYS      N   1591    -0.3479      14.01
  1592          H     99    LYS      H   1592     0.2747      1.008
  1593         CT     99    LYS     CA   1593      -0.24      12.01
  1594         H1     99    LYS     HA   1594     0.1426      1.008
  1595         CT     99    LYS     CB   1595    -0.0094      12.01
  1596         HC     99    LYS    HB1   1596     0.0362      1.008
  1597         HC     99    LYS    HB2   1597     0.0362      1.008
  1598         CT     99    LYS     CG   1598     0.0187      12.01
  1599         HC     99    LYS    HG1   1599     0.0103      1.008
  1600         HC     99    LYS    HG2   1600     0.0103      1.008
  1601         CT     99    LYS     CD   1601    -0.0479      12.01
  1602         HC     99    LYS    HD1   1602     0.0621      1.008
  1603         HC     99    LYS    HD2   1603     0.0621      1.008
  1604         CT     99    LYS     CE   1604    -0.0143      12.01
  1605         HP     99    LYS    HE1   1605     0.1135      1.008
  1606         HP     99    LYS    HE2   1606     0.1135      1.008
  1607         N3     99    LYS     NZ   1607    -0.3854      14.01
  1608          H     99    LYS    HZ1   1608       0.34      1.008
  1609          H     99    LYS    HZ2   1609       0.34      1.008
  1610          H     99    LYS    HZ3   1610       0.34      1.008
  1611          C     99    LYS      C   1611     0.7341      12.01
  1612          O     99    LYS      O   1612    -0.5894         16   ; qtot 0
; residue 100 PHE rtp PHE  q  0.0
  1613          N    100    PHE      N   1613    -0.4157      14.01
  1614          H    100    PHE      H   1614     0.2719      1.008
  1615         CT    100    PHE     CA   1615    -0.0024      12.01
  1616         H1    100    PHE     HA   1616     0.0978      1.008
  1617         CT    100    PHE     CB   1617    -0.0343      12.01
  1618         HC    100    PHE    HB1   1618     0.0295      1.008
  1619         HC    100    PHE    HB2   1619     0.0295      1.008
  1620         CA    100    PHE     CG   1620     0.0118      12.01
  1621         CA    100    PHE    CD1   1621    -0.1256      12.01
  1622         HA    100    PHE    HD1   1622      0.133      1.008
  1623         CA    100    PHE    CE1   1623    -0.1704      12.01
  1624         HA    100    PHE    HE1   1624      0.143      1.008
  1625         CA    100    PHE     CZ   1625    -0.1072      12.01
  1626         HA    100    PHE     HZ   1626     0.1297      1.008
  1627         CA    100    PHE    CE2   1627    -0.1704      12.01
  1628         HA    100    PHE    HE2   1628      0.143      1.008
  1629         CA    100    PHE    CD2   1629    -0.1256      12.01
  1630         HA    100    PHE    HD2   1630      0.133      1.008
  1631          C    100    PHE      C   1631     0.5973      12.01
  1632          O    100    PHE      O   1632    -0.5679         16   ; qtot 0
; residue 101 LEU rtp LEU  q  0.0
  1633          N    101    LEU      N   1633    -0.4157      14.01
  1634          H    101    LEU      H   1634     0.2719      1.008
  1635         CT    101    LEU     CA   1635    -0.0518      12.01
  1636         H1    101    LEU     HA   1636     0.0922      1.008
  1637         CT    101    LEU     CB   1637    -0.1102      12.01
  1638         HC    101    LEU    HB1   1638     0.0457      1.008
  1639         HC    101    LEU    HB2   1639     0.0457      1.008
  1640         CT    101    LEU     CG   1640     0.3531      12.01
  1641         HC    101    LEU     HG   1641    -0.0361      1.008
  1642         CT    101    LEU    CD1   1642    -0.4121      12.01
  1643         HC    101    LEU   HD11   1643        0.1      1.008
  1644         HC    101    LEU   HD12   1644        0.1      1.008
  1645         HC    101    LEU   HD13   1645        0.1      1.008
  1646         CT    101    LEU    CD2   1646    -0.4121      12.01
  1647         HC    101    LEU   HD21   1647        0.1      1.008
  1648         HC    101    LEU   HD22   1648        0.1      1.008
  1649         HC    101    LEU   HD23   1649        0.1      1.008
  1650          C    101    LEU      C   1650     0.5973      12.01
  1651          O    101    LEU      O   1651    -0.5679         16   ; qtot 0
; residue 102 ALA rtp ALA  q  0.0
  1652          N    102    ALA      N   1652    -0.4157      14.01
  1653          H    102    ALA      H   1653     0.2719      1.008
  1654         CT    102    ALA     CA   1654     0.0337      12.01
  1655         H1    102    ALA     HA   1655     0.0823      1.008
  1656         CT    102    ALA     CB   1656    -0.1825      12.01
  1657         HC    102    ALA    HB1   1657     0.0603      1.008
  1658         HC    102    ALA    HB2   1658     0.0603      1.008
  1659         HC    102    ALA    HB3   1659     0.0603      1.008
  1660          C    102    ALA      C   1660     0.5973      12.01
  1661          O    102    ALA      O   1661    -0.5679         16   ; qtot 0
; residue 103 GLU rtp GLU  q -1.0
  1662          N    103    GLU      N   1662    -0.5163      14.01
  1663          H    103    GLU      H   1663     0.2936      1.008
  1664         CT    103    GLU     CA   1664     0.0397      12.01
  1665         H1    103    GLU     HA   1665     0.1105      1.008
  1666         CT    103    GLU     CB   1666      0.056      12.01
  1667         HC    103    GLU    HB1   1667    -0.0173      1.008
  1668         HC    103    GLU    HB2   1668    -0.0173      1.008
  1669         CT    103    GLU     CG   1669     0.0136      12.01
  1670         HC    103    GLU    HG1   1670    -0.0425      1.008
  1671         HC    103    GLU    HG2   1671    -0.0425      1.008
  1672          C    103    GLU     CD   1672     0.8054      12.01
  1673         O2    103    GLU    OE1   1673    -0.8188         16
  1674         O2    103    GLU    OE2   1674    -0.8188         16
  1675          C    103    GLU      C   1675     0.5366      12.01
  1676          O    103    GLU      O   1676    -0.5819         16   ; qtot -1
; residue 104 ASN rtp ASN  q  0.0
  1677          N    104    ASN      N   1677    -0.4157      14.01
  1678          H    104    ASN      H   1678     0.2719      1.008
  1679         CT    104    ASN     CA   1679     0.0143      12.01
  1680         H1    104    ASN     HA   1680     0.1048      1.008
  1681         CT    104    ASN     CB   1681    -0.2041      12.01
  1682         HC    104    ASN    HB1   1682     0.0797      1.008
  1683         HC    104    ASN    HB2   1683     0.0797      1.008
  1684          C    104    ASN     CG   1684      0.713      12.01
  1685          O    104    ASN    OD1   1685    -0.5931         16
  1686          N    104    ASN    ND2   1686    -0.9191      14.01
  1687          H    104    ASN   HD21   1687     0.4196      1.008
  1688          H    104    ASN   HD22   1688     0.4196      1.008
  1689          C    104    ASN      C   1689     0.5973      12.01
  1690          O    104    ASN      O   1690    -0.5679         16   ; qtot -1
; residue 105 ARG rtp CARG q  0.0
  1691          N    105    ARG      N   1691    -0.3481      14.01
  1692          H    105    ARG      H   1692     0.2764      1.008
  1693         CT    105    ARG     CA   1693    -0.3068      12.01
  1694         H1    105    ARG     HA   1694     0.1447      1.008
  1695         CT    105    ARG     CB   1695    -0.0374      12.01
  1696         HC    105    ARG    HB1   1696     0.0371      1.008
  1697         HC    105    ARG    HB2   1697     0.0371      1.008
  1698         CT    105    ARG     CG   1698     0.0744      12.01
  1699         HC    105    ARG    HG1   1699     0.0185      1.008
  1700         HC    105    ARG    HG2   1700     0.0185      1.008
  1701         CT    105    ARG     CD   1701     0.1114      12.01
  1702         H1    105    ARG    HD1   1702     0.0468      1.008
  1703         H1    105    ARG    HD2   1703     0.0468      1.008
  1704         N2    105    ARG     NE   1704    -0.5564      14.01
  1705          H    105    ARG     HE   1705     0.3479      1.008
  1706         CA    105    ARG     CZ   1706     0.8368      12.01
  1707         N2    105    ARG    NH1   1707    -0.8737      14.01
  1708          H    105    ARG   HH11   1708     0.4493      1.008
  1709          H    105    ARG   HH12   1709     0.4493      1.008
  1710         N2    105    ARG    NH2   1710    -0.8737      14.01
  1711          H    105    ARG   HH21   1711     0.4493      1.008
  1712          H    105    ARG   HH22   1712     0.4493      1.008
  1713          C    105    ARG      C   1713     0.8557      12.01
  1714         O2    105    ARG    OC1   1714    -0.8266         16
  1715         O2    105    ARG    OC2   1715    -0.8266         16   ; qtot -1

[ bonds ]
;  ai    aj funct            c0            c1            c2            c3
    1     2     1 
    1     3     1 
    1     4     1 
    1     5     1 
    5     6     1 
    5     7     1 
    5    13     1 
    7     8     1 
    7     9     1 
    7    10     1 
   10    11     1 
   10    12     1 
   13    14     1 
   13    15     1 
   15    16     1 
   15    17     1 
   17    18     1 
   17    19     1 
   17    33     1 
   19    20     1 
   19    21     1 
   19    22     1 
   22    23     1 
   22    31     1 
   23    24     1 
   23    25     1 
   25    26     1 
   25    27     1 
   27    28     1 
   27    29     1 
   29    30     1 
   29    31     1 
   31    32     1 
   33    34     1 
   33    35     1 
   35    36     1 
   35    37     1 
   37    38     1 
   37    39     1 
   37    54     1 
   39    40     1 
   39    41     1 
   39    42     1 
   42    43     1 
   42    52     1 
   43    44     1 
   43    45     1 
   45    46     1 
   45    47     1 
   47    48     1 
   47    50     1 
   48    49     1 
   50    51     1 
   50    52     1 
   52    53     1 
   54    55     1 
   54    56     1 
   56    57     1 
   56    58     1 
   58    59     1 
   58    60     1 
   58    65     1 
   60    61     1 
   60    62     1 
   60    63     1 
   63    64     1 
   65    66     1 
   65    67     1 
   67    68     1 
   67    69     1 
   69    70     1 
   69    71     1 
   69    76     1 
   71    72     1 
   71    73     1 
   71    74     1 
   74    75     1 
   76    77     1 
   76    78     1 
   78    79     1 
   78    80     1 
   80    81     1 
   80    82     1 
   80    98     1 
   82    83     1 
   82    84     1 
   82    85     1 
   85    86     1 
   85    87     1 
   85    88     1 
   88    89     1 
   88    90     1 
   88    91     1 
   91    92     1 
   91    93     1 
   91    94     1 
   94    95     1 
   94    96     1 
   94    97     1 
   98    99     1 
   98   100     1 
  100   101     1 
  100   102     1 
  102   103     1 
  102   104     1 
  102   119     1 
  104   105     1 
  104   106     1 
  104   107     1 
  107   108     1 
  107   117     1 
  108   109     1 
  108   110     1 
  110   111     1 
  110   112     1 
  112   113     1 
  112   115     1 
  113   114     1 
  115   116     1 
  115   117     1 
  117   118     1 
  119   120     1 
  119   121     1 
  121   122     1 
  121   123     1 
  123   124     1 
  123   125     1 
  123   131     1 
  125   126     1 
  125   127     1 
  125   128     1 
  128   129     1 
  128   130     1 
  131   132     1 
  131   133     1 
  133   134     1 
  133   135     1 
  135   136     1 
  135   137     1 
  135   143     1 
  137   138     1 
  137   139     1 
  137   140     1 
  140   141     1 
  140   142     1 
  143   144     1 
  143   145     1 
  145   146     1 
  145   147     1 
  147   148     1 
  147   149     1 
  147   163     1 
  149   150     1 
  149   151     1 
  149   152     1 
  152   153     1 
  152   161     1 
  153   154     1 
  153   155     1 
  155   156     1 
  155   157     1 
  157   158     1 
  157   159     1 
  159   160     1 
  159   161     1 
  161   162     1 
  163   164     1 
  163   165     1 
  165   166     1 
  165   167     1 
  167   168     1 
  167   169     1 
  167   175     1 
  169   170     1 
  169   171     1 
  169   172     1 
  172   173     1 
  172   174     1 
  175   176     1 
  175   177     1 
  177   178     1 
  177   179     1 
  179   180     1 
  179   181     1 
  179   194     1 
  181   182     1 
  181   183     1 
  181   187     1 
  183   184     1 
  183   185     1 
  183   186     1 
  187   188     1 
  187   189     1 
  187   190     1 
  190   191     1 
  190   192     1 
  190   193     1 
  194   195     1 
  194   196     1 
  196   197     1 
  196   198     1 
  198   199     1 
  198   200     1 
  198   211     1 
  200   201     1 
  200   202     1 
  200   203     1 
  203   204     1 
  203   205     1 
  203   206     1 
  206   207     1 
  206   208     1 
  208   209     1 
  208   210     1 
  211   212     1 
  211   213     1 
  213   214     1 
  213   223     1 
  214   215     1 
  214   216     1 
  214   217     1 
  217   218     1 
  217   219     1 
  217   220     1 
  220   221     1 
  220   222     1 
  220   223     1 
  223   224     1 
  223   225     1 
  225   226     1 
  225   227     1 
  227   228     1 
  227   229     1 
  229   230     1 
  229   231     1 
  229   244     1 
  231   232     1 
  231   233     1 
  231   234     1 
  234   235     1 
  234   236     1 
  234   240     1 
  236   237     1 
  236   238     1 
  236   239     1 
  240   241     1 
  240   242     1 
  240   243     1 
  244   245     1 
  244   246     1 
  246   247     1 
  246   248     1 
  248   249     1 
  248   250     1 
  248   263     1 
  250   251     1 
  250   252     1 
  250   253     1 
  253   254     1 
  253   255     1 
  253   259     1 
  255   256     1 
  255   257     1 
  255   258     1 
  259   260     1 
  259   261     1 
  259   262     1 
  263   264     1 
  263   265     1 
  265   266     1 
  265   267     1 
  267   268     1 
  267   269     1 
  267   273     1 
  269   270     1 
  269   271     1 
  269   272     1 
  273   274     1 
  273   275     1 
  275   276     1 
  275   277     1 
  277   278     1 
  277   279     1 
  277   287     1 
  279   280     1 
  279   281     1 
  279   282     1 
  282   283     1 
  282   284     1 
  284   285     1 
  284   286     1 
  287   288     1 
  287   289     1 
  289   290     1 
  289   291     1 
  291   292     1 
  291   293     1 
  291   299     1 
  293   294     1 
  293   295     1 
  293   296     1 
  296   297     1 
  296   298     1 
  299   300     1 
  299   301     1 
  301   302     1 
  301   303     1 
  303   304     1 
  303   305     1 
  303   323     1 
  305   306     1 
  305   307     1 
  305   308     1 
  308   309     1 
  308   310     1 
  308   311     1 
  311   312     1 
  311   313     1 
  311   314     1 
  314   315     1 
  314   316     1 
  316   317     1 
  316   320     1 
  317   318     1 
  317   319     1 
  320   321     1 
  320   322     1 
  323   324     1 
  323   325     1 
  325   326     1 
  325   327     1 
  327   328     1 
  327   329     1 
  327   342     1 
  329   330     1 
  329   331     1 
  329   335     1 
  331   332     1 
  331   333     1 
  331   334     1 
  335   336     1 
  335   337     1 
  335   338     1 
  338   339     1 
  338   340     1 
  338   341     1 
  342   343     1 
  342   344     1 
  344   345     1 
  344   346     1 
  346   347     1 
  346   348     1 
  346   361     1 
  348   349     1 
  348   350     1 
  348   351     1 
  351   352     1 
  351   353     1 
  351   357     1 
  353   354     1 
  353   355     1 
  353   356     1 
  357   358     1 
  357   359     1 
  357   360     1 
  361   362     1 
  361   363     1 
  363   364     1 
  363   365     1 
  365   366     1 
  365   367     1 
  365   380     1 
  367   368     1 
  367   369     1 
  367   370     1 
  370   371     1 
  370   372     1 
  370   376     1 
  372   373     1 
  372   374     1 
  372   375     1 
  376   377     1 
  376   378     1 
  376   379     1 
  380   381     1 
  380   382     1 
  382   383     1 
  382   384     1 
  384   385     1 
  384   386     1 
  384   387     1 
  387   388     1 
  387   389     1 
  389   390     1 
  389   391     1 
  391   392     1 
  391   393     1 
  391   408     1 
  393   394     1 
  393   395     1 
  393   396     1 
  396   397     1 
  396   406     1 
  397   398     1 
  397   399     1 
  399   400     1 
  399   401     1 
  401   402     1 
  401   404     1 
  402   403     1 
  404   405     1 
  404   406     1 
  406   407     1 
  408   409     1 
  408   410     1 
  410   411     1 
  410   412     1 
  412   413     1 
  412   414     1 
  412   422     1 
  414   415     1 
  414   416     1 
  414   420     1 
  416   417     1 
  416   418     1 
  416   419     1 
  420   421     1 
  422   423     1 
  422   424     1 
  424   425     1 
  424   426     1 
  426   427     1 
  426   428     1 
  426   444     1 
  428   429     1 
  428   430     1 
  428   431     1 
  431   432     1 
  431   433     1 
  431   434     1 
  434   435     1 
  434   436     1 
  434   437     1 
  437   438     1 
  437   439     1 
  437   440     1 
  440   441     1 
  440   442     1 
  440   443     1 
  444   445     1 
  444   446     1 
  446   447     1 
  446   448     1 
  448   449     1 
  448   450     1 
  448   454     1 
  450   451     1 
  450   452     1 
  450   453     1 
  453   552     1 
  454   455     1 
  454   456     1 
  456   457     1 
  456   458     1 
  458   459     1 
  458   460     1 
  458   474     1 
  460   461     1 
  460   462     1 
  460   463     1 
  463   464     1 
  463   472     1 
  464   465     1 
  464   466     1 
  466   467     1 
  466   468     1 
  468   469     1 
  468   470     1 
  470   471     1 
  470   472     1 
  472   473     1 
  474   475     1 
  474   476     1 
  476   477     1 
  476   478     1 
  478   479     1 
  478   480     1 
  478   493     1 
  480   481     1 
  480   482     1 
  480   483     1 
  483   484     1 
  483   485     1 
  483   489     1 
  485   486     1 
  485   487     1 
  485   488     1 
  489   490     1 
  489   491     1 
  489   492     1 
  493   494     1 
  493   495     1 
  495   496     1 
  495   497     1 
  497   498     1 
  497   499     1 
  497   505     1 
  499   500     1 
  499   501     1 
  499   502     1 
  502   503     1 
  502   504     1 
  505   506     1 
  505   507     1 
  507   508     1 
  507   509     1 
  509   510     1 
  509   511     1 
  509   522     1 
  511   512     1 
  511   513     1 
  511   514     1 
  514   515     1 
  514   516     1 
  514   517     1 
  517   518     1 
  517   519     1 
  519   520     1 
  519   521     1 
  522   523     1 
  522   524     1 
  524   525     1 
  524   526     1 
  526   527     1 
  526   528     1 
  526   529     1 
  529   530     1 
  529   531     1 
  531   532     1 
  531   541     1 
  532   533     1 
  532   534     1 
  532   535     1 
  535   536     1 
  535   537     1 
  535   538     1 
  538   539     1 
  538   540     1 
  538   541     1 
  541   542     1 
  541   543     1 
  543   544     1 
  543   545     1 
  545   546     1 
  545   547     1 
  547   548     1 
  547   549     1 
  547   553     1 
  549   550     1 
  549   551     1 
  549   552     1 
  553   554     1 
  553   555     1 
  555   556     1 
  555   557     1 
  557   558     1 
  557   559     1 
  557   567     1 
  559   560     1 
  559   561     1 
  559   565     1 
  561   562     1 
  561   563     1 
  561   564     1 
  565   566     1 
  567   568     1 
  567   569     1 
  569   570     1 
  569   579     1 
  570   571     1 
  570   572     1 
  570   573     1 
  573   574     1 
  573   575     1 
  573   576     1 
  576   577     1 
  576   578     1 
  576   579     1 
  579   580     1 
  579   581     1 
  581   582     1 
  581   583     1 
  583   584     1 
  583   585     1 
  585   586     1 
  585   587     1 
  585   593     1 
  587   588     1 
  587   589     1 
  587   590     1 
  590   591     1 
  590   592     1 
  593   594     1 
  593   595     1 
  595   596     1 
  595   597     1 
  597   598     1 
  597   599     1 
  597   603     1 
  599   600     1 
  599   601     1 
  599   602     1 
  603   604     1 
  603   605     1 
  605   606     1 
  605   607     1 
  607   608     1 
  607   609     1 
  607   625     1 
  609   610     1 
  609   611     1 
  609   612     1 
  612   613     1 
  612   614     1 
  612   615     1 
  615   616     1 
  615   617     1 
  615   618     1 
  618   619     1 
  618   620     1 
  618   621     1 
  621   622     1 
  621   623     1 
  621   624     1 
  625   626     1 
  625   627     1 
  627   628     1 
  627   629     1 
  629   630     1 
  629   631     1 
  629   637     1 
  631   632     1 
  631   633     1 
  631   634     1 
  634   635     1 
  634   636     1 
  637   638     1 
  637   639     1 
  639   640     1 
  639   641     1 
  641   642     1 
  641   643     1 
  641   657     1 
  643   644     1 
  643   645     1 
  643   646     1 
  646   647     1 
  646   655     1 
  647   648     1 
  647   649     1 
  649   650     1 
  649   651     1 
  651   652     1 
  651   653     1 
  653   654     1 
  653   655     1 
  655   656     1 
  657   658     1 
  657   659     1 
  659   660     1 
  659   661     1 
  661   662     1 
  661   663     1 
  661   679     1 
  663   664     1 
  663   665     1 
  663   666     1 
  666   667     1 
  666   668     1 
  666   669     1 
  669   670     1 
  669   671     1 
  669   672     1 
  672   673     1 
  672   674     1 
  672   675     1 
  675   676     1 
  675   677     1 
  675   678     1 
  679   680     1 
  679   681     1 
  681   682     1 
  681   683     1 
  683   684     1 
  683   685     1 
  683   701     1 
  685   686     1 
  685   687     1 
  685   688     1 
  688   689     1 
  688   690     1 
  688   691     1 
  691   692     1 
  691   693     1 
  691   694     1 
  694   695     1 
  694   696     1 
  694   697     1 
  697   698     1 
  697   699     1 
  697   700     1 
  701   702     1 
  701   703     1 
  703   704     1 
  703   705     1 
  705   706     1 
  705   707     1 
  705   717     1 
  707   708     1 
  707   709     1 
  707   713     1 
  709   710     1 
  709   711     1 
  709   712     1 
  713   714     1 
  713   715     1 
  713   716     1 
  717   718     1 
  717   719     1 
  719   720     1 
  719   721     1 
  721   722     1 
  721   723     1 
  721   736     1 
  723   724     1 
  723   725     1 
  723   729     1 
  725   726     1 
  725   727     1 
  725   728     1 
  729   730     1 
  729   731     1 
  729   732     1 
  732   733     1 
  732   734     1 
  732   735     1 
  736   737     1 
  736   738     1 
  738   739     1 
  738   748     1 
  739   740     1 
  739   741     1 
  739   742     1 
  742   743     1 
  742   744     1 
  742   745     1 
  745   746     1 
  745   747     1 
  745   748     1 
  748   749     1 
  748   750     1 
  750   751     1 
  750   752     1 
  752   753     1 
  752   754     1 
  754   755     1 
  754   756     1 
  754   765     1 
  756   757     1 
  756   758     1 
  756   759     1 
  759   760     1 
  759   761     1 
  759   762     1 
  762   763     1 
  762   764     1 
  765   766     1 
  765   767     1 
  767   768     1 
  767   769     1 
  769   770     1 
  769   771     1 
  769   775     1 
  771   772     1 
  771   773     1 
  771   774     1 
  775   776     1 
  775   777     1 
  777   778     1 
  777   779     1 
  779   780     1 
  779   781     1 
  779   794     1 
  781   782     1 
  781   783     1 
  781   784     1 
  784   785     1 
  784   786     1 
  784   790     1 
  786   787     1 
  786   788     1 
  786   789     1 
  790   791     1 
  790   792     1 
  790   793     1 
  794   795     1 
  794   796     1 
  796   797     1 
  796   798     1 
  798   799     1 
  798   800     1 
  798   809     1 
  800   801     1 
  800   802     1 
  800   803     1 
  803   804     1 
  803   805     1 
  803   806     1 
  806   807     1 
  806   808     1 
  809   810     1 
  809   811     1 
  811   812     1 
  811   813     1 
  813   814     1 
  813   815     1 
  813   823     1 
  815   816     1 
  815   817     1 
  815   821     1 
  817   818     1 
  817   819     1 
  817   820     1 
  821   822     1 
  823   824     1 
  823   825     1 
  825   826     1 
  825   827     1 
  827   828     1 
  827   829     1 
  827   842     1 
  829   830     1 
  829   831     1 
  829   835     1 
  831   832     1 
  831   833     1 
  831   834     1 
  835   836     1 
  835   837     1 
  835   838     1 
  838   839     1 
  838   840     1 
  838   841     1 
  842   843     1 
  842   844     1 
  844   845     1 
  844   846     1 
  846   847     1 
  846   848     1 
  846   852     1 
  848   849     1 
  848   850     1 
  848   851     1 
  851   890     1 
  852   853     1 
  852   854     1 
  854   855     1 
  854   856     1 
  856   857     1 
  856   858     1 
  856   859     1 
  859   860     1 
  859   861     1 
  861   862     1 
  861   863     1 
  863   864     1 
  863   865     1 
  863   881     1 
  865   866     1 
  865   867     1 
  865   868     1 
  868   869     1 
  868   870     1 
  868   871     1 
  871   872     1 
  871   873     1 
  871   874     1 
  874   875     1 
  874   876     1 
  874   877     1 
  877   878     1 
  877   879     1 
  877   880     1 
  881   882     1 
  881   883     1 
  883   884     1 
  883   885     1 
  885   886     1 
  885   887     1 
  885   891     1 
  887   888     1 
  887   889     1 
  887   890     1 
  891   892     1 
  891   893     1 
  893   894     1 
  893   895     1 
  895   896     1 
  895   897     1 
  895   905     1 
  897   898     1 
  897   899     1 
  897   903     1 
  899   900     1 
  899   901     1 
  899   902     1 
  903   904     1 
  905   906     1 
  905   907     1 
  907   908     1 
  907   917     1 
  908   909     1 
  908   910     1 
  908   911     1 
  911   912     1 
  911   913     1 
  911   914     1 
  914   915     1 
  914   916     1 
  914   917     1 
  917   918     1 
  917   919     1 
  919   920     1 
  919   921     1 
  921   922     1 
  921   923     1 
  923   924     1 
  923   925     1 
  923   941     1 
  925   926     1 
  925   927     1 
  925   928     1 
  928   929     1 
  928   930     1 
  928   931     1 
  931   932     1 
  931   933     1 
  931   934     1 
  934   935     1 
  934   936     1 
  934   937     1 
  937   938     1 
  937   939     1 
  937   940     1 
  941   942     1 
  941   943     1 
  943   944     1 
  943   945     1 
  945   946     1 
  945   947     1 
  945   958     1 
  947   948     1 
  947   949     1 
  947   950     1 
  950   951     1 
  950   952     1 
  950   953     1 
  953   954     1 
  953   955     1 
  955   956     1 
  955   957     1 
  958   959     1 
  958   960     1 
  960   961     1 
  960   962     1 
  962   963     1 
  962   964     1 
  962   980     1 
  964   965     1 
  964   966     1 
  964   967     1 
  967   968     1 
  967   969     1 
  967   970     1 
  970   971     1 
  970   972     1 
  970   973     1 
  973   974     1 
  973   975     1 
  973   976     1 
  976   977     1 
  976   978     1 
  976   979     1 
  980   981     1 
  980   982     1 
  982   983     1 
  982   984     1 
  984   985     1 
  984   986     1 
  984   997     1 
  986   987     1 
  986   988     1 
  986   989     1 
  989   990     1 
  989   991     1 
  989   992     1 
  992   993     1 
  992   994     1 
  994   995     1 
  994   996     1 
  997   998     1 
  997   999     1 
  999  1000     1 
  999  1001     1 
 1001  1002     1 
 1001  1003     1 
 1001  1016     1 
 1003  1004     1 
 1003  1005     1 
 1003  1006     1 
 1006  1007     1 
 1006  1008     1 
 1006  1012     1 
 1008  1009     1 
 1008  1010     1 
 1008  1011     1 
 1012  1013     1 
 1012  1014     1 
 1012  1015     1 
 1016  1017     1 
 1016  1018     1 
 1018  1019     1 
 1018  1020     1 
 1020  1021     1 
 1020  1022     1 
 1020  1035     1 
 1022  1023     1 
 1022  1024     1 
 1022  1028     1 
 1024  1025     1 
 1024  1026     1 
 1024  1027     1 
 1028  1029     1 
 1028  1030     1 
 1028  1031     1 
 1031  1032     1 
 1031  1033     1 
 1031  1034     1 
 1035  1036     1 
 1035  1037     1 
 1037  1038     1 
 1037  1039     1 
 1039  1040     1 
 1039  1041     1 
 1039  1059     1 
 1041  1042     1 
 1041  1043     1 
 1041  1044     1 
 1044  1045     1 
 1044  1046     1 
 1044  1047     1 
 1047  1048     1 
 1047  1049     1 
 1047  1050     1 
 1050  1051     1 
 1050  1052     1 
 1052  1053     1 
 1052  1056     1 
 1053  1054     1 
 1053  1055     1 
 1056  1057     1 
 1056  1058     1 
 1059  1060     1 
 1059  1061     1 
 1061  1062     1 
 1061  1063     1 
 1063  1064     1 
 1063  1065     1 
 1063  1076     1 
 1065  1066     1 
 1065  1067     1 
 1065  1068     1 
 1068  1069     1 
 1068  1070     1 
 1068  1071     1 
 1071  1072     1 
 1071  1073     1 
 1073  1074     1 
 1073  1075     1 
 1076  1077     1 
 1076  1078     1 
 1078  1079     1 
 1078  1080     1 
 1080  1081     1 
 1080  1082     1 
 1080  1092     1 
 1082  1083     1 
 1082  1084     1 
 1082  1088     1 
 1084  1085     1 
 1084  1086     1 
 1084  1087     1 
 1088  1089     1 
 1088  1090     1 
 1088  1091     1 
 1092  1093     1 
 1092  1094     1 
 1094  1095     1 
 1094  1096     1 
 1096  1097     1 
 1096  1098     1 
 1096  1111     1 
 1098  1099     1 
 1098  1100     1 
 1098  1104     1 
 1100  1101     1 
 1100  1102     1 
 1100  1103     1 
 1104  1105     1 
 1104  1106     1 
 1104  1107     1 
 1107  1108     1 
 1107  1109     1 
 1107  1110     1 
 1111  1112     1 
 1111  1113     1 
 1113  1114     1 
 1113  1115     1 
 1115  1116     1 
 1115  1117     1 
 1115  1135     1 
 1117  1118     1 
 1117  1119     1 
 1117  1120     1 
 1120  1121     1 
 1120  1122     1 
 1120  1123     1 
 1123  1124     1 
 1123  1125     1 
 1123  1126     1 
 1126  1127     1 
 1126  1128     1 
 1128  1129     1 
 1128  1132     1 
 1129  1130     1 
 1129  1131     1 
 1132  1133     1 
 1132  1134     1 
 1135  1136     1 
 1135  1137     1 
 1137  1138     1 
 1137  1139     1 
 1139  1140     1 
 1139  1141     1 
 1139  1145     1 
 1141  1142     1 
 1141  1143     1 
 1141  1144     1 
 1145  1146     1 
 1145  1147     1 
 1147  1148     1 
 1147  1149     1 
 1149  1150     1 
 1149  1151     1 
 1149  1164     1 
 1151  1152     1 
 1151  1153     1 
 1151  1157     1 
 1153  1154     1 
 1153  1155     1 
 1153  1156     1 
 1157  1158     1 
 1157  1159     1 
 1157  1160     1 
 1160  1161     1 
 1160  1162     1 
 1160  1163     1 
 1164  1165     1 
 1164  1166     1 
 1166  1167     1 
 1166  1168     1 
 1168  1169     1 
 1168  1170     1 
 1168  1181     1 
 1170  1171     1 
 1170  1172     1 
 1170  1173     1 
 1173  1174     1 
 1173  1175     1 
 1173  1176     1 
 1176  1177     1 
 1177  1178     1 
 1177  1179     1 
 1177  1180     1 
 1181  1182     1 
 1181  1183     1 
 1183  1184     1 
 1183  1185     1 
 1185  1186     1 
 1185  1187     1 
 1185  1193     1 
 1187  1188     1 
 1187  1189     1 
 1187  1190     1 
 1190  1191     1 
 1190  1192     1 
 1193  1194     1 
 1193  1195     1 
 1195  1196     1 
 1195  1197     1 
 1197  1198     1 
 1197  1199     1 
 1197  1217     1 
 1199  1200     1 
 1199  1201     1 
 1199  1202     1 
 1202  1203     1 
 1202  1204     1 
 1202  1205     1 
 1205  1206     1 
 1205  1207     1 
 1205  1208     1 
 1208  1209     1 
 1208  1210     1 
 1210  1211     1 
 1210  1214     1 
 1211  1212     1 
 1211  1213     1 
 1214  1215     1 
 1214  1216     1 
 1217  1218     1 
 1217  1219     1 
 1219  1220     1 
 1219  1221     1 
 1221  1222     1 
 1221  1223     1 
 1221  1234     1 
 1223  1224     1 
 1223  1225     1 
 1223  1226     1 
 1226  1227     1 
 1226  1232     1 
 1227  1228     1 
 1228  1229     1 
 1228  1230     1 
 1230  1231     1 
 1230  1232     1 
 1232  1233     1 
 1234  1235     1 
 1234  1236     1 
 1236  1237     1 
 1236  1246     1 
 1237  1238     1 
 1237  1239     1 
 1237  1240     1 
 1240  1241     1 
 1240  1242     1 
 1240  1243     1 
 1243  1244     1 
 1243  1245     1 
 1243  1246     1 
 1246  1247     1 
 1246  1248     1 
 1248  1249     1 
 1248  1250     1 
 1250  1251     1 
 1250  1252     1 
 1252  1253     1 
 1252  1254     1 
 1252  1263     1 
 1254  1255     1 
 1254  1256     1 
 1254  1257     1 
 1257  1258     1 
 1257  1259     1 
 1257  1260     1 
 1260  1261     1 
 1260  1262     1 
 1263  1264     1 
 1263  1265     1 
 1265  1266     1 
 1265  1267     1 
 1267  1268     1 
 1267  1269     1 
 1267  1274     1 
 1269  1270     1 
 1269  1271     1 
 1269  1272     1 
 1272  1273     1 
 1274  1275     1 
 1274  1276     1 
 1276  1277     1 
 1276  1278     1 
 1278  1279     1 
 1278  1280     1 
 1278  1298     1 
 1280  1281     1 
 1280  1282     1 
 1280  1283     1 
 1283  1284     1 
 1283  1297     1 
 1284  1285     1 
 1284  1286     1 
 1286  1287     1 
 1286  1288     1 
 1288  1289     1 
 1288  1297     1 
 1289  1290     1 
 1289  1291     1 
 1291  1292     1 
 1291  1293     1 
 1293  1294     1 
 1293  1295     1 
 1295  1296     1 
 1295  1297     1 
 1298  1299     1 
 1298  1300     1 
 1300  1301     1 
 1300  1302     1 
 1302  1303     1 
 1302  1304     1 
 1302  1320     1 
 1304  1305     1 
 1304  1306     1 
 1304  1307     1 
 1307  1308     1 
 1307  1309     1 
 1307  1310     1 
 1310  1311     1 
 1310  1312     1 
 1310  1313     1 
 1313  1314     1 
 1313  1315     1 
 1313  1316     1 
 1316  1317     1 
 1316  1318     1 
 1316  1319     1 
 1320  1321     1 
 1320  1322     1 
 1322  1323     1 
 1322  1324     1 
 1324  1325     1 
 1324  1326     1 
 1324  1337     1 
 1326  1327     1 
 1326  1328     1 
 1326  1329     1 
 1329  1330     1 
 1329  1331     1 
 1329  1332     1 
 1332  1333     1 
 1332  1334     1 
 1334  1335     1 
 1334  1336     1 
 1337  1338     1 
 1337  1339     1 
 1339  1340     1 
 1339  1341     1 
 1341  1342     1 
 1341  1343     1 
 1341  1356     1 
 1343  1344     1 
 1343  1345     1 
 1343  1346     1 
 1346  1347     1 
 1346  1348     1 
 1346  1352     1 
 1348  1349     1 
 1348  1350     1 
 1348  1351     1 
 1352  1353     1 
 1352  1354     1 
 1352  1355     1 
 1356  1357     1 
 1356  1358     1 
 1358  1359     1 
 1358  1360     1 
 1360  1361     1 
 1360  1362     1 
 1360  1370     1 
 1362  1363     1 
 1362  1364     1 
 1362  1368     1 
 1364  1365     1 
 1364  1366     1 
 1364  1367     1 
 1368  1369     1 
 1370  1371     1 
 1370  1372     1 
 1372  1373     1 
 1372  1374     1 
 1374  1375     1 
 1374  1376     1 
 1374  1377     1 
 1377  1378     1 
 1377  1379     1 
 1379  1380     1 
 1379  1381     1 
 1381  1382     1 
 1381  1383     1 
 1381  1399     1 
 1383  1384     1 
 1383  1385     1 
 1383  1386     1 
 1386  1387     1 
 1386  1388     1 
 1386  1389     1 
 1389  1390     1 
 1389  1391     1 
 1389  1392     1 
 1392  1393     1 
 1392  1394     1 
 1392  1395     1 
 1395  1396     1 
 1395  1397     1 
 1395  1398     1 
 1399  1400     1 
 1399  1401     1 
 1401  1402     1 
 1401  1403     1 
 1403  1404     1 
 1403  1405     1 
 1403  1419     1 
 1405  1406     1 
 1405  1407     1 
 1405  1408     1 
 1408  1409     1 
 1408  1417     1 
 1409  1410     1 
 1409  1411     1 
 1411  1412     1 
 1411  1413     1 
 1413  1414     1 
 1413  1415     1 
 1415  1416     1 
 1415  1417     1 
 1417  1418     1 
 1419  1420     1 
 1419  1421     1 
 1421  1422     1 
 1421  1423     1 
 1423  1424     1 
 1423  1425     1 
 1423  1431     1 
 1425  1426     1 
 1425  1427     1 
 1425  1428     1 
 1428  1429     1 
 1428  1430     1 
 1431  1432     1 
 1431  1433     1 
 1433  1434     1 
 1433  1443     1 
 1434  1435     1 
 1434  1436     1 
 1434  1437     1 
 1437  1438     1 
 1437  1439     1 
 1437  1440     1 
 1440  1441     1 
 1440  1442     1 
 1440  1443     1 
 1443  1444     1 
 1443  1445     1 
 1445  1446     1 
 1445  1447     1 
 1447  1448     1 
 1447  1449     1 
 1449  1450     1 
 1449  1451     1 
 1449  1460     1 
 1451  1452     1 
 1451  1453     1 
 1451  1454     1 
 1454  1455     1 
 1454  1456     1 
 1454  1457     1 
 1457  1458     1 
 1457  1459     1 
 1460  1461     1 
 1460  1462     1 
 1462  1463     1 
 1462  1464     1 
 1464  1465     1 
 1464  1466     1 
 1464  1472     1 
 1466  1467     1 
 1466  1468     1 
 1466  1469     1 
 1469  1470     1 
 1469  1471     1 
 1472  1473     1 
 1472  1474     1 
 1474  1475     1 
 1474  1476     1 
 1476  1477     1 
 1476  1478     1 
 1476  1494     1 
 1478  1479     1 
 1478  1480     1 
 1478  1481     1 
 1481  1482     1 
 1481  1483     1 
 1481  1484     1 
 1484  1485     1 
 1484  1486     1 
 1484  1487     1 
 1487  1488     1 
 1487  1489     1 
 1487  1490     1 
 1490  1491     1 
 1490  1492     1 
 1490  1493     1 
 1494  1495     1 
 1494  1496     1 
 1496  1497     1 
 1496  1498     1 
 1498  1499     1 
 1498  1500     1 
 1498  1511     1 
 1500  1501     1 
 1500  1502     1 
 1500  1503     1 
 1503  1504     1 
 1503  1509     1 
 1504  1505     1 
 1505  1506     1 
 1505  1507     1 
 1507  1508     1 
 1507  1509     1 
 1509  1510     1 
 1511  1512     1 
 1511  1513     1 
 1513  1514     1 
 1513  1515     1 
 1515  1516     1 
 1515  1517     1 
 1515  1533     1 
 1517  1518     1 
 1517  1519     1 
 1517  1520     1 
 1520  1521     1 
 1520  1522     1 
 1520  1523     1 
 1523  1524     1 
 1523  1525     1 
 1523  1526     1 
 1526  1527     1 
 1526  1528     1 
 1526  1529     1 
 1529  1530     1 
 1529  1531     1 
 1529  1532     1 
 1533  1534     1 
 1533  1535     1 
 1535  1536     1 
 1535  1537     1 
 1537  1538     1 
 1537  1539     1 
 1537  1545     1 
 1539  1540     1 
 1539  1541     1 
 1539  1542     1 
 1542  1543     1 
 1542  1544     1 
 1545  1546     1 
 1545  1547     1 
 1547  1548     1 
 1547  1549     1 
 1549  1550     1 
 1549  1551     1 
 1549  1557     1 
 1551  1552     1 
 1551  1553     1 
 1551  1554     1 
 1554  1555     1 
 1554  1556     1 
 1557  1558     1 
 1557  1559     1 
 1559  1560     1 
 1559  1561     1 
 1561  1562     1 
 1561  1563     1 
 1561  1577     1 
 1563  1564     1 
 1563  1565     1 
 1563  1566     1 
 1566  1567     1 
 1566  1575     1 
 1567  1568     1 
 1567  1569     1 
 1569  1570     1 
 1569  1571     1 
 1571  1572     1 
 1571  1573     1 
 1573  1574     1 
 1573  1575     1 
 1575  1576     1 
 1577  1578     1 
 1577  1579     1 
 1579  1580     1 
 1579  1581     1 
 1581  1582     1 
 1581  1583     1 
 1581  1589     1 
 1583  1584     1 
 1583  1585     1 
 1583  1586     1 
 1586  1587     1 
 1586  1588     1 
 1589  1590     1 
 1589  1591     1 
 1591  1592     1 
 1591  1593     1 
 1593  1594     1 
 1593  1595     1 
 1593  1611     1 
 1595  1596     1 
 1595  1597     1 
 1595  1598     1 
 1598  1599     1 
 1598  1600     1 
 1598  1601     1 
 1601  1602     1 
 1601  1603     1 
 1601  1604     1 
 1604  1605     1 
 1604  1606     1 
 1604  1607     1 
 1607  1608     1 
 1607  1609     1 
 1607  1610     1 
 1611  1612     1 
 1611  1613     1 
 1613  1614     1 
 1613  1615     1 
 1615  1616     1 
 1615  1617     1 
 1615  1631     1 
 1617  1618     1 
 1617  1619     1 
 1617  1620     1 
 1620  1621     1 
 1620  1629     1 
 1621  1622     1 
 1621  1623     1 
 1623  1624     1 
 1623  1625     1 
 1625  1626     1 
 1625  1627     1 
 1627  1628     1 
 1627  1629     1 
 1629  1630     1 
 1631  1632     1 
 1631  1633     1 
 1633  1634     1 
 1633  1635     1 
 1635  1636     1 
 1635  1637     1 
 1635  1650     1 
 1637  1638     1 
 1637  1639     1 
 1637  1640     1 
 1640  1641     1 
 1640  1642     1 
 1640  1646     1 
 1642  1643     1 
 1642  1644     1 
 1642  1645     1 
 1646  1647     1 
 1646  1648     1 
 1646  1649     1 
 1650  1651     1 
 1650  1652     1 
 1652  1653     1 
 1652  1654     1 
 1654  1655     1 
 1654  1656     1 
 1654  1660     1 
 1656  1657     1 
 1656  1658     1 
 1656  1659     1 
 1660  1661     1 
 1660  1662     1 
 1662  1663     1 
 1662  1664     1 
 1664  1665     1 
 1664  1666     1 
 1664  1675     1 
 1666  1667     1 
 1666  1668     1 
 1666  1669     1 
 1669  1670     1 
 1669  1671     1 
 1669  1672     1 
 1672  1673     1 
 1672  1674     1 
 1675  1676     1 
 1675  1677     1 
 1677  1678     1 
 1677  1679     1 
 1679  1680     1 
 1679  1681     1 
 1679  1689     1 
 1681  1682     1 
 1681  1683     1 
 1681  1684     1 
 1684  1685     1 
 1684  1686     1 
 1686  1687     1 
 1686  1688     1 
 1689  1690     1 
 1689  1691     1 
 1691  1692     1 
 1691  1693     1 
 1693  1694     1 
 1693  1695     1 
 1693  1713     1 
 1695  1696     1 
 1695  1697     1 
 1695  1698     1 
 1698  1699     1 
 1698  1700     1 
 1698  1701     1 
 1701  1702     1 
 1701  1703     1 
 1701  1704     1 
 1704  1705     1 
 1704  1706     1 
 1706  1707     1 
 1706  1710     1 
 1707  1708     1 
 1707  1709     1 
 1710  1711     1 
 1710  1712     1 
 1713  1714     1 
 1713  1715     1 

[ pairs ]
;  ai    aj funct            c0            c1            c2            c3
    1     8     1 
    1     9     1 
    1    10     1 
    1    14     1 
    1    15     1 
    2     6     1 
    2     7     1 
    2    13     1 
    3     6     1 
    3     7     1 
    3    13     1 
    4     6     1 
    4     7     1 
    4    13     1 
    5    11     1 
    5    12     1 
    5    16     1 
    5    17     1 
    6     8     1 
    6     9     1 
    6    10     1 
    6    14     1 
    6    15     1 
    7    14     1 
    7    15     1 
    8    11     1 
    8    12     1 
    8    13     1 
    9    11     1 
    9    12     1 
    9    13     1 
   10    13     1 
   13    18     1 
   13    19     1 
   13    33     1 
   14    16     1 
   14    17     1 
   15    20     1 
   15    21     1 
   15    22     1 
   15    34     1 
   15    35     1 
   16    18     1 
   16    19     1 
   16    33     1 
   17    23     1 
   17    31     1 
   17    36     1 
   17    37     1 
   18    20     1 
   18    21     1 
   18    22     1 
   18    34     1 
   18    35     1 
   19    24     1 
   19    25     1 
   19    29     1 
   19    32     1 
   19    34     1 
   19    35     1 
   20    23     1 
   20    31     1 
   20    33     1 
   21    23     1 
   21    31     1 
   21    33     1 
   22    26     1 
   22    27     1 
   22    30     1 
   22    33     1 
   23    28     1 
   23    29     1 
   23    32     1 
   24    26     1 
   24    27     1 
   24    31     1 
   25    30     1 
   25    31     1 
   26    28     1 
   26    29     1 
   27    32     1 
   28    30     1 
   28    31     1 
   30    32     1 
   33    38     1 
   33    39     1 
   33    54     1 
   34    36     1 
   34    37     1 
   35    40     1 
   35    41     1 
   35    42     1 
   35    55     1 
   35    56     1 
   36    38     1 
   36    39     1 
   36    54     1 
   37    43     1 
   37    52     1 
   37    57     1 
   37    58     1 
   38    40     1 
   38    41     1 
   38    42     1 
   38    55     1 
   38    56     1 
   39    44     1 
   39    45     1 
   39    50     1 
   39    53     1 
   39    55     1 
   39    56     1 
   40    43     1 
   40    52     1 
   40    54     1 
   41    43     1 
   41    52     1 
   41    54     1 
   42    46     1 
   42    47     1 
   42    51     1 
   42    54     1 
   43    48     1 
   43    50     1 
   43    53     1 
   44    46     1 
   44    47     1 
   44    52     1 
   45    49     1 
   45    51     1 
   45    52     1 
   46    48     1 
   46    50     1 
   47    53     1 
   48    51     1 
   48    52     1 
   49    50     1 
   51    53     1 
   54    59     1 
   54    60     1 
   54    65     1 
   55    57     1 
   55    58     1 
   56    61     1 
   56    62     1 
   56    63     1 
   56    66     1 
   56    67     1 
   57    59     1 
   57    60     1 
   57    65     1 
   58    64     1 
   58    68     1 
   58    69     1 
   59    61     1 
   59    62     1 
   59    63     1 
   59    66     1 
   59    67     1 
   60    66     1 
   60    67     1 
   61    64     1 
   61    65     1 
   62    64     1 
   62    65     1 
   63    65     1 
   65    70     1 
   65    71     1 
   65    76     1 
   66    68     1 
   66    69     1 
   67    72     1 
   67    73     1 
   67    74     1 
   67    77     1 
   67    78     1 
   68    70     1 
   68    71     1 
   68    76     1 
   69    75     1 
   69    79     1 
   69    80     1 
   70    72     1 
   70    73     1 
   70    74     1 
   70    77     1 
   70    78     1 
   71    77     1 
   71    78     1 
   72    75     1 
   72    76     1 
   73    75     1 
   73    76     1 
   74    76     1 
   76    81     1 
   76    82     1 
   76    98     1 
   77    79     1 
   77    80     1 
   78    83     1 
   78    84     1 
   78    85     1 
   78    99     1 
   78   100     1 
   79    81     1 
   79    82     1 
   79    98     1 
   80    86     1 
   80    87     1 
   80    88     1 
   80   101     1 
   80   102     1 
   81    83     1 
   81    84     1 
   81    85     1 
   81    99     1 
   81   100     1 
   82    89     1 
   82    90     1 
   82    91     1 
   82    99     1 
   82   100     1 
   83    86     1 
   83    87     1 
   83    88     1 
   83    98     1 
   84    86     1 
   84    87     1 
   84    88     1 
   84    98     1 
   85    92     1 
   85    93     1 
   85    94     1 
   85    98     1 
   86    89     1 
   86    90     1 
   86    91     1 
   87    89     1 
   87    90     1 
   87    91     1 
   88    95     1 
   88    96     1 
   88    97     1 
   89    92     1 
   89    93     1 
   89    94     1 
   90    92     1 
   90    93     1 
   90    94     1 
   92    95     1 
   92    96     1 
   92    97     1 
   93    95     1 
   93    96     1 
   93    97     1 
   98   103     1 
   98   104     1 
   98   119     1 
   99   101     1 
   99   102     1 
  100   105     1 
  100   106     1 
  100   107     1 
  100   120     1 
  100   121     1 
  101   103     1 
  101   104     1 
  101   119     1 
  102   108     1 
  102   117     1 
  102   122     1 
  102   123     1 
  103   105     1 
  103   106     1 
  103   107     1 
  103   120     1 
  103   121     1 
  104   109     1 
  104   110     1 
  104   115     1 
  104   118     1 
  104   120     1 
  104   121     1 
  105   108     1 
  105   117     1 
  105   119     1 
  106   108     1 
  106   117     1 
  106   119     1 
  107   111     1 
  107   112     1 
  107   116     1 
  107   119     1 
  108   113     1 
  108   115     1 
  108   118     1 
  109   111     1 
  109   112     1 
  109   117     1 
  110   114     1 
  110   116     1 
  110   117     1 
  111   113     1 
  111   115     1 
  112   118     1 
  113   116     1 
  113   117     1 
  114   115     1 
  116   118     1 
  119   124     1 
  119   125     1 
  119   131     1 
  120   122     1 
  120   123     1 
  121   126     1 
  121   127     1 
  121   128     1 
  121   132     1 
  121   133     1 
  122   124     1 
  122   125     1 
  122   131     1 
  123   129     1 
  123   130     1 
  123   134     1 
  123   135     1 
  124   126     1 
  124   127     1 
  124   128     1 
  124   132     1 
  124   133     1 
  125   132     1 
  125   133     1 
  126   129     1 
  126   130     1 
  126   131     1 
  127   129     1 
  127   130     1 
  127   131     1 
  128   131     1 
  131   136     1 
  131   137     1 
  131   143     1 
  132   134     1 
  132   135     1 
  133   138     1 
  133   139     1 
  133   140     1 
  133   144     1 
  133   145     1 
  134   136     1 
  134   137     1 
  134   143     1 
  135   141     1 
  135   142     1 
  135   146     1 
  135   147     1 
  136   138     1 
  136   139     1 
  136   140     1 
  136   144     1 
  136   145     1 
  137   144     1 
  137   145     1 
  138   141     1 
  138   142     1 
  138   143     1 
  139   141     1 
  139   142     1 
  139   143     1 
  140   143     1 
  143   148     1 
  143   149     1 
  143   163     1 
  144   146     1 
  144   147     1 
  145   150     1 
  145   151     1 
  145   152     1 
  145   164     1 
  145   165     1 
  146   148     1 
  146   149     1 
  146   163     1 
  147   153     1 
  147   161     1 
  147   166     1 
  147   167     1 
  148   150     1 
  148   151     1 
  148   152     1 
  148   164     1 
  148   165     1 
  149   154     1 
  149   155     1 
  149   159     1 
  149   162     1 
  149   164     1 
  149   165     1 
  150   153     1 
  150   161     1 
  150   163     1 
  151   153     1 
  151   161     1 
  151   163     1 
  152   156     1 
  152   157     1 
  152   160     1 
  152   163     1 
  153   158     1 
  153   159     1 
  153   162     1 
  154   156     1 
  154   157     1 
  154   161     1 
  155   160     1 
  155   161     1 
  156   158     1 
  156   159     1 
  157   162     1 
  158   160     1 
  158   161     1 
  160   162     1 
  163   168     1 
  163   169     1 
  163   175     1 
  164   166     1 
  164   167     1 
  165   170     1 
  165   171     1 
  165   172     1 
  165   176     1 
  165   177     1 
  166   168     1 
  166   169     1 
  166   175     1 
  167   173     1 
  167   174     1 
  167   178     1 
  167   179     1 
  168   170     1 
  168   171     1 
  168   172     1 
  168   176     1 
  168   177     1 
  169   176     1 
  169   177     1 
  170   173     1 
  170   174     1 
  170   175     1 
  171   173     1 
  171   174     1 
  171   175     1 
  172   175     1 
  175   180     1 
  175   181     1 
  175   194     1 
  176   178     1 
  176   179     1 
  177   182     1 
  177   183     1 
  177   187     1 
  177   195     1 
  177   196     1 
  178   180     1 
  178   181     1 
  178   194     1 
  179   184     1 
  179   185     1 
  179   186     1 
  179   188     1 
  179   189     1 
  179   190     1 
  179   197     1 
  179   198     1 
  180   182     1 
  180   183     1 
  180   187     1 
  180   195     1 
  180   196     1 
  181   191     1 
  181   192     1 
  181   193     1 
  181   195     1 
  181   196     1 
  182   184     1 
  182   185     1 
  182   186     1 
  182   188     1 
  182   189     1 
  182   190     1 
  182   194     1 
  183   188     1 
  183   189     1 
  183   190     1 
  183   194     1 
  184   187     1 
  185   187     1 
  186   187     1 
  187   194     1 
  188   191     1 
  188   192     1 
  188   193     1 
  189   191     1 
  189   192     1 
  189   193     1 
  194   199     1 
  194   200     1 
  194   211     1 
  195   197     1 
  195   198     1 
  196   201     1 
  196   202     1 
  196   203     1 
  196   212     1 
  196   213     1 
  197   199     1 
  197   200     1 
  197   211     1 
  198   204     1 
  198   205     1 
  198   206     1 
  198   214     1 
  198   223     1 
  199   201     1 
  199   202     1 
  199   203     1 
  199   212     1 
  199   213     1 
  200   207     1 
  200   208     1 
  200   212     1 
  200   213     1 
  201   204     1 
  201   205     1 
  201   206     1 
  201   211     1 
  202   204     1 
  202   205     1 
  202   206     1 
  202   211     1 
  203   209     1 
  203   210     1 
  203   211     1 
  204   207     1 
  204   208     1 
  205   207     1 
  205   208     1 
  207   209     1 
  207   210     1 
  211   215     1 
  211   216     1 
  211   217     1 
  211   220     1 
  211   224     1 
  211   225     1 
  212   214     1 
  212   223     1 
  213   218     1 
  213   219     1 
  213   221     1 
  213   222     1 
  213   226     1 
  213   227     1 
  214   221     1 
  214   222     1 
  214   224     1 
  214   225     1 
  215   218     1 
  215   219     1 
  215   220     1 
  215   223     1 
  216   218     1 
  216   219     1 
  216   220     1 
  216   223     1 
  217   224     1 
  217   225     1 
  218   221     1 
  218   222     1 
  218   223     1 
  219   221     1 
  219   222     1 
  219   223     1 
  220   226     1 
  220   227     1 
  221   224     1 
  221   225     1 
  222   224     1 
  222   225     1 
  223   228     1 
  223   229     1 
  224   226     1 
  224   227     1 
  225   230     1 
  225   231     1 
  225   244     1 
  226   228     1 
  226   229     1 
  227   232     1 
  227   233     1 
  227   234     1 
  227   245     1 
  227   246     1 
  228   230     1 
  228   231     1 
  228   244     1 
  229   235     1 
  229   236     1 
  229   240     1 
  229   247     1 
  229   248     1 
  230   232     1 
  230   233     1 
  230   234     1 
  230   245     1 
  230   246     1 
  231   237     1 
  231   238     1 
  231   239     1 
  231   241     1 
  231   242     1 
  231   243     1 
  231   245     1 
  231   246     1 
  232   235     1 
  232   236     1 
  232   240     1 
  232   244     1 
  233   235     1 
  233   236     1 
  233   240     1 
  233   244     1 
  234   244     1 
  235   237     1 
  235   238     1 
  235   239     1 
  235   241     1 
  235   242     1 
  235   243     1 
  236   241     1 
  236   242     1 
  236   243     1 
  237   240     1 
  238   240     1 
  239   240     1 
  244   249     1 
  244   250     1 
  244   263     1 
  245   247     1 
  245   248     1 
  246   251     1 
  246   252     1 
  246   253     1 
  246   264     1 
  246   265     1 
  247   249     1 
  247   250     1 
  247   263     1 
  248   254     1 
  248   255     1 
  248   259     1 
  248   266     1 
  248   267     1 
  249   251     1 
  249   252     1 
  249   253     1 
  249   264     1 
  249   265     1 
  250   256     1 
  250   257     1 
  250   258     1 
  250   260     1 
  250   261     1 
  250   262     1 
  250   264     1 
  250   265     1 
  251   254     1 
  251   255     1 
  251   259     1 
  251   263     1 
  252   254     1 
  252   255     1 
  252   259     1 
  252   263     1 
  253   263     1 
  254   256     1 
  254   257     1 
  254   258     1 
  254   260     1 
  254   261     1 
  254   262     1 
  255   260     1 
  255   261     1 
  255   262     1 
  256   259     1 
  257   259     1 
  258   259     1 
  263   268     1 
  263   269     1 
  263   273     1 
  264   266     1 
  264   267     1 
  265   270     1 
  265   271     1 
  265   272     1 
  265   274     1 
  265   275     1 
  266   268     1 
  266   269     1 
  266   273     1 
  267   276     1 
  267   277     1 
  268   270     1 
  268   271     1 
  268   272     1 
  268   274     1 
  268   275     1 
  269   274     1 
  269   275     1 
  270   273     1 
  271   273     1 
  272   273     1 
  273   278     1 
  273   279     1 
  273   287     1 
  274   276     1 
  274   277     1 
  275   280     1 
  275   281     1 
  275   282     1 
  275   288     1 
  275   289     1 
  276   278     1 
  276   279     1 
  276   287     1 
  277   283     1 
  277   284     1 
  277   290     1 
  277   291     1 
  278   280     1 
  278   281     1 
  278   282     1 
  278   288     1 
  278   289     1 
  279   285     1 
  279   286     1 
  279   288     1 
  279   289     1 
  280   283     1 
  280   284     1 
  280   287     1 
  281   283     1 
  281   284     1 
  281   287     1 
  282   287     1 
  283   285     1 
  283   286     1 
  287   292     1 
  287   293     1 
  287   299     1 
  288   290     1 
  288   291     1 
  289   294     1 
  289   295     1 
  289   296     1 
  289   300     1 
  289   301     1 
  290   292     1 
  290   293     1 
  290   299     1 
  291   297     1 
  291   298     1 
  291   302     1 
  291   303     1 
  292   294     1 
  292   295     1 
  292   296     1 
  292   300     1 
  292   301     1 
  293   300     1 
  293   301     1 
  294   297     1 
  294   298     1 
  294   299     1 
  295   297     1 
  295   298     1 
  295   299     1 
  296   299     1 
  299   304     1 
  299   305     1 
  299   323     1 
  300   302     1 
  300   303     1 
  301   306     1 
  301   307     1 
  301   308     1 
  301   324     1 
  301   325     1 
  302   304     1 
  302   305     1 
  302   323     1 
  303   309     1 
  303   310     1 
  303   311     1 
  303   326     1 
  303   327     1 
  304   306     1 
  304   307     1 
  304   308     1 
  304   324     1 
  304   325     1 
  305   312     1 
  305   313     1 
  305   314     1 
  305   324     1 
  305   325     1 
  306   309     1 
  306   310     1 
  306   311     1 
  306   323     1 
  307   309     1 
  307   310     1 
  307   311     1 
  307   323     1 
  308   315     1 
  308   316     1 
  308   323     1 
  309   312     1 
  309   313     1 
  309   314     1 
  310   312     1 
  310   313     1 
  310   314     1 
  311   317     1 
  311   320     1 
  312   315     1 
  312   316     1 
  313   315     1 
  313   316     1 
  314   318     1 
  314   319     1 
  314   321     1 
  314   322     1 
  315   317     1 
  315   320     1 
  317   321     1 
  317   322     1 
  318   320     1 
  319   320     1 
  323   328     1 
  323   329     1 
  323   342     1 
  324   326     1 
  324   327     1 
  325   330     1 
  325   331     1 
  325   335     1 
  325   343     1 
  325   344     1 
  326   328     1 
  326   329     1 
  326   342     1 
  327   332     1 
  327   333     1 
  327   334     1 
  327   336     1 
  327   337     1 
  327   338     1 
  327   345     1 
  327   346     1 
  328   330     1 
  328   331     1 
  328   335     1 
  328   343     1 
  328   344     1 
  329   339     1 
  329   340     1 
  329   341     1 
  329   343     1 
  329   344     1 
  330   332     1 
  330   333     1 
  330   334     1 
  330   336     1 
  330   337     1 
  330   338     1 
  330   342     1 
  331   336     1 
  331   337     1 
  331   338     1 
  331   342     1 
  332   335     1 
  333   335     1 
  334   335     1 
  335   342     1 
  336   339     1 
  336   340     1 
  336   341     1 
  337   339     1 
  337   340     1 
  337   341     1 
  342   347     1 
  342   348     1 
  342   361     1 
  343   345     1 
  343   346     1 
  344   349     1 
  344   350     1 
  344   351     1 
  344   362     1 
  344   363     1 
  345   347     1 
  345   348     1 
  345   361     1 
  346   352     1 
  346   353     1 
  346   357     1 
  346   364     1 
  346   365     1 
  347   349     1 
  347   350     1 
  347   351     1 
  347   362     1 
  347   363     1 
  348   354     1 
  348   355     1 
  348   356     1 
  348   358     1 
  348   359     1 
  348   360     1 
  348   362     1 
  348   363     1 
  349   352     1 
  349   353     1 
  349   357     1 
  349   361     1 
  350   352     1 
  350   353     1 
  350   357     1 
  350   361     1 
  351   361     1 
  352   354     1 
  352   355     1 
  352   356     1 
  352   358     1 
  352   359     1 
  352   360     1 
  353   358     1 
  353   359     1 
  353   360     1 
  354   357     1 
  355   357     1 
  356   357     1 
  361   366     1 
  361   367     1 
  361   380     1 
  362   364     1 
  362   365     1 
  363   368     1 
  363   369     1 
  363   370     1 
  363   381     1 
  363   382     1 
  364   366     1 
  364   367     1 
  364   380     1 
  365   371     1 
  365   372     1 
  365   376     1 
  365   383     1 
  365   384     1 
  366   368     1 
  366   369     1 
  366   370     1 
  366   381     1 
  366   382     1 
  367   373     1 
  367   374     1 
  367   375     1 
  367   377     1 
  367   378     1 
  367   379     1 
  367   381     1 
  367   382     1 
  368   371     1 
  368   372     1 
  368   376     1 
  368   380     1 
  369   371     1 
  369   372     1 
  369   376     1 
  369   380     1 
  370   380     1 
  371   373     1 
  371   374     1 
  371   375     1 
  371   377     1 
  371   378     1 
  371   379     1 
  372   377     1 
  372   378     1 
  372   379     1 
  373   376     1 
  374   376     1 
  375   376     1 
  380   385     1 
  380   386     1 
  380   387     1 
  381   383     1 
  381   384     1 
  382   388     1 
  382   389     1 
  383   385     1 
  383   386     1 
  383   387     1 
  384   390     1 
  384   391     1 
  385   388     1 
  385   389     1 
  386   388     1 
  386   389     1 
  387   392     1 
  387   393     1 
  387   408     1 
  388   390     1 
  388   391     1 
  389   394     1 
  389   395     1 
  389   396     1 
  389   409     1 
  389   410     1 
  390   392     1 
  390   393     1 
  390   408     1 
  391   397     1 
  391   406     1 
  391   411     1 
  391   412     1 
  392   394     1 
  392   395     1 
  392   396     1 
  392   409     1 
  392   410     1 
  393   398     1 
  393   399     1 
  393   404     1 
  393   407     1 
  393   409     1 
  393   410     1 
  394   397     1 
  394   406     1 
  394   408     1 
  395   397     1 
  395   406     1 
  395   408     1 
  396   400     1 
  396   401     1 
  396   405     1 
  396   408     1 
  397   402     1 
  397   404     1 
  397   407     1 
  398   400     1 
  398   401     1 
  398   406     1 
  399   403     1 
  399   405     1 
  399   406     1 
  400   402     1 
  400   404     1 
  401   407     1 
  402   405     1 
  402   406     1 
  403   404     1 
  405   407     1 
  408   413     1 
  408   414     1 
  408   422     1 
  409   411     1 
  409   412     1 
  410   415     1 
  410   416     1 
  410   420     1 
  410   423     1 
  410   424     1 
  411   413     1 
  411   414     1 
  411   422     1 
  412   417     1 
  412   418     1 
  412   419     1 
  412   421     1 
  412   425     1 
  412   426     1 
  413   415     1 
  413   416     1 
  413   420     1 
  413   423     1 
  413   424     1 
  414   423     1 
  414   424     1 
  415   417     1 
  415   418     1 
  415   419     1 
  415   421     1 
  415   422     1 
  416   421     1 
  416   422     1 
  417   420     1 
  418   420     1 
  419   420     1 
  420   422     1 
  422   427     1 
  422   428     1 
  422   444     1 
  423   425     1 
  423   426     1 
  424   429     1 
  424   430     1 
  424   431     1 
  424   445     1 
  424   446     1 
  425   427     1 
  425   428     1 
  425   444     1 
  426   432     1 
  426   433     1 
  426   434     1 
  426   447     1 
  426   448     1 
  427   429     1 
  427   430     1 
  427   431     1 
  427   445     1 
  427   446     1 
  428   435     1 
  428   436     1 
  428   437     1 
  428   445     1 
  428   446     1 
  429   432     1 
  429   433     1 
  429   434     1 
  429   444     1 
  430   432     1 
  430   433     1 
  430   434     1 
  430   444     1 
  431   438     1 
  431   439     1 
  431   440     1 
  431   444     1 
  432   435     1 
  432   436     1 
  432   437     1 
  433   435     1 
  433   436     1 
  433   437     1 
  434   441     1 
  434   442     1 
  434   443     1 
  435   438     1 
  435   439     1 
  435   440     1 
  436   438     1 
  436   439     1 
  436   440     1 
  438   441     1 
  438   442     1 
  438   443     1 
  439   441     1 
  439   442     1 
  439   443     1 
  444   449     1 
  444   450     1 
  444   454     1 
  445   447     1 
  445   448     1 
  446   451     1 
  446   452     1 
  446   453     1 
  446   455     1 
  446   456     1 
  447   449     1 
  447   450     1 
  447   454     1 
  448   457     1 
  448   458     1 
  448   552     1 
  449   451     1 
  449   452     1 
  449   453     1 
  449   455     1 
  449   456     1 
  450   455     1 
  450   456     1 
  450   549     1 
  451   454     1 
  451   552     1 
  452   454     1 
  452   552     1 
  453   454     1 
  453   547     1 
  453   550     1 
  453   551     1 
  454   459     1 
  454   460     1 
  454   474     1 
  455   457     1 
  455   458     1 
  456   461     1 
  456   462     1 
  456   463     1 
  456   475     1 
  456   476     1 
  457   459     1 
  457   460     1 
  457   474     1 
  458   464     1 
  458   472     1 
  458   477     1 
  458   478     1 
  459   461     1 
  459   462     1 
  459   463     1 
  459   475     1 
  459   476     1 
  460   465     1 
  460   466     1 
  460   470     1 
  460   473     1 
  460   475     1 
  460   476     1 
  461   464     1 
  461   472     1 
  461   474     1 
  462   464     1 
  462   472     1 
  462   474     1 
  463   467     1 
  463   468     1 
  463   471     1 
  463   474     1 
  464   469     1 
  464   470     1 
  464   473     1 
  465   467     1 
  465   468     1 
  465   472     1 
  466   471     1 
  466   472     1 
  467   469     1 
  467   470     1 
  468   473     1 
  469   471     1 
  469   472     1 
  471   473     1 
  474   479     1 
  474   480     1 
  474   493     1 
  475   477     1 
  475   478     1 
  476   481     1 
  476   482     1 
  476   483     1 
  476   494     1 
  476   495     1 
  477   479     1 
  477   480     1 
  477   493     1 
  478   484     1 
  478   485     1 
  478   489     1 
  478   496     1 
  478   497     1 
  479   481     1 
  479   482     1 
  479   483     1 
  479   494     1 
  479   495     1 
  480   486     1 
  480   487     1 
  480   488     1 
  480   490     1 
  480   491     1 
  480   492     1 
  480   494     1 
  480   495     1 
  481   484     1 
  481   485     1 
  481   489     1 
  481   493     1 
  482   484     1 
  482   485     1 
  482   489     1 
  482   493     1 
  483   493     1 
  484   486     1 
  484   487     1 
  484   488     1 
  484   490     1 
  484   491     1 
  484   492     1 
  485   490     1 
  485   491     1 
  485   492     1 
  486   489     1 
  487   489     1 
  488   489     1 
  493   498     1 
  493   499     1 
  493   505     1 
  494   496     1 
  494   497     1 
  495   500     1 
  495   501     1 
  495   502     1 
  495   506     1 
  495   507     1 
  496   498     1 
  496   499     1 
  496   505     1 
  497   503     1 
  497   504     1 
  497   508     1 
  497   509     1 
  498   500     1 
  498   501     1 
  498   502     1 
  498   506     1 
  498   507     1 
  499   506     1 
  499   507     1 
  500   503     1 
  500   504     1 
  500   505     1 
  501   503     1 
  501   504     1 
  501   505     1 
  502   505     1 
  505   510     1 
  505   511     1 
  505   522     1 
  506   508     1 
  506   509     1 
  507   512     1 
  507   513     1 
  507   514     1 
  507   523     1 
  507   524     1 
  508   510     1 
  508   511     1 
  508   522     1 
  509   515     1 
  509   516     1 
  509   517     1 
  509   525     1 
  509   526     1 
  510   512     1 
  510   513     1 
  510   514     1 
  510   523     1 
  510   524     1 
  511   518     1 
  511   519     1 
  511   523     1 
  511   524     1 
  512   515     1 
  512   516     1 
  512   517     1 
  512   522     1 
  513   515     1 
  513   516     1 
  513   517     1 
  513   522     1 
  514   520     1 
  514   521     1 
  514   522     1 
  515   518     1 
  515   519     1 
  516   518     1 
  516   519     1 
  518   520     1 
  518   521     1 
  522   527     1 
  522   528     1 
  522   529     1 
  523   525     1 
  523   526     1 
  524   530     1 
  524   531     1 
  525   527     1 
  525   528     1 
  525   529     1 
  526   532     1 
  526   541     1 
  527   530     1 
  527   531     1 
  528   530     1 
  528   531     1 
  529   533     1 
  529   534     1 
  529   535     1 
  529   538     1 
  529   542     1 
  529   543     1 
  530   532     1 
  530   541     1 
  531   536     1 
  531   537     1 
  531   539     1 
  531   540     1 
  531   544     1 
  531   545     1 
  532   539     1 
  532   540     1 
  532   542     1 
  532   543     1 
  533   536     1 
  533   537     1 
  533   538     1 
  533   541     1 
  534   536     1 
  534   537     1 
  534   538     1 
  534   541     1 
  535   542     1 
  535   543     1 
  536   539     1 
  536   540     1 
  536   541     1 
  537   539     1 
  537   540     1 
  537   541     1 
  538   544     1 
  538   545     1 
  539   542     1 
  539   543     1 
  540   542     1 
  540   543     1 
  541   546     1 
  541   547     1 
  542   544     1 
  542   545     1 
  543   548     1 
  543   549     1 
  543   553     1 
  544   546     1 
  544   547     1 
  545   550     1 
  545   551     1 
  545   552     1 
  545   554     1 
  545   555     1 
  546   548     1 
  546   549     1 
  546   553     1 
  547   556     1 
  547   557     1 
  548   550     1 
  548   551     1 
  548   552     1 
  548   554     1 
  548   555     1 
  549   554     1 
  549   555     1 
  550   553     1 
  551   553     1 
  552   553     1 
  553   558     1 
  553   559     1 
  553   567     1 
  554   556     1 
  554   557     1 
  555   560     1 
  555   561     1 
  555   565     1 
  555   568     1 
  555   569     1 
  556   558     1 
  556   559     1 
  556   567     1 
  557   562     1 
  557   563     1 
  557   564     1 
  557   566     1 
  557   570     1 
  557   579     1 
  558   560     1 
  558   561     1 
  558   565     1 
  558   568     1 
  558   569     1 
  559   568     1 
  559   569     1 
  560   562     1 
  560   563     1 
  560   564     1 
  560   566     1 
  560   567     1 
  561   566     1 
  561   567     1 
  562   565     1 
  563   565     1 
  564   565     1 
  565   567     1 
  567   571     1 
  567   572     1 
  567   573     1 
  567   576     1 
  567   580     1 
  567   581     1 
  568   570     1 
  568   579     1 
  569   574     1 
  569   575     1 
  569   577     1 
  569   578     1 
  569   582     1 
  569   583     1 
  570   577     1 
  570   578     1 
  570   580     1 
  570   581     1 
  571   574     1 
  571   575     1 
  571   576     1 
  571   579     1 
  572   574     1 
  572   575     1 
  572   576     1 
  572   579     1 
  573   580     1 
  573   581     1 
  574   577     1 
  574   578     1 
  574   579     1 
  575   577     1 
  575   578     1 
  575   579     1 
  576   582     1 
  576   583     1 
  577   580     1 
  577   581     1 
  578   580     1 
  578   581     1 
  579   584     1 
  579   585     1 
  580   582     1 
  580   583     1 
  581   586     1 
  581   587     1 
  581   593     1 
  582   584     1 
  582   585     1 
  583   588     1 
  583   589     1 
  583   590     1 
  583   594     1 
  583   595     1 
  584   586     1 
  584   587     1 
  584   593     1 
  585   591     1 
  585   592     1 
  585   596     1 
  585   597     1 
  586   588     1 
  586   589     1 
  586   590     1 
  586   594     1 
  586   595     1 
  587   594     1 
  587   595     1 
  588   591     1 
  588   592     1 
  588   593     1 
  589   591     1 
  589   592     1 
  589   593     1 
  590   593     1 
  593   598     1 
  593   599     1 
  593   603     1 
  594   596     1 
  594   597     1 
  595   600     1 
  595   601     1 
  595   602     1 
  595   604     1 
  595   605     1 
  596   598     1 
  596   599     1 
  596   603     1 
  597   606     1 
  597   607     1 
  598   600     1 
  598   601     1 
  598   602     1 
  598   604     1 
  598   605     1 
  599   604     1 
  599   605     1 
  600   603     1 
  601   603     1 
  602   603     1 
  603   608     1 
  603   609     1 
  603   625     1 
  604   606     1 
  604   607     1 
  605   610     1 
  605   611     1 
  605   612     1 
  605   626     1 
  605   627     1 
  606   608     1 
  606   609     1 
  606   625     1 
  607   613     1 
  607   614     1 
  607   615     1 
  607   628     1 
  607   629     1 
  608   610     1 
  608   611     1 
  608   612     1 
  608   626     1 
  608   627     1 
  609   616     1 
  609   617     1 
  609   618     1 
  609   626     1 
  609   627     1 
  610   613     1 
  610   614     1 
  610   615     1 
  610   625     1 
  611   613     1 
  611   614     1 
  611   615     1 
  611   625     1 
  612   619     1 
  612   620     1 
  612   621     1 
  612   625     1 
  613   616     1 
  613   617     1 
  613   618     1 
  614   616     1 
  614   617     1 
  614   618     1 
  615   622     1 
  615   623     1 
  615   624     1 
  616   619     1 
  616   620     1 
  616   621     1 
  617   619     1 
  617   620     1 
  617   621     1 
  619   622     1 
  619   623     1 
  619   624     1 
  620   622     1 
  620   623     1 
  620   624     1 
  625   630     1 
  625   631     1 
  625   637     1 
  626   628     1 
  626   629     1 
  627   632     1 
  627   633     1 
  627   634     1 
  627   638     1 
  627   639     1 
  628   630     1 
  628   631     1 
  628   637     1 
  629   635     1 
  629   636     1 
  629   640     1 
  629   641     1 
  630   632     1 
  630   633     1 
  630   634     1 
  630   638     1 
  630   639     1 
  631   638     1 
  631   639     1 
  632   635     1 
  632   636     1 
  632   637     1 
  633   635     1 
  633   636     1 
  633   637     1 
  634   637     1 
  637   642     1 
  637   643     1 
  637   657     1 
  638   640     1 
  638   641     1 
  639   644     1 
  639   645     1 
  639   646     1 
  639   658     1 
  639   659     1 
  640   642     1 
  640   643     1 
  640   657     1 
  641   647     1 
  641   655     1 
  641   660     1 
  641   661     1 
  642   644     1 
  642   645     1 
  642   646     1 
  642   658     1 
  642   659     1 
  643   648     1 
  643   649     1 
  643   653     1 
  643   656     1 
  643   658     1 
  643   659     1 
  644   647     1 
  644   655     1 
  644   657     1 
  645   647     1 
  645   655     1 
  645   657     1 
  646   650     1 
  646   651     1 
  646   654     1 
  646   657     1 
  647   652     1 
  647   653     1 
  647   656     1 
  648   650     1 
  648   651     1 
  648   655     1 
  649   654     1 
  649   655     1 
  650   652     1 
  650   653     1 
  651   656     1 
  652   654     1 
  652   655     1 
  654   656     1 
  657   662     1 
  657   663     1 
  657   679     1 
  658   660     1 
  658   661     1 
  659   664     1 
  659   665     1 
  659   666     1 
  659   680     1 
  659   681     1 
  660   662     1 
  660   663     1 
  660   679     1 
  661   667     1 
  661   668     1 
  661   669     1 
  661   682     1 
  661   683     1 
  662   664     1 
  662   665     1 
  662   666     1 
  662   680     1 
  662   681     1 
  663   670     1 
  663   671     1 
  663   672     1 
  663   680     1 
  663   681     1 
  664   667     1 
  664   668     1 
  664   669     1 
  664   679     1 
  665   667     1 
  665   668     1 
  665   669     1 
  665   679     1 
  666   673     1 
  666   674     1 
  666   675     1 
  666   679     1 
  667   670     1 
  667   671     1 
  667   672     1 
  668   670     1 
  668   671     1 
  668   672     1 
  669   676     1 
  669   677     1 
  669   678     1 
  670   673     1 
  670   674     1 
  670   675     1 
  671   673     1 
  671   674     1 
  671   675     1 
  673   676     1 
  673   677     1 
  673   678     1 
  674   676     1 
  674   677     1 
  674   678     1 
  679   684     1 
  679   685     1 
  679   701     1 
  680   682     1 
  680   683     1 
  681   686     1 
  681   687     1 
  681   688     1 
  681   702     1 
  681   703     1 
  682   684     1 
  682   685     1 
  682   701     1 
  683   689     1 
  683   690     1 
  683   691     1 
  683   704     1 
  683   705     1 
  684   686     1 
  684   687     1 
  684   688     1 
  684   702     1 
  684   703     1 
  685   692     1 
  685   693     1 
  685   694     1 
  685   702     1 
  685   703     1 
  686   689     1 
  686   690     1 
  686   691     1 
  686   701     1 
  687   689     1 
  687   690     1 
  687   691     1 
  687   701     1 
  688   695     1 
  688   696     1 
  688   697     1 
  688   701     1 
  689   692     1 
  689   693     1 
  689   694     1 
  690   692     1 
  690   693     1 
  690   694     1 
  691   698     1 
  691   699     1 
  691   700     1 
  692   695     1 
  692   696     1 
  692   697     1 
  693   695     1 
  693   696     1 
  693   697     1 
  695   698     1 
  695   699     1 
  695   700     1 
  696   698     1 
  696   699     1 
  696   700     1 
  701   706     1 
  701   707     1 
  701   717     1 
  702   704     1 
  702   705     1 
  703   708     1 
  703   709     1 
  703   713     1 
  703   718     1 
  703   719     1 
  704   706     1 
  704   707     1 
  704   717     1 
  705   710     1 
  705   711     1 
  705   712     1 
  705   714     1 
  705   715     1 
  705   716     1 
  705   720     1 
  705   721     1 
  706   708     1 
  706   709     1 
  706   713     1 
  706   718     1 
  706   719     1 
  707   718     1 
  707   719     1 
  708   710     1 
  708   711     1 
  708   712     1 
  708   714     1 
  708   715     1 
  708   716     1 
  708   717     1 
  709   714     1 
  709   715     1 
  709   716     1 
  709   717     1 
  710   713     1 
  711   713     1 
  712   713     1 
  713   717     1 
  717   722     1 
  717   723     1 
  717   736     1 
  718   720     1 
  718   721     1 
  719   724     1 
  719   725     1 
  719   729     1 
  719   737     1 
  719   738     1 
  720   722     1 
  720   723     1 
  720   736     1 
  721   726     1 
  721   727     1 
  721   728     1 
  721   730     1 
  721   731     1 
  721   732     1 
  721   739     1 
  721   748     1 
  722   724     1 
  722   725     1 
  722   729     1 
  722   737     1 
  722   738     1 
  723   733     1 
  723   734     1 
  723   735     1 
  723   737     1 
  723   738     1 
  724   726     1 
  724   727     1 
  724   728     1 
  724   730     1 
  724   731     1 
  724   732     1 
  724   736     1 
  725   730     1 
  725   731     1 
  725   732     1 
  725   736     1 
  726   729     1 
  727   729     1 
  728   729     1 
  729   736     1 
  730   733     1 
  730   734     1 
  730   735     1 
  731   733     1 
  731   734     1 
  731   735     1 
  736   740     1 
  736   741     1 
  736   742     1 
  736   745     1 
  736   749     1 
  736   750     1 
  737   739     1 
  737   748     1 
  738   743     1 
  738   744     1 
  738   746     1 
  738   747     1 
  738   751     1 
  738   752     1 
  739   746     1 
  739   747     1 
  739   749     1 
  739   750     1 
  740   743     1 
  740   744     1 
  740   745     1 
  740   748     1 
  741   743     1 
  741   744     1 
  741   745     1 
  741   748     1 
  742   749     1 
  742   750     1 
  743   746     1 
  743   747     1 
  743   748     1 
  744   746     1 
  744   747     1 
  744   748     1 
  745   751     1 
  745   752     1 
  746   749     1 
  746   750     1 
  747   749     1 
  747   750     1 
  748   753     1 
  748   754     1 
  749   751     1 
  749   752     1 
  750   755     1 
  750   756     1 
  750   765     1 
  751   753     1 
  751   754     1 
  752   757     1 
  752   758     1 
  752   759     1 
  752   766     1 
  752   767     1 
  753   755     1 
  753   756     1 
  753   765     1 
  754   760     1 
  754   761     1 
  754   762     1 
  754   768     1 
  754   769     1 
  755   757     1 
  755   758     1 
  755   759     1 
  755   766     1 
  755   767     1 
  756   763     1 
  756   764     1 
  756   766     1 
  756   767     1 
  757   760     1 
  757   761     1 
  757   762     1 
  757   765     1 
  758   760     1 
  758   761     1 
  758   762     1 
  758   765     1 
  759   765     1 
  760   763     1 
  760   764     1 
  761   763     1 
  761   764     1 
  765   770     1 
  765   771     1 
  765   775     1 
  766   768     1 
  766   769     1 
  767   772     1 
  767   773     1 
  767   774     1 
  767   776     1 
  767   777     1 
  768   770     1 
  768   771     1 
  768   775     1 
  769   778     1 
  769   779     1 
  770   772     1 
  770   773     1 
  770   774     1 
  770   776     1 
  770   777     1 
  771   776     1 
  771   777     1 
  772   775     1 
  773   775     1 
  774   775     1 
  775   780     1 
  775   781     1 
  775   794     1 
  776   778     1 
  776   779     1 
  777   782     1 
  777   783     1 
  777   784     1 
  777   795     1 
  777   796     1 
  778   780     1 
  778   781     1 
  778   794     1 
  779   785     1 
  779   786     1 
  779   790     1 
  779   797     1 
  779   798     1 
  780   782     1 
  780   783     1 
  780   784     1 
  780   795     1 
  780   796     1 
  781   787     1 
  781   788     1 
  781   789     1 
  781   791     1 
  781   792     1 
  781   793     1 
  781   795     1 
  781   796     1 
  782   785     1 
  782   786     1 
  782   790     1 
  782   794     1 
  783   785     1 
  783   786     1 
  783   790     1 
  783   794     1 
  784   794     1 
  785   787     1 
  785   788     1 
  785   789     1 
  785   791     1 
  785   792     1 
  785   793     1 
  786   791     1 
  786   792     1 
  786   793     1 
  787   790     1 
  788   790     1 
  789   790     1 
  794   799     1 
  794   800     1 
  794   809     1 
  795   797     1 
  795   798     1 
  796   801     1 
  796   802     1 
  796   803     1 
  796   810     1 
  796   811     1 
  797   799     1 
  797   800     1 
  797   809     1 
  798   804     1 
  798   805     1 
  798   806     1 
  798   812     1 
  798   813     1 
  799   801     1 
  799   802     1 
  799   803     1 
  799   810     1 
  799   811     1 
  800   807     1 
  800   808     1 
  800   810     1 
  800   811     1 
  801   804     1 
  801   805     1 
  801   806     1 
  801   809     1 
  802   804     1 
  802   805     1 
  802   806     1 
  802   809     1 
  803   809     1 
  804   807     1 
  804   808     1 
  805   807     1 
  805   808     1 
  809   814     1 
  809   815     1 
  809   823     1 
  810   812     1 
  810   813     1 
  811   816     1 
  811   817     1 
  811   821     1 
  811   824     1 
  811   825     1 
  812   814     1 
  812   815     1 
  812   823     1 
  813   818     1 
  813   819     1 
  813   820     1 
  813   822     1 
  813   826     1 
  813   827     1 
  814   816     1 
  814   817     1 
  814   821     1 
  814   824     1 
  814   825     1 
  815   824     1 
  815   825     1 
  816   818     1 
  816   819     1 
  816   820     1 
  816   822     1 
  816   823     1 
  817   822     1 
  817   823     1 
  818   821     1 
  819   821     1 
  820   821     1 
  821   823     1 
  823   828     1 
  823   829     1 
  823   842     1 
  824   826     1 
  824   827     1 
  825   830     1 
  825   831     1 
  825   835     1 
  825   843     1 
  825   844     1 
  826   828     1 
  826   829     1 
  826   842     1 
  827   832     1 
  827   833     1 
  827   834     1 
  827   836     1 
  827   837     1 
  827   838     1 
  827   845     1 
  827   846     1 
  828   830     1 
  828   831     1 
  828   835     1 
  828   843     1 
  828   844     1 
  829   839     1 
  829   840     1 
  829   841     1 
  829   843     1 
  829   844     1 
  830   832     1 
  830   833     1 
  830   834     1 
  830   836     1 
  830   837     1 
  830   838     1 
  830   842     1 
  831   836     1 
  831   837     1 
  831   838     1 
  831   842     1 
  832   835     1 
  833   835     1 
  834   835     1 
  835   842     1 
  836   839     1 
  836   840     1 
  836   841     1 
  837   839     1 
  837   840     1 
  837   841     1 
  842   847     1 
  842   848     1 
  842   852     1 
  843   845     1 
  843   846     1 
  844   849     1 
  844   850     1 
  844   851     1 
  844   853     1 
  844   854     1 
  845   847     1 
  845   848     1 
  845   852     1 
  846   855     1 
  846   856     1 
  846   890     1 
  847   849     1 
  847   850     1 
  847   851     1 
  847   853     1 
  847   854     1 
  848   853     1 
  848   854     1 
  848   887     1 
  849   852     1 
  849   890     1 
  850   852     1 
  850   890     1 
  851   852     1 
  851   885     1 
  851   888     1 
  851   889     1 
  852   857     1 
  852   858     1 
  852   859     1 
  853   855     1 
  853   856     1 
  854   860     1 
  854   861     1 
  855   857     1 
  855   858     1 
  855   859     1 
  856   862     1 
  856   863     1 
  857   860     1 
  857   861     1 
  858   860     1 
  858   861     1 
  859   864     1 
  859   865     1 
  859   881     1 
  860   862     1 
  860   863     1 
  861   866     1 
  861   867     1 
  861   868     1 
  861   882     1 
  861   883     1 
  862   864     1 
  862   865     1 
  862   881     1 
  863   869     1 
  863   870     1 
  863   871     1 
  863   884     1 
  863   885     1 
  864   866     1 
  864   867     1 
  864   868     1 
  864   882     1 
  864   883     1 
  865   872     1 
  865   873     1 
  865   874     1 
  865   882     1 
  865   883     1 
  866   869     1 
  866   870     1 
  866   871     1 
  866   881     1 
  867   869     1 
  867   870     1 
  867   871     1 
  867   881     1 
  868   875     1 
  868   876     1 
  868   877     1 
  868   881     1 
  869   872     1 
  869   873     1 
  869   874     1 
  870   872     1 
  870   873     1 
  870   874     1 
  871   878     1 
  871   879     1 
  871   880     1 
  872   875     1 
  872   876     1 
  872   877     1 
  873   875     1 
  873   876     1 
  873   877     1 
  875   878     1 
  875   879     1 
  875   880     1 
  876   878     1 
  876   879     1 
  876   880     1 
  881   886     1 
  881   887     1 
  881   891     1 
  882   884     1 
  882   885     1 
  883   888     1 
  883   889     1 
  883   890     1 
  883   892     1 
  883   893     1 
  884   886     1 
  884   887     1 
  884   891     1 
  885   894     1 
  885   895     1 
  886   888     1 
  886   889     1 
  886   890     1 
  886   892     1 
  886   893     1 
  887   892     1 
  887   893     1 
  888   891     1 
  889   891     1 
  890   891     1 
  891   896     1 
  891   897     1 
  891   905     1 
  892   894     1 
  892   895     1 
  893   898     1 
  893   899     1 
  893   903     1 
  893   906     1 
  893   907     1 
  894   896     1 
  894   897     1 
  894   905     1 
  895   900     1 
  895   901     1 
  895   902     1 
  895   904     1 
  895   908     1 
  895   917     1 
  896   898     1 
  896   899     1 
  896   903     1 
  896   906     1 
  896   907     1 
  897   906     1 
  897   907     1 
  898   900     1 
  898   901     1 
  898   902     1 
  898   904     1 
  898   905     1 
  899   904     1 
  899   905     1 
  900   903     1 
  901   903     1 
  902   903     1 
  903   905     1 
  905   909     1 
  905   910     1 
  905   911     1 
  905   914     1 
  905   918     1 
  905   919     1 
  906   908     1 
  906   917     1 
  907   912     1 
  907   913     1 
  907   915     1 
  907   916     1 
  907   920     1 
  907   921     1 
  908   915     1 
  908   916     1 
  908   918     1 
  908   919     1 
  909   912     1 
  909   913     1 
  909   914     1 
  909   917     1 
  910   912     1 
  910   913     1 
  910   914     1 
  910   917     1 
  911   918     1 
  911   919     1 
  912   915     1 
  912   916     1 
  912   917     1 
  913   915     1 
  913   916     1 
  913   917     1 
  914   920     1 
  914   921     1 
  915   918     1 
  915   919     1 
  916   918     1 
  916   919     1 
  917   922     1 
  917   923     1 
  918   920     1 
  918   921     1 
  919   924     1 
  919   925     1 
  919   941     1 
  920   922     1 
  920   923     1 
  921   926     1 
  921   927     1 
  921   928     1 
  921   942     1 
  921   943     1 
  922   924     1 
  922   925     1 
  922   941     1 
  923   929     1 
  923   930     1 
  923   931     1 
  923   944     1 
  923   945     1 
  924   926     1 
  924   927     1 
  924   928     1 
  924   942     1 
  924   943     1 
  925   932     1 
  925   933     1 
  925   934     1 
  925   942     1 
  925   943     1 
  926   929     1 
  926   930     1 
  926   931     1 
  926   941     1 
  927   929     1 
  927   930     1 
  927   931     1 
  927   941     1 
  928   935     1 
  928   936     1 
  928   937     1 
  928   941     1 
  929   932     1 
  929   933     1 
  929   934     1 
  930   932     1 
  930   933     1 
  930   934     1 
  931   938     1 
  931   939     1 
  931   940     1 
  932   935     1 
  932   936     1 
  932   937     1 
  933   935     1 
  933   936     1 
  933   937     1 
  935   938     1 
  935   939     1 
  935   940     1 
  936   938     1 
  936   939     1 
  936   940     1 
  941   946     1 
  941   947     1 
  941   958     1 
  942   944     1 
  942   945     1 
  943   948     1 
  943   949     1 
  943   950     1 
  943   959     1 
  943   960     1 
  944   946     1 
  944   947     1 
  944   958     1 
  945   951     1 
  945   952     1 
  945   953     1 
  945   961     1 
  945   962     1 
  946   948     1 
  946   949     1 
  946   950     1 
  946   959     1 
  946   960     1 
  947   954     1 
  947   955     1 
  947   959     1 
  947   960     1 
  948   951     1 
  948   952     1 
  948   953     1 
  948   958     1 
  949   951     1 
  949   952     1 
  949   953     1 
  949   958     1 
  950   956     1 
  950   957     1 
  950   958     1 
  951   954     1 
  951   955     1 
  952   954     1 
  952   955     1 
  954   956     1 
  954   957     1 
  958   963     1 
  958   964     1 
  958   980     1 
  959   961     1 
  959   962     1 
  960   965     1 
  960   966     1 
  960   967     1 
  960   981     1 
  960   982     1 
  961   963     1 
  961   964     1 
  961   980     1 
  962   968     1 
  962   969     1 
  962   970     1 
  962   983     1 
  962   984     1 
  963   965     1 
  963   966     1 
  963   967     1 
  963   981     1 
  963   982     1 
  964   971     1 
  964   972     1 
  964   973     1 
  964   981     1 
  964   982     1 
  965   968     1 
  965   969     1 
  965   970     1 
  965   980     1 
  966   968     1 
  966   969     1 
  966   970     1 
  966   980     1 
  967   974     1 
  967   975     1 
  967   976     1 
  967   980     1 
  968   971     1 
  968   972     1 
  968   973     1 
  969   971     1 
  969   972     1 
  969   973     1 
  970   977     1 
  970   978     1 
  970   979     1 
  971   974     1 
  971   975     1 
  971   976     1 
  972   974     1 
  972   975     1 
  972   976     1 
  974   977     1 
  974   978     1 
  974   979     1 
  975   977     1 
  975   978     1 
  975   979     1 
  980   985     1 
  980   986     1 
  980   997     1 
  981   983     1 
  981   984     1 
  982   987     1 
  982   988     1 
  982   989     1 
  982   998     1 
  982   999     1 
  983   985     1 
  983   986     1 
  983   997     1 
  984   990     1 
  984   991     1 
  984   992     1 
  984  1000     1 
  984  1001     1 
  985   987     1 
  985   988     1 
  985   989     1 
  985   998     1 
  985   999     1 
  986   993     1 
  986   994     1 
  986   998     1 
  986   999     1 
  987   990     1 
  987   991     1 
  987   992     1 
  987   997     1 
  988   990     1 
  988   991     1 
  988   992     1 
  988   997     1 
  989   995     1 
  989   996     1 
  989   997     1 
  990   993     1 
  990   994     1 
  991   993     1 
  991   994     1 
  993   995     1 
  993   996     1 
  997  1002     1 
  997  1003     1 
  997  1016     1 
  998  1000     1 
  998  1001     1 
  999  1004     1 
  999  1005     1 
  999  1006     1 
  999  1017     1 
  999  1018     1 
 1000  1002     1 
 1000  1003     1 
 1000  1016     1 
 1001  1007     1 
 1001  1008     1 
 1001  1012     1 
 1001  1019     1 
 1001  1020     1 
 1002  1004     1 
 1002  1005     1 
 1002  1006     1 
 1002  1017     1 
 1002  1018     1 
 1003  1009     1 
 1003  1010     1 
 1003  1011     1 
 1003  1013     1 
 1003  1014     1 
 1003  1015     1 
 1003  1017     1 
 1003  1018     1 
 1004  1007     1 
 1004  1008     1 
 1004  1012     1 
 1004  1016     1 
 1005  1007     1 
 1005  1008     1 
 1005  1012     1 
 1005  1016     1 
 1006  1016     1 
 1007  1009     1 
 1007  1010     1 
 1007  1011     1 
 1007  1013     1 
 1007  1014     1 
 1007  1015     1 
 1008  1013     1 
 1008  1014     1 
 1008  1015     1 
 1009  1012     1 
 1010  1012     1 
 1011  1012     1 
 1016  1021     1 
 1016  1022     1 
 1016  1035     1 
 1017  1019     1 
 1017  1020     1 
 1018  1023     1 
 1018  1024     1 
 1018  1028     1 
 1018  1036     1 
 1018  1037     1 
 1019  1021     1 
 1019  1022     1 
 1019  1035     1 
 1020  1025     1 
 1020  1026     1 
 1020  1027     1 
 1020  1029     1 
 1020  1030     1 
 1020  1031     1 
 1020  1038     1 
 1020  1039     1 
 1021  1023     1 
 1021  1024     1 
 1021  1028     1 
 1021  1036     1 
 1021  1037     1 
 1022  1032     1 
 1022  1033     1 
 1022  1034     1 
 1022  1036     1 
 1022  1037     1 
 1023  1025     1 
 1023  1026     1 
 1023  1027     1 
 1023  1029     1 
 1023  1030     1 
 1023  1031     1 
 1023  1035     1 
 1024  1029     1 
 1024  1030     1 
 1024  1031     1 
 1024  1035     1 
 1025  1028     1 
 1026  1028     1 
 1027  1028     1 
 1028  1035     1 
 1029  1032     1 
 1029  1033     1 
 1029  1034     1 
 1030  1032     1 
 1030  1033     1 
 1030  1034     1 
 1035  1040     1 
 1035  1041     1 
 1035  1059     1 
 1036  1038     1 
 1036  1039     1 
 1037  1042     1 
 1037  1043     1 
 1037  1044     1 
 1037  1060     1 
 1037  1061     1 
 1038  1040     1 
 1038  1041     1 
 1038  1059     1 
 1039  1045     1 
 1039  1046     1 
 1039  1047     1 
 1039  1062     1 
 1039  1063     1 
 1040  1042     1 
 1040  1043     1 
 1040  1044     1 
 1040  1060     1 
 1040  1061     1 
 1041  1048     1 
 1041  1049     1 
 1041  1050     1 
 1041  1060     1 
 1041  1061     1 
 1042  1045     1 
 1042  1046     1 
 1042  1047     1 
 1042  1059     1 
 1043  1045     1 
 1043  1046     1 
 1043  1047     1 
 1043  1059     1 
 1044  1051     1 
 1044  1052     1 
 1044  1059     1 
 1045  1048     1 
 1045  1049     1 
 1045  1050     1 
 1046  1048     1 
 1046  1049     1 
 1046  1050     1 
 1047  1053     1 
 1047  1056     1 
 1048  1051     1 
 1048  1052     1 
 1049  1051     1 
 1049  1052     1 
 1050  1054     1 
 1050  1055     1 
 1050  1057     1 
 1050  1058     1 
 1051  1053     1 
 1051  1056     1 
 1053  1057     1 
 1053  1058     1 
 1054  1056     1 
 1055  1056     1 
 1059  1064     1 
 1059  1065     1 
 1059  1076     1 
 1060  1062     1 
 1060  1063     1 
 1061  1066     1 
 1061  1067     1 
 1061  1068     1 
 1061  1077     1 
 1061  1078     1 
 1062  1064     1 
 1062  1065     1 
 1062  1076     1 
 1063  1069     1 
 1063  1070     1 
 1063  1071     1 
 1063  1079     1 
 1063  1080     1 
 1064  1066     1 
 1064  1067     1 
 1064  1068     1 
 1064  1077     1 
 1064  1078     1 
 1065  1072     1 
 1065  1073     1 
 1065  1077     1 
 1065  1078     1 
 1066  1069     1 
 1066  1070     1 
 1066  1071     1 
 1066  1076     1 
 1067  1069     1 
 1067  1070     1 
 1067  1071     1 
 1067  1076     1 
 1068  1074     1 
 1068  1075     1 
 1068  1076     1 
 1069  1072     1 
 1069  1073     1 
 1070  1072     1 
 1070  1073     1 
 1072  1074     1 
 1072  1075     1 
 1076  1081     1 
 1076  1082     1 
 1076  1092     1 
 1077  1079     1 
 1077  1080     1 
 1078  1083     1 
 1078  1084     1 
 1078  1088     1 
 1078  1093     1 
 1078  1094     1 
 1079  1081     1 
 1079  1082     1 
 1079  1092     1 
 1080  1085     1 
 1080  1086     1 
 1080  1087     1 
 1080  1089     1 
 1080  1090     1 
 1080  1091     1 
 1080  1095     1 
 1080  1096     1 
 1081  1083     1 
 1081  1084     1 
 1081  1088     1 
 1081  1093     1 
 1081  1094     1 
 1082  1093     1 
 1082  1094     1 
 1083  1085     1 
 1083  1086     1 
 1083  1087     1 
 1083  1089     1 
 1083  1090     1 
 1083  1091     1 
 1083  1092     1 
 1084  1089     1 
 1084  1090     1 
 1084  1091     1 
 1084  1092     1 
 1085  1088     1 
 1086  1088     1 
 1087  1088     1 
 1088  1092     1 
 1092  1097     1 
 1092  1098     1 
 1092  1111     1 
 1093  1095     1 
 1093  1096     1 
 1094  1099     1 
 1094  1100     1 
 1094  1104     1 
 1094  1112     1 
 1094  1113     1 
 1095  1097     1 
 1095  1098     1 
 1095  1111     1 
 1096  1101     1 
 1096  1102     1 
 1096  1103     1 
 1096  1105     1 
 1096  1106     1 
 1096  1107     1 
 1096  1114     1 
 1096  1115     1 
 1097  1099     1 
 1097  1100     1 
 1097  1104     1 
 1097  1112     1 
 1097  1113     1 
 1098  1108     1 
 1098  1109     1 
 1098  1110     1 
 1098  1112     1 
 1098  1113     1 
 1099  1101     1 
 1099  1102     1 
 1099  1103     1 
 1099  1105     1 
 1099  1106     1 
 1099  1107     1 
 1099  1111     1 
 1100  1105     1 
 1100  1106     1 
 1100  1107     1 
 1100  1111     1 
 1101  1104     1 
 1102  1104     1 
 1103  1104     1 
 1104  1111     1 
 1105  1108     1 
 1105  1109     1 
 1105  1110     1 
 1106  1108     1 
 1106  1109     1 
 1106  1110     1 
 1111  1116     1 
 1111  1117     1 
 1111  1135     1 
 1112  1114     1 
 1112  1115     1 
 1113  1118     1 
 1113  1119     1 
 1113  1120     1 
 1113  1136     1 
 1113  1137     1 
 1114  1116     1 
 1114  1117     1 
 1114  1135     1 
 1115  1121     1 
 1115  1122     1 
 1115  1123     1 
 1115  1138     1 
 1115  1139     1 
 1116  1118     1 
 1116  1119     1 
 1116  1120     1 
 1116  1136     1 
 1116  1137     1 
 1117  1124     1 
 1117  1125     1 
 1117  1126     1 
 1117  1136     1 
 1117  1137     1 
 1118  1121     1 
 1118  1122     1 
 1118  1123     1 
 1118  1135     1 
 1119  1121     1 
 1119  1122     1 
 1119  1123     1 
 1119  1135     1 
 1120  1127     1 
 1120  1128     1 
 1120  1135     1 
 1121  1124     1 
 1121  1125     1 
 1121  1126     1 
 1122  1124     1 
 1122  1125     1 
 1122  1126     1 
 1123  1129     1 
 1123  1132     1 
 1124  1127     1 
 1124  1128     1 
 1125  1127     1 
 1125  1128     1 
 1126  1130     1 
 1126  1131     1 
 1126  1133     1 
 1126  1134     1 
 1127  1129     1 
 1127  1132     1 
 1129  1133     1 
 1129  1134     1 
 1130  1132     1 
 1131  1132     1 
 1135  1140     1 
 1135  1141     1 
 1135  1145     1 
 1136  1138     1 
 1136  1139     1 
 1137  1142     1 
 1137  1143     1 
 1137  1144     1 
 1137  1146     1 
 1137  1147     1 
 1138  1140     1 
 1138  1141     1 
 1138  1145     1 
 1139  1148     1 
 1139  1149     1 
 1140  1142     1 
 1140  1143     1 
 1140  1144     1 
 1140  1146     1 
 1140  1147     1 
 1141  1146     1 
 1141  1147     1 
 1142  1145     1 
 1143  1145     1 
 1144  1145     1 
 1145  1150     1 
 1145  1151     1 
 1145  1164     1 
 1146  1148     1 
 1146  1149     1 
 1147  1152     1 
 1147  1153     1 
 1147  1157     1 
 1147  1165     1 
 1147  1166     1 
 1148  1150     1 
 1148  1151     1 
 1148  1164     1 
 1149  1154     1 
 1149  1155     1 
 1149  1156     1 
 1149  1158     1 
 1149  1159     1 
 1149  1160     1 
 1149  1167     1 
 1149  1168     1 
 1150  1152     1 
 1150  1153     1 
 1150  1157     1 
 1150  1165     1 
 1150  1166     1 
 1151  1161     1 
 1151  1162     1 
 1151  1163     1 
 1151  1165     1 
 1151  1166     1 
 1152  1154     1 
 1152  1155     1 
 1152  1156     1 
 1152  1158     1 
 1152  1159     1 
 1152  1160     1 
 1152  1164     1 
 1153  1158     1 
 1153  1159     1 
 1153  1160     1 
 1153  1164     1 
 1154  1157     1 
 1155  1157     1 
 1156  1157     1 
 1157  1164     1 
 1158  1161     1 
 1158  1162     1 
 1158  1163     1 
 1159  1161     1 
 1159  1162     1 
 1159  1163     1 
 1164  1169     1 
 1164  1170     1 
 1164  1181     1 
 1165  1167     1 
 1165  1168     1 
 1166  1171     1 
 1166  1172     1 
 1166  1173     1 
 1166  1182     1 
 1166  1183     1 
 1167  1169     1 
 1167  1170     1 
 1167  1181     1 
 1168  1174     1 
 1168  1175     1 
 1168  1176     1 
 1168  1184     1 
 1168  1185     1 
 1169  1171     1 
 1169  1172     1 
 1169  1173     1 
 1169  1182     1 
 1169  1183     1 
 1170  1177     1 
 1170  1182     1 
 1170  1183     1 
 1171  1174     1 
 1171  1175     1 
 1171  1176     1 
 1171  1181     1 
 1172  1174     1 
 1172  1175     1 
 1172  1176     1 
 1172  1181     1 
 1173  1178     1 
 1173  1179     1 
 1173  1180     1 
 1173  1181     1 
 1174  1177     1 
 1175  1177     1 
 1181  1186     1 
 1181  1187     1 
 1181  1193     1 
 1182  1184     1 
 1182  1185     1 
 1183  1188     1 
 1183  1189     1 
 1183  1190     1 
 1183  1194     1 
 1183  1195     1 
 1184  1186     1 
 1184  1187     1 
 1184  1193     1 
 1185  1191     1 
 1185  1192     1 
 1185  1196     1 
 1185  1197     1 
 1186  1188     1 
 1186  1189     1 
 1186  1190     1 
 1186  1194     1 
 1186  1195     1 
 1187  1194     1 
 1187  1195     1 
 1188  1191     1 
 1188  1192     1 
 1188  1193     1 
 1189  1191     1 
 1189  1192     1 
 1189  1193     1 
 1190  1193     1 
 1193  1198     1 
 1193  1199     1 
 1193  1217     1 
 1194  1196     1 
 1194  1197     1 
 1195  1200     1 
 1195  1201     1 
 1195  1202     1 
 1195  1218     1 
 1195  1219     1 
 1196  1198     1 
 1196  1199     1 
 1196  1217     1 
 1197  1203     1 
 1197  1204     1 
 1197  1205     1 
 1197  1220     1 
 1197  1221     1 
 1198  1200     1 
 1198  1201     1 
 1198  1202     1 
 1198  1218     1 
 1198  1219     1 
 1199  1206     1 
 1199  1207     1 
 1199  1208     1 
 1199  1218     1 
 1199  1219     1 
 1200  1203     1 
 1200  1204     1 
 1200  1205     1 
 1200  1217     1 
 1201  1203     1 
 1201  1204     1 
 1201  1205     1 
 1201  1217     1 
 1202  1209     1 
 1202  1210     1 
 1202  1217     1 
 1203  1206     1 
 1203  1207     1 
 1203  1208     1 
 1204  1206     1 
 1204  1207     1 
 1204  1208     1 
 1205  1211     1 
 1205  1214     1 
 1206  1209     1 
 1206  1210     1 
 1207  1209     1 
 1207  1210     1 
 1208  1212     1 
 1208  1213     1 
 1208  1215     1 
 1208  1216     1 
 1209  1211     1 
 1209  1214     1 
 1211  1215     1 
 1211  1216     1 
 1212  1214     1 
 1213  1214     1 
 1217  1222     1 
 1217  1223     1 
 1217  1234     1 
 1218  1220     1 
 1218  1221     1 
 1219  1224     1 
 1219  1225     1 
 1219  1226     1 
 1219  1235     1 
 1219  1236     1 
 1220  1222     1 
 1220  1223     1 
 1220  1234     1 
 1221  1227     1 
 1221  1232     1 
 1221  1237     1 
 1221  1246     1 
 1222  1224     1 
 1222  1225     1 
 1222  1226     1 
 1222  1235     1 
 1222  1236     1 
 1223  1228     1 
 1223  1230     1 
 1223  1233     1 
 1223  1235     1 
 1223  1236     1 
 1224  1227     1 
 1224  1232     1 
 1224  1234     1 
 1225  1227     1 
 1225  1232     1 
 1225  1234     1 
 1226  1229     1 
 1226  1231     1 
 1226  1234     1 
 1227  1231     1 
 1227  1233     1 
 1228  1233     1 
 1229  1231     1 
 1229  1232     1 
 1231  1233     1 
 1234  1238     1 
 1234  1239     1 
 1234  1240     1 
 1234  1243     1 
 1234  1247     1 
 1234  1248     1 
 1235  1237     1 
 1235  1246     1 
 1236  1241     1 
 1236  1242     1 
 1236  1244     1 
 1236  1245     1 
 1236  1249     1 
 1236  1250     1 
 1237  1244     1 
 1237  1245     1 
 1237  1247     1 
 1237  1248     1 
 1238  1241     1 
 1238  1242     1 
 1238  1243     1 
 1238  1246     1 
 1239  1241     1 
 1239  1242     1 
 1239  1243     1 
 1239  1246     1 
 1240  1247     1 
 1240  1248     1 
 1241  1244     1 
 1241  1245     1 
 1241  1246     1 
 1242  1244     1 
 1242  1245     1 
 1242  1246     1 
 1243  1249     1 
 1243  1250     1 
 1244  1247     1 
 1244  1248     1 
 1245  1247     1 
 1245  1248     1 
 1246  1251     1 
 1246  1252     1 
 1247  1249     1 
 1247  1250     1 
 1248  1253     1 
 1248  1254     1 
 1248  1263     1 
 1249  1251     1 
 1249  1252     1 
 1250  1255     1 
 1250  1256     1 
 1250  1257     1 
 1250  1264     1 
 1250  1265     1 
 1251  1253     1 
 1251  1254     1 
 1251  1263     1 
 1252  1258     1 
 1252  1259     1 
 1252  1260     1 
 1252  1266     1 
 1252  1267     1 
 1253  1255     1 
 1253  1256     1 
 1253  1257     1 
 1253  1264     1 
 1253  1265     1 
 1254  1261     1 
 1254  1262     1 
 1254  1264     1 
 1254  1265     1 
 1255  1258     1 
 1255  1259     1 
 1255  1260     1 
 1255  1263     1 
 1256  1258     1 
 1256  1259     1 
 1256  1260     1 
 1256  1263     1 
 1257  1263     1 
 1258  1261     1 
 1258  1262     1 
 1259  1261     1 
 1259  1262     1 
 1263  1268     1 
 1263  1269     1 
 1263  1274     1 
 1264  1266     1 
 1264  1267     1 
 1265  1270     1 
 1265  1271     1 
 1265  1272     1 
 1265  1275     1 
 1265  1276     1 
 1266  1268     1 
 1266  1269     1 
 1266  1274     1 
 1267  1273     1 
 1267  1277     1 
 1267  1278     1 
 1268  1270     1 
 1268  1271     1 
 1268  1272     1 
 1268  1275     1 
 1268  1276     1 
 1269  1275     1 
 1269  1276     1 
 1270  1273     1 
 1270  1274     1 
 1271  1273     1 
 1271  1274     1 
 1272  1274     1 
 1274  1279     1 
 1274  1280     1 
 1274  1298     1 
 1275  1277     1 
 1275  1278     1 
 1276  1281     1 
 1276  1282     1 
 1276  1283     1 
 1276  1299     1 
 1276  1300     1 
 1277  1279     1 
 1277  1280     1 
 1277  1298     1 
 1278  1284     1 
 1278  1297     1 
 1278  1301     1 
 1278  1302     1 
 1279  1281     1 
 1279  1282     1 
 1279  1283     1 
 1279  1299     1 
 1279  1300     1 
 1280  1285     1 
 1280  1286     1 
 1280  1288     1 
 1280  1295     1 
 1280  1299     1 
 1280  1300     1 
 1281  1284     1 
 1281  1297     1 
 1281  1298     1 
 1282  1284     1 
 1282  1297     1 
 1282  1298     1 
 1283  1287     1 
 1283  1289     1 
 1283  1293     1 
 1283  1296     1 
 1283  1298     1 
 1284  1289     1 
 1284  1295     1 
 1285  1287     1 
 1285  1288     1 
 1285  1297     1 
 1286  1290     1 
 1286  1291     1 
 1286  1295     1 
 1287  1289     1 
 1287  1297     1 
 1288  1292     1 
 1288  1293     1 
 1288  1296     1 
 1289  1294     1 
 1289  1295     1 
 1290  1292     1 
 1290  1293     1 
 1290  1297     1 
 1291  1296     1 
 1291  1297     1 
 1292  1294     1 
 1292  1295     1 
 1294  1296     1 
 1294  1297     1 
 1298  1303     1 
 1298  1304     1 
 1298  1320     1 
 1299  1301     1 
 1299  1302     1 
 1300  1305     1 
 1300  1306     1 
 1300  1307     1 
 1300  1321     1 
 1300  1322     1 
 1301  1303     1 
 1301  1304     1 
 1301  1320     1 
 1302  1308     1 
 1302  1309     1 
 1302  1310     1 
 1302  1323     1 
 1302  1324     1 
 1303  1305     1 
 1303  1306     1 
 1303  1307     1 
 1303  1321     1 
 1303  1322     1 
 1304  1311     1 
 1304  1312     1 
 1304  1313     1 
 1304  1321     1 
 1304  1322     1 
 1305  1308     1 
 1305  1309     1 
 1305  1310     1 
 1305  1320     1 
 1306  1308     1 
 1306  1309     1 
 1306  1310     1 
 1306  1320     1 
 1307  1314     1 
 1307  1315     1 
 1307  1316     1 
 1307  1320     1 
 1308  1311     1 
 1308  1312     1 
 1308  1313     1 
 1309  1311     1 
 1309  1312     1 
 1309  1313     1 
 1310  1317     1 
 1310  1318     1 
 1310  1319     1 
 1311  1314     1 
 1311  1315     1 
 1311  1316     1 
 1312  1314     1 
 1312  1315     1 
 1312  1316     1 
 1314  1317     1 
 1314  1318     1 
 1314  1319     1 
 1315  1317     1 
 1315  1318     1 
 1315  1319     1 
 1320  1325     1 
 1320  1326     1 
 1320  1337     1 
 1321  1323     1 
 1321  1324     1 
 1322  1327     1 
 1322  1328     1 
 1322  1329     1 
 1322  1338     1 
 1322  1339     1 
 1323  1325     1 
 1323  1326     1 
 1323  1337     1 
 1324  1330     1 
 1324  1331     1 
 1324  1332     1 
 1324  1340     1 
 1324  1341     1 
 1325  1327     1 
 1325  1328     1 
 1325  1329     1 
 1325  1338     1 
 1325  1339     1 
 1326  1333     1 
 1326  1334     1 
 1326  1338     1 
 1326  1339     1 
 1327  1330     1 
 1327  1331     1 
 1327  1332     1 
 1327  1337     1 
 1328  1330     1 
 1328  1331     1 
 1328  1332     1 
 1328  1337     1 
 1329  1335     1 
 1329  1336     1 
 1329  1337     1 
 1330  1333     1 
 1330  1334     1 
 1331  1333     1 
 1331  1334     1 
 1333  1335     1 
 1333  1336     1 
 1337  1342     1 
 1337  1343     1 
 1337  1356     1 
 1338  1340     1 
 1338  1341     1 
 1339  1344     1 
 1339  1345     1 
 1339  1346     1 
 1339  1357     1 
 1339  1358     1 
 1340  1342     1 
 1340  1343     1 
 1340  1356     1 
 1341  1347     1 
 1341  1348     1 
 1341  1352     1 
 1341  1359     1 
 1341  1360     1 
 1342  1344     1 
 1342  1345     1 
 1342  1346     1 
 1342  1357     1 
 1342  1358     1 
 1343  1349     1 
 1343  1350     1 
 1343  1351     1 
 1343  1353     1 
 1343  1354     1 
 1343  1355     1 
 1343  1357     1 
 1343  1358     1 
 1344  1347     1 
 1344  1348     1 
 1344  1352     1 
 1344  1356     1 
 1345  1347     1 
 1345  1348     1 
 1345  1352     1 
 1345  1356     1 
 1346  1356     1 
 1347  1349     1 
 1347  1350     1 
 1347  1351     1 
 1347  1353     1 
 1347  1354     1 
 1347  1355     1 
 1348  1353     1 
 1348  1354     1 
 1348  1355     1 
 1349  1352     1 
 1350  1352     1 
 1351  1352     1 
 1356  1361     1 
 1356  1362     1 
 1356  1370     1 
 1357  1359     1 
 1357  1360     1 
 1358  1363     1 
 1358  1364     1 
 1358  1368     1 
 1358  1371     1 
 1358  1372     1 
 1359  1361     1 
 1359  1362     1 
 1359  1370     1 
 1360  1365     1 
 1360  1366     1 
 1360  1367     1 
 1360  1369     1 
 1360  1373     1 
 1360  1374     1 
 1361  1363     1 
 1361  1364     1 
 1361  1368     1 
 1361  1371     1 
 1361  1372     1 
 1362  1371     1 
 1362  1372     1 
 1363  1365     1 
 1363  1366     1 
 1363  1367     1 
 1363  1369     1 
 1363  1370     1 
 1364  1369     1 
 1364  1370     1 
 1365  1368     1 
 1366  1368     1 
 1367  1368     1 
 1368  1370     1 
 1370  1375     1 
 1370  1376     1 
 1370  1377     1 
 1371  1373     1 
 1371  1374     1 
 1372  1378     1 
 1372  1379     1 
 1373  1375     1 
 1373  1376     1 
 1373  1377     1 
 1374  1380     1 
 1374  1381     1 
 1375  1378     1 
 1375  1379     1 
 1376  1378     1 
 1376  1379     1 
 1377  1382     1 
 1377  1383     1 
 1377  1399     1 
 1378  1380     1 
 1378  1381     1 
 1379  1384     1 
 1379  1385     1 
 1379  1386     1 
 1379  1400     1 
 1379  1401     1 
 1380  1382     1 
 1380  1383     1 
 1380  1399     1 
 1381  1387     1 
 1381  1388     1 
 1381  1389     1 
 1381  1402     1 
 1381  1403     1 
 1382  1384     1 
 1382  1385     1 
 1382  1386     1 
 1382  1400     1 
 1382  1401     1 
 1383  1390     1 
 1383  1391     1 
 1383  1392     1 
 1383  1400     1 
 1383  1401     1 
 1384  1387     1 
 1384  1388     1 
 1384  1389     1 
 1384  1399     1 
 1385  1387     1 
 1385  1388     1 
 1385  1389     1 
 1385  1399     1 
 1386  1393     1 
 1386  1394     1 
 1386  1395     1 
 1386  1399     1 
 1387  1390     1 
 1387  1391     1 
 1387  1392     1 
 1388  1390     1 
 1388  1391     1 
 1388  1392     1 
 1389  1396     1 
 1389  1397     1 
 1389  1398     1 
 1390  1393     1 
 1390  1394     1 
 1390  1395     1 
 1391  1393     1 
 1391  1394     1 
 1391  1395     1 
 1393  1396     1 
 1393  1397     1 
 1393  1398     1 
 1394  1396     1 
 1394  1397     1 
 1394  1398     1 
 1399  1404     1 
 1399  1405     1 
 1399  1419     1 
 1400  1402     1 
 1400  1403     1 
 1401  1406     1 
 1401  1407     1 
 1401  1408     1 
 1401  1420     1 
 1401  1421     1 
 1402  1404     1 
 1402  1405     1 
 1402  1419     1 
 1403  1409     1 
 1403  1417     1 
 1403  1422     1 
 1403  1423     1 
 1404  1406     1 
 1404  1407     1 
 1404  1408     1 
 1404  1420     1 
 1404  1421     1 
 1405  1410     1 
 1405  1411     1 
 1405  1415     1 
 1405  1418     1 
 1405  1420     1 
 1405  1421     1 
 1406  1409     1 
 1406  1417     1 
 1406  1419     1 
 1407  1409     1 
 1407  1417     1 
 1407  1419     1 
 1408  1412     1 
 1408  1413     1 
 1408  1416     1 
 1408  1419     1 
 1409  1414     1 
 1409  1415     1 
 1409  1418     1 
 1410  1412     1 
 1410  1413     1 
 1410  1417     1 
 1411  1416     1 
 1411  1417     1 
 1412  1414     1 
 1412  1415     1 
 1413  1418     1 
 1414  1416     1 
 1414  1417     1 
 1416  1418     1 
 1419  1424     1 
 1419  1425     1 
 1419  1431     1 
 1420  1422     1 
 1420  1423     1 
 1421  1426     1 
 1421  1427     1 
 1421  1428     1 
 1421  1432     1 
 1421  1433     1 
 1422  1424     1 
 1422  1425     1 
 1422  1431     1 
 1423  1429     1 
 1423  1430     1 
 1423  1434     1 
 1423  1443     1 
 1424  1426     1 
 1424  1427     1 
 1424  1428     1 
 1424  1432     1 
 1424  1433     1 
 1425  1432     1 
 1425  1433     1 
 1426  1429     1 
 1426  1430     1 
 1426  1431     1 
 1427  1429     1 
 1427  1430     1 
 1427  1431     1 
 1428  1431     1 
 1431  1435     1 
 1431  1436     1 
 1431  1437     1 
 1431  1440     1 
 1431  1444     1 
 1431  1445     1 
 1432  1434     1 
 1432  1443     1 
 1433  1438     1 
 1433  1439     1 
 1433  1441     1 
 1433  1442     1 
 1433  1446     1 
 1433  1447     1 
 1434  1441     1 
 1434  1442     1 
 1434  1444     1 
 1434  1445     1 
 1435  1438     1 
 1435  1439     1 
 1435  1440     1 
 1435  1443     1 
 1436  1438     1 
 1436  1439     1 
 1436  1440     1 
 1436  1443     1 
 1437  1444     1 
 1437  1445     1 
 1438  1441     1 
 1438  1442     1 
 1438  1443     1 
 1439  1441     1 
 1439  1442     1 
 1439  1443     1 
 1440  1446     1 
 1440  1447     1 
 1441  1444     1 
 1441  1445     1 
 1442  1444     1 
 1442  1445     1 
 1443  1448     1 
 1443  1449     1 
 1444  1446     1 
 1444  1447     1 
 1445  1450     1 
 1445  1451     1 
 1445  1460     1 
 1446  1448     1 
 1446  1449     1 
 1447  1452     1 
 1447  1453     1 
 1447  1454     1 
 1447  1461     1 
 1447  1462     1 
 1448  1450     1 
 1448  1451     1 
 1448  1460     1 
 1449  1455     1 
 1449  1456     1 
 1449  1457     1 
 1449  1463     1 
 1449  1464     1 
 1450  1452     1 
 1450  1453     1 
 1450  1454     1 
 1450  1461     1 
 1450  1462     1 
 1451  1458     1 
 1451  1459     1 
 1451  1461     1 
 1451  1462     1 
 1452  1455     1 
 1452  1456     1 
 1452  1457     1 
 1452  1460     1 
 1453  1455     1 
 1453  1456     1 
 1453  1457     1 
 1453  1460     1 
 1454  1460     1 
 1455  1458     1 
 1455  1459     1 
 1456  1458     1 
 1456  1459     1 
 1460  1465     1 
 1460  1466     1 
 1460  1472     1 
 1461  1463     1 
 1461  1464     1 
 1462  1467     1 
 1462  1468     1 
 1462  1469     1 
 1462  1473     1 
 1462  1474     1 
 1463  1465     1 
 1463  1466     1 
 1463  1472     1 
 1464  1470     1 
 1464  1471     1 
 1464  1475     1 
 1464  1476     1 
 1465  1467     1 
 1465  1468     1 
 1465  1469     1 
 1465  1473     1 
 1465  1474     1 
 1466  1473     1 
 1466  1474     1 
 1467  1470     1 
 1467  1471     1 
 1467  1472     1 
 1468  1470     1 
 1468  1471     1 
 1468  1472     1 
 1469  1472     1 
 1472  1477     1 
 1472  1478     1 
 1472  1494     1 
 1473  1475     1 
 1473  1476     1 
 1474  1479     1 
 1474  1480     1 
 1474  1481     1 
 1474  1495     1 
 1474  1496     1 
 1475  1477     1 
 1475  1478     1 
 1475  1494     1 
 1476  1482     1 
 1476  1483     1 
 1476  1484     1 
 1476  1497     1 
 1476  1498     1 
 1477  1479     1 
 1477  1480     1 
 1477  1481     1 
 1477  1495     1 
 1477  1496     1 
 1478  1485     1 
 1478  1486     1 
 1478  1487     1 
 1478  1495     1 
 1478  1496     1 
 1479  1482     1 
 1479  1483     1 
 1479  1484     1 
 1479  1494     1 
 1480  1482     1 
 1480  1483     1 
 1480  1484     1 
 1480  1494     1 
 1481  1488     1 
 1481  1489     1 
 1481  1490     1 
 1481  1494     1 
 1482  1485     1 
 1482  1486     1 
 1482  1487     1 
 1483  1485     1 
 1483  1486     1 
 1483  1487     1 
 1484  1491     1 
 1484  1492     1 
 1484  1493     1 
 1485  1488     1 
 1485  1489     1 
 1485  1490     1 
 1486  1488     1 
 1486  1489     1 
 1486  1490     1 
 1488  1491     1 
 1488  1492     1 
 1488  1493     1 
 1489  1491     1 
 1489  1492     1 
 1489  1493     1 
 1494  1499     1 
 1494  1500     1 
 1494  1511     1 
 1495  1497     1 
 1495  1498     1 
 1496  1501     1 
 1496  1502     1 
 1496  1503     1 
 1496  1512     1 
 1496  1513     1 
 1497  1499     1 
 1497  1500     1 
 1497  1511     1 
 1498  1504     1 
 1498  1509     1 
 1498  1514     1 
 1498  1515     1 
 1499  1501     1 
 1499  1502     1 
 1499  1503     1 
 1499  1512     1 
 1499  1513     1 
 1500  1505     1 
 1500  1507     1 
 1500  1510     1 
 1500  1512     1 
 1500  1513     1 
 1501  1504     1 
 1501  1509     1 
 1501  1511     1 
 1502  1504     1 
 1502  1509     1 
 1502  1511     1 
 1503  1506     1 
 1503  1508     1 
 1503  1511     1 
 1504  1508     1 
 1504  1510     1 
 1505  1510     1 
 1506  1508     1 
 1506  1509     1 
 1508  1510     1 
 1511  1516     1 
 1511  1517     1 
 1511  1533     1 
 1512  1514     1 
 1512  1515     1 
 1513  1518     1 
 1513  1519     1 
 1513  1520     1 
 1513  1534     1 
 1513  1535     1 
 1514  1516     1 
 1514  1517     1 
 1514  1533     1 
 1515  1521     1 
 1515  1522     1 
 1515  1523     1 
 1515  1536     1 
 1515  1537     1 
 1516  1518     1 
 1516  1519     1 
 1516  1520     1 
 1516  1534     1 
 1516  1535     1 
 1517  1524     1 
 1517  1525     1 
 1517  1526     1 
 1517  1534     1 
 1517  1535     1 
 1518  1521     1 
 1518  1522     1 
 1518  1523     1 
 1518  1533     1 
 1519  1521     1 
 1519  1522     1 
 1519  1523     1 
 1519  1533     1 
 1520  1527     1 
 1520  1528     1 
 1520  1529     1 
 1520  1533     1 
 1521  1524     1 
 1521  1525     1 
 1521  1526     1 
 1522  1524     1 
 1522  1525     1 
 1522  1526     1 
 1523  1530     1 
 1523  1531     1 
 1523  1532     1 
 1524  1527     1 
 1524  1528     1 
 1524  1529     1 
 1525  1527     1 
 1525  1528     1 
 1525  1529     1 
 1527  1530     1 
 1527  1531     1 
 1527  1532     1 
 1528  1530     1 
 1528  1531     1 
 1528  1532     1 
 1533  1538     1 
 1533  1539     1 
 1533  1545     1 
 1534  1536     1 
 1534  1537     1 
 1535  1540     1 
 1535  1541     1 
 1535  1542     1 
 1535  1546     1 
 1535  1547     1 
 1536  1538     1 
 1536  1539     1 
 1536  1545     1 
 1537  1543     1 
 1537  1544     1 
 1537  1548     1 
 1537  1549     1 
 1538  1540     1 
 1538  1541     1 
 1538  1542     1 
 1538  1546     1 
 1538  1547     1 
 1539  1546     1 
 1539  1547     1 
 1540  1543     1 
 1540  1544     1 
 1540  1545     1 
 1541  1543     1 
 1541  1544     1 
 1541  1545     1 
 1542  1545     1 
 1545  1550     1 
 1545  1551     1 
 1545  1557     1 
 1546  1548     1 
 1546  1549     1 
 1547  1552     1 
 1547  1553     1 
 1547  1554     1 
 1547  1558     1 
 1547  1559     1 
 1548  1550     1 
 1548  1551     1 
 1548  1557     1 
 1549  1555     1 
 1549  1556     1 
 1549  1560     1 
 1549  1561     1 
 1550  1552     1 
 1550  1553     1 
 1550  1554     1 
 1550  1558     1 
 1550  1559     1 
 1551  1558     1 
 1551  1559     1 
 1552  1555     1 
 1552  1556     1 
 1552  1557     1 
 1553  1555     1 
 1553  1556     1 
 1553  1557     1 
 1554  1557     1 
 1557  1562     1 
 1557  1563     1 
 1557  1577     1 
 1558  1560     1 
 1558  1561     1 
 1559  1564     1 
 1559  1565     1 
 1559  1566     1 
 1559  1578     1 
 1559  1579     1 
 1560  1562     1 
 1560  1563     1 
 1560  1577     1 
 1561  1567     1 
 1561  1575     1 
 1561  1580     1 
 1561  1581     1 
 1562  1564     1 
 1562  1565     1 
 1562  1566     1 
 1562  1578     1 
 1562  1579     1 
 1563  1568     1 
 1563  1569     1 
 1563  1573     1 
 1563  1576     1 
 1563  1578     1 
 1563  1579     1 
 1564  1567     1 
 1564  1575     1 
 1564  1577     1 
 1565  1567     1 
 1565  1575     1 
 1565  1577     1 
 1566  1570     1 
 1566  1571     1 
 1566  1574     1 
 1566  1577     1 
 1567  1572     1 
 1567  1573     1 
 1567  1576     1 
 1568  1570     1 
 1568  1571     1 
 1568  1575     1 
 1569  1574     1 
 1569  1575     1 
 1570  1572     1 
 1570  1573     1 
 1571  1576     1 
 1572  1574     1 
 1572  1575     1 
 1574  1576     1 
 1577  1582     1 
 1577  1583     1 
 1577  1589     1 
 1578  1580     1 
 1578  1581     1 
 1579  1584     1 
 1579  1585     1 
 1579  1586     1 
 1579  1590     1 
 1579  1591     1 
 1580  1582     1 
 1580  1583     1 
 1580  1589     1 
 1581  1587     1 
 1581  1588     1 
 1581  1592     1 
 1581  1593     1 
 1582  1584     1 
 1582  1585     1 
 1582  1586     1 
 1582  1590     1 
 1582  1591     1 
 1583  1590     1 
 1583  1591     1 
 1584  1587     1 
 1584  1588     1 
 1584  1589     1 
 1585  1587     1 
 1585  1588     1 
 1585  1589     1 
 1586  1589     1 
 1589  1594     1 
 1589  1595     1 
 1589  1611     1 
 1590  1592     1 
 1590  1593     1 
 1591  1596     1 
 1591  1597     1 
 1591  1598     1 
 1591  1612     1 
 1591  1613     1 
 1592  1594     1 
 1592  1595     1 
 1592  1611     1 
 1593  1599     1 
 1593  1600     1 
 1593  1601     1 
 1593  1614     1 
 1593  1615     1 
 1594  1596     1 
 1594  1597     1 
 1594  1598     1 
 1594  1612     1 
 1594  1613     1 
 1595  1602     1 
 1595  1603     1 
 1595  1604     1 
 1595  1612     1 
 1595  1613     1 
 1596  1599     1 
 1596  1600     1 
 1596  1601     1 
 1596  1611     1 
 1597  1599     1 
 1597  1600     1 
 1597  1601     1 
 1597  1611     1 
 1598  1605     1 
 1598  1606     1 
 1598  1607     1 
 1598  1611     1 
 1599  1602     1 
 1599  1603     1 
 1599  1604     1 
 1600  1602     1 
 1600  1603     1 
 1600  1604     1 
 1601  1608     1 
 1601  1609     1 
 1601  1610     1 
 1602  1605     1 
 1602  1606     1 
 1602  1607     1 
 1603  1605     1 
 1603  1606     1 
 1603  1607     1 
 1605  1608     1 
 1605  1609     1 
 1605  1610     1 
 1606  1608     1 
 1606  1609     1 
 1606  1610     1 
 1611  1616     1 
 1611  1617     1 
 1611  1631     1 
 1612  1614     1 
 1612  1615     1 
 1613  1618     1 
 1613  1619     1 
 1613  1620     1 
 1613  1632     1 
 1613  1633     1 
 1614  1616     1 
 1614  1617     1 
 1614  1631     1 
 1615  1621     1 
 1615  1629     1 
 1615  1634     1 
 1615  1635     1 
 1616  1618     1 
 1616  1619     1 
 1616  1620     1 
 1616  1632     1 
 1616  1633     1 
 1617  1622     1 
 1617  1623     1 
 1617  1627     1 
 1617  1630     1 
 1617  1632     1 
 1617  1633     1 
 1618  1621     1 
 1618  1629     1 
 1618  1631     1 
 1619  1621     1 
 1619  1629     1 
 1619  1631     1 
 1620  1624     1 
 1620  1625     1 
 1620  1628     1 
 1620  1631     1 
 1621  1626     1 
 1621  1627     1 
 1621  1630     1 
 1622  1624     1 
 1622  1625     1 
 1622  1629     1 
 1623  1628     1 
 1623  1629     1 
 1624  1626     1 
 1624  1627     1 
 1625  1630     1 
 1626  1628     1 
 1626  1629     1 
 1628  1630     1 
 1631  1636     1 
 1631  1637     1 
 1631  1650     1 
 1632  1634     1 
 1632  1635     1 
 1633  1638     1 
 1633  1639     1 
 1633  1640     1 
 1633  1651     1 
 1633  1652     1 
 1634  1636     1 
 1634  1637     1 
 1634  1650     1 
 1635  1641     1 
 1635  1642     1 
 1635  1646     1 
 1635  1653     1 
 1635  1654     1 
 1636  1638     1 
 1636  1639     1 
 1636  1640     1 
 1636  1651     1 
 1636  1652     1 
 1637  1643     1 
 1637  1644     1 
 1637  1645     1 
 1637  1647     1 
 1637  1648     1 
 1637  1649     1 
 1637  1651     1 
 1637  1652     1 
 1638  1641     1 
 1638  1642     1 
 1638  1646     1 
 1638  1650     1 
 1639  1641     1 
 1639  1642     1 
 1639  1646     1 
 1639  1650     1 
 1640  1650     1 
 1641  1643     1 
 1641  1644     1 
 1641  1645     1 
 1641  1647     1 
 1641  1648     1 
 1641  1649     1 
 1642  1647     1 
 1642  1648     1 
 1642  1649     1 
 1643  1646     1 
 1644  1646     1 
 1645  1646     1 
 1650  1655     1 
 1650  1656     1 
 1650  1660     1 
 1651  1653     1 
 1651  1654     1 
 1652  1657     1 
 1652  1658     1 
 1652  1659     1 
 1652  1661     1 
 1652  1662     1 
 1653  1655     1 
 1653  1656     1 
 1653  1660     1 
 1654  1663     1 
 1654  1664     1 
 1655  1657     1 
 1655  1658     1 
 1655  1659     1 
 1655  1661     1 
 1655  1662     1 
 1656  1661     1 
 1656  1662     1 
 1657  1660     1 
 1658  1660     1 
 1659  1660     1 
 1660  1665     1 
 1660  1666     1 
 1660  1675     1 
 1661  1663     1 
 1661  1664     1 
 1662  1667     1 
 1662  1668     1 
 1662  1669     1 
 1662  1676     1 
 1662  1677     1 
 1663  1665     1 
 1663  1666     1 
 1663  1675     1 
 1664  1670     1 
 1664  1671     1 
 1664  1672     1 
 1664  1678     1 
 1664  1679     1 
 1665  1667     1 
 1665  1668     1 
 1665  1669     1 
 1665  1676     1 
 1665  1677     1 
 1666  1673     1 
 1666  1674     1 
 1666  1676     1 
 1666  1677     1 
 1667  1670     1 
 1667  1671     1 
 1667  1672     1 
 1667  1675     1 
 1668  1670     1 
 1668  1671     1 
 1668  1672     1 
 1668  1675     1 
 1669  1675     1 
 1670  1673     1 
 1670  1674     1 
 1671  1673     1 
 1671  1674     1 
 1675  1680     1 
 1675  1681     1 
 1675  1689     1 
 1676  1678     1 
 1676  1679     1 
 1677  1682     1 
 1677  1683     1 
 1677  1684     1 
 1677  1690     1 
 1677  1691     1 
 1678  1680     1 
 1678  1681     1 
 1678  1689     1 
 1679  1685     1 
 1679  1686     1 
 1679  1692     1 
 1679  1693     1 
 1680  1682     1 
 1680  1683     1 
 1680  1684     1 
 1680  1690     1 
 1680  1691     1 
 1681  1687     1 
 1681  1688     1 
 1681  1690     1 
 1681  1691     1 
 1682  1685     1 
 1682  1686     1 
 1682  1689     1 
 1683  1685     1 
 1683  1686     1 
 1683  1689     1 
 1684  1689     1 
 1685  1687     1 
 1685  1688     1 
 1689  1694     1 
 1689  1695     1 
 1689  1713     1 
 1690  1692     1 
 1690  1693     1 
 1691  1696     1 
 1691  1697     1 
 1691  1698     1 
 1691  1714     1 
 1691  1715     1 
 1692  1694     1 
 1692  1695     1 
 1692  1713     1 
 1693  1699     1 
 1693  1700     1 
 1693  1701     1 
 1694  1696     1 
 1694  1697     1 
 1694  1698     1 
 1694  1714     1 
 1694  1715     1 
 1695  1702     1 
 1695  1703     1 
 1695  1704     1 
 1695  1714     1 
 1695  1715     1 
 1696  1699     1 
 1696  1700     1 
 1696  1701     1 
 1696  1713     1 
 1697  1699     1 
 1697  1700     1 
 1697  1701     1 
 1697  1713     1 
 1698  1705     1 
 1698  1706     1 
 1698  1713     1 
 1699  1702     1 
 1699  1703     1 
 1699  1704     1 
 1700  1702     1 
 1700  1703     1 
 1700  1704     1 
 1701  1707     1 
 1701  1710     1 
 1702  1705     1 
 1702  1706     1 
 1703  1705     1 
 1703  1706     1 
 1704  1708     1 
 1704  1709     1 
 1704  1711     1 
 1704  1712     1 
 1705  1707     1 
 1705  1710     1 
 1707  1711     1 
 1707  1712     1 
 1708  1710     1 
 1709  1710     1 

[ angles ]
;  ai    aj    ak funct            c0            c1            c2            c3
    2     1     3     1 
    2     1     4     1 
    2     1     5     1 
    3     1     4     1 
    3     1     5     1 
    4     1     5     1 
    1     5     6     1 
    1     5     7     1 
    1     5    13     1 
    6     5     7     1 
    6     5    13     1 
    7     5    13     1 
    5     7     8     1 
    5     7     9     1 
    5     7    10     1 
    8     7     9     1 
    8     7    10     1 
    9     7    10     1 
    7    10    11     1 
    7    10    12     1 
   11    10    12     1 
    5    13    14     1 
    5    13    15     1 
   14    13    15     1 
   13    15    16     1 
   13    15    17     1 
   16    15    17     1 
   15    17    18     1 
   15    17    19     1 
   15    17    33     1 
   18    17    19     1 
   18    17    33     1 
   19    17    33     1 
   17    19    20     1 
   17    19    21     1 
   17    19    22     1 
   20    19    21     1 
   20    19    22     1 
   21    19    22     1 
   19    22    23     1 
   19    22    31     1 
   23    22    31     1 
   22    23    24     1 
   22    23    25     1 
   24    23    25     1 
   23    25    26     1 
   23    25    27     1 
   26    25    27     1 
   25    27    28     1 
   25    27    29     1 
   28    27    29     1 
   27    29    30     1 
   27    29    31     1 
   30    29    31     1 
   22    31    29     1 
   22    31    32     1 
   29    31    32     1 
   17    33    34     1 
   17    33    35     1 
   34    33    35     1 
   33    35    36     1 
   33    35    37     1 
   36    35    37     1 
   35    37    38     1 
   35    37    39     1 
   35    37    54     1 
   38    37    39     1 
   38    37    54     1 
   39    37    54     1 
   37    39    40     1 
   37    39    41     1 
   37    39    42     1 
   40    39    41     1 
   40    39    42     1 
   41    39    42     1 
   39    42    43     1 
   39    42    52     1 
   43    42    52     1 
   42    43    44     1 
   42    43    45     1 
   44    43    45     1 
   43    45    46     1 
   43    45    47     1 
   46    45    47     1 
   45    47    48     1 
   45    47    50     1 
   48    47    50     1 
   47    48    49     1 
   47    50    51     1 
   47    50    52     1 
   51    50    52     1 
   42    52    50     1 
   42    52    53     1 
   50    52    53     1 
   37    54    55     1 
   37    54    56     1 
   55    54    56     1 
   54    56    57     1 
   54    56    58     1 
   57    56    58     1 
   56    58    59     1 
   56    58    60     1 
   56    58    65     1 
   59    58    60     1 
   59    58    65     1 
   60    58    65     1 
   58    60    61     1 
   58    60    62     1 
   58    60    63     1 
   61    60    62     1 
   61    60    63     1 
   62    60    63     1 
   60    63    64     1 
   58    65    66     1 
   58    65    67     1 
   66    65    67     1 
   65    67    68     1 
   65    67    69     1 
   68    67    69     1 
   67    69    70     1 
   67    69    71     1 
   67    69    76     1 
   70    69    71     1 
   70    69    76     1 
   71    69    76     1 
   69    71    72     1 
   69    71    73     1 
   69    71    74     1 
   72    71    73     1 
   72    71    74     1 
   73    71    74     1 
   71    74    75     1 
   69    76    77     1 
   69    76    78     1 
   77    76    78     1 
   76    78    79     1 
   76    78    80     1 
   79    78    80     1 
   78    80    81     1 
   78    80    82     1 
   78    80    98     1 
   81    80    82     1 
   81    80    98     1 
   82    80    98     1 
   80    82    83     1 
   80    82    84     1 
   80    82    85     1 
   83    82    84     1 
   83    82    85     1 
   84    82    85     1 
   82    85    86     1 
   82    85    87     1 
   82    85    88     1 
   86    85    87     1 
   86    85    88     1 
   87    85    88     1 
   85    88    89     1 
   85    88    90     1 
   85    88    91     1 
   89    88    90     1 
   89    88    91     1 
   90    88    91     1 
   88    91    92     1 
   88    91    93     1 
   88    91    94     1 
   92    91    93     1 
   92    91    94     1 
   93    91    94     1 
   91    94    95     1 
   91    94    96     1 
   91    94    97     1 
   95    94    96     1 
   95    94    97     1 
   96    94    97     1 
   80    98    99     1 
   80    98   100     1 
   99    98   100     1 
   98   100   101     1 
   98   100   102     1 
  101   100   102     1 
  100   102   103     1 
  100   102   104     1 
  100   102   119     1 
  103   102   104     1 
  103   102   119     1 
  104   102   119     1 
  102   104   105     1 
  102   104   106     1 
  102   104   107     1 
  105   104   106     1 
  105   104   107     1 
  106   104   107     1 
  104   107   108     1 
  104   107   117     1 
  108   107   117     1 
  107   108   109     1 
  107   108   110     1 
  109   108   110     1 
  108   110   111     1 
  108   110   112     1 
  111   110   112     1 
  110   112   113     1 
  110   112   115     1 
  113   112   115     1 
  112   113   114     1 
  112   115   116     1 
  112   115   117     1 
  116   115   117     1 
  107   117   115     1 
  107   117   118     1 
  115   117   118     1 
  102   119   120     1 
  102   119   121     1 
  120   119   121     1 
  119   121   122     1 
  119   121   123     1 
  122   121   123     1 
  121   123   124     1 
  121   123   125     1 
  121   123   131     1 
  124   123   125     1 
  124   123   131     1 
  125   123   131     1 
  123   125   126     1 
  123   125   127     1 
  123   125   128     1 
  126   125   127     1 
  126   125   128     1 
  127   125   128     1 
  125   128   129     1 
  125   128   130     1 
  129   128   130     1 
  123   131   132     1 
  123   131   133     1 
  132   131   133     1 
  131   133   134     1 
  131   133   135     1 
  134   133   135     1 
  133   135   136     1 
  133   135   137     1 
  133   135   143     1 
  136   135   137     1 
  136   135   143     1 
  137   135   143     1 
  135   137   138     1 
  135   137   139     1 
  135   137   140     1 
  138   137   139     1 
  138   137   140     1 
  139   137   140     1 
  137   140   141     1 
  137   140   142     1 
  141   140   142     1 
  135   143   144     1 
  135   143   145     1 
  144   143   145     1 
  143   145   146     1 
  143   145   147     1 
  146   145   147     1 
  145   147   148     1 
  145   147   149     1 
  145   147   163     1 
  148   147   149     1 
  148   147   163     1 
  149   147   163     1 
  147   149   150     1 
  147   149   151     1 
  147   149   152     1 
  150   149   151     1 
  150   149   152     1 
  151   149   152     1 
  149   152   153     1 
  149   152   161     1 
  153   152   161     1 
  152   153   154     1 
  152   153   155     1 
  154   153   155     1 
  153   155   156     1 
  153   155   157     1 
  156   155   157     1 
  155   157   158     1 
  155   157   159     1 
  158   157   159     1 
  157   159   160     1 
  157   159   161     1 
  160   159   161     1 
  152   161   159     1 
  152   161   162     1 
  159   161   162     1 
  147   163   164     1 
  147   163   165     1 
  164   163   165     1 
  163   165   166     1 
  163   165   167     1 
  166   165   167     1 
  165   167   168     1 
  165   167   169     1 
  165   167   175     1 
  168   167   169     1 
  168   167   175     1 
  169   167   175     1 
  167   169   170     1 
  167   169   171     1 
  167   169   172     1 
  170   169   171     1 
  170   169   172     1 
  171   169   172     1 
  169   172   173     1 
  169   172   174     1 
  173   172   174     1 
  167   175   176     1 
  167   175   177     1 
  176   175   177     1 
  175   177   178     1 
  175   177   179     1 
  178   177   179     1 
  177   179   180     1 
  177   179   181     1 
  177   179   194     1 
  180   179   181     1 
  180   179   194     1 
  181   179   194     1 
  179   181   182     1 
  179   181   183     1 
  179   181   187     1 
  182   181   183     1 
  182   181   187     1 
  183   181   187     1 
  181   183   184     1 
  181   183   185     1 
  181   183   186     1 
  184   183   185     1 
  184   183   186     1 
  185   183   186     1 
  181   187   188     1 
  181   187   189     1 
  181   187   190     1 
  188   187   189     1 
  188   187   190     1 
  189   187   190     1 
  187   190   191     1 
  187   190   192     1 
  187   190   193     1 
  191   190   192     1 
  191   190   193     1 
  192   190   193     1 
  179   194   195     1 
  179   194   196     1 
  195   194   196     1 
  194   196   197     1 
  194   196   198     1 
  197   196   198     1 
  196   198   199     1 
  196   198   200     1 
  196   198   211     1 
  199   198   200     1 
  199   198   211     1 
  200   198   211     1 
  198   200   201     1 
  198   200   202     1 
  198   200   203     1 
  201   200   202     1 
  201   200   203     1 
  202   200   203     1 
  200   203   204     1 
  200   203   205     1 
  200   203   206     1 
  204   203   205     1 
  204   203   206     1 
  205   203   206     1 
  203   206   207     1 
  203   206   208     1 
  207   206   208     1 
  206   208   209     1 
  206   208   210     1 
  209   208   210     1 
  198   211   212     1 
  198   211   213     1 
  212   211   213     1 
  211   213   214     1 
  211   213   223     1 
  214   213   223     1 
  213   214   215     1 
  213   214   216     1 
  213   214   217     1 
  215   214   216     1 
  215   214   217     1 
  216   214   217     1 
  214   217   218     1 
  214   217   219     1 
  214   217   220     1 
  218   217   219     1 
  218   217   220     1 
  219   217   220     1 
  217   220   221     1 
  217   220   222     1 
  217   220   223     1 
  221   220   222     1 
  221   220   223     1 
  222   220   223     1 
  213   223   220     1 
  213   223   224     1 
  213   223   225     1 
  220   223   224     1 
  220   223   225     1 
  224   223   225     1 
  223   225   226     1 
  223   225   227     1 
  226   225   227     1 
  225   227   228     1 
  225   227   229     1 
  228   227   229     1 
  227   229   230     1 
  227   229   231     1 
  227   229   244     1 
  230   229   231     1 
  230   229   244     1 
  231   229   244     1 
  229   231   232     1 
  229   231   233     1 
  229   231   234     1 
  232   231   233     1 
  232   231   234     1 
  233   231   234     1 
  231   234   235     1 
  231   234   236     1 
  231   234   240     1 
  235   234   236     1 
  235   234   240     1 
  236   234   240     1 
  234   236   237     1 
  234   236   238     1 
  234   236   239     1 
  237   236   238     1 
  237   236   239     1 
  238   236   239     1 
  234   240   241     1 
  234   240   242     1 
  234   240   243     1 
  241   240   242     1 
  241   240   243     1 
  242   240   243     1 
  229   244   245     1 
  229   244   246     1 
  245   244   246     1 
  244   246   247     1 
  244   246   248     1 
  247   246   248     1 
  246   248   249     1 
  246   248   250     1 
  246   248   263     1 
  249   248   250     1 
  249   248   263     1 
  250   248   263     1 
  248   250   251     1 
  248   250   252     1 
  248   250   253     1 
  251   250   252     1 
  251   250   253     1 
  252   250   253     1 
  250   253   254     1 
  250   253   255     1 
  250   253   259     1 
  254   253   255     1 
  254   253   259     1 
  255   253   259     1 
  253   255   256     1 
  253   255   257     1 
  253   255   258     1 
  256   255   257     1 
  256   255   258     1 
  257   255   258     1 
  253   259   260     1 
  253   259   261     1 
  253   259   262     1 
  260   259   261     1 
  260   259   262     1 
  261   259   262     1 
  248   263   264     1 
  248   263   265     1 
  264   263   265     1 
  263   265   266     1 
  263   265   267     1 
  266   265   267     1 
  265   267   268     1 
  265   267   269     1 
  265   267   273     1 
  268   267   269     1 
  268   267   273     1 
  269   267   273     1 
  267   269   270     1 
  267   269   271     1 
  267   269   272     1 
  270   269   271     1 
  270   269   272     1 
  271   269   272     1 
  267   273   274     1 
  267   273   275     1 
  274   273   275     1 
  273   275   276     1 
  273   275   277     1 
  276   275   277     1 
  275   277   278     1 
  275   277   279     1 
  275   277   287     1 
  278   277   279     1 
  278   277   287     1 
  279   277   287     1 
  277   279   280     1 
  277   279   281     1 
  277   279   282     1 
  280   279   281     1 
  280   279   282     1 
  281   279   282     1 
  279   282   283     1 
  279   282   284     1 
  283   282   284     1 
  282   284   285     1 
  282   284   286     1 
  285   284   286     1 
  277   287   288     1 
  277   287   289     1 
  288   287   289     1 
  287   289   290     1 
  287   289   291     1 
  290   289   291     1 
  289   291   292     1 
  289   291   293     1 
  289   291   299     1 
  292   291   293     1 
  292   291   299     1 
  293   291   299     1 
  291   293   294     1 
  291   293   295     1 
  291   293   296     1 
  294   293   295     1 
  294   293   296     1 
  295   293   296     1 
  293   296   297     1 
  293   296   298     1 
  297   296   298     1 
  291   299   300     1 
  291   299   301     1 
  300   299   301     1 
  299   301   302     1 
  299   301   303     1 
  302   301   303     1 
  301   303   304     1 
  301   303   305     1 
  301   303   323     1 
  304   303   305     1 
  304   303   323     1 
  305   303   323     1 
  303   305   306     1 
  303   305   307     1 
  303   305   308     1 
  306   305   307     1 
  306   305   308     1 
  307   305   308     1 
  305   308   309     1 
  305   308   310     1 
  305   308   311     1 
  309   308   310     1 
  309   308   311     1 
  310   308   311     1 
  308   311   312     1 
  308   311   313     1 
  308   311   314     1 
  312   311   313     1 
  312   311   314     1 
  313   311   314     1 
  311   314   315     1 
  311   314   316     1 
  315   314   316     1 
  314   316   317     1 
  314   316   320     1 
  317   316   320     1 
  316   317   318     1 
  316   317   319     1 
  318   317   319     1 
  316   320   321     1 
  316   320   322     1 
  321   320   322     1 
  303   323   324     1 
  303   323   325     1 
  324   323   325     1 
  323   325   326     1 
  323   325   327     1 
  326   325   327     1 
  325   327   328     1 
  325   327   329     1 
  325   327   342     1 
  328   327   329     1 
  328   327   342     1 
  329   327   342     1 
  327   329   330     1 
  327   329   331     1 
  327   329   335     1 
  330   329   331     1 
  330   329   335     1 
  331   329   335     1 
  329   331   332     1 
  329   331   333     1 
  329   331   334     1 
  332   331   333     1 
  332   331   334     1 
  333   331   334     1 
  329   335   336     1 
  329   335   337     1 
  329   335   338     1 
  336   335   337     1 
  336   335   338     1 
  337   335   338     1 
  335   338   339     1 
  335   338   340     1 
  335   338   341     1 
  339   338   340     1 
  339   338   341     1 
  340   338   341     1 
  327   342   343     1 
  327   342   344     1 
  343   342   344     1 
  342   344   345     1 
  342   344   346     1 
  345   344   346     1 
  344   346   347     1 
  344   346   348     1 
  344   346   361     1 
  347   346   348     1 
  347   346   361     1 
  348   346   361     1 
  346   348   349     1 
  346   348   350     1 
  346   348   351     1 
  349   348   350     1 
  349   348   351     1 
  350   348   351     1 
  348   351   352     1 
  348   351   353     1 
  348   351   357     1 
  352   351   353     1 
  352   351   357     1 
  353   351   357     1 
  351   353   354     1 
  351   353   355     1 
  351   353   356     1 
  354   353   355     1 
  354   353   356     1 
  355   353   356     1 
  351   357   358     1 
  351   357   359     1 
  351   357   360     1 
  358   357   359     1 
  358   357   360     1 
  359   357   360     1 
  346   361   362     1 
  346   361   363     1 
  362   361   363     1 
  361   363   364     1 
  361   363   365     1 
  364   363   365     1 
  363   365   366     1 
  363   365   367     1 
  363   365   380     1 
  366   365   367     1 
  366   365   380     1 
  367   365   380     1 
  365   367   368     1 
  365   367   369     1 
  365   367   370     1 
  368   367   369     1 
  368   367   370     1 
  369   367   370     1 
  367   370   371     1 
  367   370   372     1 
  367   370   376     1 
  371   370   372     1 
  371   370   376     1 
  372   370   376     1 
  370   372   373     1 
  370   372   374     1 
  370   372   375     1 
  373   372   374     1 
  373   372   375     1 
  374   372   375     1 
  370   376   377     1 
  370   376   378     1 
  370   376   379     1 
  377   376   378     1 
  377   376   379     1 
  378   376   379     1 
  365   380   381     1 
  365   380   382     1 
  381   380   382     1 
  380   382   383     1 
  380   382   384     1 
  383   382   384     1 
  382   384   385     1 
  382   384   386     1 
  382   384   387     1 
  385   384   386     1 
  385   384   387     1 
  386   384   387     1 
  384   387   388     1 
  384   387   389     1 
  388   387   389     1 
  387   389   390     1 
  387   389   391     1 
  390   389   391     1 
  389   391   392     1 
  389   391   393     1 
  389   391   408     1 
  392   391   393     1 
  392   391   408     1 
  393   391   408     1 
  391   393   394     1 
  391   393   395     1 
  391   393   396     1 
  394   393   395     1 
  394   393   396     1 
  395   393   396     1 
  393   396   397     1 
  393   396   406     1 
  397   396   406     1 
  396   397   398     1 
  396   397   399     1 
  398   397   399     1 
  397   399   400     1 
  397   399   401     1 
  400   399   401     1 
  399   401   402     1 
  399   401   404     1 
  402   401   404     1 
  401   402   403     1 
  401   404   405     1 
  401   404   406     1 
  405   404   406     1 
  396   406   404     1 
  396   406   407     1 
  404   406   407     1 
  391   408   409     1 
  391   408   410     1 
  409   408   410     1 
  408   410   411     1 
  408   410   412     1 
  411   410   412     1 
  410   412   413     1 
  410   412   414     1 
  410   412   422     1 
  413   412   414     1 
  413   412   422     1 
  414   412   422     1 
  412   414   415     1 
  412   414   416     1 
  412   414   420     1 
  415   414   416     1 
  415   414   420     1 
  416   414   420     1 
  414   416   417     1 
  414   416   418     1 
  414   416   419     1 
  417   416   418     1 
  417   416   419     1 
  418   416   419     1 
  414   420   421     1 
  412   422   423     1 
  412   422   424     1 
  423   422   424     1 
  422   424   425     1 
  422   424   426     1 
  425   424   426     1 
  424   426   427     1 
  424   426   428     1 
  424   426   444     1 
  427   426   428     1 
  427   426   444     1 
  428   426   444     1 
  426   428   429     1 
  426   428   430     1 
  426   428   431     1 
  429   428   430     1 
  429   428   431     1 
  430   428   431     1 
  428   431   432     1 
  428   431   433     1 
  428   431   434     1 
  432   431   433     1 
  432   431   434     1 
  433   431   434     1 
  431   434   435     1 
  431   434   436     1 
  431   434   437     1 
  435   434   436     1 
  435   434   437     1 
  436   434   437     1 
  434   437   438     1 
  434   437   439     1 
  434   437   440     1 
  438   437   439     1 
  438   437   440     1 
  439   437   440     1 
  437   440   441     1 
  437   440   442     1 
  437   440   443     1 
  441   440   442     1 
  441   440   443     1 
  442   440   443     1 
  426   444   445     1 
  426   444   446     1 
  445   444   446     1 
  444   446   447     1 
  444   446   448     1 
  447   446   448     1 
  446   448   449     1 
  446   448   450     1 
  446   448   454     1 
  449   448   450     1 
  449   448   454     1 
  450   448   454     1 
  448   450   451     1 
  448   450   452     1 
  448   450   453     1 
  451   450   452     1 
  451   450   453     1 
  452   450   453     1 
  450   453   552     1 
  448   454   455     1 
  448   454   456     1 
  455   454   456     1 
  454   456   457     1 
  454   456   458     1 
  457   456   458     1 
  456   458   459     1 
  456   458   460     1 
  456   458   474     1 
  459   458   460     1 
  459   458   474     1 
  460   458   474     1 
  458   460   461     1 
  458   460   462     1 
  458   460   463     1 
  461   460   462     1 
  461   460   463     1 
  462   460   463     1 
  460   463   464     1 
  460   463   472     1 
  464   463   472     1 
  463   464   465     1 
  463   464   466     1 
  465   464   466     1 
  464   466   467     1 
  464   466   468     1 
  467   466   468     1 
  466   468   469     1 
  466   468   470     1 
  469   468   470     1 
  468   470   471     1 
  468   470   472     1 
  471   470   472     1 
  463   472   470     1 
  463   472   473     1 
  470   472   473     1 
  458   474   475     1 
  458   474   476     1 
  475   474   476     1 
  474   476   477     1 
  474   476   478     1 
  477   476   478     1 
  476   478   479     1 
  476   478   480     1 
  476   478   493     1 
  479   478   480     1 
  479   478   493     1 
  480   478   493     1 
  478   480   481     1 
  478   480   482     1 
  478   480   483     1 
  481   480   482     1 
  481   480   483     1 
  482   480   483     1 
  480   483   484     1 
  480   483   485     1 
  480   483   489     1 
  484   483   485     1 
  484   483   489     1 
  485   483   489     1 
  483   485   486     1 
  483   485   487     1 
  483   485   488     1 
  486   485   487     1 
  486   485   488     1 
  487   485   488     1 
  483   489   490     1 
  483   489   491     1 
  483   489   492     1 
  490   489   491     1 
  490   489   492     1 
  491   489   492     1 
  478   493   494     1 
  478   493   495     1 
  494   493   495     1 
  493   495   496     1 
  493   495   497     1 
  496   495   497     1 
  495   497   498     1 
  495   497   499     1 
  495   497   505     1 
  498   497   499     1 
  498   497   505     1 
  499   497   505     1 
  497   499   500     1 
  497   499   501     1 
  497   499   502     1 
  500   499   501     1 
  500   499   502     1 
  501   499   502     1 
  499   502   503     1 
  499   502   504     1 
  503   502   504     1 
  497   505   506     1 
  497   505   507     1 
  506   505   507     1 
  505   507   508     1 
  505   507   509     1 
  508   507   509     1 
  507   509   510     1 
  507   509   511     1 
  507   509   522     1 
  510   509   511     1 
  510   509   522     1 
  511   509   522     1 
  509   511   512     1 
  509   511   513     1 
  509   511   514     1 
  512   511   513     1 
  512   511   514     1 
  513   511   514     1 
  511   514   515     1 
  511   514   516     1 
  511   514   517     1 
  515   514   516     1 
  515   514   517     1 
  516   514   517     1 
  514   517   518     1 
  514   517   519     1 
  518   517   519     1 
  517   519   520     1 
  517   519   521     1 
  520   519   521     1 
  509   522   523     1 
  509   522   524     1 
  523   522   524     1 
  522   524   525     1 
  522   524   526     1 
  525   524   526     1 
  524   526   527     1 
  524   526   528     1 
  524   526   529     1 
  527   526   528     1 
  527   526   529     1 
  528   526   529     1 
  526   529   530     1 
  526   529   531     1 
  530   529   531     1 
  529   531   532     1 
  529   531   541     1 
  532   531   541     1 
  531   532   533     1 
  531   532   534     1 
  531   532   535     1 
  533   532   534     1 
  533   532   535     1 
  534   532   535     1 
  532   535   536     1 
  532   535   537     1 
  532   535   538     1 
  536   535   537     1 
  536   535   538     1 
  537   535   538     1 
  535   538   539     1 
  535   538   540     1 
  535   538   541     1 
  539   538   540     1 
  539   538   541     1 
  540   538   541     1 
  531   541   538     1 
  531   541   542     1 
  531   541   543     1 
  538   541   542     1 
  538   541   543     1 
  542   541   543     1 
  541   543   544     1 
  541   543   545     1 
  544   543   545     1 
  543   545   546     1 
  543   545   547     1 
  546   545   547     1 
  545   547   548     1 
  545   547   549     1 
  545   547   553     1 
  548   547   549     1 
  548   547   553     1 
  549   547   553     1 
  547   549   550     1 
  547   549   551     1 
  547   549   552     1 
  550   549   551     1 
  550   549   552     1 
  551   549   552     1 
  453   552   549     1 
  547   553   554     1 
  547   553   555     1 
  554   553   555     1 
  553   555   556     1 
  553   555   557     1 
  556   555   557     1 
  555   557   558     1 
  555   557   559     1 
  555   557   567     1 
  558   557   559     1 
  558   557   567     1 
  559   557   567     1 
  557   559   560     1 
  557   559   561     1 
  557   559   565     1 
  560   559   561     1 
  560   559   565     1 
  561   559   565     1 
  559   561   562     1 
  559   561   563     1 
  559   561   564     1 
  562   561   563     1 
  562   561   564     1 
  563   561   564     1 
  559   565   566     1 
  557   567   568     1 
  557   567   569     1 
  568   567   569     1 
  567   569   570     1 
  567   569   579     1 
  570   569   579     1 
  569   570   571     1 
  569   570   572     1 
  569   570   573     1 
  571   570   572     1 
  571   570   573     1 
  572   570   573     1 
  570   573   574     1 
  570   573   575     1 
  570   573   576     1 
  574   573   575     1 
  574   573   576     1 
  575   573   576     1 
  573   576   577     1 
  573   576   578     1 
  573   576   579     1 
  577   576   578     1 
  577   576   579     1 
  578   576   579     1 
  569   579   576     1 
  569   579   580     1 
  569   579   581     1 
  576   579   580     1 
  576   579   581     1 
  580   579   581     1 
  579   581   582     1 
  579   581   583     1 
  582   581   583     1 
  581   583   584     1 
  581   583   585     1 
  584   583   585     1 
  583   585   586     1 
  583   585   587     1 
  583   585   593     1 
  586   585   587     1 
  586   585   593     1 
  587   585   593     1 
  585   587   588     1 
  585   587   589     1 
  585   587   590     1 
  588   587   589     1 
  588   587   590     1 
  589   587   590     1 
  587   590   591     1 
  587   590   592     1 
  591   590   592     1 
  585   593   594     1 
  585   593   595     1 
  594   593   595     1 
  593   595   596     1 
  593   595   597     1 
  596   595   597     1 
  595   597   598     1 
  595   597   599     1 
  595   597   603     1 
  598   597   599     1 
  598   597   603     1 
  599   597   603     1 
  597   599   600     1 
  597   599   601     1 
  597   599   602     1 
  600   599   601     1 
  600   599   602     1 
  601   599   602     1 
  597   603   604     1 
  597   603   605     1 
  604   603   605     1 
  603   605   606     1 
  603   605   607     1 
  606   605   607     1 
  605   607   608     1 
  605   607   609     1 
  605   607   625     1 
  608   607   609     1 
  608   607   625     1 
  609   607   625     1 
  607   609   610     1 
  607   609   611     1 
  607   609   612     1 
  610   609   611     1 
  610   609   612     1 
  611   609   612     1 
  609   612   613     1 
  609   612   614     1 
  609   612   615     1 
  613   612   614     1 
  613   612   615     1 
  614   612   615     1 
  612   615   616     1 
  612   615   617     1 
  612   615   618     1 
  616   615   617     1 
  616   615   618     1 
  617   615   618     1 
  615   618   619     1 
  615   618   620     1 
  615   618   621     1 
  619   618   620     1 
  619   618   621     1 
  620   618   621     1 
  618   621   622     1 
  618   621   623     1 
  618   621   624     1 
  622   621   623     1 
  622   621   624     1 
  623   621   624     1 
  607   625   626     1 
  607   625   627     1 
  626   625   627     1 
  625   627   628     1 
  625   627   629     1 
  628   627   629     1 
  627   629   630     1 
  627   629   631     1 
  627   629   637     1 
  630   629   631     1 
  630   629   637     1 
  631   629   637     1 
  629   631   632     1 
  629   631   633     1 
  629   631   634     1 
  632   631   633     1 
  632   631   634     1 
  633   631   634     1 
  631   634   635     1 
  631   634   636     1 
  635   634   636     1 
  629   637   638     1 
  629   637   639     1 
  638   637   639     1 
  637   639   640     1 
  637   639   641     1 
  640   639   641     1 
  639   641   642     1 
  639   641   643     1 
  639   641   657     1 
  642   641   643     1 
  642   641   657     1 
  643   641   657     1 
  641   643   644     1 
  641   643   645     1 
  641   643   646     1 
  644   643   645     1 
  644   643   646     1 
  645   643   646     1 
  643   646   647     1 
  643   646   655     1 
  647   646   655     1 
  646   647   648     1 
  646   647   649     1 
  648   647   649     1 
  647   649   650     1 
  647   649   651     1 
  650   649   651     1 
  649   651   652     1 
  649   651   653     1 
  652   651   653     1 
  651   653   654     1 
  651   653   655     1 
  654   653   655     1 
  646   655   653     1 
  646   655   656     1 
  653   655   656     1 
  641   657   658     1 
  641   657   659     1 
  658   657   659     1 
  657   659   660     1 
  657   659   661     1 
  660   659   661     1 
  659   661   662     1 
  659   661   663     1 
  659   661   679     1 
  662   661   663     1 
  662   661   679     1 
  663   661   679     1 
  661   663   664     1 
  661   663   665     1 
  661   663   666     1 
  664   663   665     1 
  664   663   666     1 
  665   663   666     1 
  663   666   667     1 
  663   666   668     1 
  663   666   669     1 
  667   666   668     1 
  667   666   669     1 
  668   666   669     1 
  666   669   670     1 
  666   669   671     1 
  666   669   672     1 
  670   669   671     1 
  670   669   672     1 
  671   669   672     1 
  669   672   673     1 
  669   672   674     1 
  669   672   675     1 
  673   672   674     1 
  673   672   675     1 
  674   672   675     1 
  672   675   676     1 
  672   675   677     1 
  672   675   678     1 
  676   675   677     1 
  676   675   678     1 
  677   675   678     1 
  661   679   680     1 
  661   679   681     1 
  680   679   681     1 
  679   681   682     1 
  679   681   683     1 
  682   681   683     1 
  681   683   684     1 
  681   683   685     1 
  681   683   701     1 
  684   683   685     1 
  684   683   701     1 
  685   683   701     1 
  683   685   686     1 
  683   685   687     1 
  683   685   688     1 
  686   685   687     1 
  686   685   688     1 
  687   685   688     1 
  685   688   689     1 
  685   688   690     1 
  685   688   691     1 
  689   688   690     1 
  689   688   691     1 
  690   688   691     1 
  688   691   692     1 
  688   691   693     1 
  688   691   694     1 
  692   691   693     1 
  692   691   694     1 
  693   691   694     1 
  691   694   695     1 
  691   694   696     1 
  691   694   697     1 
  695   694   696     1 
  695   694   697     1 
  696   694   697     1 
  694   697   698     1 
  694   697   699     1 
  694   697   700     1 
  698   697   699     1 
  698   697   700     1 
  699   697   700     1 
  683   701   702     1 
  683   701   703     1 
  702   701   703     1 
  701   703   704     1 
  701   703   705     1 
  704   703   705     1 
  703   705   706     1 
  703   705   707     1 
  703   705   717     1 
  706   705   707     1 
  706   705   717     1 
  707   705   717     1 
  705   707   708     1 
  705   707   709     1 
  705   707   713     1 
  708   707   709     1 
  708   707   713     1 
  709   707   713     1 
  707   709   710     1 
  707   709   711     1 
  707   709   712     1 
  710   709   711     1 
  710   709   712     1 
  711   709   712     1 
  707   713   714     1 
  707   713   715     1 
  707   713   716     1 
  714   713   715     1 
  714   713   716     1 
  715   713   716     1 
  705   717   718     1 
  705   717   719     1 
  718   717   719     1 
  717   719   720     1 
  717   719   721     1 
  720   719   721     1 
  719   721   722     1 
  719   721   723     1 
  719   721   736     1 
  722   721   723     1 
  722   721   736     1 
  723   721   736     1 
  721   723   724     1 
  721   723   725     1 
  721   723   729     1 
  724   723   725     1 
  724   723   729     1 
  725   723   729     1 
  723   725   726     1 
  723   725   727     1 
  723   725   728     1 
  726   725   727     1 
  726   725   728     1 
  727   725   728     1 
  723   729   730     1 
  723   729   731     1 
  723   729   732     1 
  730   729   731     1 
  730   729   732     1 
  731   729   732     1 
  729   732   733     1 
  729   732   734     1 
  729   732   735     1 
  733   732   734     1 
  733   732   735     1 
  734   732   735     1 
  721   736   737     1 
  721   736   738     1 
  737   736   738     1 
  736   738   739     1 
  736   738   748     1 
  739   738   748     1 
  738   739   740     1 
  738   739   741     1 
  738   739   742     1 
  740   739   741     1 
  740   739   742     1 
  741   739   742     1 
  739   742   743     1 
  739   742   744     1 
  739   742   745     1 
  743   742   744     1 
  743   742   745     1 
  744   742   745     1 
  742   745   746     1 
  742   745   747     1 
  742   745   748     1 
  746   745   747     1 
  746   745   748     1 
  747   745   748     1 
  738   748   745     1 
  738   748   749     1 
  738   748   750     1 
  745   748   749     1 
  745   748   750     1 
  749   748   750     1 
  748   750   751     1 
  748   750   752     1 
  751   750   752     1 
  750   752   753     1 
  750   752   754     1 
  753   752   754     1 
  752   754   755     1 
  752   754   756     1 
  752   754   765     1 
  755   754   756     1 
  755   754   765     1 
  756   754   765     1 
  754   756   757     1 
  754   756   758     1 
  754   756   759     1 
  757   756   758     1 
  757   756   759     1 
  758   756   759     1 
  756   759   760     1 
  756   759   761     1 
  756   759   762     1 
  760   759   761     1 
  760   759   762     1 
  761   759   762     1 
  759   762   763     1 
  759   762   764     1 
  763   762   764     1 
  754   765   766     1 
  754   765   767     1 
  766   765   767     1 
  765   767   768     1 
  765   767   769     1 
  768   767   769     1 
  767   769   770     1 
  767   769   771     1 
  767   769   775     1 
  770   769   771     1 
  770   769   775     1 
  771   769   775     1 
  769   771   772     1 
  769   771   773     1 
  769   771   774     1 
  772   771   773     1 
  772   771   774     1 
  773   771   774     1 
  769   775   776     1 
  769   775   777     1 
  776   775   777     1 
  775   777   778     1 
  775   777   779     1 
  778   777   779     1 
  777   779   780     1 
  777   779   781     1 
  777   779   794     1 
  780   779   781     1 
  780   779   794     1 
  781   779   794     1 
  779   781   782     1 
  779   781   783     1 
  779   781   784     1 
  782   781   783     1 
  782   781   784     1 
  783   781   784     1 
  781   784   785     1 
  781   784   786     1 
  781   784   790     1 
  785   784   786     1 
  785   784   790     1 
  786   784   790     1 
  784   786   787     1 
  784   786   788     1 
  784   786   789     1 
  787   786   788     1 
  787   786   789     1 
  788   786   789     1 
  784   790   791     1 
  784   790   792     1 
  784   790   793     1 
  791   790   792     1 
  791   790   793     1 
  792   790   793     1 
  779   794   795     1 
  779   794   796     1 
  795   794   796     1 
  794   796   797     1 
  794   796   798     1 
  797   796   798     1 
  796   798   799     1 
  796   798   800     1 
  796   798   809     1 
  799   798   800     1 
  799   798   809     1 
  800   798   809     1 
  798   800   801     1 
  798   800   802     1 
  798   800   803     1 
  801   800   802     1 
  801   800   803     1 
  802   800   803     1 
  800   803   804     1 
  800   803   805     1 
  800   803   806     1 
  804   803   805     1 
  804   803   806     1 
  805   803   806     1 
  803   806   807     1 
  803   806   808     1 
  807   806   808     1 
  798   809   810     1 
  798   809   811     1 
  810   809   811     1 
  809   811   812     1 
  809   811   813     1 
  812   811   813     1 
  811   813   814     1 
  811   813   815     1 
  811   813   823     1 
  814   813   815     1 
  814   813   823     1 
  815   813   823     1 
  813   815   816     1 
  813   815   817     1 
  813   815   821     1 
  816   815   817     1 
  816   815   821     1 
  817   815   821     1 
  815   817   818     1 
  815   817   819     1 
  815   817   820     1 
  818   817   819     1 
  818   817   820     1 
  819   817   820     1 
  815   821   822     1 
  813   823   824     1 
  813   823   825     1 
  824   823   825     1 
  823   825   826     1 
  823   825   827     1 
  826   825   827     1 
  825   827   828     1 
  825   827   829     1 
  825   827   842     1 
  828   827   829     1 
  828   827   842     1 
  829   827   842     1 
  827   829   830     1 
  827   829   831     1 
  827   829   835     1 
  830   829   831     1 
  830   829   835     1 
  831   829   835     1 
  829   831   832     1 
  829   831   833     1 
  829   831   834     1 
  832   831   833     1 
  832   831   834     1 
  833   831   834     1 
  829   835   836     1 
  829   835   837     1 
  829   835   838     1 
  836   835   837     1 
  836   835   838     1 
  837   835   838     1 
  835   838   839     1 
  835   838   840     1 
  835   838   841     1 
  839   838   840     1 
  839   838   841     1 
  840   838   841     1 
  827   842   843     1 
  827   842   844     1 
  843   842   844     1 
  842   844   845     1 
  842   844   846     1 
  845   844   846     1 
  844   846   847     1 
  844   846   848     1 
  844   846   852     1 
  847   846   848     1 
  847   846   852     1 
  848   846   852     1 
  846   848   849     1 
  846   848   850     1 
  846   848   851     1 
  849   848   850     1 
  849   848   851     1 
  850   848   851     1 
  848   851   890     1 
  846   852   853     1 
  846   852   854     1 
  853   852   854     1 
  852   854   855     1 
  852   854   856     1 
  855   854   856     1 
  854   856   857     1 
  854   856   858     1 
  854   856   859     1 
  857   856   858     1 
  857   856   859     1 
  858   856   859     1 
  856   859   860     1 
  856   859   861     1 
  860   859   861     1 
  859   861   862     1 
  859   861   863     1 
  862   861   863     1 
  861   863   864     1 
  861   863   865     1 
  861   863   881     1 
  864   863   865     1 
  864   863   881     1 
  865   863   881     1 
  863   865   866     1 
  863   865   867     1 
  863   865   868     1 
  866   865   867     1 
  866   865   868     1 
  867   865   868     1 
  865   868   869     1 
  865   868   870     1 
  865   868   871     1 
  869   868   870     1 
  869   868   871     1 
  870   868   871     1 
  868   871   872     1 
  868   871   873     1 
  868   871   874     1 
  872   871   873     1 
  872   871   874     1 
  873   871   874     1 
  871   874   875     1 
  871   874   876     1 
  871   874   877     1 
  875   874   876     1 
  875   874   877     1 
  876   874   877     1 
  874   877   878     1 
  874   877   879     1 
  874   877   880     1 
  878   877   879     1 
  878   877   880     1 
  879   877   880     1 
  863   881   882     1 
  863   881   883     1 
  882   881   883     1 
  881   883   884     1 
  881   883   885     1 
  884   883   885     1 
  883   885   886     1 
  883   885   887     1 
  883   885   891     1 
  886   885   887     1 
  886   885   891     1 
  887   885   891     1 
  885   887   888     1 
  885   887   889     1 
  885   887   890     1 
  888   887   889     1 
  888   887   890     1 
  889   887   890     1 
  851   890   887     1 
  885   891   892     1 
  885   891   893     1 
  892   891   893     1 
  891   893   894     1 
  891   893   895     1 
  894   893   895     1 
  893   895   896     1 
  893   895   897     1 
  893   895   905     1 
  896   895   897     1 
  896   895   905     1 
  897   895   905     1 
  895   897   898     1 
  895   897   899     1 
  895   897   903     1 
  898   897   899     1 
  898   897   903     1 
  899   897   903     1 
  897   899   900     1 
  897   899   901     1 
  897   899   902     1 
  900   899   901     1 
  900   899   902     1 
  901   899   902     1 
  897   903   904     1 
  895   905   906     1 
  895   905   907     1 
  906   905   907     1 
  905   907   908     1 
  905   907   917     1 
  908   907   917     1 
  907   908   909     1 
  907   908   910     1 
  907   908   911     1 
  909   908   910     1 
  909   908   911     1 
  910   908   911     1 
  908   911   912     1 
  908   911   913     1 
  908   911   914     1 
  912   911   913     1 
  912   911   914     1 
  913   911   914     1 
  911   914   915     1 
  911   914   916     1 
  911   914   917     1 
  915   914   916     1 
  915   914   917     1 
  916   914   917     1 
  907   917   914     1 
  907   917   918     1 
  907   917   919     1 
  914   917   918     1 
  914   917   919     1 
  918   917   919     1 
  917   919   920     1 
  917   919   921     1 
  920   919   921     1 
  919   921   922     1 
  919   921   923     1 
  922   921   923     1 
  921   923   924     1 
  921   923   925     1 
  921   923   941     1 
  924   923   925     1 
  924   923   941     1 
  925   923   941     1 
  923   925   926     1 
  923   925   927     1 
  923   925   928     1 
  926   925   927     1 
  926   925   928     1 
  927   925   928     1 
  925   928   929     1 
  925   928   930     1 
  925   928   931     1 
  929   928   930     1 
  929   928   931     1 
  930   928   931     1 
  928   931   932     1 
  928   931   933     1 
  928   931   934     1 
  932   931   933     1 
  932   931   934     1 
  933   931   934     1 
  931   934   935     1 
  931   934   936     1 
  931   934   937     1 
  935   934   936     1 
  935   934   937     1 
  936   934   937     1 
  934   937   938     1 
  934   937   939     1 
  934   937   940     1 
  938   937   939     1 
  938   937   940     1 
  939   937   940     1 
  923   941   942     1 
  923   941   943     1 
  942   941   943     1 
  941   943   944     1 
  941   943   945     1 
  944   943   945     1 
  943   945   946     1 
  943   945   947     1 
  943   945   958     1 
  946   945   947     1 
  946   945   958     1 
  947   945   958     1 
  945   947   948     1 
  945   947   949     1 
  945   947   950     1 
  948   947   949     1 
  948   947   950     1 
  949   947   950     1 
  947   950   951     1 
  947   950   952     1 
  947   950   953     1 
  951   950   952     1 
  951   950   953     1 
  952   950   953     1 
  950   953   954     1 
  950   953   955     1 
  954   953   955     1 
  953   955   956     1 
  953   955   957     1 
  956   955   957     1 
  945   958   959     1 
  945   958   960     1 
  959   958   960     1 
  958   960   961     1 
  958   960   962     1 
  961   960   962     1 
  960   962   963     1 
  960   962   964     1 
  960   962   980     1 
  963   962   964     1 
  963   962   980     1 
  964   962   980     1 
  962   964   965     1 
  962   964   966     1 
  962   964   967     1 
  965   964   966     1 
  965   964   967     1 
  966   964   967     1 
  964   967   968     1 
  964   967   969     1 
  964   967   970     1 
  968   967   969     1 
  968   967   970     1 
  969   967   970     1 
  967   970   971     1 
  967   970   972     1 
  967   970   973     1 
  971   970   972     1 
  971   970   973     1 
  972   970   973     1 
  970   973   974     1 
  970   973   975     1 
  970   973   976     1 
  974   973   975     1 
  974   973   976     1 
  975   973   976     1 
  973   976   977     1 
  973   976   978     1 
  973   976   979     1 
  977   976   978     1 
  977   976   979     1 
  978   976   979     1 
  962   980   981     1 
  962   980   982     1 
  981   980   982     1 
  980   982   983     1 
  980   982   984     1 
  983   982   984     1 
  982   984   985     1 
  982   984   986     1 
  982   984   997     1 
  985   984   986     1 
  985   984   997     1 
  986   984   997     1 
  984   986   987     1 
  984   986   988     1 
  984   986   989     1 
  987   986   988     1 
  987   986   989     1 
  988   986   989     1 
  986   989   990     1 
  986   989   991     1 
  986   989   992     1 
  990   989   991     1 
  990   989   992     1 
  991   989   992     1 
  989   992   993     1 
  989   992   994     1 
  993   992   994     1 
  992   994   995     1 
  992   994   996     1 
  995   994   996     1 
  984   997   998     1 
  984   997   999     1 
  998   997   999     1 
  997   999  1000     1 
  997   999  1001     1 
 1000   999  1001     1 
  999  1001  1002     1 
  999  1001  1003     1 
  999  1001  1016     1 
 1002  1001  1003     1 
 1002  1001  1016     1 
 1003  1001  1016     1 
 1001  1003  1004     1 
 1001  1003  1005     1 
 1001  1003  1006     1 
 1004  1003  1005     1 
 1004  1003  1006     1 
 1005  1003  1006     1 
 1003  1006  1007     1 
 1003  1006  1008     1 
 1003  1006  1012     1 
 1007  1006  1008     1 
 1007  1006  1012     1 
 1008  1006  1012     1 
 1006  1008  1009     1 
 1006  1008  1010     1 
 1006  1008  1011     1 
 1009  1008  1010     1 
 1009  1008  1011     1 
 1010  1008  1011     1 
 1006  1012  1013     1 
 1006  1012  1014     1 
 1006  1012  1015     1 
 1013  1012  1014     1 
 1013  1012  1015     1 
 1014  1012  1015     1 
 1001  1016  1017     1 
 1001  1016  1018     1 
 1017  1016  1018     1 
 1016  1018  1019     1 
 1016  1018  1020     1 
 1019  1018  1020     1 
 1018  1020  1021     1 
 1018  1020  1022     1 
 1018  1020  1035     1 
 1021  1020  1022     1 
 1021  1020  1035     1 
 1022  1020  1035     1 
 1020  1022  1023     1 
 1020  1022  1024     1 
 1020  1022  1028     1 
 1023  1022  1024     1 
 1023  1022  1028     1 
 1024  1022  1028     1 
 1022  1024  1025     1 
 1022  1024  1026     1 
 1022  1024  1027     1 
 1025  1024  1026     1 
 1025  1024  1027     1 
 1026  1024  1027     1 
 1022  1028  1029     1 
 1022  1028  1030     1 
 1022  1028  1031     1 
 1029  1028  1030     1 
 1029  1028  1031     1 
 1030  1028  1031     1 
 1028  1031  1032     1 
 1028  1031  1033     1 
 1028  1031  1034     1 
 1032  1031  1033     1 
 1032  1031  1034     1 
 1033  1031  1034     1 
 1020  1035  1036     1 
 1020  1035  1037     1 
 1036  1035  1037     1 
 1035  1037  1038     1 
 1035  1037  1039     1 
 1038  1037  1039     1 
 1037  1039  1040     1 
 1037  1039  1041     1 
 1037  1039  1059     1 
 1040  1039  1041     1 
 1040  1039  1059     1 
 1041  1039  1059     1 
 1039  1041  1042     1 
 1039  1041  1043     1 
 1039  1041  1044     1 
 1042  1041  1043     1 
 1042  1041  1044     1 
 1043  1041  1044     1 
 1041  1044  1045     1 
 1041  1044  1046     1 
 1041  1044  1047     1 
 1045  1044  1046     1 
 1045  1044  1047     1 
 1046  1044  1047     1 
 1044  1047  1048     1 
 1044  1047  1049     1 
 1044  1047  1050     1 
 1048  1047  1049     1 
 1048  1047  1050     1 
 1049  1047  1050     1 
 1047  1050  1051     1 
 1047  1050  1052     1 
 1051  1050  1052     1 
 1050  1052  1053     1 
 1050  1052  1056     1 
 1053  1052  1056     1 
 1052  1053  1054     1 
 1052  1053  1055     1 
 1054  1053  1055     1 
 1052  1056  1057     1 
 1052  1056  1058     1 
 1057  1056  1058     1 
 1039  1059  1060     1 
 1039  1059  1061     1 
 1060  1059  1061     1 
 1059  1061  1062     1 
 1059  1061  1063     1 
 1062  1061  1063     1 
 1061  1063  1064     1 
 1061  1063  1065     1 
 1061  1063  1076     1 
 1064  1063  1065     1 
 1064  1063  1076     1 
 1065  1063  1076     1 
 1063  1065  1066     1 
 1063  1065  1067     1 
 1063  1065  1068     1 
 1066  1065  1067     1 
 1066  1065  1068     1 
 1067  1065  1068     1 
 1065  1068  1069     1 
 1065  1068  1070     1 
 1065  1068  1071     1 
 1069  1068  1070     1 
 1069  1068  1071     1 
 1070  1068  1071     1 
 1068  1071  1072     1 
 1068  1071  1073     1 
 1072  1071  1073     1 
 1071  1073  1074     1 
 1071  1073  1075     1 
 1074  1073  1075     1 
 1063  1076  1077     1 
 1063  1076  1078     1 
 1077  1076  1078     1 
 1076  1078  1079     1 
 1076  1078  1080     1 
 1079  1078  1080     1 
 1078  1080  1081     1 
 1078  1080  1082     1 
 1078  1080  1092     1 
 1081  1080  1082     1 
 1081  1080  1092     1 
 1082  1080  1092     1 
 1080  1082  1083     1 
 1080  1082  1084     1 
 1080  1082  1088     1 
 1083  1082  1084     1 
 1083  1082  1088     1 
 1084  1082  1088     1 
 1082  1084  1085     1 
 1082  1084  1086     1 
 1082  1084  1087     1 
 1085  1084  1086     1 
 1085  1084  1087     1 
 1086  1084  1087     1 
 1082  1088  1089     1 
 1082  1088  1090     1 
 1082  1088  1091     1 
 1089  1088  1090     1 
 1089  1088  1091     1 
 1090  1088  1091     1 
 1080  1092  1093     1 
 1080  1092  1094     1 
 1093  1092  1094     1 
 1092  1094  1095     1 
 1092  1094  1096     1 
 1095  1094  1096     1 
 1094  1096  1097     1 
 1094  1096  1098     1 
 1094  1096  1111     1 
 1097  1096  1098     1 
 1097  1096  1111     1 
 1098  1096  1111     1 
 1096  1098  1099     1 
 1096  1098  1100     1 
 1096  1098  1104     1 
 1099  1098  1100     1 
 1099  1098  1104     1 
 1100  1098  1104     1 
 1098  1100  1101     1 
 1098  1100  1102     1 
 1098  1100  1103     1 
 1101  1100  1102     1 
 1101  1100  1103     1 
 1102  1100  1103     1 
 1098  1104  1105     1 
 1098  1104  1106     1 
 1098  1104  1107     1 
 1105  1104  1106     1 
 1105  1104  1107     1 
 1106  1104  1107     1 
 1104  1107  1108     1 
 1104  1107  1109     1 
 1104  1107  1110     1 
 1108  1107  1109     1 
 1108  1107  1110     1 
 1109  1107  1110     1 
 1096  1111  1112     1 
 1096  1111  1113     1 
 1112  1111  1113     1 
 1111  1113  1114     1 
 1111  1113  1115     1 
 1114  1113  1115     1 
 1113  1115  1116     1 
 1113  1115  1117     1 
 1113  1115  1135     1 
 1116  1115  1117     1 
 1116  1115  1135     1 
 1117  1115  1135     1 
 1115  1117  1118     1 
 1115  1117  1119     1 
 1115  1117  1120     1 
 1118  1117  1119     1 
 1118  1117  1120     1 
 1119  1117  1120     1 
 1117  1120  1121     1 
 1117  1120  1122     1 
 1117  1120  1123     1 
 1121  1120  1122     1 
 1121  1120  1123     1 
 1122  1120  1123     1 
 1120  1123  1124     1 
 1120  1123  1125     1 
 1120  1123  1126     1 
 1124  1123  1125     1 
 1124  1123  1126     1 
 1125  1123  1126     1 
 1123  1126  1127     1 
 1123  1126  1128     1 
 1127  1126  1128     1 
 1126  1128  1129     1 
 1126  1128  1132     1 
 1129  1128  1132     1 
 1128  1129  1130     1 
 1128  1129  1131     1 
 1130  1129  1131     1 
 1128  1132  1133     1 
 1128  1132  1134     1 
 1133  1132  1134     1 
 1115  1135  1136     1 
 1115  1135  1137     1 
 1136  1135  1137     1 
 1135  1137  1138     1 
 1135  1137  1139     1 
 1138  1137  1139     1 
 1137  1139  1140     1 
 1137  1139  1141     1 
 1137  1139  1145     1 
 1140  1139  1141     1 
 1140  1139  1145     1 
 1141  1139  1145     1 
 1139  1141  1142     1 
 1139  1141  1143     1 
 1139  1141  1144     1 
 1142  1141  1143     1 
 1142  1141  1144     1 
 1143  1141  1144     1 
 1139  1145  1146     1 
 1139  1145  1147     1 
 1146  1145  1147     1 
 1145  1147  1148     1 
 1145  1147  1149     1 
 1148  1147  1149     1 
 1147  1149  1150     1 
 1147  1149  1151     1 
 1147  1149  1164     1 
 1150  1149  1151     1 
 1150  1149  1164     1 
 1151  1149  1164     1 
 1149  1151  1152     1 
 1149  1151  1153     1 
 1149  1151  1157     1 
 1152  1151  1153     1 
 1152  1151  1157     1 
 1153  1151  1157     1 
 1151  1153  1154     1 
 1151  1153  1155     1 
 1151  1153  1156     1 
 1154  1153  1155     1 
 1154  1153  1156     1 
 1155  1153  1156     1 
 1151  1157  1158     1 
 1151  1157  1159     1 
 1151  1157  1160     1 
 1158  1157  1159     1 
 1158  1157  1160     1 
 1159  1157  1160     1 
 1157  1160  1161     1 
 1157  1160  1162     1 
 1157  1160  1163     1 
 1161  1160  1162     1 
 1161  1160  1163     1 
 1162  1160  1163     1 
 1149  1164  1165     1 
 1149  1164  1166     1 
 1165  1164  1166     1 
 1164  1166  1167     1 
 1164  1166  1168     1 
 1167  1166  1168     1 
 1166  1168  1169     1 
 1166  1168  1170     1 
 1166  1168  1181     1 
 1169  1168  1170     1 
 1169  1168  1181     1 
 1170  1168  1181     1 
 1168  1170  1171     1 
 1168  1170  1172     1 
 1168  1170  1173     1 
 1171  1170  1172     1 
 1171  1170  1173     1 
 1172  1170  1173     1 
 1170  1173  1174     1 
 1170  1173  1175     1 
 1170  1173  1176     1 
 1174  1173  1175     1 
 1174  1173  1176     1 
 1175  1173  1176     1 
 1173  1176  1177     1 
 1176  1177  1178     1 
 1176  1177  1179     1 
 1176  1177  1180     1 
 1178  1177  1179     1 
 1178  1177  1180     1 
 1179  1177  1180     1 
 1168  1181  1182     1 
 1168  1181  1183     1 
 1182  1181  1183     1 
 1181  1183  1184     1 
 1181  1183  1185     1 
 1184  1183  1185     1 
 1183  1185  1186     1 
 1183  1185  1187     1 
 1183  1185  1193     1 
 1186  1185  1187     1 
 1186  1185  1193     1 
 1187  1185  1193     1 
 1185  1187  1188     1 
 1185  1187  1189     1 
 1185  1187  1190     1 
 1188  1187  1189     1 
 1188  1187  1190     1 
 1189  1187  1190     1 
 1187  1190  1191     1 
 1187  1190  1192     1 
 1191  1190  1192     1 
 1185  1193  1194     1 
 1185  1193  1195     1 
 1194  1193  1195     1 
 1193  1195  1196     1 
 1193  1195  1197     1 
 1196  1195  1197     1 
 1195  1197  1198     1 
 1195  1197  1199     1 
 1195  1197  1217     1 
 1198  1197  1199     1 
 1198  1197  1217     1 
 1199  1197  1217     1 
 1197  1199  1200     1 
 1197  1199  1201     1 
 1197  1199  1202     1 
 1200  1199  1201     1 
 1200  1199  1202     1 
 1201  1199  1202     1 
 1199  1202  1203     1 
 1199  1202  1204     1 
 1199  1202  1205     1 
 1203  1202  1204     1 
 1203  1202  1205     1 
 1204  1202  1205     1 
 1202  1205  1206     1 
 1202  1205  1207     1 
 1202  1205  1208     1 
 1206  1205  1207     1 
 1206  1205  1208     1 
 1207  1205  1208     1 
 1205  1208  1209     1 
 1205  1208  1210     1 
 1209  1208  1210     1 
 1208  1210  1211     1 
 1208  1210  1214     1 
 1211  1210  1214     1 
 1210  1211  1212     1 
 1210  1211  1213     1 
 1212  1211  1213     1 
 1210  1214  1215     1 
 1210  1214  1216     1 
 1215  1214  1216     1 
 1197  1217  1218     1 
 1197  1217  1219     1 
 1218  1217  1219     1 
 1217  1219  1220     1 
 1217  1219  1221     1 
 1220  1219  1221     1 
 1219  1221  1222     1 
 1219  1221  1223     1 
 1219  1221  1234     1 
 1222  1221  1223     1 
 1222  1221  1234     1 
 1223  1221  1234     1 
 1221  1223  1224     1 
 1221  1223  1225     1 
 1221  1223  1226     1 
 1224  1223  1225     1 
 1224  1223  1226     1 
 1225  1223  1226     1 
 1223  1226  1227     1 
 1223  1226  1232     1 
 1227  1226  1232     1 
 1226  1227  1228     1 
 1227  1228  1229     1 
 1227  1228  1230     1 
 1229  1228  1230     1 
 1228  1230  1231     1 
 1228  1230  1232     1 
 1231  1230  1232     1 
 1226  1232  1230     1 
 1226  1232  1233     1 
 1230  1232  1233     1 
 1221  1234  1235     1 
 1221  1234  1236     1 
 1235  1234  1236     1 
 1234  1236  1237     1 
 1234  1236  1246     1 
 1237  1236  1246     1 
 1236  1237  1238     1 
 1236  1237  1239     1 
 1236  1237  1240     1 
 1238  1237  1239     1 
 1238  1237  1240     1 
 1239  1237  1240     1 
 1237  1240  1241     1 
 1237  1240  1242     1 
 1237  1240  1243     1 
 1241  1240  1242     1 
 1241  1240  1243     1 
 1242  1240  1243     1 
 1240  1243  1244     1 
 1240  1243  1245     1 
 1240  1243  1246     1 
 1244  1243  1245     1 
 1244  1243  1246     1 
 1245  1243  1246     1 
 1236  1246  1243     1 
 1236  1246  1247     1 
 1236  1246  1248     1 
 1243  1246  1247     1 
 1243  1246  1248     1 
 1247  1246  1248     1 
 1246  1248  1249     1 
 1246  1248  1250     1 
 1249  1248  1250     1 
 1248  1250  1251     1 
 1248  1250  1252     1 
 1251  1250  1252     1 
 1250  1252  1253     1 
 1250  1252  1254     1 
 1250  1252  1263     1 
 1253  1252  1254     1 
 1253  1252  1263     1 
 1254  1252  1263     1 
 1252  1254  1255     1 
 1252  1254  1256     1 
 1252  1254  1257     1 
 1255  1254  1256     1 
 1255  1254  1257     1 
 1256  1254  1257     1 
 1254  1257  1258     1 
 1254  1257  1259     1 
 1254  1257  1260     1 
 1258  1257  1259     1 
 1258  1257  1260     1 
 1259  1257  1260     1 
 1257  1260  1261     1 
 1257  1260  1262     1 
 1261  1260  1262     1 
 1252  1263  1264     1 
 1252  1263  1265     1 
 1264  1263  1265     1 
 1263  1265  1266     1 
 1263  1265  1267     1 
 1266  1265  1267     1 
 1265  1267  1268     1 
 1265  1267  1269     1 
 1265  1267  1274     1 
 1268  1267  1269     1 
 1268  1267  1274     1 
 1269  1267  1274     1 
 1267  1269  1270     1 
 1267  1269  1271     1 
 1267  1269  1272     1 
 1270  1269  1271     1 
 1270  1269  1272     1 
 1271  1269  1272     1 
 1269  1272  1273     1 
 1267  1274  1275     1 
 1267  1274  1276     1 
 1275  1274  1276     1 
 1274  1276  1277     1 
 1274  1276  1278     1 
 1277  1276  1278     1 
 1276  1278  1279     1 
 1276  1278  1280     1 
 1276  1278  1298     1 
 1279  1278  1280     1 
 1279  1278  1298     1 
 1280  1278  1298     1 
 1278  1280  1281     1 
 1278  1280  1282     1 
 1278  1280  1283     1 
 1281  1280  1282     1 
 1281  1280  1283     1 
 1282  1280  1283     1 
 1280  1283  1284     1 
 1280  1283  1297     1 
 1284  1283  1297     1 
 1283  1284  1285     1 
 1283  1284  1286     1 
 1285  1284  1286     1 
 1284  1286  1287     1 
 1284  1286  1288     1 
 1287  1286  1288     1 
 1286  1288  1289     1 
 1286  1288  1297     1 
 1289  1288  1297     1 
 1288  1289  1290     1 
 1288  1289  1291     1 
 1290  1289  1291     1 
 1289  1291  1292     1 
 1289  1291  1293     1 
 1292  1291  1293     1 
 1291  1293  1294     1 
 1291  1293  1295     1 
 1294  1293  1295     1 
 1293  1295  1296     1 
 1293  1295  1297     1 
 1296  1295  1297     1 
 1283  1297  1288     1 
 1283  1297  1295     1 
 1288  1297  1295     1 
 1278  1298  1299     1 
 1278  1298  1300     1 
 1299  1298  1300     1 
 1298  1300  1301     1 
 1298  1300  1302     1 
 1301  1300  1302     1 
 1300  1302  1303     1 
 1300  1302  1304     1 
 1300  1302  1320     1 
 1303  1302  1304     1 
 1303  1302  1320     1 
 1304  1302  1320     1 
 1302  1304  1305     1 
 1302  1304  1306     1 
 1302  1304  1307     1 
 1305  1304  1306     1 
 1305  1304  1307     1 
 1306  1304  1307     1 
 1304  1307  1308     1 
 1304  1307  1309     1 
 1304  1307  1310     1 
 1308  1307  1309     1 
 1308  1307  1310     1 
 1309  1307  1310     1 
 1307  1310  1311     1 
 1307  1310  1312     1 
 1307  1310  1313     1 
 1311  1310  1312     1 
 1311  1310  1313     1 
 1312  1310  1313     1 
 1310  1313  1314     1 
 1310  1313  1315     1 
 1310  1313  1316     1 
 1314  1313  1315     1 
 1314  1313  1316     1 
 1315  1313  1316     1 
 1313  1316  1317     1 
 1313  1316  1318     1 
 1313  1316  1319     1 
 1317  1316  1318     1 
 1317  1316  1319     1 
 1318  1316  1319     1 
 1302  1320  1321     1 
 1302  1320  1322     1 
 1321  1320  1322     1 
 1320  1322  1323     1 
 1320  1322  1324     1 
 1323  1322  1324     1 
 1322  1324  1325     1 
 1322  1324  1326     1 
 1322  1324  1337     1 
 1325  1324  1326     1 
 1325  1324  1337     1 
 1326  1324  1337     1 
 1324  1326  1327     1 
 1324  1326  1328     1 
 1324  1326  1329     1 
 1327  1326  1328     1 
 1327  1326  1329     1 
 1328  1326  1329     1 
 1326  1329  1330     1 
 1326  1329  1331     1 
 1326  1329  1332     1 
 1330  1329  1331     1 
 1330  1329  1332     1 
 1331  1329  1332     1 
 1329  1332  1333     1 
 1329  1332  1334     1 
 1333  1332  1334     1 
 1332  1334  1335     1 
 1332  1334  1336     1 
 1335  1334  1336     1 
 1324  1337  1338     1 
 1324  1337  1339     1 
 1338  1337  1339     1 
 1337  1339  1340     1 
 1337  1339  1341     1 
 1340  1339  1341     1 
 1339  1341  1342     1 
 1339  1341  1343     1 
 1339  1341  1356     1 
 1342  1341  1343     1 
 1342  1341  1356     1 
 1343  1341  1356     1 
 1341  1343  1344     1 
 1341  1343  1345     1 
 1341  1343  1346     1 
 1344  1343  1345     1 
 1344  1343  1346     1 
 1345  1343  1346     1 
 1343  1346  1347     1 
 1343  1346  1348     1 
 1343  1346  1352     1 
 1347  1346  1348     1 
 1347  1346  1352     1 
 1348  1346  1352     1 
 1346  1348  1349     1 
 1346  1348  1350     1 
 1346  1348  1351     1 
 1349  1348  1350     1 
 1349  1348  1351     1 
 1350  1348  1351     1 
 1346  1352  1353     1 
 1346  1352  1354     1 
 1346  1352  1355     1 
 1353  1352  1354     1 
 1353  1352  1355     1 
 1354  1352  1355     1 
 1341  1356  1357     1 
 1341  1356  1358     1 
 1357  1356  1358     1 
 1356  1358  1359     1 
 1356  1358  1360     1 
 1359  1358  1360     1 
 1358  1360  1361     1 
 1358  1360  1362     1 
 1358  1360  1370     1 
 1361  1360  1362     1 
 1361  1360  1370     1 
 1362  1360  1370     1 
 1360  1362  1363     1 
 1360  1362  1364     1 
 1360  1362  1368     1 
 1363  1362  1364     1 
 1363  1362  1368     1 
 1364  1362  1368     1 
 1362  1364  1365     1 
 1362  1364  1366     1 
 1362  1364  1367     1 
 1365  1364  1366     1 
 1365  1364  1367     1 
 1366  1364  1367     1 
 1362  1368  1369     1 
 1360  1370  1371     1 
 1360  1370  1372     1 
 1371  1370  1372     1 
 1370  1372  1373     1 
 1370  1372  1374     1 
 1373  1372  1374     1 
 1372  1374  1375     1 
 1372  1374  1376     1 
 1372  1374  1377     1 
 1375  1374  1376     1 
 1375  1374  1377     1 
 1376  1374  1377     1 
 1374  1377  1378     1 
 1374  1377  1379     1 
 1378  1377  1379     1 
 1377  1379  1380     1 
 1377  1379  1381     1 
 1380  1379  1381     1 
 1379  1381  1382     1 
 1379  1381  1383     1 
 1379  1381  1399     1 
 1382  1381  1383     1 
 1382  1381  1399     1 
 1383  1381  1399     1 
 1381  1383  1384     1 
 1381  1383  1385     1 
 1381  1383  1386     1 
 1384  1383  1385     1 
 1384  1383  1386     1 
 1385  1383  1386     1 
 1383  1386  1387     1 
 1383  1386  1388     1 
 1383  1386  1389     1 
 1387  1386  1388     1 
 1387  1386  1389     1 
 1388  1386  1389     1 
 1386  1389  1390     1 
 1386  1389  1391     1 
 1386  1389  1392     1 
 1390  1389  1391     1 
 1390  1389  1392     1 
 1391  1389  1392     1 
 1389  1392  1393     1 
 1389  1392  1394     1 
 1389  1392  1395     1 
 1393  1392  1394     1 
 1393  1392  1395     1 
 1394  1392  1395     1 
 1392  1395  1396     1 
 1392  1395  1397     1 
 1392  1395  1398     1 
 1396  1395  1397     1 
 1396  1395  1398     1 
 1397  1395  1398     1 
 1381  1399  1400     1 
 1381  1399  1401     1 
 1400  1399  1401     1 
 1399  1401  1402     1 
 1399  1401  1403     1 
 1402  1401  1403     1 
 1401  1403  1404     1 
 1401  1403  1405     1 
 1401  1403  1419     1 
 1404  1403  1405     1 
 1404  1403  1419     1 
 1405  1403  1419     1 
 1403  1405  1406     1 
 1403  1405  1407     1 
 1403  1405  1408     1 
 1406  1405  1407     1 
 1406  1405  1408     1 
 1407  1405  1408     1 
 1405  1408  1409     1 
 1405  1408  1417     1 
 1409  1408  1417     1 
 1408  1409  1410     1 
 1408  1409  1411     1 
 1410  1409  1411     1 
 1409  1411  1412     1 
 1409  1411  1413     1 
 1412  1411  1413     1 
 1411  1413  1414     1 
 1411  1413  1415     1 
 1414  1413  1415     1 
 1413  1415  1416     1 
 1413  1415  1417     1 
 1416  1415  1417     1 
 1408  1417  1415     1 
 1408  1417  1418     1 
 1415  1417  1418     1 
 1403  1419  1420     1 
 1403  1419  1421     1 
 1420  1419  1421     1 
 1419  1421  1422     1 
 1419  1421  1423     1 
 1422  1421  1423     1 
 1421  1423  1424     1 
 1421  1423  1425     1 
 1421  1423  1431     1 
 1424  1423  1425     1 
 1424  1423  1431     1 
 1425  1423  1431     1 
 1423  1425  1426     1 
 1423  1425  1427     1 
 1423  1425  1428     1 
 1426  1425  1427     1 
 1426  1425  1428     1 
 1427  1425  1428     1 
 1425  1428  1429     1 
 1425  1428  1430     1 
 1429  1428  1430     1 
 1423  1431  1432     1 
 1423  1431  1433     1 
 1432  1431  1433     1 
 1431  1433  1434     1 
 1431  1433  1443     1 
 1434  1433  1443     1 
 1433  1434  1435     1 
 1433  1434  1436     1 
 1433  1434  1437     1 
 1435  1434  1436     1 
 1435  1434  1437     1 
 1436  1434  1437     1 
 1434  1437  1438     1 
 1434  1437  1439     1 
 1434  1437  1440     1 
 1438  1437  1439     1 
 1438  1437  1440     1 
 1439  1437  1440     1 
 1437  1440  1441     1 
 1437  1440  1442     1 
 1437  1440  1443     1 
 1441  1440  1442     1 
 1441  1440  1443     1 
 1442  1440  1443     1 
 1433  1443  1440     1 
 1433  1443  1444     1 
 1433  1443  1445     1 
 1440  1443  1444     1 
 1440  1443  1445     1 
 1444  1443  1445     1 
 1443  1445  1446     1 
 1443  1445  1447     1 
 1446  1445  1447     1 
 1445  1447  1448     1 
 1445  1447  1449     1 
 1448  1447  1449     1 
 1447  1449  1450     1 
 1447  1449  1451     1 
 1447  1449  1460     1 
 1450  1449  1451     1 
 1450  1449  1460     1 
 1451  1449  1460     1 
 1449  1451  1452     1 
 1449  1451  1453     1 
 1449  1451  1454     1 
 1452  1451  1453     1 
 1452  1451  1454     1 
 1453  1451  1454     1 
 1451  1454  1455     1 
 1451  1454  1456     1 
 1451  1454  1457     1 
 1455  1454  1456     1 
 1455  1454  1457     1 
 1456  1454  1457     1 
 1454  1457  1458     1 
 1454  1457  1459     1 
 1458  1457  1459     1 
 1449  1460  1461     1 
 1449  1460  1462     1 
 1461  1460  1462     1 
 1460  1462  1463     1 
 1460  1462  1464     1 
 1463  1462  1464     1 
 1462  1464  1465     1 
 1462  1464  1466     1 
 1462  1464  1472     1 
 1465  1464  1466     1 
 1465  1464  1472     1 
 1466  1464  1472     1 
 1464  1466  1467     1 
 1464  1466  1468     1 
 1464  1466  1469     1 
 1467  1466  1468     1 
 1467  1466  1469     1 
 1468  1466  1469     1 
 1466  1469  1470     1 
 1466  1469  1471     1 
 1470  1469  1471     1 
 1464  1472  1473     1 
 1464  1472  1474     1 
 1473  1472  1474     1 
 1472  1474  1475     1 
 1472  1474  1476     1 
 1475  1474  1476     1 
 1474  1476  1477     1 
 1474  1476  1478     1 
 1474  1476  1494     1 
 1477  1476  1478     1 
 1477  1476  1494     1 
 1478  1476  1494     1 
 1476  1478  1479     1 
 1476  1478  1480     1 
 1476  1478  1481     1 
 1479  1478  1480     1 
 1479  1478  1481     1 
 1480  1478  1481     1 
 1478  1481  1482     1 
 1478  1481  1483     1 
 1478  1481  1484     1 
 1482  1481  1483     1 
 1482  1481  1484     1 
 1483  1481  1484     1 
 1481  1484  1485     1 
 1481  1484  1486     1 
 1481  1484  1487     1 
 1485  1484  1486     1 
 1485  1484  1487     1 
 1486  1484  1487     1 
 1484  1487  1488     1 
 1484  1487  1489     1 
 1484  1487  1490     1 
 1488  1487  1489     1 
 1488  1487  1490     1 
 1489  1487  1490     1 
 1487  1490  1491     1 
 1487  1490  1492     1 
 1487  1490  1493     1 
 1491  1490  1492     1 
 1491  1490  1493     1 
 1492  1490  1493     1 
 1476  1494  1495     1 
 1476  1494  1496     1 
 1495  1494  1496     1 
 1494  1496  1497     1 
 1494  1496  1498     1 
 1497  1496  1498     1 
 1496  1498  1499     1 
 1496  1498  1500     1 
 1496  1498  1511     1 
 1499  1498  1500     1 
 1499  1498  1511     1 
 1500  1498  1511     1 
 1498  1500  1501     1 
 1498  1500  1502     1 
 1498  1500  1503     1 
 1501  1500  1502     1 
 1501  1500  1503     1 
 1502  1500  1503     1 
 1500  1503  1504     1 
 1500  1503  1509     1 
 1504  1503  1509     1 
 1503  1504  1505     1 
 1504  1505  1506     1 
 1504  1505  1507     1 
 1506  1505  1507     1 
 1505  1507  1508     1 
 1505  1507  1509     1 
 1508  1507  1509     1 
 1503  1509  1507     1 
 1503  1509  1510     1 
 1507  1509  1510     1 
 1498  1511  1512     1 
 1498  1511  1513     1 
 1512  1511  1513     1 
 1511  1513  1514     1 
 1511  1513  1515     1 
 1514  1513  1515     1 
 1513  1515  1516     1 
 1513  1515  1517     1 
 1513  1515  1533     1 
 1516  1515  1517     1 
 1516  1515  1533     1 
 1517  1515  1533     1 
 1515  1517  1518     1 
 1515  1517  1519     1 
 1515  1517  1520     1 
 1518  1517  1519     1 
 1518  1517  1520     1 
 1519  1517  1520     1 
 1517  1520  1521     1 
 1517  1520  1522     1 
 1517  1520  1523     1 
 1521  1520  1522     1 
 1521  1520  1523     1 
 1522  1520  1523     1 
 1520  1523  1524     1 
 1520  1523  1525     1 
 1520  1523  1526     1 
 1524  1523  1525     1 
 1524  1523  1526     1 
 1525  1523  1526     1 
 1523  1526  1527     1 
 1523  1526  1528     1 
 1523  1526  1529     1 
 1527  1526  1528     1 
 1527  1526  1529     1 
 1528  1526  1529     1 
 1526  1529  1530     1 
 1526  1529  1531     1 
 1526  1529  1532     1 
 1530  1529  1531     1 
 1530  1529  1532     1 
 1531  1529  1532     1 
 1515  1533  1534     1 
 1515  1533  1535     1 
 1534  1533  1535     1 
 1533  1535  1536     1 
 1533  1535  1537     1 
 1536  1535  1537     1 
 1535  1537  1538     1 
 1535  1537  1539     1 
 1535  1537  1545     1 
 1538  1537  1539     1 
 1538  1537  1545     1 
 1539  1537  1545     1 
 1537  1539  1540     1 
 1537  1539  1541     1 
 1537  1539  1542     1 
 1540  1539  1541     1 
 1540  1539  1542     1 
 1541  1539  1542     1 
 1539  1542  1543     1 
 1539  1542  1544     1 
 1543  1542  1544     1 
 1537  1545  1546     1 
 1537  1545  1547     1 
 1546  1545  1547     1 
 1545  1547  1548     1 
 1545  1547  1549     1 
 1548  1547  1549     1 
 1547  1549  1550     1 
 1547  1549  1551     1 
 1547  1549  1557     1 
 1550  1549  1551     1 
 1550  1549  1557     1 
 1551  1549  1557     1 
 1549  1551  1552     1 
 1549  1551  1553     1 
 1549  1551  1554     1 
 1552  1551  1553     1 
 1552  1551  1554     1 
 1553  1551  1554     1 
 1551  1554  1555     1 
 1551  1554  1556     1 
 1555  1554  1556     1 
 1549  1557  1558     1 
 1549  1557  1559     1 
 1558  1557  1559     1 
 1557  1559  1560     1 
 1557  1559  1561     1 
 1560  1559  1561     1 
 1559  1561  1562     1 
 1559  1561  1563     1 
 1559  1561  1577     1 
 1562  1561  1563     1 
 1562  1561  1577     1 
 1563  1561  1577     1 
 1561  1563  1564     1 
 1561  1563  1565     1 
 1561  1563  1566     1 
 1564  1563  1565     1 
 1564  1563  1566     1 
 1565  1563  1566     1 
 1563  1566  1567     1 
 1563  1566  1575     1 
 1567  1566  1575     1 
 1566  1567  1568     1 
 1566  1567  1569     1 
 1568  1567  1569     1 
 1567  1569  1570     1 
 1567  1569  1571     1 
 1570  1569  1571     1 
 1569  1571  1572     1 
 1569  1571  1573     1 
 1572  1571  1573     1 
 1571  1573  1574     1 
 1571  1573  1575     1 
 1574  1573  1575     1 
 1566  1575  1573     1 
 1566  1575  1576     1 
 1573  1575  1576     1 
 1561  1577  1578     1 
 1561  1577  1579     1 
 1578  1577  1579     1 
 1577  1579  1580     1 
 1577  1579  1581     1 
 1580  1579  1581     1 
 1579  1581  1582     1 
 1579  1581  1583     1 
 1579  1581  1589     1 
 1582  1581  1583     1 
 1582  1581  1589     1 
 1583  1581  1589     1 
 1581  1583  1584     1 
 1581  1583  1585     1 
 1581  1583  1586     1 
 1584  1583  1585     1 
 1584  1583  1586     1 
 1585  1583  1586     1 
 1583  1586  1587     1 
 1583  1586  1588     1 
 1587  1586  1588     1 
 1581  1589  1590     1 
 1581  1589  1591     1 
 1590  1589  1591     1 
 1589  1591  1592     1 
 1589  1591  1593     1 
 1592  1591  1593     1 
 1591  1593  1594     1 
 1591  1593  1595     1 
 1591  1593  1611     1 
 1594  1593  1595     1 
 1594  1593  1611     1 
 1595  1593  1611     1 
 1593  1595  1596     1 
 1593  1595  1597     1 
 1593  1595  1598     1 
 1596  1595  1597     1 
 1596  1595  1598     1 
 1597  1595  1598     1 
 1595  1598  1599     1 
 1595  1598  1600     1 
 1595  1598  1601     1 
 1599  1598  1600     1 
 1599  1598  1601     1 
 1600  1598  1601     1 
 1598  1601  1602     1 
 1598  1601  1603     1 
 1598  1601  1604     1 
 1602  1601  1603     1 
 1602  1601  1604     1 
 1603  1601  1604     1 
 1601  1604  1605     1 
 1601  1604  1606     1 
 1601  1604  1607     1 
 1605  1604  1606     1 
 1605  1604  1607     1 
 1606  1604  1607     1 
 1604  1607  1608     1 
 1604  1607  1609     1 
 1604  1607  1610     1 
 1608  1607  1609     1 
 1608  1607  1610     1 
 1609  1607  1610     1 
 1593  1611  1612     1 
 1593  1611  1613     1 
 1612  1611  1613     1 
 1611  1613  1614     1 
 1611  1613  1615     1 
 1614  1613  1615     1 
 1613  1615  1616     1 
 1613  1615  1617     1 
 1613  1615  1631     1 
 1616  1615  1617     1 
 1616  1615  1631     1 
 1617  1615  1631     1 
 1615  1617  1618     1 
 1615  1617  1619     1 
 1615  1617  1620     1 
 1618  1617  1619     1 
 1618  1617  1620     1 
 1619  1617  1620     1 
 1617  1620  1621     1 
 1617  1620  1629     1 
 1621  1620  1629     1 
 1620  1621  1622     1 
 1620  1621  1623     1 
 1622  1621  1623     1 
 1621  1623  1624     1 
 1621  1623  1625     1 
 1624  1623  1625     1 
 1623  1625  1626     1 
 1623  1625  1627     1 
 1626  1625  1627     1 
 1625  1627  1628     1 
 1625  1627  1629     1 
 1628  1627  1629     1 
 1620  1629  1627     1 
 1620  1629  1630     1 
 1627  1629  1630     1 
 1615  1631  1632     1 
 1615  1631  1633     1 
 1632  1631  1633     1 
 1631  1633  1634     1 
 1631  1633  1635     1 
 1634  1633  1635     1 
 1633  1635  1636     1 
 1633  1635  1637     1 
 1633  1635  1650     1 
 1636  1635  1637     1 
 1636  1635  1650     1 
 1637  1635  1650     1 
 1635  1637  1638     1 
 1635  1637  1639     1 
 1635  1637  1640     1 
 1638  1637  1639     1 
 1638  1637  1640     1 
 1639  1637  1640     1 
 1637  1640  1641     1 
 1637  1640  1642     1 
 1637  1640  1646     1 
 1641  1640  1642     1 
 1641  1640  1646     1 
 1642  1640  1646     1 
 1640  1642  1643     1 
 1640  1642  1644     1 
 1640  1642  1645     1 
 1643  1642  1644     1 
 1643  1642  1645     1 
 1644  1642  1645     1 
 1640  1646  1647     1 
 1640  1646  1648     1 
 1640  1646  1649     1 
 1647  1646  1648     1 
 1647  1646  1649     1 
 1648  1646  1649     1 
 1635  1650  1651     1 
 1635  1650  1652     1 
 1651  1650  1652     1 
 1650  1652  1653     1 
 1650  1652  1654     1 
 1653  1652  1654     1 
 1652  1654  1655     1 
 1652  1654  1656     1 
 1652  1654  1660     1 
 1655  1654  1656     1 
 1655  1654  1660     1 
 1656  1654  1660     1 
 1654  1656  1657     1 
 1654  1656  1658     1 
 1654  1656  1659     1 
 1657  1656  1658     1 
 1657  1656  1659     1 
 1658  1656  1659     1 
 1654  1660  1661     1 
 1654  1660  1662     1 
 1661  1660  1662     1 
 1660  1662  1663     1 
 1660  1662  1664     1 
 1663  1662  1664     1 
 1662  1664  1665     1 
 1662  1664  1666     1 
 1662  1664  1675     1 
 1665  1664  1666     1 
 1665  1664  1675     1 
 1666  1664  1675     1 
 1664  1666  1667     1 
 1664  1666  1668     1 
 1664  1666  1669     1 
 1667  1666  1668     1 
 1667  1666  1669     1 
 1668  1666  1669     1 
 1666  1669  1670     1 
 1666  1669  1671     1 
 1666  1669  1672     1 
 1670  1669  1671     1 
 1670  1669  1672     1 
 1671  1669  1672     1 
 1669  1672  1673     1 
 1669  1672  1674     1 
 1673  1672  1674     1 
 1664  1675  1676     1 
 1664  1675  1677     1 
 1676  1675  1677     1 
 1675  1677  1678     1 
 1675  1677  1679     1 
 1678  1677  1679     1 
 1677  1679  1680     1 
 1677  1679  1681     1 
 1677  1679  1689     1 
 1680  1679  1681     1 
 1680  1679  1689     1 
 1681  1679  1689     1 
 1679  1681  1682     1 
 1679  1681  1683     1 
 1679  1681  1684     1 
 1682  1681  1683     1 
 1682  1681  1684     1 
 1683  1681  1684     1 
 1681  1684  1685     1 
 1681  1684  1686     1 
 1685  1684  1686     1 
 1684  1686  1687     1 
 1684  1686  1688     1 
 1687  1686  1688     1 
 1679  1689  1690     1 
 1679  1689  1691     1 
 1690  1689  1691     1 
 1689  1691  1692     1 
 1689  1691  1693     1 
 1692  1691  1693     1 
 1691  1693  1694     1 
 1691  1693  1695     1 
 1691  1693  1713     1 
 1694  1693  1695     1 
 1694  1693  1713     1 
 1695  1693  1713     1 
 1693  1695  1696     1 
 1693  1695  1697     1 
 1693  1695  1698     1 
 1696  1695  1697     1 
 1696  1695  1698     1 
 1697  1695  1698     1 
 1695  1698  1699     1 
 1695  1698  1700     1 
 1695  1698  1701     1 
 1699  1698  1700     1 
 1699  1698  1701     1 
 1700  1698  1701     1 
 1698  1701  1702     1 
 1698  1701  1703     1 
 1698  1701  1704     1 
 1702  1701  1703     1 
 1702  1701  1704     1 
 1703  1701  1704     1 
 1701  1704  1705     1 
 1701  1704  1706     1 
 1705  1704  1706     1 
 1704  1706  1707     1 
 1704  1706  1710     1 
 1707  1706  1710     1 
 1706  1707  1708     1 
 1706  1707  1709     1 
 1708  1707  1709     1 
 1706  1710  1711     1 
 1706  1710  1712     1 
 1711  1710  1712     1 
 1693  1713  1714     1 
 1693  1713  1715     1 
 1714  1713  1715     1 

[ dihedrals ]
;  ai    aj    ak    al funct            c0            c1            c2            c3            c4            c5
    2     1     5     6     9 
    2     1     5     7     9 
    2     1     5    13     9 
    3     1     5     6     9 
    3     1     5     7     9 
    3     1     5    13     9 
    4     1     5     6     9 
    4     1     5     7     9 
    4     1     5    13     9 
    1     5     7    10     9    torsion_ASP_N_CA_CB_CG_mult1
    1     5     7    10     9    torsion_ASP_N_CA_CB_CG_mult2
    1     5     7    10     9    torsion_ASP_N_CA_CB_CG_mult3
    1     5     7    10     9    torsion_ASP_N_CA_CB_CG_mult4
    1     5     7    10     9    torsion_ASP_N_CA_CB_CG_mult5
    1     5     7    10     9    torsion_ASP_N_CA_CB_CG_mult6
    1     5     7     8     9 
    1     5     7     9     9 
    6     5     7     8     9 
    6     5     7     9     9 
    6     5     7    10     9 
   13     5     7     8     9 
   13     5     7     9     9 
   13     5     7    10     9 
    1     5    13    14     9 
    1     5    13    15     9 
    6     5    13    14     9 
    6     5    13    15     9 
    7     5    13    14     9 
    7     5    13    15     9 
    5     7    10    11     9    torsion_ASP_CA_CB_CG_OD_mult1
    5     7    10    11     9    torsion_ASP_CA_CB_CG_OD_mult2
    5     7    10    11     9    torsion_ASP_CA_CB_CG_OD_mult3
    5     7    10    11     9    torsion_ASP_CA_CB_CG_OD_mult4
    5     7    10    11     9    torsion_ASP_CA_CB_CG_OD_mult5
    5     7    10    11     9    torsion_ASP_CA_CB_CG_OD_mult6
    5     7    10    12     9    torsion_ASP_CA_CB_CG_OD_mult1
    5     7    10    12     9    torsion_ASP_CA_CB_CG_OD_mult2
    5     7    10    12     9    torsion_ASP_CA_CB_CG_OD_mult3
    5     7    10    12     9    torsion_ASP_CA_CB_CG_OD_mult4
    5     7    10    12     9    torsion_ASP_CA_CB_CG_OD_mult5
    5     7    10    12     9    torsion_ASP_CA_CB_CG_OD_mult6
    8     7    10    11     9 
    8     7    10    12     9 
    9     7    10    11     9 
    9     7    10    12     9 
    5    13    15    16     9 
    5    13    15    17     9 
   14    13    15    16     9 
   14    13    15    17     9 
   13    15    17    18     9 
   13    15    17    19     9 
   13    15    17    33     9 
   16    15    17    18     9 
   16    15    17    19     9 
   16    15    17    33     9 
   15    17    19    20     9 
   15    17    19    21     9 
   15    17    19    22     9 
   18    17    19    20     9 
   18    17    19    21     9 
   18    17    19    22     9 
   33    17    19    20     9 
   33    17    19    21     9 
   33    17    19    22     9 
   15    17    33    34     9 
   15    17    33    35     9 
   18    17    33    34     9 
   18    17    33    35     9 
   19    17    33    34     9 
   19    17    33    35     9 
   17    19    22    23     9 
   17    19    22    31     9 
   20    19    22    23     9 
   20    19    22    31     9 
   21    19    22    23     9 
   21    19    22    31     9 
   19    22    23    24     9 
   19    22    23    25     9 
   31    22    23    24     9 
   31    22    23    25     9 
   19    22    31    29     9 
   19    22    31    32     9 
   23    22    31    29     9 
   23    22    31    32     9 
   22    23    25    26     9 
   22    23    25    27     9 
   24    23    25    26     9 
   24    23    25    27     9 
   23    25    27    28     9 
   23    25    27    29     9 
   26    25    27    28     9 
   26    25    27    29     9 
   25    27    29    30     9 
   25    27    29    31     9 
   28    27    29    30     9 
   28    27    29    31     9 
   27    29    31    22     9 
   27    29    31    32     9 
   30    29    31    22     9 
   30    29    31    32     9 
   17    33    35    36     9 
   17    33    35    37     9 
   34    33    35    36     9 
   34    33    35    37     9 
   33    35    37    38     9 
   33    35    37    39     9 
   33    35    37    54     9 
   36    35    37    38     9 
   36    35    37    39     9 
   36    35    37    54     9 
   35    37    39    40     9 
   35    37    39    41     9 
   35    37    39    42     9 
   38    37    39    40     9 
   38    37    39    41     9 
   38    37    39    42     9 
   54    37    39    40     9 
   54    37    39    41     9 
   54    37    39    42     9 
   35    37    54    55     9 
   35    37    54    56     9 
   38    37    54    55     9 
   38    37    54    56     9 
   39    37    54    55     9 
   39    37    54    56     9 
   37    39    42    43     9 
   37    39    42    52     9 
   40    39    42    43     9 
   40    39    42    52     9 
   41    39    42    43     9 
   41    39    42    52     9 
   39    42    43    44     9 
   39    42    43    45     9 
   52    42    43    44     9 
   52    42    43    45     9 
   39    42    52    50     9 
   39    42    52    53     9 
   43    42    52    50     9 
   43    42    52    53     9 
   42    43    45    46     9 
   42    43    45    47     9 
   44    43    45    46     9 
   44    43    45    47     9 
   43    45    47    48     9 
   43    45    47    50     9 
   46    45    47    48     9 
   46    45    47    50     9 
   45    47    48    49     9 
   50    47    48    49     9 
   45    47    50    51     9 
   45    47    50    52     9 
   48    47    50    51     9 
   48    47    50    52     9 
   47    50    52    42     9 
   47    50    52    53     9 
   51    50    52    42     9 
   51    50    52    53     9 
   37    54    56    57     9 
   37    54    56    58     9 
   55    54    56    57     9 
   55    54    56    58     9 
   54    56    58    59     9 
   54    56    58    60     9 
   54    56    58    65     9 
   57    56    58    59     9 
   57    56    58    60     9 
   57    56    58    65     9 
   56    58    60    61     9 
   56    58    60    62     9 
   56    58    60    63     9 
   59    58    60    61     9 
   59    58    60    62     9 
   59    58    60    63     9 
   65    58    60    61     9 
   65    58    60    62     9 
   65    58    60    63     9 
   56    58    65    66     9 
   56    58    65    67     9 
   59    58    65    66     9 
   59    58    65    67     9 
   60    58    65    66     9 
   60    58    65    67     9 
   58    60    63    64     9 
   61    60    63    64     9 
   62    60    63    64     9 
   58    65    67    68     9 
   58    65    67    69     9 
   66    65    67    68     9 
   66    65    67    69     9 
   65    67    69    70     9 
   65    67    69    71     9 
   65    67    69    76     9 
   68    67    69    70     9 
   68    67    69    71     9 
   68    67    69    76     9 
   67    69    71    72     9 
   67    69    71    73     9 
   67    69    71    74     9 
   70    69    71    72     9 
   70    69    71    73     9 
   70    69    71    74     9 
   76    69    71    72     9 
   76    69    71    73     9 
   76    69    71    74     9 
   67    69    76    77     9 
   67    69    76    78     9 
   70    69    76    77     9 
   70    69    76    78     9 
   71    69    76    77     9 
   71    69    76    78     9 
   69    71    74    75     9 
   72    71    74    75     9 
   73    71    74    75     9 
   69    76    78    79     9 
   69    76    78    80     9 
   77    76    78    79     9 
   77    76    78    80     9 
   76    78    80    81     9 
   76    78    80    82     9 
   76    78    80    98     9 
   79    78    80    81     9 
   79    78    80    82     9 
   79    78    80    98     9 
   78    80    82    83     9 
   78    80    82    84     9 
   78    80    82    85     9 
   81    80    82    83     9 
   81    80    82    84     9 
   81    80    82    85     9 
   98    80    82    83     9 
   98    80    82    84     9 
   98    80    82    85     9 
   78    80    98    99     9 
   78    80    98   100     9 
   81    80    98    99     9 
   81    80    98   100     9 
   82    80    98    99     9 
   82    80    98   100     9 
   80    82    85    86     9 
   80    82    85    87     9 
   80    82    85    88     9 
   83    82    85    86     9 
   83    82    85    87     9 
   83    82    85    88     9 
   84    82    85    86     9 
   84    82    85    87     9 
   84    82    85    88     9 
   82    85    88    89     9 
   82    85    88    90     9 
   82    85    88    91     9 
   86    85    88    89     9 
   86    85    88    90     9 
   86    85    88    91     9 
   87    85    88    89     9 
   87    85    88    90     9 
   87    85    88    91     9 
   85    88    91    92     9 
   85    88    91    93     9 
   85    88    91    94     9 
   89    88    91    92     9 
   89    88    91    93     9 
   89    88    91    94     9 
   90    88    91    92     9 
   90    88    91    93     9 
   90    88    91    94     9 
   88    91    94    95     9 
   88    91    94    96     9 
   88    91    94    97     9 
   92    91    94    95     9 
   92    91    94    96     9 
   92    91    94    97     9 
   93    91    94    95     9 
   93    91    94    96     9 
   93    91    94    97     9 
   80    98   100   101     9 
   80    98   100   102     9 
   99    98   100   101     9 
   99    98   100   102     9 
   98   100   102   103     9 
   98   100   102   104     9 
   98   100   102   119     9 
  101   100   102   103     9 
  101   100   102   104     9 
  101   100   102   119     9 
  100   102   104   105     9 
  100   102   104   106     9 
  100   102   104   107     9 
  103   102   104   105     9 
  103   102   104   106     9 
  103   102   104   107     9 
  119   102   104   105     9 
  119   102   104   106     9 
  119   102   104   107     9 
  100   102   119   120     9 
  100   102   119   121     9 
  103   102   119   120     9 
  103   102   119   121     9 
  104   102   119   120     9 
  104   102   119   121     9 
  102   104   107   108     9 
  102   104   107   117     9 
  105   104   107   108     9 
  105   104   107   117     9 
  106   104   107   108     9 
  106   104   107   117     9 
  104   107   108   109     9 
  104   107   108   110     9 
  117   107   108   109     9 
  117   107   108   110     9 
  104   107   117   115     9 
  104   107   117   118     9 
  108   107   117   115     9 
  108   107   117   118     9 
  107   108   110   111     9 
  107   108   110   112     9 
  109   108   110   111     9 
  109   108   110   112     9 
  108   110   112   113     9 
  108   110   112   115     9 
  111   110   112   113     9 
  111   110   112   115     9 
  110   112   113   114     9 
  115   112   113   114     9 
  110   112   115   116     9 
  110   112   115   117     9 
  113   112   115   116     9 
  113   112   115   117     9 
  112   115   117   107     9 
  112   115   117   118     9 
  116   115   117   107     9 
  116   115   117   118     9 
  102   119   121   122     9 
  102   119   121   123     9 
  120   119   121   122     9 
  120   119   121   123     9 
  119   121   123   124     9 
  119   121   123   125     9 
  119   121   123   131     9 
  122   121   123   124     9 
  122   121   123   125     9 
  122   121   123   131     9 
  121   123   125   128     9    torsion_ASP_N_CA_CB_CG_mult1
  121   123   125   128     9    torsion_ASP_N_CA_CB_CG_mult2
  121   123   125   128     9    torsion_ASP_N_CA_CB_CG_mult3
  121   123   125   128     9    torsion_ASP_N_CA_CB_CG_mult4
  121   123   125   128     9    torsion_ASP_N_CA_CB_CG_mult5
  121   123   125   128     9    torsion_ASP_N_CA_CB_CG_mult6
  121   123   125   126     9 
  121   123   125   127     9 
  124   123   125   126     9 
  124   123   125   127     9 
  124   123   125   128     9 
  131   123   125   126     9 
  131   123   125   127     9 
  131   123   125   128     9 
  121   123   131   132     9 
  121   123   131   133     9 
  124   123   131   132     9 
  124   123   131   133     9 
  125   123   131   132     9 
  125   123   131   133     9 
  123   125   128   129     9    torsion_ASP_CA_CB_CG_OD_mult1
  123   125   128   129     9    torsion_ASP_CA_CB_CG_OD_mult2
  123   125   128   129     9    torsion_ASP_CA_CB_CG_OD_mult3
  123   125   128   129     9    torsion_ASP_CA_CB_CG_OD_mult4
  123   125   128   129     9    torsion_ASP_CA_CB_CG_OD_mult5
  123   125   128   129     9    torsion_ASP_CA_CB_CG_OD_mult6
  123   125   128   130     9    torsion_ASP_CA_CB_CG_OD_mult1
  123   125   128   130     9    torsion_ASP_CA_CB_CG_OD_mult2
  123   125   128   130     9    torsion_ASP_CA_CB_CG_OD_mult3
  123   125   128   130     9    torsion_ASP_CA_CB_CG_OD_mult4
  123   125   128   130     9    torsion_ASP_CA_CB_CG_OD_mult5
  123   125   128   130     9    torsion_ASP_CA_CB_CG_OD_mult6
  126   125   128   129     9 
  126   125   128   130     9 
  127   125   128   129     9 
  127   125   128   130     9 
  123   131   133   134     9 
  123   131   133   135     9 
  132   131   133   134     9 
  132   131   133   135     9 
  131   133   135   136     9 
  131   133   135   137     9 
  131   133   135   143     9 
  134   133   135   136     9 
  134   133   135   137     9 
  134   133   135   143     9 
  133   135   137   140     9    torsion_ASP_N_CA_CB_CG_mult1
  133   135   137   140     9    torsion_ASP_N_CA_CB_CG_mult2
  133   135   137   140     9    torsion_ASP_N_CA_CB_CG_mult3
  133   135   137   140     9    torsion_ASP_N_CA_CB_CG_mult4
  133   135   137   140     9    torsion_ASP_N_CA_CB_CG_mult5
  133   135   137   140     9    torsion_ASP_N_CA_CB_CG_mult6
  133   135   137   138     9 
  133   135   137   139     9 
  136   135   137   138     9 
  136   135   137   139     9 
  136   135   137   140     9 
  143   135   137   138     9 
  143   135   137   139     9 
  143   135   137   140     9 
  133   135   143   144     9 
  133   135   143   145     9 
  136   135   143   144     9 
  136   135   143   145     9 
  137   135   143   144     9 
  137   135   143   145     9 
  135   137   140   141     9    torsion_ASP_CA_CB_CG_OD_mult1
  135   137   140   141     9    torsion_ASP_CA_CB_CG_OD_mult2
  135   137   140   141     9    torsion_ASP_CA_CB_CG_OD_mult3
  135   137   140   141     9    torsion_ASP_CA_CB_CG_OD_mult4
  135   137   140   141     9    torsion_ASP_CA_CB_CG_OD_mult5
  135   137   140   141     9    torsion_ASP_CA_CB_CG_OD_mult6
  135   137   140   142     9    torsion_ASP_CA_CB_CG_OD_mult1
  135   137   140   142     9    torsion_ASP_CA_CB_CG_OD_mult2
  135   137   140   142     9    torsion_ASP_CA_CB_CG_OD_mult3
  135   137   140   142     9    torsion_ASP_CA_CB_CG_OD_mult4
  135   137   140   142     9    torsion_ASP_CA_CB_CG_OD_mult5
  135   137   140   142     9    torsion_ASP_CA_CB_CG_OD_mult6
  138   137   140   141     9 
  138   137   140   142     9 
  139   137   140   141     9 
  139   137   140   142     9 
  135   143   145   146     9 
  135   143   145   147     9 
  144   143   145   146     9 
  144   143   145   147     9 
  143   145   147   148     9 
  143   145   147   149     9 
  143   145   147   163     9 
  146   145   147   148     9 
  146   145   147   149     9 
  146   145   147   163     9 
  145   147   149   150     9 
  145   147   149   151     9 
  145   147   149   152     9 
  148   147   149   150     9 
  148   147   149   151     9 
  148   147   149   152     9 
  163   147   149   150     9 
  163   147   149   151     9 
  163   147   149   152     9 
  145   147   163   164     9 
  145   147   163   165     9 
  148   147   163   164     9 
  148   147   163   165     9 
  149   147   163   164     9 
  149   147   163   165     9 
  147   149   152   153     9 
  147   149   152   161     9 
  150   149   152   153     9 
  150   149   152   161     9 
  151   149   152   153     9 
  151   149   152   161     9 
  149   152   153   154     9 
  149   152   153   155     9 
  161   152   153   154     9 
  161   152   153   155     9 
  149   152   161   159     9 
  149   152   161   162     9 
  153   152   161   159     9 
  153   152   161   162     9 
  152   153   155   156     9 
  152   153   155   157     9 
  154   153   155   156     9 
  154   153   155   157     9 
  153   155   157   158     9 
  153   155   157   159     9 
  156   155   157   158     9 
  156   155   157   159     9 
  155   157   159   160     9 
  155   157   159   161     9 
  158   157   159   160     9 
  158   157   159   161     9 
  157   159   161   152     9 
  157   159   161   162     9 
  160   159   161   152     9 
  160   159   161   162     9 
  147   163   165   166     9 
  147   163   165   167     9 
  164   163   165   166     9 
  164   163   165   167     9 
  163   165   167   168     9 
  163   165   167   169     9 
  163   165   167   175     9 
  166   165   167   168     9 
  166   165   167   169     9 
  166   165   167   175     9 
  165   167   169   172     9    torsion_ASP_N_CA_CB_CG_mult1
  165   167   169   172     9    torsion_ASP_N_CA_CB_CG_mult2
  165   167   169   172     9    torsion_ASP_N_CA_CB_CG_mult3
  165   167   169   172     9    torsion_ASP_N_CA_CB_CG_mult4
  165   167   169   172     9    torsion_ASP_N_CA_CB_CG_mult5
  165   167   169   172     9    torsion_ASP_N_CA_CB_CG_mult6
  165   167   169   170     9 
  165   167   169   171     9 
  168   167   169   170     9 
  168   167   169   171     9 
  168   167   169   172     9 
  175   167   169   170     9 
  175   167   169   171     9 
  175   167   169   172     9 
  165   167   175   176     9 
  165   167   175   177     9 
  168   167   175   176     9 
  168   167   175   177     9 
  169   167   175   176     9 
  169   167   175   177     9 
  167   169   172   173     9    torsion_ASP_CA_CB_CG_OD_mult1
  167   169   172   173     9    torsion_ASP_CA_CB_CG_OD_mult2
  167   169   172   173     9    torsion_ASP_CA_CB_CG_OD_mult3
  167   169   172   173     9    torsion_ASP_CA_CB_CG_OD_mult4
  167   169   172   173     9    torsion_ASP_CA_CB_CG_OD_mult5
  167   169   172   173     9    torsion_ASP_CA_CB_CG_OD_mult6
  167   169   172   174     9    torsion_ASP_CA_CB_CG_OD_mult1
  167   169   172   174     9    torsion_ASP_CA_CB_CG_OD_mult2
  167   169   172   174     9    torsion_ASP_CA_CB_CG_OD_mult3
  167   169   172   174     9    torsion_ASP_CA_CB_CG_OD_mult4
  167   169   172   174     9    torsion_ASP_CA_CB_CG_OD_mult5
  167   169   172   174     9    torsion_ASP_CA_CB_CG_OD_mult6
  170   169   172   173     9 
  170   169   172   174     9 
  171   169   172   173     9 
  171   169   172   174     9 
  167   175   177   178     9 
  167   175   177   179     9 
  176   175   177   178     9 
  176   175   177   179     9 
  175   177   179   180     9 
  175   177   179   181     9 
  175   177   179   194     9 
  178   177   179   180     9 
  178   177   179   181     9 
  178   177   179   194     9 
  177   179   181   183     9    torsion_ILE_N_CA_CB_CG2_mult1
  177   179   181   183     9    torsion_ILE_N_CA_CB_CG2_mult2
  177   179   181   182     9 
  177   179   181   187     9 
  180   179   181   182     9 
  180   179   181   183     9 
  180   179   181   187     9 
  194   179   181   182     9 
  194   179   181   183     9 
  194   179   181   187     9 
  177   179   194   195     9 
  177   179   194   196     9 
  180   179   194   195     9 
  180   179   194   196     9 
  181   179   194   195     9 
  181   179   194   196     9 
  179   181   183   184     9 
  179   181   183   185     9 
  179   181   183   186     9 
  182   181   183   184     9 
  182   181   183   185     9 
  182   181   183   186     9 
  187   181   183   184     9 
  187   181   183   185     9 
  187   181   183   186     9 
  179   181   187   188     9 
  179   181   187   189     9 
  179   181   187   190     9 
  182   181   187   188     9 
  182   181   187   189     9 
  182   181   187   190     9 
  183   181   187   188     9 
  183   181   187   189     9 
  183   181   187   190     9 
  181   187   190   191     9 
  181   187   190   192     9 
  181   187   190   193     9 
  188   187   190   191     9 
  188   187   190   192     9 
  188   187   190   193     9 
  189   187   190   191     9 
  189   187   190   192     9 
  189   187   190   193     9 
  179   194   196   197     9 
  179   194   196   198     9 
  195   194   196   197     9 
  195   194   196   198     9 
  194   196   198   199     9 
  194   196   198   200     9 
  194   196   198   211     9 
  197   196   198   199     9 
  197   196   198   200     9 
  197   196   198   211     9 
  196   198   200   201     9 
  196   198   200   202     9 
  196   198   200   203     9 
  199   198   200   201     9 
  199   198   200   202     9 
  199   198   200   203     9 
  211   198   200   201     9 
  211   198   200   202     9 
  211   198   200   203     9 
  196   198   211   212     9 
  196   198   211   213     9 
  199   198   211   212     9 
  199   198   211   213     9 
  200   198   211   212     9 
  200   198   211   213     9 
  198   200   203   204     9 
  198   200   203   205     9 
  198   200   203   206     9 
  201   200   203   204     9 
  201   200   203   205     9 
  201   200   203   206     9 
  202   200   203   204     9 
  202   200   203   205     9 
  202   200   203   206     9 
  200   203   206   207     9 
  200   203   206   208     9 
  204   203   206   207     9 
  204   203   206   208     9 
  205   203   206   207     9 
  205   203   206   208     9 
  203   206   208   209     9 
  203   206   208   210     9 
  207   206   208   209     9 
  207   206   208   210     9 
  198   211   213   214     9 
  198   211   213   223     9 
  212   211   213   214     9 
  212   211   213   223     9 
  211   213   214   215     9 
  211   213   214   216     9 
  211   213   214   217     9 
  223   213   214   215     9 
  223   213   214   216     9 
  223   213   214   217     9 
  211   213   223   220     9 
  211   213   223   224     9 
  211   213   223   225     9 
  214   213   223   220     9 
  214   213   223   224     9 
  214   213   223   225     9 
  213   214   217   218     9 
  213   214   217   219     9 
  213   214   217   220     9 
  215   214   217   218     9 
  215   214   217   219     9 
  215   214   217   220     9 
  216   214   217   218     9 
  216   214   217   219     9 
  216   214   217   220     9 
  214   217   220   221     9 
  214   217   220   222     9 
  214   217   220   223     9 
  218   217   220   221     9 
  218   217   220   222     9 
  218   217   220   223     9 
  219   217   220   221     9 
  219   217   220   222     9 
  219   217   220   223     9 
  217   220   223   213     9 
  217   220   223   224     9 
  217   220   223   225     9 
  221   220   223   213     9 
  221   220   223   224     9 
  221   220   223   225     9 
  222   220   223   213     9 
  222   220   223   224     9 
  222   220   223   225     9 
  213   223   225   226     9 
  213   223   225   227     9 
  220   223   225   226     9 
  220   223   225   227     9 
  224   223   225   226     9 
  224   223   225   227     9 
  223   225   227   228     9 
  223   225   227   229     9 
  226   225   227   228     9 
  226   225   227   229     9 
  225   227   229   230     9 
  225   227   229   231     9 
  225   227   229   244     9 
  228   227   229   230     9 
  228   227   229   231     9 
  228   227   229   244     9 
  244   229   231   234     9    torsion_LEU_C_CA_CB_CG_mult1
  244   229   231   234     9    torsion_LEU_C_CA_CB_CG_mult2
  244   229   231   234     9    torsion_LEU_C_CA_CB_CG_mult3
  227   229   231   232     9 
  227   229   231   233     9 
  227   229   231   234     9 
  230   229   231   232     9 
  230   229   231   233     9 
  230   229   231   234     9 
  244   229   231   232     9 
  244   229   231   233     9 
  227   229   244   245     9 
  227   229   244   246     9 
  230   229   244   245     9 
  230   229   244   246     9 
  231   229   244   245     9 
  231   229   244   246     9 
  229   231   234   235     9 
  229   231   234   236     9 
  229   231   234   240     9 
  232   231   234   235     9 
  232   231   234   236     9 
  232   231   234   240     9 
  233   231   234   235     9 
  233   231   234   236     9 
  233   231   234   240     9 
  231   234   236   237     9 
  231   234   236   238     9 
  231   234   236   239     9 
  235   234   236   237     9 
  235   234   236   238     9 
  235   234   236   239     9 
  240   234   236   237     9 
  240   234   236   238     9 
  240   234   236   239     9 
  231   234   240   241     9 
  231   234   240   242     9 
  231   234   240   243     9 
  235   234   240   241     9 
  235   234   240   242     9 
  235   234   240   243     9 
  236   234   240   241     9 
  236   234   240   242     9 
  236   234   240   243     9 
  229   244   246   247     9 
  229   244   246   248     9 
  245   244   246   247     9 
  245   244   246   248     9 
  244   246   248   249     9 
  244   246   248   250     9 
  244   246   248   263     9 
  247   246   248   249     9 
  247   246   248   250     9 
  247   246   248   263     9 
  263   248   250   253     9    torsion_LEU_C_CA_CB_CG_mult1
  263   248   250   253     9    torsion_LEU_C_CA_CB_CG_mult2
  263   248   250   253     9    torsion_LEU_C_CA_CB_CG_mult3
  246   248   250   251     9 
  246   248   250   252     9 
  246   248   250   253     9 
  249   248   250   251     9 
  249   248   250   252     9 
  249   248   250   253     9 
  263   248   250   251     9 
  263   248   250   252     9 
  246   248   263   264     9 
  246   248   263   265     9 
  249   248   263   264     9 
  249   248   263   265     9 
  250   248   263   264     9 
  250   248   263   265     9 
  248   250   253   254     9 
  248   250   253   255     9 
  248   250   253   259     9 
  251   250   253   254     9 
  251   250   253   255     9 
  251   250   253   259     9 
  252   250   253   254     9 
  252   250   253   255     9 
  252   250   253   259     9 
  250   253   255   256     9 
  250   253   255   257     9 
  250   253   255   258     9 
  254   253   255   256     9 
  254   253   255   257     9 
  254   253   255   258     9 
  259   253   255   256     9 
  259   253   255   257     9 
  259   253   255   258     9 
  250   253   259   260     9 
  250   253   259   261     9 
  250   253   259   262     9 
  254   253   259   260     9 
  254   253   259   261     9 
  254   253   259   262     9 
  255   253   259   260     9 
  255   253   259   261     9 
  255   253   259   262     9 
  248   263   265   266     9 
  248   263   265   267     9 
  264   263   265   266     9 
  264   263   265   267     9 
  263   265   267   268     9 
  263   265   267   269     9 
  263   265   267   273     9 
  266   265   267   268     9 
  266   265   267   269     9 
  266   265   267   273     9 
  265   267   269   270     9 
  265   267   269   271     9 
  265   267   269   272     9 
  268   267   269   270     9 
  268   267   269   271     9 
  268   267   269   272     9 
  273   267   269   270     9 
  273   267   269   271     9 
  273   267   269   272     9 
  265   267   273   274     9 
  265   267   273   275     9 
  268   267   273   274     9 
  268   267   273   275     9 
  269   267   273   274     9 
  269   267   273   275     9 
  267   273   275   276     9 
  267   273   275   277     9 
  274   273   275   276     9 
  274   273   275   277     9 
  273   275   277   278     9 
  273   275   277   279     9 
  273   275   277   287     9 
  276   275   277   278     9 
  276   275   277   279     9 
  276   275   277   287     9 
  287   277   279   282     9    torsion_ASN_C_CA_CB_CG_mult1
  287   277   279   282     9    torsion_ASN_C_CA_CB_CG_mult2
  287   277   279   282     9    torsion_ASN_C_CA_CB_CG_mult3
  287   277   279   282     9    torsion_ASN_C_CA_CB_CG_mult4
  287   277   279   282     9    torsion_ASN_C_CA_CB_CG_mult5
  287   277   279   282     9    torsion_ASN_C_CA_CB_CG_mult6
  275   277   279   280     9 
  275   277   279   281     9 
  275   277   279   282     9 
  278   277   279   280     9 
  278   277   279   281     9 
  278   277   279   282     9 
  287   277   279   280     9 
  287   277   279   281     9 
  275   277   287   288     9 
  275   277   287   289     9 
  278   277   287   288     9 
  278   277   287   289     9 
  279   277   287   288     9 
  279   277   287   289     9 
  277   279   282   284     9    torsion_ASN_CA_CB_CG_ND2_mult1
  277   279   282   284     9    torsion_ASN_CA_CB_CG_ND2_mult2
  277   279   282   284     9    torsion_ASN_CA_CB_CG_ND2_mult3
  277   279   282   284     9    torsion_ASN_CA_CB_CG_ND2_mult4
  277   279   282   284     9    torsion_ASN_CA_CB_CG_ND2_mult5
  277   279   282   284     9    torsion_ASN_CA_CB_CG_ND2_mult6
  277   279   282   283     9 
  280   279   282   283     9 
  280   279   282   284     9 
  281   279   282   283     9 
  281   279   282   284     9 
  279   282   284   285     9 
  279   282   284   286     9 
  283   282   284   285     9 
  283   282   284   286     9 
  277   287   289   290     9 
  277   287   289   291     9 
  288   287   289   290     9 
  288   287   289   291     9 
  287   289   291   292     9 
  287   289   291   293     9 
  287   289   291   299     9 
  290   289   291   292     9 
  290   289   291   293     9 
  290   289   291   299     9 
  289   291   293   296     9    torsion_ASP_N_CA_CB_CG_mult1
  289   291   293   296     9    torsion_ASP_N_CA_CB_CG_mult2
  289   291   293   296     9    torsion_ASP_N_CA_CB_CG_mult3
  289   291   293   296     9    torsion_ASP_N_CA_CB_CG_mult4
  289   291   293   296     9    torsion_ASP_N_CA_CB_CG_mult5
  289   291   293   296     9    torsion_ASP_N_CA_CB_CG_mult6
  289   291   293   294     9 
  289   291   293   295     9 
  292   291   293   294     9 
  292   291   293   295     9 
  292   291   293   296     9 
  299   291   293   294     9 
  299   291   293   295     9 
  299   291   293   296     9 
  289   291   299   300     9 
  289   291   299   301     9 
  292   291   299   300     9 
  292   291   299   301     9 
  293   291   299   300     9 
  293   291   299   301     9 
  291   293   296   297     9    torsion_ASP_CA_CB_CG_OD_mult1
  291   293   296   297     9    torsion_ASP_CA_CB_CG_OD_mult2
  291   293   296   297     9    torsion_ASP_CA_CB_CG_OD_mult3
  291   293   296   297     9    torsion_ASP_CA_CB_CG_OD_mult4
  291   293   296   297     9    torsion_ASP_CA_CB_CG_OD_mult5
  291   293   296   297     9    torsion_ASP_CA_CB_CG_OD_mult6
  291   293   296   298     9    torsion_ASP_CA_CB_CG_OD_mult1
  291   293   296   298     9    torsion_ASP_CA_CB_CG_OD_mult2
  291   293   296   298     9    torsion_ASP_CA_CB_CG_OD_mult3
  291   293   296   298     9    torsion_ASP_CA_CB_CG_OD_mult4
  291   293   296   298     9    torsion_ASP_CA_CB_CG_OD_mult5
  291   293   296   298     9    torsion_ASP_CA_CB_CG_OD_mult6
  294   293   296   297     9 
  294   293   296   298     9 
  295   293   296   297     9 
  295   293   296   298     9 
  291   299   301   302     9 
  291   299   301   303     9 
  300   299   301   302     9 
  300   299   301   303     9 
  299   301   303   304     9 
  299   301   303   305     9 
  299   301   303   323     9 
  302   301   303   304     9 
  302   301   303   305     9 
  302   301   303   323     9 
  301   303   305   306     9 
  301   303   305   307     9 
  301   303   305   308     9 
  304   303   305   306     9 
  304   303   305   307     9 
  304   303   305   308     9 
  323   303   305   306     9 
  323   303   305   307     9 
  323   303   305   308     9 
  301   303   323   324     9 
  301   303   323   325     9 
  304   303   323   324     9 
  304   303   323   325     9 
  305   303   323   324     9 
  305   303   323   325     9 
  303   305   308   309     9 
  303   305   308   310     9 
  303   305   308   311     9 
  306   305   308   309     9 
  306   305   308   310     9 
  306   305   308   311     9 
  307   305   308   309     9 
  307   305   308   310     9 
  307   305   308   311     9 
  305   308   311   312     9 
  305   308   311   313     9 
  305   308   311   314     9 
  309   308   311   312     9 
  309   308   311   313     9 
  309   308   311   314     9 
  310   308   311   312     9 
  310   308   311   313     9 
  310   308   311   314     9 
  308   311   314   315     9 
  308   311   314   316     9 
  312   311   314   315     9 
  312   311   314   316     9 
  313   311   314   315     9 
  313   311   314   316     9 
  311   314   316   317     9 
  311   314   316   320     9 
  315   314   316   317     9 
  315   314   316   320     9 
  314   316   317   318     9 
  314   316   317   319     9 
  320   316   317   318     9 
  320   316   317   319     9 
  314   316   320   321     9 
  314   316   320   322     9 
  317   316   320   321     9 
  317   316   320   322     9 
  303   323   325   326     9 
  303   323   325   327     9 
  324   323   325   326     9 
  324   323   325   327     9 
  323   325   327   328     9 
  323   325   327   329     9 
  323   325   327   342     9 
  326   325   327   328     9 
  326   325   327   329     9 
  326   325   327   342     9 
  325   327   329   331     9    torsion_ILE_N_CA_CB_CG2_mult1
  325   327   329   331     9    torsion_ILE_N_CA_CB_CG2_mult2
  325   327   329   330     9 
  325   327   329   335     9 
  328   327   329   330     9 
  328   327   329   331     9 
  328   327   329   335     9 
  342   327   329   330     9 
  342   327   329   331     9 
  342   327   329   335     9 
  325   327   342   343     9 
  325   327   342   344     9 
  328   327   342   343     9 
  328   327   342   344     9 
  329   327   342   343     9 
  329   327   342   344     9 
  327   329   331   332     9 
  327   329   331   333     9 
  327   329   331   334     9 
  330   329   331   332     9 
  330   329   331   333     9 
  330   329   331   334     9 
  335   329   331   332     9 
  335   329   331   333     9 
  335   329   331   334     9 
  327   329   335   336     9 
  327   329   335   337     9 
  327   329   335   338     9 
  330   329   335   336     9 
  330   329   335   337     9 
  330   329   335   338     9 
  331   329   335   336     9 
  331   329   335   337     9 
  331   329   335   338     9 
  329   335   338   339     9 
  329   335   338   340     9 
  329   335   338   341     9 
  336   335   338   339     9 
  336   335   338   340     9 
  336   335   338   341     9 
  337   335   338   339     9 
  337   335   338   340     9 
  337   335   338   341     9 
  327   342   344   345     9 
  327   342   344   346     9 
  343   342   344   345     9 
  343   342   344   346     9 
  342   344   346   347     9 
  342   344   346   348     9 
  342   344   346   361     9 
  345   344   346   347     9 
  345   344   346   348     9 
  345   344   346   361     9 
  361   346   348   351     9    torsion_LEU_C_CA_CB_CG_mult1
  361   346   348   351     9    torsion_LEU_C_CA_CB_CG_mult2
  361   346   348   351     9    torsion_LEU_C_CA_CB_CG_mult3
  344   346   348   349     9 
  344   346   348   350     9 
  344   346   348   351     9 
  347   346   348   349     9 
  347   346   348   350     9 
  347   346   348   351     9 
  361   346   348   349     9 
  361   346   348   350     9 
  344   346   361   362     9 
  344   346   361   363     9 
  347   346   361   362     9 
  347   346   361   363     9 
  348   346   361   362     9 
  348   346   361   363     9 
  346   348   351   352     9 
  346   348   351   353     9 
  346   348   351   357     9 
  349   348   351   352     9 
  349   348   351   353     9 
  349   348   351   357     9 
  350   348   351   352     9 
  350   348   351   353     9 
  350   348   351   357     9 
  348   351   353   354     9 
  348   351   353   355     9 
  348   351   353   356     9 
  352   351   353   354     9 
  352   351   353   355     9 
  352   351   353   356     9 
  357   351   353   354     9 
  357   351   353   355     9 
  357   351   353   356     9 
  348   351   357   358     9 
  348   351   357   359     9 
  348   351   357   360     9 
  352   351   357   358     9 
  352   351   357   359     9 
  352   351   357   360     9 
  353   351   357   358     9 
  353   351   357   359     9 
  353   351   357   360     9 
  346   361   363   364     9 
  346   361   363   365     9 
  362   361   363   364     9 
  362   361   363   365     9 
  361   363   365   366     9 
  361   363   365   367     9 
  361   363   365   380     9 
  364   363   365   366     9 
  364   363   365   367     9 
  364   363   365   380     9 
  380   365   367   370     9    torsion_LEU_C_CA_CB_CG_mult1
  380   365   367   370     9    torsion_LEU_C_CA_CB_CG_mult2
  380   365   367   370     9    torsion_LEU_C_CA_CB_CG_mult3
  363   365   367   368     9 
  363   365   367   369     9 
  363   365   367   370     9 
  366   365   367   368     9 
  366   365   367   369     9 
  366   365   367   370     9 
  380   365   367   368     9 
  380   365   367   369     9 
  363   365   380   381     9 
  363   365   380   382     9 
  366   365   380   381     9 
  366   365   380   382     9 
  367   365   380   381     9 
  367   365   380   382     9 
  365   367   370   371     9 
  365   367   370   372     9 
  365   367   370   376     9 
  368   367   370   371     9 
  368   367   370   372     9 
  368   367   370   376     9 
  369   367   370   371     9 
  369   367   370   372     9 
  369   367   370   376     9 
  367   370   372   373     9 
  367   370   372   374     9 
  367   370   372   375     9 
  371   370   372   373     9 
  371   370   372   374     9 
  371   370   372   375     9 
  376   370   372   373     9 
  376   370   372   374     9 
  376   370   372   375     9 
  367   370   376   377     9 
  367   370   376   378     9 
  367   370   376   379     9 
  371   370   376   377     9 
  371   370   376   378     9 
  371   370   376   379     9 
  372   370   376   377     9 
  372   370   376   378     9 
  372   370   376   379     9 
  365   380   382   383     9 
  365   380   382   384     9 
  381   380   382   383     9 
  381   380   382   384     9 
  380   382   384   385     9 
  380   382   384   386     9 
  380   382   384   387     9 
  383   382   384   385     9 
  383   382   384   386     9 
  383   382   384   387     9 
  382   384   387   388     9 
  382   384   387   389     9 
  385   384   387   388     9 
  385   384   387   389     9 
  386   384   387   388     9 
  386   384   387   389     9 
  384   387   389   390     9 
  384   387   389   391     9 
  388   387   389   390     9 
  388   387   389   391     9 
  387   389   391   392     9 
  387   389   391   393     9 
  387   389   391   408     9 
  390   389   391   392     9 
  390   389   391   393     9 
  390   389   391   408     9 
  389   391   393   394     9 
  389   391   393   395     9 
  389   391   393   396     9 
  392   391   393   394     9 
  392   391   393   395     9 
  392   391   393   396     9 
  408   391   393   394     9 
  408   391   393   395     9 
  408   391   393   396     9 
  389   391   408   409     9 
  389   391   408   410     9 
  392   391   408   409     9 
  392   391   408   410     9 
  393   391   408   409     9 
  393   391   408   410     9 
  391   393   396   397     9 
  391   393   396   406     9 
  394   393   396   397     9 
  394   393   396   406     9 
  395   393   396   397     9 
  395   393   396   406     9 
  393   396   397   398     9 
  393   396   397   399     9 
  406   396   397   398     9 
  406   396   397   399     9 
  393   396   406   404     9 
  393   396   406   407     9 
  397   396   406   404     9 
  397   396   406   407     9 
  396   397   399   400     9 
  396   397   399   401     9 
  398   397   399   400     9 
  398   397   399   401     9 
  397   399   401   402     9 
  397   399   401   404     9 
  400   399   401   402     9 
  400   399   401   404     9 
  399   401   402   403     9 
  404   401   402   403     9 
  399   401   404   405     9 
  399   401   404   406     9 
  402   401   404   405     9 
  402   401   404   406     9 
  401   404   406   396     9 
  401   404   406   407     9 
  405   404   406   396     9 
  405   404   406   407     9 
  391   408   410   411     9 
  391   408   410   412     9 
  409   408   410   411     9 
  409   408   410   412     9 
  408   410   412   413     9 
  408   410   412   414     9 
  408   410   412   422     9 
  411   410   412   413     9 
  411   410   412   414     9 
  411   410   412   422     9 
  410   412   414   415     9 
  410   412   414   416     9 
  410   412   414   420     9 
  413   412   414   415     9 
  413   412   414   416     9 
  413   412   414   420     9 
  422   412   414   415     9 
  422   412   414   416     9 
  422   412   414   420     9 
  410   412   422   423     9 
  410   412   422   424     9 
  413   412   422   423     9 
  413   412   422   424     9 
  414   412   422   423     9 
  414   412   422   424     9 
  412   414   416   417     9 
  412   414   416   418     9 
  412   414   416   419     9 
  415   414   416   417     9 
  415   414   416   418     9 
  415   414   416   419     9 
  420   414   416   417     9 
  420   414   416   418     9 
  420   414   416   419     9 
  412   414   420   421     9 
  415   414   420   421     9 
  416   414   420   421     9 
  412   422   424   425     9 
  412   422   424   426     9 
  423   422   424   425     9 
  423   422   424   426     9 
  422   424   426   427     9 
  422   424   426   428     9 
  422   424   426   444     9 
  425   424   426   427     9 
  425   424   426   428     9 
  425   424   426   444     9 
  424   426   428   429     9 
  424   426   428   430     9 
  424   426   428   431     9 
  427   426   428   429     9 
  427   426   428   430     9 
  427   426   428   431     9 
  444   426   428   429     9 
  444   426   428   430     9 
  444   426   428   431     9 
  424   426   444   445     9 
  424   426   444   446     9 
  427   426   444   445     9 
  427   426   444   446     9 
  428   426   444   445     9 
  428   426   444   446     9 
  426   428   431   432     9 
  426   428   431   433     9 
  426   428   431   434     9 
  429   428   431   432     9 
  429   428   431   433     9 
  429   428   431   434     9 
  430   428   431   432     9 
  430   428   431   433     9 
  430   428   431   434     9 
  428   431   434   435     9 
  428   431   434   436     9 
  428   431   434   437     9 
  432   431   434   435     9 
  432   431   434   436     9 
  432   431   434   437     9 
  433   431   434   435     9 
  433   431   434   436     9 
  433   431   434   437     9 
  431   434   437   438     9 
  431   434   437   439     9 
  431   434   437   440     9 
  435   434   437   438     9 
  435   434   437   439     9 
  435   434   437   440     9 
  436   434   437   438     9 
  436   434   437   439     9 
  436   434   437   440     9 
  434   437   440   441     9 
  434   437   440   442     9 
  434   437   440   443     9 
  438   437   440   441     9 
  438   437   440   442     9 
  438   437   440   443     9 
  439   437   440   441     9 
  439   437   440   442     9 
  439   437   440   443     9 
  426   444   446   447     9 
  426   444   446   448     9 
  445   444   446   447     9 
  445   444   446   448     9 
  444   446   448   449     9 
  444   446   448   450     9 
  444   446   448   454     9 
  447   446   448   449     9 
  447   446   448   450     9 
  447   446   448   454     9 
  446   448   450   451     9 
  446   448   450   452     9 
  446   448   450   453     9 
  449   448   450   451     9 
  449   448   450   452     9 
  449   448   450   453     9 
  454   448   450   451     9 
  454   448   450   452     9 
  454   448   450   453     9 
  446   448   454   455     9 
  446   448   454   456     9 
  449   448   454   455     9 
  449   448   454   456     9 
  450   448   454   455     9 
  450   448   454   456     9 
  448   450   453   552     9 
  451   450   453   552     9 
  452   450   453   552     9 
  450   453   552   549     9 
  448   454   456   457     9 
  448   454   456   458     9 
  455   454   456   457     9 
  455   454   456   458     9 
  454   456   458   459     9 
  454   456   458   460     9 
  454   456   458   474     9 
  457   456   458   459     9 
  457   456   458   460     9 
  457   456   458   474     9 
  456   458   460   461     9 
  456   458   460   462     9 
  456   458   460   463     9 
  459   458   460   461     9 
  459   458   460   462     9 
  459   458   460   463     9 
  474   458   460   461     9 
  474   458   460   462     9 
  474   458   460   463     9 
  456   458   474   475     9 
  456   458   474   476     9 
  459   458   474   475     9 
  459   458   474   476     9 
  460   458   474   475     9 
  460   458   474   476     9 
  458   460   463   464     9 
  458   460   463   472     9 
  461   460   463   464     9 
  461   460   463   472     9 
  462   460   463   464     9 
  462   460   463   472     9 
  460   463   464   465     9 
  460   463   464   466     9 
  472   463   464   465     9 
  472   463   464   466     9 
  460   463   472   470     9 
  460   463   472   473     9 
  464   463   472   470     9 
  464   463   472   473     9 
  463   464   466   467     9 
  463   464   466   468     9 
  465   464   466   467     9 
  465   464   466   468     9 
  464   466   468   469     9 
  464   466   468   470     9 
  467   466   468   469     9 
  467   466   468   470     9 
  466   468   470   471     9 
  466   468   470   472     9 
  469   468   470   471     9 
  469   468   470   472     9 
  468   470   472   463     9 
  468   470   472   473     9 
  471   470   472   463     9 
  471   470   472   473     9 
  458   474   476   477     9 
  458   474   476   478     9 
  475   474   476   477     9 
  475   474   476   478     9 
  474   476   478   479     9 
  474   476   478   480     9 
  474   476   478   493     9 
  477   476   478   479     9 
  477   476   478   480     9 
  477   476   478   493     9 
  493   478   480   483     9    torsion_LEU_C_CA_CB_CG_mult1
  493   478   480   483     9    torsion_LEU_C_CA_CB_CG_mult2
  493   478   480   483     9    torsion_LEU_C_CA_CB_CG_mult3
  476   478   480   481     9 
  476   478   480   482     9 
  476   478   480   483     9 
  479   478   480   481     9 
  479   478   480   482     9 
  479   478   480   483     9 
  493   478   480   481     9 
  493   478   480   482     9 
  476   478   493   494     9 
  476   478   493   495     9 
  479   478   493   494     9 
  479   478   493   495     9 
  480   478   493   494     9 
  480   478   493   495     9 
  478   480   483   484     9 
  478   480   483   485     9 
  478   480   483   489     9 
  481   480   483   484     9 
  481   480   483   485     9 
  481   480   483   489     9 
  482   480   483   484     9 
  482   480   483   485     9 
  482   480   483   489     9 
  480   483   485   486     9 
  480   483   485   487     9 
  480   483   485   488     9 
  484   483   485   486     9 
  484   483   485   487     9 
  484   483   485   488     9 
  489   483   485   486     9 
  489   483   485   487     9 
  489   483   485   488     9 
  480   483   489   490     9 
  480   483   489   491     9 
  480   483   489   492     9 
  484   483   489   490     9 
  484   483   489   491     9 
  484   483   489   492     9 
  485   483   489   490     9 
  485   483   489   491     9 
  485   483   489   492     9 
  478   493   495   496     9 
  478   493   495   497     9 
  494   493   495   496     9 
  494   493   495   497     9 
  493   495   497   498     9 
  493   495   497   499     9 
  493   495   497   505     9 
  496   495   497   498     9 
  496   495   497   499     9 
  496   495   497   505     9 
  495   497   499   502     9    torsion_ASP_N_CA_CB_CG_mult1
  495   497   499   502     9    torsion_ASP_N_CA_CB_CG_mult2
  495   497   499   502     9    torsion_ASP_N_CA_CB_CG_mult3
  495   497   499   502     9    torsion_ASP_N_CA_CB_CG_mult4
  495   497   499   502     9    torsion_ASP_N_CA_CB_CG_mult5
  495   497   499   502     9    torsion_ASP_N_CA_CB_CG_mult6
  495   497   499   500     9 
  495   497   499   501     9 
  498   497   499   500     9 
  498   497   499   501     9 
  498   497   499   502     9 
  505   497   499   500     9 
  505   497   499   501     9 
  505   497   499   502     9 
  495   497   505   506     9 
  495   497   505   507     9 
  498   497   505   506     9 
  498   497   505   507     9 
  499   497   505   506     9 
  499   497   505   507     9 
  497   499   502   503     9    torsion_ASP_CA_CB_CG_OD_mult1
  497   499   502   503     9    torsion_ASP_CA_CB_CG_OD_mult2
  497   499   502   503     9    torsion_ASP_CA_CB_CG_OD_mult3
  497   499   502   503     9    torsion_ASP_CA_CB_CG_OD_mult4
  497   499   502   503     9    torsion_ASP_CA_CB_CG_OD_mult5
  497   499   502   503     9    torsion_ASP_CA_CB_CG_OD_mult6
  497   499   502   504     9    torsion_ASP_CA_CB_CG_OD_mult1
  497   499   502   504     9    torsion_ASP_CA_CB_CG_OD_mult2
  497   499   502   504     9    torsion_ASP_CA_CB_CG_OD_mult3
  497   499   502   504     9    torsion_ASP_CA_CB_CG_OD_mult4
  497   499   502   504     9    torsion_ASP_CA_CB_CG_OD_mult5
  497   499   502   504     9    torsion_ASP_CA_CB_CG_OD_mult6
  500   499   502   503     9 
  500   499   502   504     9 
  501   499   502   503     9 
  501   499   502   504     9 
  497   505   507   508     9 
  497   505   507   509     9 
  506   505   507   508     9 
  506   505   507   509     9 
  505   507   509   510     9 
  505   507   509   511     9 
  505   507   509   522     9 
  508   507   509   510     9 
  508   507   509   511     9 
  508   507   509   522     9 
  507   509   511   512     9 
  507   509   511   513     9 
  507   509   511   514     9 
  510   509   511   512     9 
  510   509   511   513     9 
  510   509   511   514     9 
  522   509   511   512     9 
  522   509   511   513     9 
  522   509   511   514     9 
  507   509   522   523     9 
  507   509   522   524     9 
  510   509   522   523     9 
  510   509   522   524     9 
  511   509   522   523     9 
  511   509   522   524     9 
  509   511   514   515     9 
  509   511   514   516     9 
  509   511   514   517     9 
  512   511   514   515     9 
  512   511   514   516     9 
  512   511   514   517     9 
  513   511   514   515     9 
  513   511   514   516     9 
  513   511   514   517     9 
  511   514   517   518     9 
  511   514   517   519     9 
  515   514   517   518     9 
  515   514   517   519     9 
  516   514   517   518     9 
  516   514   517   519     9 
  514   517   519   520     9 
  514   517   519   521     9 
  518   517   519   520     9 
  518   517   519   521     9 
  509   522   524   525     9 
  509   522   524   526     9 
  523   522   524   525     9 
  523   522   524   526     9 
  522   524   526   527     9 
  522   524   526   528     9 
  522   524   526   529     9 
  525   524   526   527     9 
  525   524   526   528     9 
  525   524   526   529     9 
  524   526   529   530     9 
  524   526   529   531     9 
  527   526   529   530     9 
  527   526   529   531     9 
  528   526   529   530     9 
  528   526   529   531     9 
  526   529   531   532     9 
  526   529   531   541     9 
  530   529   531   532     9 
  530   529   531   541     9 
  529   531   532   533     9 
  529   531   532   534     9 
  529   531   532   535     9 
  541   531   532   533     9 
  541   531   532   534     9 
  541   531   532   535     9 
  529   531   541   538     9 
  529   531   541   542     9 
  529   531   541   543     9 
  532   531   541   538     9 
  532   531   541   542     9 
  532   531   541   543     9 
  531   532   535   536     9 
  531   532   535   537     9 
  531   532   535   538     9 
  533   532   535   536     9 
  533   532   535   537     9 
  533   532   535   538     9 
  534   532   535   536     9 
  534   532   535   537     9 
  534   532   535   538     9 
  532   535   538   539     9 
  532   535   538   540     9 
  532   535   538   541     9 
  536   535   538   539     9 
  536   535   538   540     9 
  536   535   538   541     9 
  537   535   538   539     9 
  537   535   538   540     9 
  537   535   538   541     9 
  535   538   541   531     9 
  535   538   541   542     9 
  535   538   541   543     9 
  539   538   541   531     9 
  539   538   541   542     9 
  539   538   541   543     9 
  540   538   541   531     9 
  540   538   541   542     9 
  540   538   541   543     9 
  531   541   543   544     9 
  531   541   543   545     9 
  538   541   543   544     9 
  538   541   543   545     9 
  542   541   543   544     9 
  542   541   543   545     9 
  541   543   545   546     9 
  541   543   545   547     9 
  544   543   545   546     9 
  544   543   545   547     9 
  543   545   547   548     9 
  543   545   547   549     9 
  543   545   547   553     9 
  546   545   547   548     9 
  546   545   547   549     9 
  546   545   547   553     9 
  545   547   549   550     9 
  545   547   549   551     9 
  545   547   549   552     9 
  548   547   549   550     9 
  548   547   549   551     9 
  548   547   549   552     9 
  553   547   549   550     9 
  553   547   549   551     9 
  553   547   549   552     9 
  545   547   553   554     9 
  545   547   553   555     9 
  548   547   553   554     9 
  548   547   553   555     9 
  549   547   553   554     9 
  549   547   553   555     9 
  547   549   552   453     9 
  550   549   552   453     9 
  551   549   552   453     9 
  547   553   555   556     9 
  547   553   555   557     9 
  554   553   555   556     9 
  554   553   555   557     9 
  553   555   557   558     9 
  553   555   557   559     9 
  553   555   557   567     9 
  556   555   557   558     9 
  556   555   557   559     9 
  556   555   557   567     9 
  555   557   559   560     9 
  555   557   559   561     9 
  555   557   559   565     9 
  558   557   559   560     9 
  558   557   559   561     9 
  558   557   559   565     9 
  567   557   559   560     9 
  567   557   559   561     9 
  567   557   559   565     9 
  555   557   567   568     9 
  555   557   567   569     9 
  558   557   567   568     9 
  558   557   567   569     9 
  559   557   567   568     9 
  559   557   567   569     9 
  557   559   561   562     9 
  557   559   561   563     9 
  557   559   561   564     9 
  560   559   561   562     9 
  560   559   561   563     9 
  560   559   561   564     9 
  565   559   561   562     9 
  565   559   561   563     9 
  565   559   561   564     9 
  557   559   565   566     9 
  560   559   565   566     9 
  561   559   565   566     9 
  557   567   569   570     9 
  557   567   569   579     9 
  568   567   569   570     9 
  568   567   569   579     9 
  567   569   570   571     9 
  567   569   570   572     9 
  567   569   570   573     9 
  579   569   570   571     9 
  579   569   570   572     9 
  579   569   570   573     9 
  567   569   579   576     9 
  567   569   579   580     9 
  567   569   579   581     9 
  570   569   579   576     9 
  570   569   579   580     9 
  570   569   579   581     9 
  569   570   573   574     9 
  569   570   573   575     9 
  569   570   573   576     9 
  571   570   573   574     9 
  571   570   573   575     9 
  571   570   573   576     9 
  572   570   573   574     9 
  572   570   573   575     9 
  572   570   573   576     9 
  570   573   576   577     9 
  570   573   576   578     9 
  570   573   576   579     9 
  574   573   576   577     9 
  574   573   576   578     9 
  574   573   576   579     9 
  575   573   576   577     9 
  575   573   576   578     9 
  575   573   576   579     9 
  573   576   579   569     9 
  573   576   579   580     9 
  573   576   579   581     9 
  577   576   579   569     9 
  577   576   579   580     9 
  577   576   579   581     9 
  578   576   579   569     9 
  578   576   579   580     9 
  578   576   579   581     9 
  569   579   581   582     9 
  569   579   581   583     9 
  576   579   581   582     9 
  576   579   581   583     9 
  580   579   581   582     9 
  580   579   581   583     9 
  579   581   583   584     9 
  579   581   583   585     9 
  582   581   583   584     9 
  582   581   583   585     9 
  581   583   585   586     9 
  581   583   585   587     9 
  581   583   585   593     9 
  584   583   585   586     9 
  584   583   585   587     9 
  584   583   585   593     9 
  583   585   587   590     9    torsion_ASP_N_CA_CB_CG_mult1
  583   585   587   590     9    torsion_ASP_N_CA_CB_CG_mult2
  583   585   587   590     9    torsion_ASP_N_CA_CB_CG_mult3
  583   585   587   590     9    torsion_ASP_N_CA_CB_CG_mult4
  583   585   587   590     9    torsion_ASP_N_CA_CB_CG_mult5
  583   585   587   590     9    torsion_ASP_N_CA_CB_CG_mult6
  583   585   587   588     9 
  583   585   587   589     9 
  586   585   587   588     9 
  586   585   587   589     9 
  586   585   587   590     9 
  593   585   587   588     9 
  593   585   587   589     9 
  593   585   587   590     9 
  583   585   593   594     9 
  583   585   593   595     9 
  586   585   593   594     9 
  586   585   593   595     9 
  587   585   593   594     9 
  587   585   593   595     9 
  585   587   590   591     9    torsion_ASP_CA_CB_CG_OD_mult1
  585   587   590   591     9    torsion_ASP_CA_CB_CG_OD_mult2
  585   587   590   591     9    torsion_ASP_CA_CB_CG_OD_mult3
  585   587   590   591     9    torsion_ASP_CA_CB_CG_OD_mult4
  585   587   590   591     9    torsion_ASP_CA_CB_CG_OD_mult5
  585   587   590   591     9    torsion_ASP_CA_CB_CG_OD_mult6
  585   587   590   592     9    torsion_ASP_CA_CB_CG_OD_mult1
  585   587   590   592     9    torsion_ASP_CA_CB_CG_OD_mult2
  585   587   590   592     9    torsion_ASP_CA_CB_CG_OD_mult3
  585   587   590   592     9    torsion_ASP_CA_CB_CG_OD_mult4
  585   587   590   592     9    torsion_ASP_CA_CB_CG_OD_mult5
  585   587   590   592     9    torsion_ASP_CA_CB_CG_OD_mult6
  588   587   590   591     9 
  588   587   590   592     9 
  589   587   590   591     9 
  589   587   590   592     9 
  585   593   595   596     9 
  585   593   595   597     9 
  594   593   595   596     9 
  594   593   595   597     9 
  593   595   597   598     9 
  593   595   597   599     9 
  593   595   597   603     9 
  596   595   597   598     9 
  596   595   597   599     9 
  596   595   597   603     9 
  595   597   599   600     9 
  595   597   599   601     9 
  595   597   599   602     9 
  598   597   599   600     9 
  598   597   599   601     9 
  598   597   599   602     9 
  603   597   599   600     9 
  603   597   599   601     9 
  603   597   599   602     9 
  595   597   603   604     9 
  595   597   603   605     9 
  598   597   603   604     9 
  598   597   603   605     9 
  599   597   603   604     9 
  599   597   603   605     9 
  597   603   605   606     9 
  597   603   605   607     9 
  604   603   605   606     9 
  604   603   605   607     9 
  603   605   607   608     9 
  603   605   607   609     9 
  603   605   607   625     9 
  606   605   607   608     9 
  606   605   607   609     9 
  606   605   607   625     9 
  605   607   609   610     9 
  605   607   609   611     9 
  605   607   609   612     9 
  608   607   609   610     9 
  608   607   609   611     9 
  608   607   609   612     9 
  625   607   609   610     9 
  625   607   609   611     9 
  625   607   609   612     9 
  605   607   625   626     9 
  605   607   625   627     9 
  608   607   625   626     9 
  608   607   625   627     9 
  609   607   625   626     9 
  609   607   625   627     9 
  607   609   612   613     9 
  607   609   612   614     9 
  607   609   612   615     9 
  610   609   612   613     9 
  610   609   612   614     9 
  610   609   612   615     9 
  611   609   612   613     9 
  611   609   612   614     9 
  611   609   612   615     9 
  609   612   615   616     9 
  609   612   615   617     9 
  609   612   615   618     9 
  613   612   615   616     9 
  613   612   615   617     9 
  613   612   615   618     9 
  614   612   615   616     9 
  614   612   615   617     9 
  614   612   615   618     9 
  612   615   618   619     9 
  612   615   618   620     9 
  612   615   618   621     9 
  616   615   618   619     9 
  616   615   618   620     9 
  616   615   618   621     9 
  617   615   618   619     9 
  617   615   618   620     9 
  617   615   618   621     9 
  615   618   621   622     9 
  615   618   621   623     9 
  615   618   621   624     9 
  619   618   621   622     9 
  619   618   621   623     9 
  619   618   621   624     9 
  620   618   621   622     9 
  620   618   621   623     9 
  620   618   621   624     9 
  607   625   627   628     9 
  607   625   627   629     9 
  626   625   627   628     9 
  626   625   627   629     9 
  625   627   629   630     9 
  625   627   629   631     9 
  625   627   629   637     9 
  628   627   629   630     9 
  628   627   629   631     9 
  628   627   629   637     9 
  627   629   631   634     9    torsion_ASP_N_CA_CB_CG_mult1
  627   629   631   634     9    torsion_ASP_N_CA_CB_CG_mult2
  627   629   631   634     9    torsion_ASP_N_CA_CB_CG_mult3
  627   629   631   634     9    torsion_ASP_N_CA_CB_CG_mult4
  627   629   631   634     9    torsion_ASP_N_CA_CB_CG_mult5
  627   629   631   634     9    torsion_ASP_N_CA_CB_CG_mult6
  627   629   631   632     9 
  627   629   631   633     9 
  630   629   631   632     9 
  630   629   631   633     9 
  630   629   631   634     9 
  637   629   631   632     9 
  637   629   631   633     9 
  637   629   631   634     9 
  627   629   637   638     9 
  627   629   637   639     9 
  630   629   637   638     9 
  630   629   637   639     9 
  631   629   637   638     9 
  631   629   637   639     9 
  629   631   634   635     9    torsion_ASP_CA_CB_CG_OD_mult1
  629   631   634   635     9    torsion_ASP_CA_CB_CG_OD_mult2
  629   631   634   635     9    torsion_ASP_CA_CB_CG_OD_mult3
  629   631   634   635     9    torsion_ASP_CA_CB_CG_OD_mult4
  629   631   634   635     9    torsion_ASP_CA_CB_CG_OD_mult5
  629   631   634   635     9    torsion_ASP_CA_CB_CG_OD_mult6
  629   631   634   636     9    torsion_ASP_CA_CB_CG_OD_mult1
  629   631   634   636     9    torsion_ASP_CA_CB_CG_OD_mult2
  629   631   634   636     9    torsion_ASP_CA_CB_CG_OD_mult3
  629   631   634   636     9    torsion_ASP_CA_CB_CG_OD_mult4
  629   631   634   636     9    torsion_ASP_CA_CB_CG_OD_mult5
  629   631   634   636     9    torsion_ASP_CA_CB_CG_OD_mult6
  632   631   634   635     9 
  632   631   634   636     9 
  633   631   634   635     9 
  633   631   634   636     9 
  629   637   639   640     9 
  629   637   639   641     9 
  638   637   639   640     9 
  638   637   639   641     9 
  637   639   641   642     9 
  637   639   641   643     9 
  637   639   641   657     9 
  640   639   641   642     9 
  640   639   641   643     9 
  640   639   641   657     9 
  639   641   643   644     9 
  639   641   643   645     9 
  639   641   643   646     9 
  642   641   643   644     9 
  642   641   643   645     9 
  642   641   643   646     9 
  657   641   643   644     9 
  657   641   643   645     9 
  657   641   643   646     9 
  639   641   657   658     9 
  639   641   657   659     9 
  642   641   657   658     9 
  642   641   657   659     9 
  643   641   657   658     9 
  643   641   657   659     9 
  641   643   646   647     9 
  641   643   646   655     9 
  644   643   646   647     9 
  644   643   646   655     9 
  645   643   646   647     9 
  645   643   646   655     9 
  643   646   647   648     9 
  643   646   647   649     9 
  655   646   647   648     9 
  655   646   647   649     9 
  643   646   655   653     9 
  643   646   655   656     9 
  647   646   655   653     9 
  647   646   655   656     9 
  646   647   649   650     9 
  646   647   649   651     9 
  648   647   649   650     9 
  648   647   649   651     9 
  647   649   651   652     9 
  647   649   651   653     9 
  650   649   651   652     9 
  650   649   651   653     9 
  649   651   653   654     9 
  649   651   653   655     9 
  652   651   653   654     9 
  652   651   653   655     9 
  651   653   655   646     9 
  651   653   655   656     9 
  654   653   655   646     9 
  654   653   655   656     9 
  641   657   659   660     9 
  641   657   659   661     9 
  658   657   659   660     9 
  658   657   659   661     9 
  657   659   661   662     9 
  657   659   661   663     9 
  657   659   661   679     9 
  660   659   661   662     9 
  660   659   661   663     9 
  660   659   661   679     9 
  659   661   663   664     9 
  659   661   663   665     9 
  659   661   663   666     9 
  662   661   663   664     9 
  662   661   663   665     9 
  662   661   663   666     9 
  679   661   663   664     9 
  679   661   663   665     9 
  679   661   663   666     9 
  659   661   679   680     9 
  659   661   679   681     9 
  662   661   679   680     9 
  662   661   679   681     9 
  663   661   679   680     9 
  663   661   679   681     9 
  661   663   666   667     9 
  661   663   666   668     9 
  661   663   666   669     9 
  664   663   666   667     9 
  664   663   666   668     9 
  664   663   666   669     9 
  665   663   666   667     9 
  665   663   666   668     9 
  665   663   666   669     9 
  663   666   669   670     9 
  663   666   669   671     9 
  663   666   669   672     9 
  667   666   669   670     9 
  667   666   669   671     9 
  667   666   669   672     9 
  668   666   669   670     9 
  668   666   669   671     9 
  668   666   669   672     9 
  666   669   672   673     9 
  666   669   672   674     9 
  666   669   672   675     9 
  670   669   672   673     9 
  670   669   672   674     9 
  670   669   672   675     9 
  671   669   672   673     9 
  671   669   672   674     9 
  671   669   672   675     9 
  669   672   675   676     9 
  669   672   675   677     9 
  669   672   675   678     9 
  673   672   675   676     9 
  673   672   675   677     9 
  673   672   675   678     9 
  674   672   675   676     9 
  674   672   675   677     9 
  674   672   675   678     9 
  661   679   681   682     9 
  661   679   681   683     9 
  680   679   681   682     9 
  680   679   681   683     9 
  679   681   683   684     9 
  679   681   683   685     9 
  679   681   683   701     9 
  682   681   683   684     9 
  682   681   683   685     9 
  682   681   683   701     9 
  681   683   685   686     9 
  681   683   685   687     9 
  681   683   685   688     9 
  684   683   685   686     9 
  684   683   685   687     9 
  684   683   685   688     9 
  701   683   685   686     9 
  701   683   685   687     9 
  701   683   685   688     9 
  681   683   701   702     9 
  681   683   701   703     9 
  684   683   701   702     9 
  684   683   701   703     9 
  685   683   701   702     9 
  685   683   701   703     9 
  683   685   688   689     9 
  683   685   688   690     9 
  683   685   688   691     9 
  686   685   688   689     9 
  686   685   688   690     9 
  686   685   688   691     9 
  687   685   688   689     9 
  687   685   688   690     9 
  687   685   688   691     9 
  685   688   691   692     9 
  685   688   691   693     9 
  685   688   691   694     9 
  689   688   691   692     9 
  689   688   691   693     9 
  689   688   691   694     9 
  690   688   691   692     9 
  690   688   691   693     9 
  690   688   691   694     9 
  688   691   694   695     9 
  688   691   694   696     9 
  688   691   694   697     9 
  692   691   694   695     9 
  692   691   694   696     9 
  692   691   694   697     9 
  693   691   694   695     9 
  693   691   694   696     9 
  693   691   694   697     9 
  691   694   697   698     9 
  691   694   697   699     9 
  691   694   697   700     9 
  695   694   697   698     9 
  695   694   697   699     9 
  695   694   697   700     9 
  696   694   697   698     9 
  696   694   697   699     9 
  696   694   697   700     9 
  683   701   703   704     9 
  683   701   703   705     9 
  702   701   703   704     9 
  702   701   703   705     9 
  701   703   705   706     9 
  701   703   705   707     9 
  701   703   705   717     9 
  704   703   705   706     9 
  704   703   705   707     9 
  704   703   705   717     9 
  703   705   707   708     9 
  703   705   707   709     9 
  703   705   707   713     9 
  706   705   707   708     9 
  706   705   707   709     9 
  706   705   707   713     9 
  717   705   707   708     9 
  717   705   707   709     9 
  717   705   707   713     9 
  703   705   717   718     9 
  703   705   717   719     9 
  706   705   717   718     9 
  706   705   717   719     9 
  707   705   717   718     9 
  707   705   717   719     9 
  705   707   709   710     9 
  705   707   709   711     9 
  705   707   709   712     9 
  708   707   709   710     9 
  708   707   709   711     9 
  708   707   709   712     9 
  713   707   709   710     9 
  713   707   709   711     9 
  713   707   709   712     9 
  705   707   713   714     9 
  705   707   713   715     9 
  705   707   713   716     9 
  708   707   713   714     9 
  708   707   713   715     9 
  708   707   713   716     9 
  709   707   713   714     9 
  709   707   713   715     9 
  709   707   713   716     9 
  705   717   719   720     9 
  705   717   719   721     9 
  718   717   719   720     9 
  718   717   719   721     9 
  717   719   721   722     9 
  717   719   721   723     9 
  717   719   721   736     9 
  720   719   721   722     9 
  720   719   721   723     9 
  720   719   721   736     9 
  719   721   723   725     9    torsion_ILE_N_CA_CB_CG2_mult1
  719   721   723   725     9    torsion_ILE_N_CA_CB_CG2_mult2
  719   721   723   724     9 
  719   721   723   729     9 
  722   721   723   724     9 
  722   721   723   725     9 
  722   721   723   729     9 
  736   721   723   724     9 
  736   721   723   725     9 
  736   721   723   729     9 
  719   721   736   737     9 
  719   721   736   738     9 
  722   721   736   737     9 
  722   721   736   738     9 
  723   721   736   737     9 
  723   721   736   738     9 
  721   723   725   726     9 
  721   723   725   727     9 
  721   723   725   728     9 
  724   723   725   726     9 
  724   723   725   727     9 
  724   723   725   728     9 
  729   723   725   726     9 
  729   723   725   727     9 
  729   723   725   728     9 
  721   723   729   730     9 
  721   723   729   731     9 
  721   723   729   732     9 
  724   723   729   730     9 
  724   723   729   731     9 
  724   723   729   732     9 
  725   723   729   730     9 
  725   723   729   731     9 
  725   723   729   732     9 
  723   729   732   733     9 
  723   729   732   734     9 
  723   729   732   735     9 
  730   729   732   733     9 
  730   729   732   734     9 
  730   729   732   735     9 
  731   729   732   733     9 
  731   729   732   734     9 
  731   729   732   735     9 
  721   736   738   739     9 
  721   736   738   748     9 
  737   736   738   739     9 
  737   736   738   748     9 
  736   738   739   740     9 
  736   738   739   741     9 
  736   738   739   742     9 
  748   738   739   740     9 
  748   738   739   741     9 
  748   738   739   742     9 
  736   738   748   745     9 
  736   738   748   749     9 
  736   738   748   750     9 
  739   738   748   745     9 
  739   738   748   749     9 
  739   738   748   750     9 
  738   739   742   743     9 
  738   739   742   744     9 
  738   739   742   745     9 
  740   739   742   743     9 
  740   739   742   744     9 
  740   739   742   745     9 
  741   739   742   743     9 
  741   739   742   744     9 
  741   739   742   745     9 
  739   742   745   746     9 
  739   742   745   747     9 
  739   742   745   748     9 
  743   742   745   746     9 
  743   742   745   747     9 
  743   742   745   748     9 
  744   742   745   746     9 
  744   742   745   747     9 
  744   742   745   748     9 
  742   745   748   738     9 
  742   745   748   749     9 
  742   745   748   750     9 
  746   745   748   738     9 
  746   745   748   749     9 
  746   745   748   750     9 
  747   745   748   738     9 
  747   745   748   749     9 
  747   745   748   750     9 
  738   748   750   751     9 
  738   748   750   752     9 
  745   748   750   751     9 
  745   748   750   752     9 
  749   748   750   751     9 
  749   748   750   752     9 
  748   750   752   753     9 
  748   750   752   754     9 
  751   750   752   753     9 
  751   750   752   754     9 
  750   752   754   755     9 
  750   752   754   756     9 
  750   752   754   765     9 
  753   752   754   755     9 
  753   752   754   756     9 
  753   752   754   765     9 
  752   754   756   757     9 
  752   754   756   758     9 
  752   754   756   759     9 
  755   754   756   757     9 
  755   754   756   758     9 
  755   754   756   759     9 
  765   754   756   757     9 
  765   754   756   758     9 
  765   754   756   759     9 
  752   754   765   766     9 
  752   754   765   767     9 
  755   754   765   766     9 
  755   754   765   767     9 
  756   754   765   766     9 
  756   754   765   767     9 
  754   756   759   760     9 
  754   756   759   761     9 
  754   756   759   762     9 
  757   756   759   760     9 
  757   756   759   761     9 
  757   756   759   762     9 
  758   756   759   760     9 
  758   756   759   761     9 
  758   756   759   762     9 
  756   759   762   763     9 
  756   759   762   764     9 
  760   759   762   763     9 
  760   759   762   764     9 
  761   759   762   763     9 
  761   759   762   764     9 
  754   765   767   768     9 
  754   765   767   769     9 
  766   765   767   768     9 
  766   765   767   769     9 
  765   767   769   770     9 
  765   767   769   771     9 
  765   767   769   775     9 
  768   767   769   770     9 
  768   767   769   771     9 
  768   767   769   775     9 
  767   769   771   772     9 
  767   769   771   773     9 
  767   769   771   774     9 
  770   769   771   772     9 
  770   769   771   773     9 
  770   769   771   774     9 
  775   769   771   772     9 
  775   769   771   773     9 
  775   769   771   774     9 
  767   769   775   776     9 
  767   769   775   777     9 
  770   769   775   776     9 
  770   769   775   777     9 
  771   769   775   776     9 
  771   769   775   777     9 
  769   775   777   778     9 
  769   775   777   779     9 
  776   775   777   778     9 
  776   775   777   779     9 
  775   777   779   780     9 
  775   777   779   781     9 
  775   777   779   794     9 
  778   777   779   780     9 
  778   777   779   781     9 
  778   777   779   794     9 
  794   779   781   784     9    torsion_LEU_C_CA_CB_CG_mult1
  794   779   781   784     9    torsion_LEU_C_CA_CB_CG_mult2
  794   779   781   784     9    torsion_LEU_C_CA_CB_CG_mult3
  777   779   781   782     9 
  777   779   781   783     9 
  777   779   781   784     9 
  780   779   781   782     9 
  780   779   781   783     9 
  780   779   781   784     9 
  794   779   781   782     9 
  794   779   781   783     9 
  777   779   794   795     9 
  777   779   794   796     9 
  780   779   794   795     9 
  780   779   794   796     9 
  781   779   794   795     9 
  781   779   794   796     9 
  779   781   784   785     9 
  779   781   784   786     9 
  779   781   784   790     9 
  782   781   784   785     9 
  782   781   784   786     9 
  782   781   784   790     9 
  783   781   784   785     9 
  783   781   784   786     9 
  783   781   784   790     9 
  781   784   786   787     9 
  781   784   786   788     9 
  781   784   786   789     9 
  785   784   786   787     9 
  785   784   786   788     9 
  785   784   786   789     9 
  790   784   786   787     9 
  790   784   786   788     9 
  790   784   786   789     9 
  781   784   790   791     9 
  781   784   790   792     9 
  781   784   790   793     9 
  785   784   790   791     9 
  785   784   790   792     9 
  785   784   790   793     9 
  786   784   790   791     9 
  786   784   790   792     9 
  786   784   790   793     9 
  779   794   796   797     9 
  779   794   796   798     9 
  795   794   796   797     9 
  795   794   796   798     9 
  794   796   798   799     9 
  794   796   798   800     9 
  794   796   798   809     9 
  797   796   798   799     9 
  797   796   798   800     9 
  797   796   798   809     9 
  796   798   800   801     9 
  796   798   800   802     9 
  796   798   800   803     9 
  799   798   800   801     9 
  799   798   800   802     9 
  799   798   800   803     9 
  809   798   800   801     9 
  809   798   800   802     9 
  809   798   800   803     9 
  796   798   809   810     9 
  796   798   809   811     9 
  799   798   809   810     9 
  799   798   809   811     9 
  800   798   809   810     9 
  800   798   809   811     9 
  798   800   803   804     9 
  798   800   803   805     9 
  798   800   803   806     9 
  801   800   803   804     9 
  801   800   803   805     9 
  801   800   803   806     9
[truncated: 95,250 more chars]
