# Supplementary material for: Binding characteristics of chemosensory protein 11 from Grapholita molesta Busck (Lepidoptera: Tortricidae) to insecticides
Source: PeerJ. 2026 Jul 20;14:e21510. doi: 10.7717/peerj.21510 (PMC13394210; doi:10.7717/peerj.21510)
Supplement: Supplemental Information 7 [file peerj-14-21510-s007.zip › Total energy contribution of each amino scid residue in the GmolCSP11-chlorpyrifos for Figure 7.xlsx]

## Sheet: Sheet1
Residue	MMPBSA1 (kJ/mol)	ELE1 (kJ/mol)	VDW1 (kJ/mol)	PB1 (kJ/mol)	SA1 (kJ/mol)	MMPBSA2 (kJ/mol)	ELE2 (kJ/mol)	VDW2 (kJ/mol)	PB2 (kJ/mol)	SA2 (kJ/mol)
1ASP	-0.011	0.003	-0.007	-0.008	0	0.051	0.078	-0.004	-0.024	0
2PHE	0.02	0.07	-0.022	-0.027	0	0.026	0.001	-0.011	0.036	0
3TYR	-0.211	-0.011	-0.181	-0.019	0	-0.129	-0.038	-0.08	-0.011	0
4SER	0	-0.268	-0.087	0.355	0	0.011	-0.034	-0.025	0.07	0
5SER	0.095	-0.095	-0.074	0.264	0	0.013	-0.071	-0.026	0.11	0
6LYS	0.083	0.914	-0.575	-0.253	-0.003	-0.174	-0.584	-0.125	0.536	0
7TYR	1.315	-0.972	-5.372	8.16	-0.501	0.403	-0.478	-0.854	1.76	-0.025
8ASP	-0.105	-2.109	-0.655	2.663	-0.003	-0.19	-0.587	-0.219	0.616	0
9ASP	-0.045	-0.571	-0.219	0.745	0	-0.416	-0.674	-0.117	0.376	0
10PHE	-6.105	-0.724	-7.518	2.768	-0.631	-3.364	-0.609	-4.461	2.031	-0.325
11ASP	0.643	1.556	-0.375	-0.537	0	-0.504	-0.591	-0.517	0.62	-0.016
12ILE	-2.221	0.083	-2.23	0.014	-0.088	-3.34	-0.122	-3.17	0.175	-0.223
13GLN	-0.084	0.017	-0.074	-0.027	0	-0.114	0.054	-0.125	-0.043	0
14PRO	-0.182	-0.206	-0.082	0.106	0	-0.162	-0.009	-0.16	0.007	0
15LEU	-1.524	-0.463	-1.311	0.283	-0.033	-4.301	-0.279	-4.06	0.357	-0.318
16LEU	-0.104	-0.073	-0.11	0.079	0	-0.423	-0.064	-0.437	0.078	0
17ALA	-0.023	-0.123	-0.012	0.111	0	-0.028	-0.012	-0.039	0.024	0
18ASN	-0.025	0.175	-0.017	-0.183	0	-0.149	-0.083	-0.075	0.009	0
19ASP	0.449	1.075	-0.015	-0.611	0	-0.476	-0.844	-0.095	0.463	0
20ARG	-0.694	-0.893	-0.016	0.215	0	0.198	0.403	-0.079	-0.126	0
21ILE	-0.083	0.218	-0.077	-0.224	0	-0.746	-0.035	-0.722	0.011	0
22LEU	-0.25	0.207	-0.225	-0.232	0	-2.718	-0.721	-3.478	1.6	-0.12
23LEU	-0.128	0.058	-0.051	-0.135	0	-0.65	-0.148	-0.493	-0.01	0
24GLY	-0.175	-0.145	-0.06	0.03	0	-0.266	0.14	-0.277	-0.129	0
25TYR	-2.845	-0.646	-2.717	0.611	-0.092	-7.267	0.722	-8.899	1.492	-0.581
26THR	-0.662	-0.216	-0.327	-0.119	0	-0.922	-0.303	-4.138	3.727	-0.208
27LYS	-0.655	-1.163	-0.096	0.605	0	0.006	0.366	-0.247	-0.112	0
28CYS	-0.985	-0.287	-0.822	0.126	-0.002	-0.03	0.076	-0.387	0.281	0
29PHE	-9.889	-2.069	-11.427	4.64	-1.034	-5.647	-0.261	-7.111	2.468	-0.743
30LEU	-0.212	-0.087	-0.22	0.096	0	-0.096	0.051	-0.216	0.069	0
31ASP	-0.491	0.31	-0.102	-0.699	0	0.174	0.863	-0.04	-0.649	0
32GLN	0.068	0.015	-0.029	0.082	0	-0.021	-0.087	-0.034	0.1	0
33GLY	-0.125	0.005	-0.022	-0.108	0	-0.036	0.071	-0.02	-0.088	0
34PRO	-0.022	0.202	-0.044	-0.18	0	-0.123	-0.016	-0.038	-0.07	0
35CYS	-0.317	-0.361	-0.326	0.37	0	-0.074	-0.138	-0.114	0.179	0
36THR	-0.49	0.166	-0.479	-0.174	-0.003	-0.386	0.454	-0.294	-0.547	0
37PRO	-0.261	0.004	-0.216	-0.049	0	-0.131	0.147	-0.117	-0.161	0
38ASP	-0.577	-0.986	-2.919	3.467	-0.139	1.342	-0.598	-2.412	4.463	-0.111
39ALA	-3.407	-0.532	-5.066	2.515	-0.323	-1.703	0.249	-1.992	0.081	-0.041
40LYS	-0.783	-0.664	-0.603	0.485	0	-0.435	-0.651	-0.194	0.41	0
41ASP	-0.822	-0.359	-0.499	0.036	0	-0.199	0.882	-0.242	-0.839	0
42PHE	-9.052	-0.785	-10.24	2.832	-0.859	-6.651	-0.929	-8.084	2.999	-0.636
43LYS	-2.139	-1.389	-3.516	2.882	-0.116	-0.337	-1.787	-0.364	1.815	0
44LYS	0.086	0.108	-0.27	0.248	0	-0.429	-1.147	-0.086	0.804	0
45VAL	-0.297	-0.031	-0.4	0.134	0	-0.433	-0.379	-0.263	0.208	0
46ILE	-5.136	0.016	-4.888	0.254	-0.518	-5.429	-0.793	-4.556	0.366	-0.446
47PRO	-0.293	-0.066	-0.181	-0.047	0	-0.235	-0.071	-0.212	0.048	0
48GLU	-0.662	-0.802	-0.052	0.192	0	0.13	0.763	-0.052	-0.582	0
49ALA	0.161	0.091	-0.131	0.2	0	-0.099	-0.234	-0.158	0.294	0
50LEU	-0.026	0.038	-0.133	0.069	0	-1.249	-0.19	-1.294	0.309	-0.074
51GLU	-0.516	-0.607	-0.016	0.107	0	0.282	0.628	-0.028	-0.318	0
52THR	0.045	0.002	-0.016	0.06	0	0.019	-0.071	-0.018	0.108	0
53ILE	0.201	0.05	-0.023	0.174	0	0.118	-0.065	-0.029	0.213	0
54CYS	-0.113	-0.045	-0.108	0.04	0	-0.093	-0.087	-0.09	0.084	0
55GLY	0.009	0.008	-0.01	0.011	0	-0.002	-0.04	-0.008	0.045	0
56LYS	0.645	0.778	-0.033	-0.1	0	-0.178	-0.55	-0.019	0.391	0
57CYS	-0.02	0.142	-0.124	-0.037	0	-0.013	0.071	-0.068	-0.017	0
58THR	-0.422	-0.225	-0.071	-0.126	0	-0.2	-0.039	-0.031	-0.131	0
59PRO	-0.099	-0.067	-0.034	0.002	0	-0.093	-0.024	-0.02	-0.049	0
60LYS	-0.272	1.02	-0.211	-1.081	0	0.047	0.523	-0.104	-0.373	0
61GLN	-1.955	-0.087	-1.302	-0.538	-0.028	-0.971	-0.044	-0.421	-0.501	-0.006
62LYS	0.306	1.033	-0.225	-0.502	0	-0.121	-0.065	-0.133	0.076	0
63GLN	-0.226	0.114	-0.207	-0.133	0	-0.221	0.077	-0.152	-0.146	0
64LEU	-2.156	1.04	-3.952	0.952	-0.195	-1.258	0.614	-2.697	0.964	-0.139
65ILE	-6.219	0.203	-6.232	0.32	-0.511	-4.899	-0.067	-4.82	0.229	-0.241
66ARG	0.542	1.014	-0.376	-0.096	0	0.256	0.132	-0.319	0.443	0
67GLN	-0.228	0.028	-0.309	0.053	0	-0.224	-0.127	-0.379	0.282	0
68VAL	-4.954	-0.104	-4.889	0.488	-0.45	-7.611	-0.906	-8.757	3.046	-0.995
69ILE	-2.505	0.274	-2.563	0.059	-0.274	-4.139	-0.22	-4.195	0.631	-0.356
70ARG	0.44	0.406	-0.109	0.143	0	0.401	0.312	-0.188	0.278	0
71ALA	0.089	-0.068	-0.076	0.234	0	-0.181	0.069	-0.241	-0.009	0
72ILE	-0.299	0.092	-0.629	0.251	-0.013	-2.244	0.179	-2.221	-0.038	-0.164
73MET	0.038	0.011	-0.051	0.077	0	-0.054	0.036	-0.13	0.041	0
74ASP	0.165	0.268	-0.013	-0.09	0	-0.297	-0.451	-0.024	0.178	0
75ARG	-0.217	-0.707	-0.022	0.512	0	0.306	0.719	-0.06	-0.352	0
76HIS	-0.17	-0.101	-0.028	-0.041	0	-0.143	-0.091	-0.088	0.035	0
77PRO	-0.068	-0.049	-0.01	-0.009	0	-0.048	-0.01	-0.024	-0.014	0
78GLU	-0.098	-0.049	-0.011	-0.038	0	-0.21	-0.257	-0.02	0.066	0
79SER	-0.207	-0.094	-0.047	-0.066	0	-0.16	0.06	-0.13	-0.09	0
80TRP	-0.936	-0.132	-0.625	-0.131	-0.048	-0.751	0.031	-0.668	-0.102	-0.013
81LYS	0.206	0.239	-0.02	-0.014	0	0.11	0.2	-0.025	-0.065	0
82GLN	0.086	0.015	-0.036	0.108	0	0.042	0.068	-0.04	0.015	0
83LEU	-0.856	0.099	-1.156	0.268	-0.067	-1.102	0.117	-1.316	0.238	-0.141
84THR	0.031	0.057	-0.068	0.042	0	0.014	0.055	-0.053	0.011	0
85GLY	0.018	0.011	-0.013	0.02	0	0.028	0.023	-0.009	0.015	0
86LYS	0.779	0.175	-0.125	0.729	0	-0.024	-0.681	-0.053	0.71	0
87PHE	-0.803	0.048	-1.389	0.591	-0.053	-0.039	0.023	-0.141	0.079	0
88ASP	-0.697	-0.692	-0.018	0.013	0	-0.025	0.223	-0.01	-0.238	0
89PRO	-0.009	0.01	-0.008	-0.012	0	-0.022	-0.02	-0.005	0.003	0
90GLU	-0.299	-0.325	-0.003	0.029	0	0.174	0.195	-0.002	-0.019	0
91ASP	-0.3	-0.385	-0.003	0.089	0	0.036	0.075	-0.002	-0.037	0
92LYS	0.386	0.426	-0.004	-0.036	0	-0.165	-0.228	-0.003	0.065	0
93HIS	-0.026	-0.025	-0.012	0.01	0	0.059	-0.049	-0.013	0.121	0
94LYS	0.513	0.587	-0.017	-0.057	0	0.033	-0.113	-0.013	0.159	0
95ASP	-0.439	-0.516	-0.005	0.082	0	-0.066	0.013	-0.004	-0.075	0
96ASP	-0.458	-0.582	-0.006	0.13	0	-0.001	0.096	-0.006	-0.091	0
97PHE	-0.173	0.023	-0.188	-0.008	0	-0.171	-0.03	-0.166	0.024	0
98ASP	-0.527	-0.643	-0.013	0.13	0	-0.256	-0.125	-0.013	-0.118	0
99LYS	0.428	0.501	-0.007	-0.067	0	0.041	-0.023	-0.007	0.071	0
100PHE	0.028	0.058	-0.082	0.052	0	-0.036	-0.02	-0.082	0.066	0
101LEU	-0.011	0.058	-0.107	0.038	0	-0.082	-0.015	-0.105	0.038	0
102ALA	0.015	0.026	-0.006	-0.004	0	-0.004	-0.009	-0.006	0.012	0
103GLU	-0.512	-0.568	-0.009	0.065	0	-0.208	-0.07	-0.01	-0.129	0
104ASN	-0.038	-0.034	-0.009	0.006	0	-0.052	-0.016	-0.009	-0.027	0
105ARG	-0.193	-0.31	-0.008	0.126	0	0.029	0.105	-0.017	-0.06	0
