# Supplementary material for: Binding characteristics of chemosensory protein 11 from Grapholita molesta Busck (Lepidoptera: Tortricidae) to insecticides
Source: PeerJ. 2026 Jul 20;14:e21510. doi: 10.7717/peerj.21510 (PMC13394210; doi:10.7717/peerj.21510)
Supplement: Supplemental Information 7 [file peerj-14-21510-s007.zip › trajectory_in_1st_repeat.gro]

Protein in water
17249
    1ASP      N    1   0.188   0.450   1.878 -0.1029 -0.3686 -0.0730
    1ASP     H1    2   0.261   0.518   1.862 -0.1834 -0.1965  0.2921
    1ASP     H2    3   0.104   0.501   1.860  0.4306  0.2520 -0.8650
    1ASP     H3    4   0.205   0.416   1.972  4.0343  0.2804 -0.4001
    1ASP     CA    5   0.195   0.344   1.773 -0.0018  0.2706 -0.4930
    1ASP     HA    6   0.107   0.280   1.772  0.5023 -0.4343 -0.7025
    1ASP     CB    7   0.201   0.408   1.634  0.4403  0.8139  0.4774
    1ASP    HB1    8   0.097   0.418   1.602 -0.4322  0.6226  3.0088
    1ASP    HB2    9   0.256   0.343   1.566  0.6020 -1.5800  2.7130
    1ASP     CG   10   0.280   0.538   1.614  0.1634  0.3630  0.1134
    1ASP    OD1   11   0.281   0.577   1.496 -0.2863  0.4248  0.1240
    1ASP    OD2   12   0.337   0.597   1.711  0.1295  0.3126 -0.2903
    1ASP      C   13   0.309   0.254   1.806 -0.5138  0.6615  0.5472
    1ASP      O   14   0.423   0.303   1.816  0.3064 -0.3178 -0.7268
    2PHE      N   15   0.287   0.126   1.781 -0.6122  0.3945 -0.7750
    2PHE      H   16   0.195   0.086   1.769 -0.9160  1.1531 -1.0981
    2PHE     CA   17   0.389   0.030   1.784 -0.0006  0.1561 -0.9177
    2PHE     HA   18   0.464   0.067   1.855  2.1885 -1.4694 -2.2483
    2PHE     CB   19   0.329  -0.109   1.822 -0.7725  0.0631  0.7612
    2PHE    HB1   20   0.407  -0.184   1.806  0.5908  1.3252  1.3052
    2PHE    HB2   21   0.244  -0.128   1.757 -0.7348  0.6400  0.5432
    2PHE     CG   22   0.282  -0.125   1.965  0.1703  0.2971  0.1803
    2PHE    CD1   23   0.385  -0.100   2.062  0.2335  0.2264  0.3365
    2PHE    HD1   24   0.488  -0.086   2.031  1.1264 -4.6986  0.1637
    2PHE    CE1   25   0.350  -0.100   2.200  0.1108  0.3797  0.3445
    2PHE    HE1   26   0.423  -0.088   2.278 -0.8713  1.1371  1.1820
    2PHE     CZ   27   0.207  -0.115   2.230 -0.9138 -0.2512  0.4553
    2PHE     HZ   28   0.174  -0.109   2.333  0.4125  2.3583  0.8047
    2PHE    CE2   29   0.110  -0.134   2.131  0.2657 -0.3108 -0.4354
    2PHE    HE2   30   0.005  -0.139   2.156  0.6884 -1.1760  1.3722
    2PHE    CD2   31   0.148  -0.153   1.997  0.3602 -0.5663 -0.5277
    2PHE    HD2   32   0.080  -0.159   1.914  1.9077 -3.0798 -1.7370
    2PHE      C   33   0.462   0.009   1.653 -0.2418  0.0367  0.3550
    2PHE      O   34   0.409   0.053   1.548  0.2545 -0.0898  0.4816
    3TYR      N   35   0.585  -0.050   1.646  0.8332  0.3091  0.0359
    3TYR      H   36   0.625  -0.087   1.731 -1.9922 -1.0948  0.9003
    3TYR     CA   37   0.646  -0.090   1.521 -0.4271 -0.1484 -0.0394
    3TYR     HA   38   0.646  -0.007   1.450  1.6371 -1.2365 -1.4198
    3TYR     CB   39   0.797  -0.126   1.541 -0.1986 -0.3977 -0.1751
    3TYR    HB1   40   0.844  -0.168   1.452  0.6833 -2.2656  1.0881
    3TYR    HB2   41   0.803  -0.206   1.615 -0.7249  1.8154  2.4390
    3TYR     CG   42   0.876  -0.016   1.601  0.0745 -0.4156  0.8197
    3TYR    CD1   43   0.942  -0.032   1.726 -0.2586 -0.3298  0.4870
    3TYR    HD1   44   0.943  -0.124   1.783  1.8392  0.5623  1.9916
    3TYR    CE1   45   0.997   0.079   1.791 -0.9271  0.8048 -0.5859
    3TYR    HE1   46   1.034   0.071   1.892 -0.1006  0.7634 -0.8826
    3TYR     CZ   47   1.009   0.202   1.726 -0.8429 -0.2760  0.7310
    3TYR     OH   48   1.065   0.310   1.790  0.1454  0.0407  0.0768
    3TYR     HH   49   1.056   0.383   1.728  0.6255  0.3842  0.3954
    3TYR    CE2   50   0.951   0.213   1.603  0.0130 -0.6429 -0.4750
    3TYR    HE2   51   0.948   0.315   1.567  1.8872 -0.5174 -0.3764
    3TYR    CD2   52   0.887   0.108   1.536  0.4372  0.2687 -0.8398
    3TYR    HD2   53   0.832   0.122   1.443 -1.8936  0.8196  0.5446
    3TYR      C   54   0.578  -0.211   1.461 -0.6706 -0.4507  0.0585
    3TYR      O   55   0.514  -0.283   1.542  0.2582  0.4275  0.5833
    4SER      N   56   0.583  -0.232   1.326  0.4228  0.0402  0.0968
    4SER      H   57   0.624  -0.162   1.266  0.4898 -0.4337 -0.4242
    4SER     CA   58   0.517  -0.350   1.252  0.1875  0.2327  0.1688
    4SER     HA   59   0.410  -0.331   1.246 -0.0315 -0.4612  1.4744
    4SER     CB   60   0.587  -0.368   1.116  0.4130 -0.2219 -0.1620
    4SER    HB1   61   0.563  -0.465   1.072  1.7602 -0.3325 -0.6958
    4SER    HB2   62   0.695  -0.364   1.127  0.2865  0.4418  1.0128
    4SER     OG   63   0.536  -0.277   1.027 -0.4405  0.1547  0.2730
    4SER     HG   64   0.542  -0.310   0.937 -0.9442 -0.2408  0.3798
    4SER      C   65   0.530  -0.484   1.321  0.3908 -0.1426  0.5653
    4SER      O   66   0.640  -0.523   1.368  0.0588  0.3901 -0.0598
    5SER      N   67   0.429  -0.565   1.319  0.0145  0.2406  0.7088
    5SER      H   68   0.346  -0.537   1.269 -0.3031 -2.4612 -0.4732
    5SER     CA   69   0.416  -0.689   1.400 -0.0514 -0.6966  0.0262
    5SER     HA   70   0.449  -0.669   1.502 -1.5239 -0.2540  0.4328
    5SER     CB   71   0.272  -0.731   1.412 -0.5140  0.4922  0.0940
    5SER    HB1   72   0.265  -0.818   1.476  0.6752  0.5808  0.3689
    5SER    HB2   73   0.236  -0.759   1.313  2.5470 -1.0753 -0.6941
    5SER     OG   74   0.195  -0.636   1.473 -0.1385 -0.6035 -0.3562
    5SER     HG   75   0.202  -0.552   1.427  1.0444 -0.7579 -0.4978
    5SER      C   76   0.506  -0.801   1.359 -0.1402  0.4382  0.1118
    5SER      O   77   0.511  -0.899   1.428 -0.5406 -0.0936  0.2135
    6LYS      N   78   0.585  -0.797   1.246  0.9873 -0.0553  0.5848
    6LYS      H   79   0.585  -0.706   1.202  1.0687 -0.3511 -0.0321
    6LYS     CA   80   0.676  -0.896   1.191  0.2673  0.3262  0.2593
    6LYS     HA   81   0.636  -0.995   1.211  0.3912  0.4483  1.1624
    6LYS     CB   82   0.710  -0.882   1.046 -0.0170 -1.0234  0.4233
    6LYS    HB1   83   0.630  -0.921   0.983 -0.4936  1.6312 -0.7842
    6LYS    HB2   84   0.797  -0.936   1.009 -1.7174 -2.6902 -1.4111
    6LYS     CG   85   0.720  -0.735   0.993 -0.2400 -0.2300  0.7685
    6LYS    HG1   86   0.789  -0.676   1.053 -0.0438 -0.4453  0.7568
    6LYS    HG2   87   0.618  -0.699   0.980 -1.0114 -2.8591 -1.3326
    6LYS     CD   88   0.765  -0.735   0.848 -0.3803 -0.7752 -0.5057
    6LYS    HD1   89   0.685  -0.780   0.789 -1.7558  2.0457 -0.9501
    6LYS    HD2   90   0.857  -0.793   0.845 -0.8386 -1.4959 -1.0340
    6LYS     CE   91   0.798  -0.595   0.787 -0.3370 -0.5453  0.2274
    6LYS    HE1   92   0.877  -0.547   0.845 -0.3998  2.0580 -1.6446
    6LYS    HE2   93   0.711  -0.531   0.801 -0.6931 -0.9055 -0.2917
    6LYS     NZ   94   0.834  -0.599   0.642  0.4066 -0.2474  0.2762
    6LYS    HZ1   95   0.911  -0.663   0.632 -0.0597 -0.8792  0.5889
    6LYS    HZ2   96   0.759  -0.630   0.582 -0.1245  0.9295  0.3088
    6LYS    HZ3   97   0.869  -0.511   0.607  0.4882  0.4746  2.0497
    6LYS      C   98   0.806  -0.902   1.271 -0.1032 -0.7517 -0.2252
    6LYS      O   99   0.886  -0.992   1.253  0.0319  0.5173  0.6204
    7TYR      N  100   0.833  -0.801   1.360 -0.4832  0.0547 -0.2460
    7TYR      H  101   0.765  -0.727   1.350 -0.7269 -0.4023 -2.7168
    7TYR     CA  102   0.957  -0.780   1.443 -0.4611 -0.3874  0.9528
    7TYR     HA  103   1.048  -0.815   1.394 -0.2649  1.3418 -0.0069
    7TYR     CB  104   0.991  -0.633   1.469  0.0604 -0.3020  0.3876
    7TYR    HB1  105   1.092  -0.629   1.512  1.4017 -0.6603 -2.5217
    7TYR    HB2  106   0.916  -0.592   1.537 -0.3920 -0.5492  0.0420
    7TYR     CG  107   0.994  -0.551   1.345 -0.1505  0.0207  0.6596
    7TYR    CD1  108   0.929  -0.428   1.336  0.0668  0.3403 -0.2543
    7TYR    HD1  109   0.862  -0.400   1.416  0.6596  1.0260  0.0032
    7TYR    CE1  110   0.941  -0.340   1.227  0.2364  0.0055 -0.3577
    7TYR    HE1  111   0.893  -0.243   1.223  0.4926  0.0817 -2.7031
    7TYR     CZ  112   1.000  -0.387   1.107 -0.2961 -0.3250  0.0347
    7TYR     OH  113   0.992  -0.305   0.993  0.3363 -0.1156  0.4019
    7TYR     HH  114   1.007  -0.366   0.920 -0.7104 -1.8444  1.5494
    7TYR    CE2  115   1.061  -0.517   1.106 -0.2826  0.3306  0.5519
    7TYR    HE2  116   1.109  -0.553   1.016 -2.0858  1.1523 -0.7865
    7TYR    CD2  117   1.070  -0.590   1.231 -0.0113 -0.7110 -0.3495
    7TYR    HD2  118   1.135  -0.676   1.240 -0.6256 -0.9687  2.4826
    7TYR      C  119   0.939  -0.855   1.583 -1.1460  0.1056 -0.3294
    7TYR      O  120   1.034  -0.910   1.644 -0.1883 -0.1615 -0.1361
    8ASP      N  121   0.817  -0.872   1.631  0.1255 -0.0536  0.1890
    8ASP      H  122   0.744  -0.826   1.578  1.1505  0.1345 -1.1351
    8ASP     CA  123   0.778  -0.960   1.743  0.0355 -0.6359  0.1805
    8ASP     HA  124   0.839  -0.936   1.830  1.1873  0.2426 -0.8401
    8ASP     CB  125   0.629  -0.947   1.771  0.1537  0.7101 -0.8065
    8ASP    HB1  126   0.595  -1.011   1.852 -0.7184  1.9987 -0.1123
    8ASP    HB2  127   0.581  -0.996   1.686  1.0772 -0.3935 -0.7130
    8ASP     CG  128   0.567  -0.804   1.781  0.4754  0.9879 -0.0650
    8ASP    OD1  129   0.568  -0.724   1.684  0.1022  0.4287 -0.0970
    8ASP    OD2  130   0.517  -0.771   1.889 -0.5629  0.2145 -0.2654
    8ASP      C  131   0.791  -1.108   1.717 -0.3406 -0.1128 -0.0225
    8ASP      O  132   0.810  -1.193   1.799  0.5815  0.2572 -0.1430
    9ASP      N  133   0.781  -1.146   1.592  0.8125 -0.2468 -0.1390
    9ASP      H  134   0.779  -1.067   1.529  3.1529  0.0282  0.0546
    9ASP     CA  135   0.788  -1.284   1.531  0.0654 -0.2439  0.1156
    9ASP     HA  136   0.777  -1.359   1.609 -1.5862 -1.0330 -0.8397
    9ASP     CB  137   0.670  -1.299   1.436 -0.6143 -0.2431 -0.2271
    9ASP    HB1  138   0.692  -1.237   1.349 -1.6036  0.4407 -0.0045
    9ASP    HB2  139   0.576  -1.263   1.477 -0.9919  2.1348 -2.8533
    9ASP     CG  140   0.648  -1.444   1.391 -0.0594  0.6281  0.1915
    9ASP    OD1  141   0.708  -1.542   1.439 -0.0763 -0.7341 -0.1201
    9ASP    OD2  142   0.577  -1.459   1.294  0.0450  0.6334 -0.0537
    9ASP      C  143   0.927  -1.308   1.467  0.0526  0.2860  0.7168
    9ASP      O  144   0.940  -1.304   1.345 -0.0913  0.6011  0.5519
   10PHE      N  145   1.033  -1.319   1.549  0.5166  0.4044  0.3309
   10PHE      H  146   1.011  -1.324   1.647  1.6432  2.1216  0.7185
   10PHE     CA  147   1.176  -1.334   1.510  0.3072 -0.0653  0.7317
   10PHE     HA  148   1.175  -1.362   1.404 -2.0365  0.7949  0.4565
   10PHE     CB  149   1.252  -1.197   1.512 -0.1280 -0.3013  0.2294
   10PHE    HB1  150   1.286  -1.175   1.614 -2.6645 -1.4074  1.3990
   10PHE    HB2  151   1.187  -1.116   1.483 -1.9405 -2.0577 -0.8595
   10PHE     CG  152   1.373  -1.190   1.421 -0.2060  0.5078  0.0476
   10PHE    CD1  153   1.506  -1.191   1.468 -0.1426  0.3027  0.0482
   10PHE    HD1  154   1.533  -1.162   1.568 -1.0030 -0.8353  0.6320
   10PHE    CE1  155   1.616  -1.211   1.376  0.7685  0.0734 -0.0841
   10PHE    HE1  156   1.712  -1.215   1.425  0.5613 -2.6526  0.2471
   10PHE     CZ  157   1.592  -1.236   1.238  0.2883  0.7511  0.3550
   10PHE     HZ  158   1.670  -1.261   1.167 -0.1426 -0.2376  0.2081
   10PHE    CE2  159   1.457  -1.240   1.195 -0.2331 -0.2888 -0.0579
   10PHE    HE2  160   1.436  -1.280   1.097 -0.3332 -0.9193  0.2136
   10PHE    CD2  161   1.350  -1.211   1.282  0.1185  0.1844 -0.7761
   10PHE    HD2  162   1.247  -1.217   1.250 -0.2264 -0.2994  0.3767
   10PHE      C  163   1.237  -1.453   1.586 -0.3211 -0.5162  0.8137
   10PHE      O  164   1.196  -1.476   1.698 -0.1261 -0.4860 -0.2093
   11ASP      N  165   1.343  -1.518   1.525 -0.4602 -0.4064 -0.1111
   11ASP      H  166   1.370  -1.490   1.432  0.1625 -1.0835 -0.1488
   11ASP     CA  167   1.427  -1.618   1.594  0.1885  0.1706  0.1641
   11ASP     HA  168   1.418  -1.607   1.702  3.4689 -1.2208  0.7003
   11ASP     CB  169   1.373  -1.754   1.541  0.1794  0.0464  0.4278
   11ASP    HB1  170   1.398  -1.754   1.435 -0.3949  1.9142  0.2415
   11ASP    HB2  171   1.264  -1.758   1.544  0.0855  1.9540  2.0378
   11ASP     CG  172   1.429  -1.865   1.626 -0.2520 -0.1216  0.3740
   11ASP    OD1  173   1.507  -1.847   1.721  0.2375 -0.6498 -1.2440
   11ASP    OD2  174   1.392  -1.979   1.606  0.7001  0.2577  0.1067
   11ASP      C  175   1.576  -1.598   1.561 -0.0183  0.0508 -0.9685
   11ASP      O  176   1.617  -1.624   1.446  0.5153  0.2918  0.2431
   12ILE      N  177   1.660  -1.563   1.661  0.0934  0.3131 -0.3710
   12ILE      H  178   1.619  -1.546   1.752 -2.1656  1.2724 -1.5115
   12ILE     CA  179   1.803  -1.564   1.644  0.1564  0.3566  0.2017
   12ILE     HA  180   1.815  -1.541   1.538 -0.6703 -1.8599 -0.4307
   12ILE     CB  181   1.855  -1.452   1.737  0.9705  0.3266 -0.2204
   12ILE     HB  182   1.963  -1.459   1.721  0.8579 -1.8257 -0.2668
   12ILE    CG2  183   1.816  -1.309   1.689 -0.4512 -0.3031  0.3720
   12ILE   HG21  184   1.861  -1.278   1.595  0.6882  1.0526  1.3277
   12ILE   HG22  185   1.710  -1.291   1.672  0.3741  4.1494 -1.4667
   12ILE   HG23  186   1.840  -1.238   1.767  1.5387 -1.7602  1.1824
   12ILE    CG1  187   1.832  -1.471   1.888  0.3133  0.4748  0.1579
   12ILE   HG11  188   1.834  -1.576   1.919  0.7382  0.8471  1.4665
   12ILE   HG12  189   1.734  -1.433   1.914 -1.0107 -2.0166 -0.8638
   12ILE     CD  190   1.946  -1.400   1.961  0.4883  0.1419 -0.0419
   12ILE    HD1  191   1.941  -1.292   1.957 -1.8402  0.0785 -1.0444
   12ILE    HD2  192   1.935  -1.433   2.064 -1.7992  0.0932 -0.2333
   12ILE    HD3  193   2.043  -1.430   1.921  0.5167  0.9556 -0.6007
   12ILE      C  194   1.879  -1.696   1.652 -0.4271 -0.4373  0.4112
   12ILE      O  195   2.000  -1.703   1.634  0.9303  0.1395  0.0500
   13GLN      N  196   1.810  -1.801   1.666  0.4507  0.9464  0.1303
   13GLN      H  197   1.715  -1.787   1.696 -0.4113  2.0812 -2.7525
   13GLN     CA  198   1.873  -1.938   1.689  0.6368  0.1075  0.3971
   13GLN     HA  199   1.950  -1.921   1.764 -0.3814  1.8403  1.1169
   13GLN     CB  200   1.770  -2.036   1.747  0.5497  0.6060  0.3209
   13GLN    HB1  201   1.805  -2.138   1.736 -1.4194  0.1177 -2.3838
   13GLN    HB2  202   1.681  -2.035   1.684  1.6607 -1.6848 -1.4273
   13GLN     CG  203   1.731  -2.001   1.893  0.3047  0.1175 -0.0998
   13GLN    HG1  204   1.696  -1.898   1.903  1.7714  0.8836 -2.1625
   13GLN    HG2  205   1.816  -2.000   1.960  0.4841  1.2811 -0.3218
   13GLN     CD  206   1.618  -2.095   1.946 -0.3406 -0.0321 -0.4851
   13GLN    OE1  207   1.637  -2.179   2.034 -0.1617 -0.2623  0.1171
   13GLN    NE2  208   1.497  -2.078   1.907 -0.6681  0.3251 -0.0178
   13GLN   HE21  209   1.472  -2.004   1.843  0.2627 -0.8268 -1.7726
   13GLN   HE22  210   1.423  -2.130   1.952 -0.1564 -0.1834  0.2426
   13GLN      C  211   1.945  -1.992   1.563 -0.0208  0.0331  0.0912
   13GLN      O  212   2.060  -2.027   1.583  1.2330 -0.1327  0.3167
   14PRO      N  213   1.903  -1.986   1.435 -0.2306 -0.3359  0.1407
   14PRO     CD  214   1.763  -1.980   1.402  0.1636 -0.5577  0.1795
   14PRO    HD1  215   1.719  -1.882   1.417 -0.6230 -0.5199 -2.0050
   14PRO    HD2  216   1.708  -2.058   1.454  1.6644 -1.1527  0.9425
   14PRO     CG  217   1.760  -2.022   1.247  0.2328  0.4296 -0.4220
   14PRO    HG1  218   1.678  -1.990   1.183  0.3586  0.9869 -0.3046
   14PRO    HG2  219   1.740  -2.129   1.243 -1.5593  0.7300 -0.0853
   14PRO     CB  220   1.902  -1.988   1.189  0.1891 -0.8002 -0.2923
   14PRO    HB1  221   1.903  -1.885   1.154  0.9170 -0.5732  0.3680
   14PRO    HB2  222   1.940  -2.050   1.108  2.9390  0.3769 -0.0128
   14PRO     CA  223   1.990  -2.010   1.314  0.1362  0.1737 -0.4338
   14PRO     HA  224   2.023  -2.114   1.306 -0.5421 -0.2062  1.1871
   14PRO      C  225   2.112  -1.928   1.310 -0.1025 -0.6140  0.1862
   14PRO      O  226   2.218  -1.981   1.281  0.2855 -0.2736 -0.4513
   15LEU      N  227   2.105  -1.802   1.352 -0.3477 -0.6956 -0.0646
   15LEU      H  228   2.018  -1.763   1.384  0.4568  0.9433  0.2551
   15LEU     CA  229   2.214  -1.703   1.360  0.0680  0.3936 -0.3138
   15LEU     HA  230   2.273  -1.715   1.270 -0.5894 -3.1224 -0.4014
   15LEU     CB  231   2.157  -1.564   1.380 -0.2196 -0.0879  0.0190
   15LEU    HB1  232   2.240  -1.493   1.369  0.1391 -0.6877 -1.4071
   15LEU    HB2  233   2.111  -1.557   1.478 -0.2053 -0.8854  0.0859
   15LEU     CG  234   2.050  -1.526   1.279  0.5363 -0.7483  0.2292
   15LEU     HG  235   1.956  -1.579   1.298 -1.1890  1.6848 -0.9933
   15LEU    CD1  236   2.026  -1.378   1.298  0.0552 -0.0745  0.4464
   15LEU   HD11  237   1.957  -1.354   1.217  0.1027 -0.5888  0.2508
   15LEU   HD12  238   1.958  -1.363   1.382 -1.8339  0.2383 -1.0641
   15LEU   HD13  239   2.117  -1.318   1.293  1.7793 -2.6064 -0.7385
   15LEU    CD2  240   2.091  -1.539   1.130 -0.0834 -0.2003  0.5434
   15LEU   HD21  241   2.159  -1.458   1.104 -0.8182  0.2682  0.0320
   15LEU   HD22  242   2.114  -1.644   1.115 -3.2583 -1.0599  0.8620
   15LEU   HD23  243   1.996  -1.520   1.081 -0.3765 -0.1200  1.1306
   15LEU      C  244   2.313  -1.737   1.476  0.0706 -0.1634  0.5579
   15LEU      O  245   2.439  -1.736   1.455  0.3529  0.5060 -0.5284
   16LEU      N  246   2.270  -1.781   1.591  0.5879  0.1524 -0.4475
   16LEU      H  247   2.170  -1.791   1.599  0.8439 -1.6818  1.4986
   16LEU     CA  248   2.343  -1.830   1.706 -0.1873  0.3289  0.0134
   16LEU     HA  249   2.420  -1.754   1.717  0.6168 -0.3519 -0.7431
   16LEU     CB  250   2.264  -1.835   1.836 -0.1787  0.1415  0.7885
   16LEU    HB1  251   2.316  -1.891   1.914  1.3481  0.0225 -0.2861
   16LEU    HB2  252   2.174  -1.887   1.801  1.3973 -1.4954 -1.0290
   16LEU     CG  253   2.233  -1.702   1.899 -0.1705 -0.1110  0.1712
   16LEU     HG  254   2.205  -1.636   1.817 -0.0362 -1.2849 -0.8473
   16LEU    CD1  255   2.116  -1.713   1.995  0.0899  0.5363  0.4899
   16LEU   HD11  256   2.118  -1.625   2.059  0.2023  2.3483 -1.8917
   16LEU   HD12  257   2.019  -1.724   1.947  0.6131 -2.2956 -0.1443
   16LEU   HD13  258   2.137  -1.797   2.061 -1.4137  0.1698  0.5291
   16LEU    CD2  259   2.353  -1.652   1.977  0.3958  0.5871  0.2266
   16LEU   HD21  260   2.331  -1.547   1.997 -2.6289  0.0427  0.2261
   16LEU   HD22  261   2.371  -1.709   2.067  2.3416 -1.2504 -1.2127
   16LEU   HD23  262   2.440  -1.644   1.911  0.2473  0.3511  0.0003
   16LEU      C  263   2.416  -1.962   1.680 -0.1426  0.2098 -0.6915
   16LEU      O  264   2.522  -1.989   1.745 -0.2150  0.0565 -0.0628
   17ALA      N  265   2.356  -2.039   1.594  1.1136  0.7475  0.0867
   17ALA      H  266   2.259  -2.024   1.572  0.2425 -1.2829  2.1072
   17ALA     CA  267   2.411  -2.166   1.552 -0.1204 -0.7343  0.9686
   17ALA     HA  268   2.464  -2.214   1.635  0.2110 -0.3953  0.9529
   17ALA     CB  269   2.294  -2.252   1.508  0.6922  0.4118  0.3823
   17ALA    HB1  270   2.237  -2.285   1.595 -0.0713  1.4553  0.3010
   17ALA    HB2  271   2.236  -2.202   1.431  1.2210  2.3794  1.2134
   17ALA    HB3  272   2.340  -2.341   1.465  1.5077  2.0808 -2.4350
   17ALA      C  273   2.512  -2.153   1.436  0.5671  0.0277  0.3049
   17ALA      O  274   2.590  -2.245   1.410  0.0359  0.4022 -0.0468
   18ASN      N  275   2.513  -2.044   1.358  0.1074  0.4453  0.3810
   18ASN      H  276   2.445  -1.972   1.377  2.4794  2.9999 -0.1162
   18ASN     CA  277   2.597  -2.015   1.241 -0.6675  0.0719 -0.6463
   18ASN     HA  278   2.691  -2.069   1.247 -0.0851  1.1352  0.4028
   18ASN     CB  279   2.518  -2.045   1.112  0.0106  0.0346 -0.0404
   18ASN    HB1  280   2.580  -2.019   1.026  0.4806 -1.6007 -0.2274
   18ASN    HB2  281   2.433  -1.980   1.095  0.9160  0.9089 -1.4827
   18ASN     CG  282   2.474  -2.184   1.088  0.6928  0.0958  0.8430
   18ASN    OD1  283   2.536  -2.264   1.017  0.0564 -0.5029 -0.3099
   18ASN    ND2  284   2.350  -2.206   1.114 -0.0275  0.3731  0.3892
   18ASN   HD21  285   2.303  -2.129   1.161  3.2455  1.5870  1.9428
   18ASN   HD22  286   2.317  -2.301   1.111  0.8383  0.0734  0.2067
   18ASN      C  287   2.646  -1.870   1.258  0.6801 -0.5917  0.3196
   18ASN      O  288   2.596  -1.790   1.183 -0.1546  0.2505 -0.5423
   19ASP      N  289   2.732  -1.848   1.358  0.7582 -0.2321 -0.1624
   19ASP      H  290   2.771  -1.928   1.406  3.5763 -0.0346 -1.8679
   19ASP     CA  291   2.756  -1.706   1.392  0.3111  0.0608 -0.1600
   19ASP     HA  292   2.660  -1.656   1.403  0.1577 -0.2243 -0.1976
   19ASP     CB  293   2.835  -1.703   1.521 -1.1568 -0.2717 -0.5374
   19ASP    HB1  294   2.780  -1.750   1.602 -1.7190 -1.4650 -1.5752
   19ASP    HB2  295   2.862  -1.604   1.559 -1.6703 -0.5076  0.4606
   19ASP     CG  296   2.968  -1.781   1.505 -0.2275 -0.5455  0.6770
   19ASP    OD1  297   3.050  -1.732   1.425 -0.0551 -0.0691  0.0062
   19ASP    OD2  298   2.989  -1.887   1.568 -0.2754  0.1263 -0.1384
   19ASP      C  299   2.821  -1.624   1.284  0.0669 -0.3808 -0.2077
   19ASP      O  300   2.829  -1.501   1.299  0.1485 -0.4774  0.1312
   20ARG      N  301   2.881  -1.687   1.183 -0.0485 -0.2270  0.0340
   20ARG      H  302   2.873  -1.788   1.181 -1.0415 -0.1526 -0.1789
   20ARG     CA  303   2.928  -1.616   1.059 -0.2426  0.2858  0.7358
   20ARG     HA  304   3.014  -1.554   1.087  0.0563  0.0283  0.3953
   20ARG     CB  305   2.981  -1.717   0.948  0.4566 -1.0435  0.0318
   20ARG    HB1  306   3.065  -1.777   0.983  0.8725 -0.6784 -0.3291
   20ARG    HB2  307   3.020  -1.664   0.861 -1.3888 -1.1969 -0.9558
   20ARG     CG  308   2.870  -1.803   0.897  0.3638 -0.4666  0.0142
   20ARG    HG1  309   2.808  -1.740   0.834 -2.3375 -2.1485  0.8145
   20ARG    HG2  310   2.808  -1.843   0.978  1.4058  0.9345  1.5833
   20ARG     CD  311   2.920  -1.910   0.802  0.1859 -0.1233  0.3532
   20ARG    HD1  312   2.985  -1.979   0.856  0.2680 -0.0927  0.2936
   20ARG    HD2  313   2.978  -1.842   0.740 -1.9864  0.9068 -0.6577
   20ARG     NE  314   2.796  -1.976   0.734  0.7857  0.1017  0.1008
   20ARG     HE  315   2.735  -1.919   0.677  1.0336 -0.2927 -0.5705
   20ARG     CZ  316   2.761  -2.101   0.753  0.3377  0.0755  0.3545
   20ARG    NH1  317   2.824  -2.184   0.831  0.0639  0.0214 -0.3297
   20ARG   HH11  318   2.904  -2.149   0.882 -0.2055  1.7756 -1.0457
   20ARG   HH12  319   2.807  -2.283   0.841  1.4620 -0.2596 -0.4888
   20ARG    NH2  320   2.654  -2.153   0.710 -0.0739  0.1561 -0.5311
   20ARG   HH21  321   2.591  -2.111   0.643  0.6390 -0.7280 -1.8181
   20ARG   HH22  322   2.618  -2.238   0.752  1.0069  0.1791  0.4903
   20ARG      C  323   2.828  -1.525   1.001  0.2787 -0.2947 -0.6422
   20ARG      O  324   2.863  -1.422   0.945  0.1681 -0.2715 -0.1222
   21ILE      N  325   2.696  -1.561   1.014 -0.0437 -0.5530  0.3151
   21ILE      H  326   2.680  -1.643   1.070  0.9611 -1.0801 -0.1481
   21ILE     CA  327   2.576  -1.491   0.965 -0.1959 -0.3009  0.3239
   21ILE     HA  328   2.591  -1.431   0.876 -1.0991 -0.9894 -0.3016
   21ILE     CB  329   2.449  -1.586   0.942  0.1785  0.6231  0.1129
   21ILE     HB  330   2.421  -1.608   1.045  1.3067  0.7271  0.4600
   21ILE    CG2  331   2.339  -1.502   0.881  0.3056  0.1916 -0.6455
   21ILE   HG21  332   2.255  -1.561   0.844 -0.0437  0.8642 -0.9246
   21ILE   HG22  333   2.304  -1.425   0.950  1.6256  0.9208 -0.7547
   21ILE   HG23  334   2.370  -1.434   0.802 -0.8654  1.0781 -0.3702
   21ILE    CG1  335   2.476  -1.713   0.862 -0.0741  0.1340  0.1107
   21ILE   HG11  336   2.565  -1.764   0.899 -0.8977  0.1896  2.3166
   21ILE   HG12  337   2.485  -1.690   0.756 -0.1421  2.1371  0.4999
   21ILE     CD  338   2.356  -1.807   0.871 -0.8255  0.0578  0.0478
   21ILE    HD1  339   2.389  -1.909   0.852  1.0608  0.7861 -0.7353
   21ILE    HD2  340   2.307  -1.803   0.969 -0.9001 -1.6395  0.1121
   21ILE    HD3  341   2.278  -1.778   0.801 -0.2898 -0.6751 -0.8686
   21ILE      C  342   2.534  -1.387   1.077 -0.2498  0.7666  0.1375
   21ILE      O  343   2.496  -1.278   1.040 -0.0173 -0.0017  0.3690
   22LEU      N  344   2.546  -1.417   1.207 -0.0183  0.2225  0.0802
   22LEU      H  345   2.585  -1.509   1.223  0.6415  0.8743  2.6565
   22LEU     CA  346   2.531  -1.319   1.311 -0.3330 -0.4239 -0.2034
   22LEU     HA  347   2.430  -1.279   1.302 -1.0365 -1.9709  0.4133
   22LEU     CB  348   2.558  -1.384   1.445  0.9601 -0.0356  0.0128
   22LEU    HB1  349   2.665  -1.399   1.461  0.8541 -0.5317  0.2835
   22LEU    HB2  350   2.511  -1.482   1.436  2.7620 -0.9186 -0.1372
   22LEU     CG  351   2.502  -1.315   1.569  0.0869 -0.7774  0.2708
   22LEU     HG  352   2.554  -1.220   1.581 -1.1289 -0.1667  0.9054
   22LEU    CD1  353   2.351  -1.291   1.565  0.2083  0.1181  0.4892
   22LEU   HD11  354   2.332  -1.223   1.648  1.4543 -0.1941  1.0389
   22LEU   HD12  355   2.314  -1.224   1.487  0.7145 -0.7420 -0.5096
   22LEU   HD13  356   2.285  -1.377   1.577 -0.5205  0.4075 -1.1624
   22LEU    CD2  357   2.530  -1.409   1.689  0.1931  0.2237 -0.1255
   22LEU   HD21  358   2.636  -1.404   1.714 -0.4522  2.7606  2.8054
   22LEU   HD22  359   2.489  -1.388   1.788  2.0033 -2.4401  1.3122
   22LEU   HD23  360   2.488  -1.509   1.674  1.0053 -0.0877 -0.3707
   22LEU      C  361   2.632  -1.200   1.289  0.0643  0.1361 -0.4744
   22LEU      O  362   2.605  -1.081   1.314  0.1985  0.2654 -0.5754
   23LEU      N  363   2.756  -1.233   1.249  0.0749  0.0446 -0.0696
   23LEU      H  364   2.782  -1.331   1.253 -3.0976 -0.8770  0.7172
   23LEU     CA  365   2.856  -1.137   1.215  0.6154  0.5702 -0.1317
   23LEU     HA  366   2.852  -1.065   1.297  1.8592 -0.1642  0.6158
   23LEU     CB  367   2.996  -1.200   1.217 -0.3399 -0.8437 -0.2182
   23LEU    HB1  368   2.989  -1.294   1.162  1.6870 -1.2019  0.0691
   23LEU    HB2  369   3.014  -1.233   1.320  2.4047  0.7107 -0.1067
   23LEU     CG  370   3.115  -1.119   1.172 -0.5298 -0.6481  0.5715
   23LEU     HG  371   3.095  -1.080   1.072 -1.8924 -2.2737  0.1632
   23LEU    CD1  372   3.151  -1.005   1.265 -1.0025 -0.1164  0.3490
   23LEU   HD11  373   3.188  -1.049   1.358  0.8224 -1.0236 -0.7461
   23LEU   HD12  374   3.232  -0.942   1.227  0.5829 -1.0214  2.0587
   23LEU   HD13  375   3.062  -0.943   1.278 -1.0192 -0.0247 -0.1781
   23LEU    CD2  376   3.244  -1.209   1.168 -0.1871  0.2648  0.5204
   23LEU   HD21  377   3.328  -1.146   1.140 -1.3187  1.8181  0.4796
   23LEU   HD22  378   3.271  -1.252   1.264  0.4893 -0.1049  0.1696
   23LEU   HD23  379   3.229  -1.298   1.107  2.1643  0.9509 -1.1970
   23LEU      C  380   2.821  -1.067   1.083  0.5603 -0.3520  0.3927
   23LEU      O  381   2.852  -0.948   1.067  0.2196  0.2642  0.4967
   24GLY      N  382   2.749  -1.137   0.994 -0.1539 -0.1458  0.4312
   24GLY      H  383   2.754  -1.237   1.009 -0.9663 -0.3005 -0.2341
   24GLY     CA  384   2.688  -1.064   0.872 -0.0030 -0.0351 -0.3755
   24GLY    HA1  385   2.646  -1.142   0.807 -1.9373 -0.9741  1.8638
   24GLY    HA2  386   2.776  -1.017   0.828 -0.6291  1.1525 -0.3796
   24GLY      C  387   2.576  -0.966   0.899  0.1617 -0.3775 -0.2697
   24GLY      O  388   2.586  -0.857   0.842  0.1031  0.1195  0.4416
   25TYR      N  389   2.487  -1.001   0.997 -0.5120 -0.4349  0.2020
   25TYR      H  390   2.471  -1.099   1.012 -1.4309 -0.5237 -1.1930
   25TYR     CA  391   2.390  -0.906   1.059 -0.5276  0.4423 -0.3620
   25TYR     HA  392   2.327  -0.864   0.981  1.0371 -2.1354 -3.2771
   25TYR     CB  393   2.295  -0.976   1.154 -0.1217  0.1082 -0.2340
   25TYR    HB1  394   2.262  -0.890   1.213  1.1460  0.6742 -0.3190
   25TYR    HB2  395   2.353  -1.045   1.215 -0.2916  1.0385  1.0213
   25TYR     CG  396   2.175  -1.046   1.104  0.2933  0.1652  0.9413
   25TYR    CD1  397   2.184  -1.156   1.023 -0.0659  0.3485  0.4343
   25TYR    HD1  398   2.285  -1.183   0.995 -0.3873  0.1607 -0.5965
   25TYR    CE1  399   2.069  -1.225   0.967  1.1961  0.0802 -0.4382
   25TYR    HE1  400   2.072  -1.304   0.894  1.0162  2.2873 -2.9964
   25TYR     CZ  401   1.941  -1.181   1.008 -0.6971 -0.0181  0.3648
   25TYR     OH  402   1.832  -1.227   0.943 -0.0324 -0.3443 -0.2747
   25TYR     HH  403   1.841  -1.315   0.905 -1.5088 -0.5606 -0.1950
   25TYR    CE2  404   1.929  -1.065   1.089 -0.2107 -0.2730 -0.9619
   25TYR    HE2  405   1.828  -1.036   1.113  0.4782  1.6755 -0.2397
   25TYR    CD2  406   2.042  -0.996   1.135 -0.3330  0.5410  0.7560
   25TYR    HD2  407   2.030  -0.910   1.199  0.8673  2.3586 -1.3304
   25TYR      C  408   2.466  -0.801   1.145 -0.1374  0.4873  0.2575
   25TYR      O  409   2.430  -0.682   1.143 -0.0303 -0.4835  0.0110
   26THR      N  410   2.583  -0.824   1.206  0.4985 -0.0979 -0.1246
   26THR      H  411   2.633  -0.912   1.201  2.1075  0.7336  0.5123
   26THR     CA  412   2.657  -0.716   1.276  0.3944  0.0818  0.2909
   26THR     HA  413   2.578  -0.664   1.331  0.6745  2.5388 -1.4771
   26THR     CB  414   2.774  -0.767   1.366 -0.8769  0.3591  0.3241
   26THR     HB  415   2.857  -0.801   1.304  1.2867 -0.0331  3.2178
   26THR    CG2  416   2.825  -0.665   1.468  1.0483  0.3662 -0.4675
   26THR   HG21  417   2.882  -0.580   1.430  3.8557 -1.1446  0.1012
   26THR   HG22  418   2.741  -0.617   1.518  1.2809  0.7915 -0.4790
   26THR   HG23  419   2.882  -0.709   1.549  0.8496 -1.0272 -1.0702
   26THR    OG1  420   2.732  -0.877   1.439  0.1061 -0.1659 -0.3521
   26THR    HG1  421   2.683  -0.942   1.389 -1.5932  0.1078  0.8646
   26THR      C  422   2.711  -0.617   1.169  0.8060  0.3808 -0.7332
   26THR      O  423   2.693  -0.498   1.191 -0.2024  0.8461  0.6130
   27LYS      N  424   2.771  -0.671   1.062  0.2609  0.1564  0.1273
   27LYS      H  425   2.794  -0.768   1.074 -2.3214 -0.2757  2.9973
   27LYS     CA  426   2.818  -0.593   0.952 -0.4938 -0.4479 -0.1185
   27LYS     HA  427   2.892  -0.523   0.992 -2.2012  1.2267  0.2605
   27LYS     CB  428   2.898  -0.677   0.853 -0.2333 -0.2352  0.4878
   27LYS    HB1  429   2.922  -0.624   0.761  1.2038 -1.5456  0.0615
   27LYS    HB2  430   2.836  -0.760   0.819  0.4084 -1.0471  1.2444
   27LYS     CG  431   3.037  -0.730   0.908  0.5907  0.0362  0.0521
   27LYS    HG1  432   3.021  -0.774   1.007  0.2058  2.7885  1.3064
   27LYS    HG2  433   3.106  -0.647   0.918  2.7622 -1.6383 -0.1468
   27LYS     CD  434   3.105  -0.839   0.821  0.6356 -0.1512 -0.3174
   27LYS    HD1  435   3.115  -0.810   0.716  0.0260 -2.1388 -0.9603
   27LYS    HD2  436   3.040  -0.924   0.802 -2.1533  2.0681 -1.4883
   27LYS     CE  437   3.241  -0.884   0.874 -0.1874  0.4651 -0.0626
   27LYS    HE1  438   3.236  -0.906   0.981  3.2919  2.5775  0.7046
   27LYS    HE2  439   3.307  -0.797   0.863  1.9453 -1.1136 -0.3883
   27LYS     NZ  440   3.302  -0.989   0.788  0.5151  0.4626  0.3939
   27LYS    HZ1  441   3.393  -1.022   0.819  0.1511 -1.3695 -0.3339
   27LYS    HZ2  442   3.243  -1.071   0.786  0.1113  0.7687 -1.0177
   27LYS    HZ3  443   3.308  -0.962   0.691  0.1137 -1.6874 -0.2848
   27LYS      C  444   2.714  -0.514   0.886 -0.2487 -0.4804  0.1476
   27LYS      O  445   2.730  -0.398   0.859 -0.0858  0.2428 -0.1996
   28CYS      N  446   2.600  -0.574   0.865  0.6607  0.0546  0.2011
   28CYS      H  447   2.597  -0.674   0.883 -0.2717  0.5194  3.1658
   28CYS     CA  448   2.479  -0.498   0.826 -0.5668 -0.2643  0.6546
   28CYS     HA  449   2.503  -0.454   0.729 -1.6636  0.0292  0.4932
   28CYS     CB  450   2.358  -0.591   0.819 -0.5988  0.0510  0.1085
   28CYS    HB1  451   2.366  -0.638   0.916 -0.8827  0.6558  0.4342
   28CYS    HB2  452   2.370  -0.675   0.750  0.6914 -1.0141  1.5809
   28CYS     SG  453   2.200  -0.513   0.817 -0.0508  0.4361 -0.1373
   28CYS      C  454   2.442  -0.383   0.915  0.6028  0.4352  0.9461
   28CYS      O  455   2.445  -0.270   0.871 -0.0424  0.0117  0.1673
   29PHE      N  456   2.427  -0.410   1.046  0.0152 -0.5512 -0.1408
   29PHE      H  457   2.446  -0.501   1.086 -0.6114  0.3076  2.3149
   29PHE     CA  458   2.388  -0.311   1.148 -0.0909 -0.7265  0.0382
   29PHE     HA  459   2.290  -0.269   1.124  0.5889  1.3091  0.6272
   29PHE     CB  460   2.385  -0.361   1.294  0.2735  0.0203 -0.4170
   29PHE    HB1  461   2.361  -0.275   1.357 -2.4646 -1.4268  0.7038
   29PHE    HB2  462   2.482  -0.399   1.324  0.9322 -0.5621 -3.0367
   29PHE     CG  463   2.283  -0.473   1.325  0.4020 -0.3574 -0.3500
   29PHE    CD1  464   2.185  -0.516   1.231 -0.5205 -0.2967  0.4017
   29PHE    HD1  465   2.183  -0.473   1.132 -1.2225 -0.3552  0.3833
   29PHE    CE1  466   2.098  -0.624   1.255  0.0227 -0.7445  0.0448
   29PHE    HE1  467   2.024  -0.654   1.182  0.2025 -0.2178 -0.3620
   29PHE     CZ  468   2.101  -0.684   1.375 -0.2313  0.6811 -0.2314
   29PHE     HZ  469   2.030  -0.764   1.390 -1.1652  1.3910 -0.6809
   29PHE    CE2  470   2.189  -0.640   1.475  0.9162  0.1406  0.2360
   29PHE    HE2  471   2.186  -0.695   1.567 -0.2721 -1.8688 -0.9160
   29PHE    CD2  472   2.283  -0.543   1.448 -0.0192 -0.2444 -0.2398
   29PHE    HD2  473   2.352  -0.512   1.526  0.2141 -0.0171 -0.5367
   29PHE      C  474   2.472  -0.187   1.150 -0.3371 -0.0175 -0.1449
   29PHE      O  475   2.412  -0.078   1.156  0.6309  0.0197  0.0723
   30LEU      N  476   2.604  -0.194   1.132 -0.6977  0.4267  0.1587
   30LEU      H  477   2.637  -0.282   1.093 -0.5232  0.6453 -0.1861
   30LEU     CA  478   2.702  -0.087   1.139 -0.0289 -0.0957 -0.9760
   30LEU     HA  479   2.654  -0.020   1.211  0.7093 -1.0818  0.4978
   30LEU     CB  480   2.837  -0.141   1.202 -0.4265  0.3460 -0.4538
   30LEU    HB1  481   2.917  -0.074   1.169  1.9929 -1.8872  0.6019
   30LEU    HB2  482   2.860  -0.242   1.171  0.8627  0.3409  0.4495
   30LEU     CG  483   2.871  -0.141   1.352  0.6961  1.0736  0.3036
   30LEU     HG  484   2.801  -0.198   1.414 -0.9848  0.0164 -2.3688
   30LEU    CD1  485   3.013  -0.196   1.389 -0.2206 -0.0743 -0.5727
   30LEU   HD11  486   3.090  -0.158   1.322 -0.2919  0.6438 -0.2661
   30LEU   HD12  487   3.046  -0.149   1.482  2.5630 -0.0847 -1.4623
   30LEU   HD13  488   3.019  -0.303   1.407  2.0627  0.2490  0.9684
   30LEU    CD2  489   2.857  -0.003   1.411  0.0287 -0.0014  0.1141
   30LEU   HD21  490   2.765   0.048   1.383  0.7480  0.5405 -1.3313
   30LEU   HD22  491   2.845  -0.014   1.519  2.2304  1.5770  0.5978
   30LEU   HD23  492   2.941   0.062   1.387 -1.3320  0.6052 -3.8504
   30LEU      C  493   2.731  -0.018   1.003 -0.0726  0.2894  0.5439
   30LEU      O  494   2.825   0.060   0.993  0.3221  0.5221  0.0652
   31ASP      N  495   2.654  -0.045   0.894 -0.4466  0.4915 -0.2461
   31ASP      H  496   2.567  -0.095   0.912 -0.6030  0.1910 -1.7240
   31ASP     CA  497   2.677  -0.010   0.755  0.2757 -0.0392 -1.0793
   31ASP     HA  498   2.584  -0.050   0.712 -0.1433 -2.3664  1.7240
   31ASP     CB  499   2.676   0.140   0.745 -0.0180 -0.2964  0.1064
   31ASP    HB1  500   2.643   0.163   0.644 -2.7630 -0.3679  0.9110
   31ASP    HB2  501   2.773   0.186   0.763  0.0405 -0.2563 -0.3073
   31ASP     CG  502   2.565   0.210   0.818 -0.3206 -0.2362  0.1708
   31ASP    OD1  503   2.462   0.153   0.851  0.9979 -0.1654 -0.3520
   31ASP    OD2  504   2.574   0.331   0.854  0.2613 -0.3634  0.4231
   31ASP      C  505   2.799  -0.071   0.684 -0.4510  0.6243 -0.5539
   31ASP      O  506   2.835  -0.016   0.581 -0.1675  0.1332  0.0936
   32GLN      N  507   2.863  -0.178   0.739  0.2969  0.0298 -0.2984
   32GLN      H  508   2.816  -0.211   0.822 -0.3689  1.7804  0.0633
   32GLN     CA  509   2.977  -0.249   0.688  0.0646 -0.6007 -0.1586
   32GLN     HA  510   3.039  -0.174   0.639  0.5826 -1.1110 -0.2961
   32GLN     CB  511   3.059  -0.315   0.802 -0.5204 -0.3436  0.0291
   32GLN    HB1  512   3.148  -0.350   0.750 -0.2430  0.6829 -0.2155
   32GLN    HB2  513   3.021  -0.410   0.838 -0.1301 -0.4438  0.1808
   32GLN     CG  514   3.091  -0.224   0.923  0.1465 -0.0004  0.1347
   32GLN    HG1  515   3.147  -0.280   0.999 -1.7884  1.1197  2.4954
   32GLN    HG2  516   2.996  -0.206   0.972  0.6319 -2.0950  2.0171
   32GLN     CD  517   3.165  -0.089   0.899 -0.1013 -0.0196  0.2273
   32GLN    OE1  518   3.280  -0.096   0.859  0.0703 -0.9079  0.2661
   32GLN    NE2  519   3.103   0.028   0.916 -0.2311  0.4717  0.0396
   32GLN   HE21  520   3.003   0.034   0.933 -0.0648  0.4365  1.1328
   32GLN   HE22  521   3.160   0.110   0.901 -0.1874  0.7724  1.6415
   32GLN      C  522   2.946  -0.350   0.579 -0.2548  0.3591 -0.3610
   32GLN      O  523   3.035  -0.419   0.526  0.0776 -0.6187 -0.2578
   33GLY      N  524   2.824  -0.352   0.528  0.3934  0.0108 -0.5409
   33GLY      H  525   2.751  -0.294   0.566  0.1083  1.4331 -3.0311
   33GLY     CA  526   2.782  -0.459   0.436 -0.0393 -0.7929 -0.0669
   33GLY    HA1  527   2.821  -0.547   0.488  0.9619 -1.4191 -1.8094
   33GLY    HA2  528   2.826  -0.435   0.339 -1.2940 -0.2300 -0.5103
   33GLY      C  529   2.635  -0.476   0.421 -0.0888  0.0824 -0.4788
   33GLY      O  530   2.559  -0.419   0.502 -0.5976 -0.4436  0.2670
   34PRO      N  531   2.596  -0.554   0.322  0.3444  0.0086 -0.5404
   34PRO     CD  532   2.683  -0.633   0.236  0.3703 -0.4164 -0.7615
   34PRO    HD1  533   2.720  -0.715   0.297 -0.0098 -0.6591 -0.8567
   34PRO    HD2  534   2.754  -0.566   0.186  1.4174  1.4465  2.8888
   34PRO     CG  535   2.606  -0.690   0.120 -0.0294  0.3485 -0.3945
   34PRO    HG1  536   2.651  -0.781   0.080  3.0625  0.8283  1.6264
   34PRO    HG2  537   2.605  -0.610   0.046  2.3603 -0.4756 -1.3821
   34PRO     CB  538   2.468  -0.713   0.185 -0.5666 -0.2742  0.1299
   34PRO    HB1  539   2.472  -0.805   0.245  3.0298 -0.0147  0.5404
   34PRO    HB2  540   2.398  -0.710   0.102 -0.5774  0.1287  0.1541
   34PRO     CA  541   2.458  -0.594   0.286 -0.2926  0.3020  0.3730
   34PRO     HA  542   2.416  -0.502   0.244 -0.0595  0.5801  0.7377
   34PRO      C  543   2.370  -0.632   0.402  0.0392 -0.2645  0.3276
   34PRO      O  544   2.406  -0.700   0.499 -0.2442  0.1327  0.0968
   35CYS      N  545   2.243  -0.591   0.391  0.2460 -0.5121 -0.0017
   35CYS      H  546   2.212  -0.545   0.307 -0.0194  0.3934  0.5761
   35CYS     CA  547   2.138  -0.621   0.485  0.5115  0.5711  0.3310
   35CYS     HA  548   2.180  -0.672   0.571  0.8168  0.0483 -0.1258
   35CYS     CB  549   2.069  -0.493   0.533  0.3686 -0.7807  0.5141
   35CYS    HB1  550   1.975  -0.527   0.577  0.7608 -0.6192  1.5139
   35CYS    HB2  551   2.045  -0.428   0.449  0.3816  0.0961  1.1713
   35CYS     SG  552   2.158  -0.393   0.654 -0.2364 -0.2820 -0.3860
   35CYS      C  553   2.025  -0.713   0.423 -0.7079 -0.0891 -0.4551
   35CYS      O  554   1.992  -0.702   0.310 -0.4194 -0.0430  0.1855
   36THR      N  555   1.974  -0.800   0.503  0.3871  0.0909 -0.2350
   36THR      H  556   2.005  -0.796   0.599 -0.7377  0.8922  0.1199
   36THR     CA  557   1.838  -0.854   0.494  0.2009 -0.2991  0.5220
   36THR     HA  558   1.838  -0.914   0.402  3.3981  0.8219 -0.3692
   36THR     CB  559   1.816  -0.956   0.600  0.6434  0.1551  0.5304
   36THR     HB  560   1.709  -0.977   0.607  0.6137 -0.5882 -1.6110
   36THR    CG2  561   1.881  -1.090   0.558  0.1430 -0.3328  0.2776
   36THR   HG21  562   1.878  -1.166   0.636 -4.1893 -0.0057  0.6574
   36THR   HG22  563   1.842  -1.126   0.463  2.6919 -1.8291 -0.3146
   36THR   HG23  564   1.988  -1.072   0.545  0.2177  0.0052  1.2585
   36THR    OG1  565   1.866  -0.910   0.723  0.0987  0.0411 -0.7262
   36THR    HG1  566   1.812  -0.950   0.792  0.9213 -0.0491 -0.1282
   36THR      C  567   1.728  -0.742   0.490  0.1819 -0.1099  0.4762
   36THR      O  568   1.747  -0.647   0.567  0.2989 -0.1785 -0.4977
   37PRO      N  569   1.624  -0.746   0.405  0.3535 -0.3447 -0.1114
   37PRO     CD  570   1.586  -0.850   0.315  0.5359  0.0297 -0.3094
   37PRO    HD1  571   1.580  -0.952   0.352 -0.1704  0.2092  0.0991
   37PRO    HD2  572   1.652  -0.850   0.228  0.2994 -1.8777 -0.5309
   37PRO     CG  573   1.445  -0.819   0.273  0.1210  0.1196 -0.0065
   37PRO    HG1  574   1.377  -0.871   0.340 -0.1649 -1.2436 -1.2793
   37PRO    HG2  575   1.432  -0.842   0.167  0.0409 -2.2835  0.4501
   37PRO     CB  576   1.431  -0.663   0.290  0.4121  0.6358  0.1998
   37PRO    HB1  577   1.326  -0.646   0.314  0.4361 -1.2250  1.9515
   37PRO    HB2  578   1.456  -0.616   0.195 -2.7032  0.8095 -0.6397
   37PRO     CA  579   1.531  -0.627   0.400 -0.4275  0.2754 -0.5152
   37PRO     HA  580   1.594  -0.549   0.358 -1.2256  1.4638  0.4347
   37PRO      C  581   1.476  -0.564   0.530 -0.2161  0.6652  0.2903
   37PRO      O  582   1.487  -0.440   0.557  0.0125 -0.9946 -0.3169
   38ASP      N  583   1.435  -0.648   0.623 -0.1409  0.2755 -0.0569
   38ASP      H  584   1.440  -0.747   0.605 -1.7196  0.5508 -2.5994
   38ASP     CA  585   1.387  -0.608   0.752  0.7785  0.1080  0.3288
   38ASP     HA  586   1.320  -0.525   0.731  1.8700  1.3083  1.4015
   38ASP     CB  587   1.314  -0.722   0.825  0.7159 -0.6546  0.0189
   38ASP    HB1  588   1.260  -0.678   0.909 -0.9737  1.7584 -2.1867
   38ASP    HB2  589   1.382  -0.805   0.840  1.4904 -0.3121 -1.4578
   38ASP     CG  590   1.202  -0.769   0.735 -0.4772  0.3731  0.4612
   38ASP    OD1  591   1.144  -0.693   0.657 -0.3065  0.2437 -0.7387
   38ASP    OD2  592   1.171  -0.891   0.736 -0.0089 -0.5322 -0.5332
   38ASP      C  593   1.493  -0.549   0.852 -0.0169 -0.3967 -0.7424
   38ASP      O  594   1.461  -0.459   0.929 -0.1450 -0.1862 -0.2867
   39ALA      N  595   1.619  -0.597   0.847  0.2557  0.3759  0.3564
   39ALA      H  596   1.639  -0.666   0.776  0.5082 -0.9816  1.6941
   39ALA     CA  597   1.735  -0.540   0.912  0.3253 -0.2834  0.1159
   39ALA     HA  598   1.714  -0.538   1.019 -0.8901 -1.5886 -0.0642
   39ALA     CB  599   1.850  -0.646   0.899 -0.3919  0.1995 -0.4007
   39ALA    HB1  600   1.861  -0.671   0.794 -0.2300  0.7040 -0.5024
   39ALA    HB2  601   1.946  -0.610   0.936 -0.8104  0.4304  0.4928
   39ALA    HB3  602   1.826  -0.732   0.963  0.2831 -2.0278 -2.9376
   39ALA      C  603   1.775  -0.398   0.857  0.2000  0.1271 -0.0053
   39ALA      O  604   1.792  -0.306   0.939 -0.3246 -0.1680  0.3987
   40LYS      N  605   1.778  -0.378   0.721  0.4517  0.0242  0.3436
   40LYS      H  606   1.767  -0.461   0.666 -1.8875  1.1515 -1.0808
   40LYS     CA  607   1.797  -0.254   0.642  0.4698 -0.1148 -0.4341
   40LYS     HA  608   1.896  -0.219   0.672  0.6104  0.3021 -1.3497
   40LYS     CB  609   1.781  -0.279   0.495 -0.2054  0.2582 -0.3464
   40LYS    HB1  610   1.675  -0.287   0.469 -0.0793 -0.2630 -0.7069
   40LYS    HB2  611   1.830  -0.367   0.454 -0.5404  0.8156 -2.0248
   40LYS     CG  612   1.840  -0.170   0.411  0.5744  0.0023 -0.8543
   40LYS    HG1  613   1.942  -0.145   0.442  0.2921  0.1225  0.0080
   40LYS    HG2  614   1.781  -0.081   0.430  0.2983 -0.5492  1.1022
   40LYS     CD  615   1.840  -0.218   0.263 -0.6178 -0.0542 -0.1621
   40LYS    HD1  616   1.740  -0.255   0.240 -0.2988 -0.6131 -0.6436
   40LYS    HD2  617   1.918  -0.293   0.255 -0.0913  0.4652  0.0666
   40LYS     CE  618   1.867  -0.086   0.196  0.2556 -0.2786  0.2455
   40LYS    HE1  619   1.963  -0.037   0.211 -0.2761  0.3908  1.6330
   40LYS    HE2  620   1.793  -0.016   0.233  0.9897  0.3469  0.5487
   40LYS     NZ  621   1.840  -0.114   0.055 -0.6873  0.2016 -0.0073
   40LYS    HZ1  622   1.909  -0.176   0.016 -0.2247 -0.6847  2.0868
   40LYS    HZ2  623   1.748  -0.152   0.039 -0.3562 -0.9903  0.8274
   40LYS    HZ3  624   1.861  -0.030   0.003  1.9961 -0.8834 -0.7978
   40LYS      C  625   1.699  -0.145   0.686 -0.3158  0.2355  1.0547
   40LYS      O  626   1.746  -0.042   0.730 -0.0096 -0.1092 -0.2303
   41ASP      N  627   1.567  -0.180   0.701 -0.5614 -0.2370 -0.7315
   41ASP      H  628   1.547  -0.271   0.663 -1.1404  0.5480 -2.4234
   41ASP     CA  629   1.458  -0.095   0.758 -0.3419  0.3737 -0.7950
   41ASP     HA  630   1.475  -0.004   0.701  1.6779 -0.4585 -1.6137
   41ASP     CB  631   1.316  -0.153   0.745 -0.3174  0.1243  0.5326
   41ASP    HB1  632   1.247  -0.084   0.793 -1.0480 -0.6868  0.6667
   41ASP    HB2  633   1.316  -0.244   0.804  0.1850  1.3002  2.4408
   41ASP     CG  634   1.264  -0.171   0.602  0.0996  0.5376 -0.3353
   41ASP    OD1  635   1.325  -0.114   0.509  0.1050  0.4814  0.2733
   41ASP    OD2  636   1.154  -0.224   0.584  0.2457  0.0715 -0.0389
   41ASP      C  637   1.481  -0.060   0.905  0.9078 -0.5320  0.5206
   41ASP      O  638   1.474   0.055   0.951  0.1825 -0.5852 -0.2822
   42PHE      N  639   1.495  -0.165   0.985 -0.4999 -0.6102 -0.0887
   42PHE      H  640   1.498  -0.259   0.948  1.5250 -0.2481 -0.9639
   42PHE     CA  641   1.485  -0.144   1.133  0.2678  0.4946 -0.4119
   42PHE     HA  642   1.403  -0.076   1.155  1.5314  1.8339  0.3170
   42PHE     CB  643   1.457  -0.277   1.204 -0.0478 -0.7131 -0.1605
   42PHE    HB1  644   1.549  -0.336   1.203  0.8493  0.6124  0.8177
   42PHE    HB2  645   1.379  -0.331   1.151 -0.8332 -0.0818  0.3349
   42PHE     CG  646   1.411  -0.262   1.347  1.0758 -0.1889 -0.7268
   42PHE    CD1  647   1.489  -0.266   1.463  0.0602 -0.6709  0.3218
   42PHE    HD1  648   1.596  -0.253   1.463  0.2404 -2.0111  0.7779
   42PHE    CE1  649   1.424  -0.284   1.589 -0.3773  0.7688  0.5664
   42PHE    HE1  650   1.482  -0.298   1.679 -0.8179 -0.2867  0.7032
   42PHE     CZ  651   1.283  -0.301   1.598 -0.0611  0.5397  0.4148
   42PHE     HZ  652   1.233  -0.324   1.691 -2.4425  0.7259 -0.7435
   42PHE    CE2  653   1.212  -0.296   1.481 -0.0190  0.2503  0.5608
   42PHE    HE2  654   1.105  -0.303   1.482  0.0935 -3.4886  0.6743
   42PHE    CD2  655   1.272  -0.265   1.362 -0.7640 -0.1842 -0.1044
   42PHE    HD2  656   1.211  -0.263   1.273  0.9528 -1.6611 -1.3934
   42PHE      C  657   1.612  -0.075   1.181  0.2569 -0.1708 -1.2179
   42PHE      O  658   1.608  -0.013   1.283  0.2114  0.2594 -0.3514
   43LYS      N  659   1.718  -0.063   1.110 -0.0819 -0.1315  0.0697
   43LYS      H  660   1.713  -0.114   1.022 -0.7326  0.0332  0.0078
   43LYS     CA  661   1.841   0.013   1.133 -0.2127  0.6227  0.4332
   43LYS     HA  662   1.894  -0.036   1.214  2.6722  1.2653 -0.9253
   43LYS     CB  663   1.930   0.012   1.006  0.2190 -0.0989 -0.0001
   43LYS    HB1  664   1.886   0.080   0.932 -2.3081 -3.5172 -1.9746
   43LYS    HB2  665   1.938  -0.089   0.964 -3.0240  0.0294 -1.2267
   43LYS     CG  666   2.075   0.062   1.036 -0.3542 -0.2790 -0.3459
   43LYS    HG1  667   2.125  -0.011   1.100 -2.8210 -3.4371 -1.7445
   43LYS    HG2  668   2.069   0.159   1.084 -0.9204 -0.1969 -0.5742
   43LYS     CD  669   2.146   0.084   0.896  0.3835 -0.0840  1.1230
   43LYS    HD1  670   2.228   0.157   0.901 -0.6938  1.6815 -2.7676
   43LYS    HD2  671   2.077   0.121   0.820  0.5149 -1.3816  0.3361
   43LYS     CE  672   2.202  -0.046   0.848  0.1309 -0.3261  0.2876
   43LYS    HE1  673   2.127  -0.124   0.833  1.9129 -1.9088 -0.7486
   43LYS    HE2  674   2.266  -0.086   0.926  0.0237 -1.6016 -0.2461
   43LYS     NZ  675   2.292  -0.024   0.737 -0.0286  0.6338  0.6030
   43LYS    HZ1  676   2.240  -0.022   0.651  0.0673 -1.3786  0.4432
   43LYS    HZ2  677   2.356   0.054   0.743  0.1080  1.1221 -3.8858
   43LYS    HZ3  678   2.353  -0.102   0.719  0.5275  0.9237  1.1807
   43LYS      C  679   1.797   0.159   1.173 -0.0782 -0.3655  0.5920
   43LYS      O  680   1.869   0.220   1.251  0.1375  0.2052 -0.4083
   44LYS      N  681   1.685   0.213   1.115 -0.5624  0.1253 -0.4323
   44LYS      H  682   1.630   0.148   1.060 -0.6023 -0.2234  0.0128
   44LYS     CA  683   1.620   0.342   1.133  0.3379 -0.3752 -0.1792
   44LYS     HA  684   1.689   0.426   1.143 -1.3170  1.0723 -0.4779
   44LYS     CB  685   1.527   0.383   1.021 -0.6642 -0.1297  0.4580
   44LYS    HB1  686   1.497   0.487   1.033 -0.7400  0.0721 -1.2062
   44LYS    HB2  687   1.439   0.320   1.010 -0.8387  0.2409 -0.3296
   44LYS     CG  688   1.613   0.375   0.899  0.1243  0.2472 -0.3628
   44LYS    HG1  689   1.594   0.284   0.842 -0.7323 -0.2490  0.6784
   44LYS    HG2  690   1.718   0.387   0.926 -0.7505  2.4705  2.6709
   44LYS     CD  691   1.581   0.498   0.813 -0.1905  0.0503  0.1787
   44LYS    HD1  692   1.601   0.586   0.873  1.8038 -0.4613  0.3202
   44LYS    HD2  693   1.473   0.492   0.794 -0.1309 -1.3195  0.1606
   44LYS     CE  694   1.651   0.508   0.677  0.1212  0.1281  0.6051
   44LYS    HE1  695   1.615   0.421   0.622 -1.6089  1.7316 -0.9086
   44LYS    HE2  696   1.759   0.513   0.695  0.1568 -0.9544  0.8011
   44LYS     NZ  697   1.599   0.623   0.599  0.7209 -0.5902  0.0711
   44LYS    HZ1  698   1.624   0.710   0.644 -0.7403  0.0254 -0.2460
   44LYS    HZ2  699   1.640   0.630   0.507  2.4707 -0.1373  0.8368
   44LYS    HZ3  700   1.501   0.615   0.577  0.8332  0.6851 -1.0555
   44LYS      C  701   1.539   0.352   1.261  0.1271  0.7286  0.2737
   44LYS      O  702   1.535   0.459   1.320 -0.1853 -0.1655  0.2841
   45VAL      N  703   1.467   0.241   1.287 -0.4168  0.2277  0.9211
   45VAL      H  704   1.474   0.167   1.219 -1.7273  1.4418 -0.6160
   45VAL     CA  705   1.400   0.220   1.417 -0.0333 -0.1239  0.9337
   45VAL     HA  706   1.335   0.307   1.424  0.1855  0.2977 -1.4087
   45VAL     CB  707   1.315   0.093   1.412  0.0201  0.1356 -0.2178
   45VAL     HB  708   1.372   0.011   1.368  2.5284  0.0497  2.8705
   45VAL    CG1  709   1.267   0.043   1.544  0.7970  0.1046  0.6006
   45VAL   HG11  710   1.347  -0.004   1.602 -0.3829 -1.2756  1.1599
   45VAL   HG12  711   1.212   0.123   1.594 -0.0510  0.2365 -0.5022
   45VAL   HG13  712   1.195  -0.034   1.518  0.2802  0.6749  0.3315
   45VAL    CG2  713   1.187   0.122   1.333 -0.9418 -0.3758 -0.1388
   45VAL   HG21  714   1.133   0.031   1.306  0.1723 -0.7766 -1.0629
   45VAL   HG22  715   1.129   0.191   1.394  0.8241  0.9252  0.1272
   45VAL   HG23  716   1.214   0.161   1.235 -0.4723 -0.7125 -0.1451
   45VAL      C  717   1.493   0.232   1.544  0.5484 -0.4495  0.2513
   45VAL      O  718   1.455   0.310   1.632  0.2458 -0.0190  0.1247
   46ILE      N  719   1.614   0.178   1.550  0.1254 -0.0835 -0.3508
   46ILE      H  720   1.646   0.126   1.470  1.8805  0.5411 -0.0906
   46ILE     CA  721   1.694   0.162   1.674  0.6172 -0.0670  1.0193
   46ILE     HA  722   1.636   0.117   1.755 -1.0310  0.6415  0.2806
   46ILE     CB  723   1.820   0.073   1.661  0.2420 -0.6771 -0.4230
   46ILE     HB  724   1.879   0.106   1.575  1.1472 -0.9680  0.0725
   46ILE    CG2  725   1.922   0.086   1.780  0.3537  0.1658 -0.1509
   46ILE   HG21  726   1.999   0.010   1.771 -0.4269 -0.6141 -0.3532
   46ILE   HG22  727   1.971   0.183   1.782  1.5511 -0.4204  1.4117
   46ILE   HG23  728   1.876   0.064   1.877  3.4818  0.6260  1.5828
   46ILE    CG1  729   1.794  -0.075   1.645  0.3685  0.0853  0.7709
   46ILE   HG11  730   1.886  -0.129   1.666  1.0374  0.3980 -1.2182
   46ILE   HG12  731   1.756  -0.090   1.544 -1.3142  3.9939  0.6124
   46ILE     CD  732   1.685  -0.128   1.743 -0.4502  0.3431  0.1418
   46ILE    HD1  733   1.680  -0.234   1.718 -1.5238  0.7149 -1.3673
   46ILE    HD2  734   1.723  -0.123   1.845  1.7434 -0.8054 -0.5282
   46ILE    HD3  735   1.588  -0.081   1.735 -0.1545  0.7220 -2.0262
   46ILE      C  736   1.739   0.297   1.738 -0.6002  0.0147 -0.1637
   46ILE      O  737   1.719   0.304   1.861 -0.9508 -0.2376 -0.0349
   47PRO      N  738   1.792   0.398   1.667  0.5846 -0.0498 -0.2344
   47PRO     CD  739   1.830   0.395   1.525 -0.3894 -0.4685 -0.7452
   47PRO    HD1  740   1.751   0.369   1.454 -0.6235 -1.3199 -0.1827
   47PRO    HD2  741   1.900   0.311   1.516 -2.2043 -1.9499 -1.7226
   47PRO     CG  742   1.894   0.529   1.486 -0.0341  0.3082  0.9924
   47PRO    HG1  743   1.878   0.555   1.381  0.2468 -0.4197  0.7640
   47PRO    HG2  744   2.001   0.532   1.505  0.1184 -0.7866  0.4009
   47PRO     CB  745   1.823   0.626   1.581  0.3978  0.1825  0.0431
   47PRO    HB1  746   1.729   0.648   1.529  0.0138 -2.1299 -0.3616
   47PRO    HB2  747   1.873   0.718   1.610 -0.5661  0.5288  0.6771
   47PRO     CA  748   1.800   0.541   1.712  0.0795  0.6116  0.7425
   47PRO     HA  749   1.886   0.548   1.779 -0.7589  0.7056  1.8301
   47PRO      C  750   1.669   0.597   1.771 -0.2221 -0.0406  0.7410
   47PRO      O  751   1.675   0.659   1.879 -0.6164 -0.4316  0.0281
   48GLU      N  752   1.547   0.570   1.712 -0.1464 -0.1340 -0.0441
   48GLU      H  753   1.545   0.497   1.641 -0.8867  0.0182 -0.1897
   48GLU     CA  754   1.426   0.610   1.776  0.1022 -0.6455 -0.3520
   48GLU     HA  755   1.437   0.715   1.802 -3.0930 -0.1374 -0.6331
   48GLU     CB  756   1.304   0.608   1.681 -0.3356 -0.8619 -0.1047
   48GLU    HB1  757   1.274   0.508   1.652 -0.5785 -0.6171 -0.7163
   48GLU    HB2  758   1.312   0.671   1.593 -2.4669 -2.3614 -1.4621
   48GLU     CG  759   1.178   0.676   1.754  0.7822 -0.0757 -0.8779
   48GLU    HG1  760   1.204   0.778   1.782 -1.1304 -0.1235  1.4338
   48GLU    HG2  761   1.161   0.630   1.851  0.3409  0.8212 -0.5188
   48GLU     CD  762   1.046   0.673   1.672  0.2238 -0.3351 -0.4765
   48GLU    OE1  763   0.990   0.782   1.646 -0.3580  0.4835 -0.5826
   48GLU    OE2  764   0.989   0.568   1.643  0.0730 -0.6849  0.7631
   48GLU      C  765   1.402   0.530   1.904  0.2867  0.2049  0.2990
   48GLU      O  766   1.359   0.581   2.010 -0.1111 -0.1996 -0.3986
   49ALA      N  767   1.439   0.404   1.904 -0.6306 -0.5853  0.1300
   49ALA      H  768   1.460   0.359   1.817 -1.8794 -0.7187 -0.1211
   49ALA     CA  769   1.419   0.323   2.027  0.0998 -0.2978 -0.2597
   49ALA     HA  770   1.326   0.347   2.077 -0.2195 -0.8254 -0.5909
   49ALA     CB  771   1.402   0.177   1.993  0.3711 -0.7664  0.0947
   49ALA    HB1  772   1.494   0.135   1.951 -0.4224 -0.5137 -1.9997
   49ALA    HB2  773   1.374   0.128   2.086 -0.2118  0.4862  0.5978
   49ALA    HB3  774   1.320   0.167   1.922  0.8652 -1.1530 -0.4306
   49ALA      C  775   1.526   0.354   2.134  0.2669  0.5393 -0.1117
   49ALA      O  776   1.506   0.321   2.245 -0.0191  0.0956 -0.4792
   50LEU      N  777   1.630   0.427   2.103 -0.2487 -0.0990  0.2802
   50LEU      H  778   1.647   0.453   2.007  2.1636  0.7197  0.8777
   50LEU     CA  779   1.717   0.478   2.211  0.0843 -0.1899 -0.0073
   50LEU     HA  780   1.736   0.396   2.280 -0.2906 -1.3135 -1.1985
   50LEU     CB  781   1.861   0.498   2.148  0.0968 -0.1180  0.3983
   50LEU    HB1  782   1.903   0.590   2.189 -0.5737 -0.5127  2.0817
   50LEU    HB2  783   1.852   0.510   2.040 -0.8416  0.3178  0.5120
   50LEU     CG  784   1.952   0.372   2.182  0.0457  0.1655  0.1038
   50LEU     HG  785   1.944   0.346   2.288  1.0017  0.8720  0.3626
   50LEU    CD1  786   1.916   0.246   2.103 -0.2832 -0.0295  0.0032
   50LEU   HD11  787   1.934   0.263   1.997 -1.1425  0.5250 -0.0642
   50LEU   HD12  788   1.969   0.163   2.149  0.9869  1.0493  0.5509
   50LEU   HD13  789   1.810   0.227   2.122 -0.1732 -1.2938 -0.5902
   50LEU    CD2  790   2.097   0.417   2.155 -0.0240  0.1703 -0.8552
   50LEU   HD21  791   2.131   0.486   2.233 -0.8161  0.8940 -1.1321
   50LEU   HD22  792   2.165   0.332   2.168  1.6890  1.0239 -3.5256
   50LEU   HD23  793   2.106   0.456   2.054  1.6299  1.8076 -0.1413
   50LEU      C  794   1.656   0.605   2.280 -0.6703 -0.5520  0.3089
   50LEU      O  795   1.638   0.611   2.401  0.0276 -0.4291  0.4454
   51GLU      N  796   1.613   0.695   2.198  0.1713 -0.3712 -0.5293
   51GLU      H  797   1.619   0.685   2.098 -2.0981  3.4887 -1.2231
   51GLU     CA  798   1.543   0.822   2.239 -0.1555  0.1683  0.4073
   51GLU     HA  799   1.603   0.877   2.311 -0.9279  3.0041 -0.9607
   51GLU     CB  800   1.535   0.915   2.114 -0.2656  0.2151  0.1451
   51GLU    HB1  801   1.507   0.858   2.025 -1.7283 -0.0702  0.7643
   51GLU    HB2  802   1.638   0.944   2.095 -0.2477  0.6756  0.9243
   51GLU     CG  803   1.438   1.028   2.126 -0.4760  0.4118  0.2299
   51GLU    HG1  804   1.441   1.069   2.227 -1.7450  0.7288  0.1501
   51GLU    HG2  805   1.338   0.997   2.097 -1.6119  1.8975  2.2503
   51GLU     CD  806   1.474   1.143   2.030  0.1295  0.4381  0.4467
   51GLU    OE1  807   1.414   1.152   1.917 -0.2217  0.7313 -0.0436
   51GLU    OE2  808   1.563   1.222   2.072 -0.1092  0.0190 -0.1451
   51GLU      C  809   1.410   0.800   2.314  0.0126  0.1481 -0.3267
   51GLU      O  810   1.382   0.873   2.408 -0.2737  0.1005  0.1375
   52THR      N  811   1.331   0.709   2.266 -0.2006 -0.8897 -0.0427
   52THR      H  812   1.362   0.655   2.186 -1.7922 -1.5537 -0.2605
   52THR     CA  813   1.211   0.662   2.333  0.7831 -0.4340 -1.1701
   52THR     HA  814   1.165   0.749   2.379  2.9533  0.4453 -0.5342
   52THR     CB  815   1.106   0.621   2.227  0.5891  0.0368  0.0979
   52THR     HB  816   1.015   0.586   2.276  0.0832 -0.3138 -1.0400
   52THR    CG2  817   1.072   0.729   2.125  0.8664 -0.1597  0.9477
   52THR   HG21  818   1.005   0.672   2.060  1.6476 -0.6865  0.5936
   52THR   HG22  819   1.005   0.805   2.166 -0.1736 -1.7266  2.2739
   52THR   HG23  820   1.159   0.758   2.067  0.2856  0.6030  0.4457
   52THR    OG1  821   1.147   0.505   2.157  0.2398 -0.0875  0.3143
   52THR    HG1  822   1.223   0.533   2.106  0.9486 -1.1477  0.7470
   52THR      C  823   1.226   0.556   2.447 -0.2542  0.5551  0.1580
   52THR      O  824   1.127   0.516   2.510  0.1872  0.0712 -0.2743
   53ILE      N  825   1.349   0.506   2.467 -0.2095  1.2263 -0.0625
   53ILE      H  826   1.425   0.535   2.407  0.5035  0.6756  0.5608
   53ILE     CA  827   1.389   0.393   2.560  0.2978 -0.1189 -0.4483
   53ILE     HA  828   1.480   0.344   2.526  0.6278  0.1383  0.0420
   53ILE     CB  829   1.426   0.442   2.704  0.2072 -0.6504 -0.3796
   53ILE     HB  830   1.480   0.536   2.698 -1.4130  0.4869  1.5342
   53ILE    CG2  831   1.312   0.487   2.796 -0.0199 -0.7139 -0.0212
   53ILE   HG21  832   1.244   0.402   2.800 -2.2927  1.0388  1.4015
   53ILE   HG22  833   1.335   0.520   2.897 -2.0417  2.3577 -0.4051
   53ILE   HG23  834   1.259   0.571   2.749  0.2665  1.3827  3.1118
   53ILE    CG1  835   1.506   0.336   2.780 -0.5837 -0.4656 -0.7067
   53ILE   HG11  836   1.587   0.302   2.715 -0.8706 -1.1759 -0.6983
   53ILE   HG12  837   1.433   0.263   2.814 -0.6275  0.0078  0.2492
   53ILE     CD  838   1.573   0.382   2.907 -0.5530 -0.1350  0.2480
   53ILE    HD1  839   1.642   0.463   2.881 -0.4520 -0.6414 -1.1337
   53ILE    HD2  840   1.503   0.405   2.987 -1.7610 -2.0324 -0.2128
   53ILE    HD3  841   1.630   0.299   2.950 -1.3790 -0.4846  0.6875
   53ILE      C  842   1.287   0.277   2.537  0.3007 -0.3864  0.0461
   53ILE      O  843   1.207   0.246   2.622 -0.4648 -0.4558 -0.1115
   54CYS      N  844   1.277   0.233   2.412  0.1727 -0.0578  0.0934
   54CYS      H  845   1.343   0.274   2.348  0.6025 -0.7391  0.0832
   54CYS     CA  846   1.177   0.138   2.358 -0.3461 -0.1345 -0.3243
   54CYS     HA  847   1.188   0.144   2.250 -1.0660 -0.8901 -0.4495
   54CYS     CB  848   1.218  -0.001   2.406 -0.2431  0.2673 -0.3279
   54CYS    HB1  849   1.145  -0.039   2.478  0.9428 -1.1402  0.1801
   54CYS    HB2  850   1.305   0.007   2.472 -0.5143  1.7353 -0.0987
   54CYS     SG  851   1.247  -0.137   2.284  0.3226 -0.1939  0.2739
   54CYS      C  852   1.024   0.172   2.371  0.9100 -0.1221 -0.1421
   54CYS      O  853   0.943   0.083   2.354 -0.0723  0.0005 -0.1143
   55GLY      N  854   0.988   0.301   2.384 -0.7276  0.2407 -0.7281
   55GLY      H  855   1.065   0.366   2.393 -0.9145  0.6140 -1.7155
   55GLY     CA  856   0.852   0.347   2.417 -0.1924 -0.1862 -0.0102
   55GLY    HA1  857   0.858   0.455   2.434  1.0346 -0.3654  0.7722
   55GLY    HA2  858   0.823   0.315   2.517  1.8107  0.0999  0.7057
   55GLY      C  859   0.742   0.318   2.311 -0.0211 -0.2359  0.7864
   55GLY      O  860   0.623   0.333   2.325  0.1598 -0.1455  0.0862
   56LYS      N  861   0.790   0.278   2.193 -0.1043  0.8359  0.2079
   56LYS      H  862   0.889   0.257   2.185 -0.5539 -0.9657 -1.4991
   56LYS     CA  863   0.714   0.244   2.061 -0.4333  0.5870 -0.2706
   56LYS     HA  864   0.608   0.239   2.083  0.1007  0.2922  2.5417
   56LYS     CB  865   0.745   0.349   1.957  0.0935  0.2364 -0.0473
   56LYS    HB1  866   0.711   0.312   1.860  2.6636  0.8094 -1.2508
   56LYS    HB2  867   0.851   0.369   1.946  0.3462  0.6070  2.5799
   56LYS     CG  868   0.662   0.474   1.995 -0.2181  0.2269  0.3264
   56LYS    HG1  869   0.673   0.515   2.095  1.5750 -0.3166  0.3890
   56LYS    HG2  870   0.560   0.449   1.966  0.4195  0.8463 -2.7370
   56LYS     CD  871   0.707   0.594   1.910 -0.5918 -0.2900 -0.2492
   56LYS    HD1  872   0.815   0.610   1.920 -0.3994  1.5398 -3.6654
   56LYS    HD2  873   0.655   0.686   1.934  0.3655  0.7855 -2.0514
   56LYS     CE  874   0.683   0.568   1.760  0.1440  0.4846  0.3922
   56LYS    HE1  875   0.578   0.547   1.742  0.6297 -2.2675  0.2765
   56LYS    HE2  876   0.734   0.475   1.735 -0.6448  0.2452 -0.3779
   56LYS     NZ  877   0.723   0.682   1.677 -0.0834 -0.3195 -0.2446
   56LYS    HZ1  878   0.686   0.677   1.583 -1.5899  1.0440  0.2306
   56LYS    HZ2  879   0.675   0.765   1.706  0.7287  0.2839 -0.5747
   56LYS    HZ3  880   0.824   0.679   1.671  0.0381  0.3441  1.1759
   56LYS      C  881   0.736   0.096   2.017 -0.8396  0.1432  0.6907
   56LYS      O  882   0.673   0.040   1.926 -1.2210 -0.4333  0.3252
   57CYS      N  883   0.810   0.023   2.106  0.6175  0.0717 -0.3786
   57CYS      H  884   0.842   0.073   2.187  0.6247  0.5393 -0.6690
   57CYS     CA  885   0.828  -0.125   2.100  0.2464  0.0768  0.2033
   57CYS     HA  886   0.824  -0.158   1.996 -1.7122  0.3699  0.1524
   57CYS     CB  887   0.963  -0.161   2.160 -0.1659 -0.1128  0.4927
   57CYS    HB1  888   0.971  -0.270   2.150  0.2722 -0.0203 -0.1811
   57CYS    HB2  889   0.937  -0.152   2.266  0.3370  1.8848  0.4813
   57CYS     SG  890   1.126  -0.083   2.124 -0.0254 -0.4019  0.1023
   57CYS      C  891   0.711  -0.198   2.171 -0.3456 -0.1674 -0.5570
   57CYS      O  892   0.654  -0.144   2.269  0.3138 -0.0296  0.3735
   58THR      N  893   0.672  -0.319   2.125  0.1058 -0.5208  0.5415
   58THR      H  894   0.720  -0.352   2.042  0.2216  1.7798 -0.3880
   58THR     CA  895   0.576  -0.405   2.195  0.9304  0.2236  0.7776
   58THR     HA  896   0.504  -0.341   2.246  0.4045 -0.1708  0.5353
   58THR     CB  897   0.506  -0.513   2.113  0.0773 -0.0056 -0.0615
   58THR     HB  898   0.418  -0.553   2.162 -0.4382 -0.1885 -1.1165
   58THR    CG2  899   0.451  -0.456   1.981 -0.5825  0.5372  0.2029
   58THR   HG21  900   0.381  -0.529   1.942  0.2807  0.3439 -1.0330
   58THR   HG22  901   0.401  -0.368   2.022 -0.1052  0.9112 -0.0109
   58THR   HG23  902   0.532  -0.435   1.911  0.0352 -1.5079  0.2452
   58THR    OG1  903   0.597  -0.617   2.081  0.5010 -0.4007  0.2416
   58THR    HG1  904   0.556  -0.668   2.010 -0.9637  1.0844 -0.0367
   58THR      C  905   0.648  -0.477   2.311  0.2744 -0.2085 -0.4408
   58THR      O  906   0.766  -0.498   2.301  0.2109  0.3159 -0.4973
   59PRO      N  907   0.580  -0.536   2.410 -0.3139 -0.7574  0.5393
   59PRO     CD  908   0.443  -0.498   2.445  0.2180 -0.1153 -0.1340
   59PRO    HD1  909   0.370  -0.531   2.371  0.4536  1.1516 -0.9581
   59PRO    HD2  910   0.433  -0.390   2.453  1.1281 -0.0120 -0.3041
   59PRO     CG  911   0.420  -0.548   2.583  0.1441 -0.6055  0.3251
   59PRO    HG1  912   0.321  -0.591   2.598  0.3909 -0.2864  3.6802
   59PRO    HG2  913   0.443  -0.470   2.655 -1.6516 -0.1899  0.5134
   59PRO     CB  914   0.516  -0.668   2.594 -0.3426 -0.3016 -0.4421
   59PRO    HB1  915   0.473  -0.758   2.551  2.5704 -1.0572 -2.0359
   59PRO    HB2  916   0.542  -0.689   2.698 -2.6439 -0.6768  0.1160
   59PRO     CA  917   0.635  -0.631   2.509  0.2891 -0.3201 -0.5803
   59PRO     HA  918   0.696  -0.577   2.582 -1.2977  0.5250  0.1742
   59PRO      C  919   0.716  -0.746   2.452  0.0109 -0.0535 -0.0268
   59PRO      O  920   0.812  -0.786   2.519  0.3338  0.1723 -0.0936
   60LYS      N  921   0.695  -0.790   2.329 -0.5616 -0.1558 -0.0209
   60LYS      H  922   0.616  -0.755   2.276 -1.0679  0.3029  1.0099
   60LYS     CA  923   0.770  -0.903   2.270  0.4349  0.7600  0.1836
   60LYS     HA  924   0.806  -0.966   2.352 -1.3362  0.0835  0.4840
   60LYS     CB  925   0.678  -0.998   2.189  0.0741 -0.2398  0.7822
   60LYS    HB1  926   0.632  -0.937   2.111  0.8547 -0.7051 -0.0601
   60LYS    HB2  927   0.597  -1.026   2.255 -0.2278  0.8616  0.9015
   60LYS     CG  928   0.738  -1.120   2.115  0.2986 -0.6708 -0.3541
   60LYS    HG1  929   0.792  -1.080   2.029  1.2976 -0.7451  0.2202
   60LYS    HG2  930   0.646  -1.169   2.085  1.0518 -3.6241  1.6931
   60LYS     CD  931   0.820  -1.210   2.205 -0.3048 -0.2064 -0.0119
   60LYS    HD1  932   0.759  -1.239   2.290  1.4663 -3.0356  0.4364
   60LYS    HD2  933   0.921  -1.178   2.232 -0.0306 -0.3461 -0.8433
   60LYS     CE  934   0.866  -1.344   2.130 -0.1727 -0.7660  0.2035
   60LYS    HE1  935   0.911  -1.305   2.038 -3.2649  0.1765 -1.0284
   60LYS    HE2  936   0.771  -1.392   2.107 -0.3174 -1.3005  1.8547
   60LYS     NZ  937   0.945  -1.427   2.216 -1.0345  0.0063 -0.2144
   60LYS    HZ1  938   1.028  -1.374   2.241 -1.4386  1.3965 -1.6861
   60LYS    HZ2  939   0.901  -1.445   2.305 -0.7576 -0.0803 -0.0918
   60LYS    HZ3  940   0.967  -1.519   2.178 -0.6670 -0.2590  0.6020
   60LYS      C  941   0.885  -0.851   2.185 -0.1087  0.7413  0.5333
   60LYS      O  942   0.990  -0.916   2.200 -0.0540  0.4642  0.1635
   61GLN      N  943   0.876  -0.741   2.111  0.4476 -0.0823 -0.0011
   61GLN      H  944   0.785  -0.697   2.118  0.8265  1.0675 -1.6284
   61GLN     CA  945   0.990  -0.673   2.057  0.0783 -0.2540  0.0376
   61GLN     HA  946   1.039  -0.729   1.978 -2.0817 -0.0285 -1.5563
   61GLN     CB  947   0.937  -0.551   1.982  0.5405 -0.4872 -0.4504
   61GLN    HB1  948   1.027  -0.496   1.957  1.1046 -0.5861  1.2630
   61GLN    HB2  949   0.874  -0.488   2.045  1.5991 -1.3970  1.6120
   61GLN     CG  950   0.858  -0.574   1.849  0.3602 -0.4463 -0.6540
   61GLN    HG1  951   0.782  -0.651   1.867  1.1664 -0.5956  2.6691
   61GLN    HG2  952   0.928  -0.622   1.781  0.1453 -1.5393 -0.1398
   61GLN     CD  953   0.781  -0.454   1.794  0.7999 -0.2899 -0.0149
   61GLN    OE1  954   0.798  -0.345   1.838  0.3910  0.0750  0.2374
   61GLN    NE2  955   0.709  -0.469   1.684  0.1354  0.0552 -0.1907
   61GLN   HE21  956   0.675  -0.561   1.663 -0.3727 -0.2140  1.6317
   61GLN   HE22  957   0.656  -0.390   1.649 -0.1030 -0.3037 -0.6423
   61GLN      C  958   1.092  -0.629   2.156  0.1307 -0.5699 -0.3010
   61GLN      O  959   1.212  -0.644   2.132 -0.3810  0.3040 -0.0559
   62LYS      N  960   1.048  -0.591   2.279 -1.0757  0.5164  0.2721
   62LYS      H  961   0.948  -0.587   2.296 -1.1826 -1.3882  0.3464
   62LYS     CA  962   1.144  -0.537   2.379 -0.0612  0.5236 -0.1392
   62LYS     HA  963   1.200  -0.453   2.338 -1.0380  0.6667 -1.2276
   62LYS     CB  964   1.057  -0.504   2.501  0.1230 -0.7371 -0.1017
   62LYS    HB1  965   0.985  -0.584   2.519  1.8960 -2.0757  1.4459
   62LYS    HB2  966   1.005  -0.410   2.480 -0.0865 -0.6526  0.7801
   62LYS     CG  967   1.126  -0.476   2.634 -0.1298 -0.5583  0.7481
   62LYS    HG1  968   1.208  -0.404   2.624 -0.5757 -0.3143 -1.5348
   62LYS    HG2  969   1.169  -0.570   2.669  0.2594 -1.2448 -1.4314
   62LYS     CD  970   1.033  -0.425   2.744  0.2336 -0.4199 -0.3544
   62LYS    HD1  971   0.977  -0.345   2.694  2.0146  2.2109  1.5870
   62LYS    HD2  972   1.093  -0.380   2.822  1.5095 -2.5543 -0.0304
   62LYS     CE  973   0.943  -0.533   2.795  0.6496  0.2116 -0.1960
   62LYS    HE1  974   1.002  -0.619   2.827  0.4823  0.7330  1.5722
   62LYS    HE2  975   0.866  -0.548   2.719  0.5751  0.3754 -0.1524
   62LYS     NZ  976   0.873  -0.473   2.910 -0.0005 -0.0890  0.4039
   62LYS    HZ1  977   0.833  -0.382   2.890  0.4733 -0.2156 -1.3533
   62LYS    HZ2  978   0.790  -0.526   2.931 -0.9598  1.0486 -0.3236
   62LYS    HZ3  979   0.925  -0.459   2.995  0.2998  0.2989  0.1631
   62LYS      C  980   1.243  -0.649   2.425  0.0587 -0.3924 -0.0580
   62LYS      O  981   1.364  -0.622   2.438 -0.1539  0.0612 -0.2327
   63GLN      N  982   1.196  -0.772   2.455  0.0596 -0.2268  0.1985
   63GLN      H  983   1.096  -0.783   2.451  0.0960 -0.4426 -0.1118
   63GLN     CA  984   1.288  -0.891   2.478  0.3859 -0.4079  0.3298
   63GLN     HA  985   1.357  -0.856   2.555  0.0298  2.4544 -0.5279
   63GLN     CB  986   1.210  -1.013   2.529 -0.3852  0.3462 -0.8453
   63GLN    HB1  987   1.275  -1.101   2.530 -2.6057 -1.4190 -2.3171
   63GLN    HB2  988   1.131  -1.040   2.459 -1.1383  0.7361 -0.1612
   63GLN     CG  989   1.125  -0.986   2.658 -0.2207 -0.4935  0.2460
   63GLN    HG1  990   1.069  -1.074   2.688 -1.2992 -0.0324 -0.3400
   63GLN    HG2  991   1.049  -0.912   2.630 -1.0883 -0.5708  2.2556
   63GLN     CD  992   1.211  -0.922   2.766 -0.6409  0.2680 -0.6185
   63GLN    OE1  993   1.239  -0.802   2.767 -0.4615 -0.3008  0.3803
   63GLN    NE2  994   1.243  -0.986   2.872  0.1717  0.0185 -0.3214
   63GLN   HE21  995   1.203  -1.077   2.888 -1.8640  1.2502  2.5076
   63GLN   HE22  996   1.280  -0.931   2.948 -1.4496  0.3759  0.2657
   63GLN      C  997   1.366  -0.938   2.354  0.4800  0.6918 -0.1452
   63GLN      O  998   1.484  -0.948   2.375  0.2289 -0.3719  0.2049
   64LEU      N  999   1.309  -0.949   2.235  0.4679 -0.3574  0.2514
   64LEU      H 1000   1.210  -0.929   2.236  0.6291  0.5598 -0.7977
   64LEU     CA 1001   1.384  -0.981   2.112  0.3722  0.6561  0.1968
   64LEU     HA 1002   1.442  -1.073   2.123 -1.0571 -0.6000 -1.9993
   64LEU     CB 1003   1.291  -1.002   1.992  0.2028  0.3820  0.2030
   64LEU    HB1 1004   1.352  -0.989   1.902 -1.1139  4.4200 -0.3287
   64LEU    HB2 1005   1.215  -0.923   1.997  2.4255  2.6867 -0.6137
   64LEU     CG 1006   1.236  -1.146   1.988  0.6601  0.7799  0.1057
   64LEU     HG 1007   1.198  -1.173   2.087 -2.4101  3.4980 -0.1536
   64LEU    CD1 1008   1.116  -1.158   1.896  0.3355 -0.3226 -0.0069
   64LEU   HD11 1009   1.038  -1.085   1.919  1.3033  0.2902  1.4727
   64LEU   HD12 1010   1.157  -1.147   1.795  1.3243 -0.2741  0.3893
   64LEU   HD13 1011   1.079  -1.260   1.905  1.9080 -0.8726  0.5089
   64LEU    CD2 1012   1.335  -1.252   1.932 -0.3247  0.2063  0.0870
   64LEU   HD21 1013   1.419  -1.255   2.002 -0.2720  1.6441  0.1089
   64LEU   HD22 1014   1.283  -1.347   1.918  0.2800 -0.0677 -0.3711
   64LEU   HD23 1015   1.379  -1.222   1.837  0.2320 -0.9524 -0.0425
   64LEU      C 1016   1.502  -0.878   2.090  0.0831 -0.0456 -0.4563
   64LEU      O 1017   1.612  -0.919   2.053  0.1834 -0.0452  0.0569
   65ILE      N 1018   1.480  -0.748   2.110 -0.2610 -0.2828  0.0479
   65ILE      H 1019   1.389  -0.718   2.141  0.4068  0.3484  1.4916
   65ILE     CA 1020   1.590  -0.646   2.114  0.7903 -0.0283  0.3910
   65ILE     HA 1021   1.637  -0.662   2.017  0.7631 -1.1944  0.5542
   65ILE     CB 1022   1.516  -0.512   2.118 -0.0743 -0.1026  0.3081
   65ILE     HB 1023   1.459  -0.497   2.209 -0.3208  0.8152  0.0155
   65ILE    CG2 1024   1.626  -0.403   2.122  0.1164 -0.3764  0.4547
   65ILE   HG21 1025   1.595  -0.303   2.091  1.7626 -0.3561 -1.4024
   65ILE   HG22 1026   1.672  -0.397   2.221 -0.4398 -0.9020  0.7474
   65ILE   HG23 1027   1.705  -0.422   2.049 -1.2561 -0.1010 -1.1701
   65ILE    CG1 1028   1.437  -0.491   1.988  0.0497  0.2497 -0.1668
   65ILE   HG11 1029   1.379  -0.581   1.966 -1.2463  1.3039 -1.1960
   65ILE   HG12 1030   1.511  -0.467   1.912 -0.1456  1.9365  0.1265
   65ILE     CD 1031   1.342  -0.371   1.983  0.2432  0.5161  0.7313
   65ILE    HD1 1032   1.392  -0.284   2.024 -0.9312  0.7400  1.7650
   65ILE    HD2 1033   1.304  -0.359   1.882  0.8477 -0.4593  0.3710
   65ILE    HD3 1034   1.253  -0.394   2.043  0.1248 -1.0527  0.0129
   65ILE      C 1035   1.700  -0.669   2.221 -0.0465 -0.9148  0.4538
   65ILE      O 1036   1.820  -0.668   2.187 -0.5868 -0.2384 -0.0135
   66ARG      N 1037   1.665  -0.692   2.348  0.3233 -0.1279 -0.1055
   66ARG      H 1038   1.566  -0.693   2.368 -0.1539 -0.5615 -2.1912
   66ARG     CA 1039   1.758  -0.732   2.449 -0.8994  0.0665 -0.4145
   66ARG     HA 1040   1.830  -0.652   2.467  0.2691 -1.0950  0.2995
   66ARG     CB 1041   1.685  -0.758   2.579  0.9821 -0.0945  0.0828
   66ARG    HB1 1042   1.755  -0.797   2.653 -1.2983 -2.1339  1.3147
   66ARG    HB2 1043   1.614  -0.841   2.582  0.0344  0.7220  1.9054
   66ARG     CG 1044   1.619  -0.636   2.647 -1.1378  0.4428  0.7717
   66ARG    HG1 1045   1.551  -0.587   2.577  0.0433  1.5704  0.3777
   66ARG    HG2 1046   1.699  -0.569   2.677 -0.6961 -0.2074  1.0814
   66ARG     CD 1047   1.539  -0.665   2.772  0.9010 -0.1625 -0.8771
   66ARG    HD1 1048   1.595  -0.729   2.839  1.0924  1.9629  1.1399
   66ARG    HD2 1049   1.449  -0.714   2.735  1.1132 -2.8107  1.7689
   66ARG     NE 1050   1.497  -0.547   2.846  0.1287 -0.4821 -0.1756
   66ARG     HE 1051   1.572  -0.479   2.846  0.8673 -1.2840  0.1952
   66ARG     CZ 1052   1.398  -0.523   2.930  0.4918  0.0324  0.2851
   66ARG    NH1 1053   1.406  -0.413   3.005  0.0541  0.3556  0.4977
   66ARG   HH11 1054   1.493  -0.362   3.000  0.7575 -0.8082  0.5132
   66ARG   HH12 1055   1.329  -0.385   3.064  0.4314 -0.5638  1.4584
   66ARG    NH2 1056   1.289  -0.593   2.938  1.0653 -0.3295  0.7689
   66ARG   HH21 1057   1.273  -0.672   2.877  1.0539 -1.1011  1.7510
   66ARG   HH22 1058   1.215  -0.564   2.999 -0.1576 -0.0887 -0.7528
   66ARG      C 1059   1.843  -0.855   2.411 -0.2517  0.0474  0.2982
   66ARG      O 1060   1.968  -0.859   2.421  0.3070  0.0260  0.5381
   67GLN      N 1061   1.776  -0.955   2.351  1.1528 -0.7779 -0.8613
   67GLN      H 1062   1.677  -0.937   2.342  1.4031  1.9445  0.8750
   67GLN     CA 1063   1.832  -1.079   2.307 -0.3656  0.3872 -0.0727
   67GLN     HA 1064   1.895  -1.113   2.390 -0.4224  0.3334 -0.0522
   67GLN     CB 1065   1.725  -1.193   2.291  0.0721  0.3228  0.2169
   67GLN    HB1 1066   1.783  -1.284   2.275  1.9177  1.7875 -2.3287
   67GLN    HB2 1067   1.659  -1.172   2.207 -1.7516 -1.2027  1.2098
   67GLN     CG 1068   1.633  -1.222   2.408  0.0470 -0.2467  0.0628
   67GLN    HG1 1069   1.580  -1.137   2.449  0.1303 -0.7944  1.3475
   67GLN    HG2 1070   1.700  -1.260   2.485 -0.0536 -0.4266  0.0619
   67GLN     CD 1071   1.541  -1.335   2.366  0.1340 -0.3025  0.1019
   67GLN    OE1 1072   1.426  -1.309   2.337 -0.5957 -0.1926  0.4126
   67GLN    NE2 1073   1.579  -1.458   2.362  1.1152 -0.0109  0.4926
   67GLN   HE21 1074   1.672  -1.485   2.390  0.3996 -1.3049  1.7359
   67GLN   HE22 1075   1.516  -1.534   2.344 -0.2342  1.8077 -3.9574
   67GLN      C 1076   1.920  -1.072   2.181 -0.5637 -0.4284  0.4023
   67GLN      O 1077   2.026  -1.136   2.177  0.2885  0.3000 -0.3148
   68VAL      N 1078   1.886  -0.983   2.082 -0.3624 -0.6378 -0.4827
   68VAL      H 1079   1.804  -0.925   2.093  0.8931  1.0665  0.2529
   68VAL     CA 1080   1.975  -0.954   1.969 -0.0114 -0.5069  0.3079
   68VAL     HA 1081   1.998  -1.052   1.926 -0.4647 -0.2716 -0.4840
   68VAL     CB 1082   1.907  -0.869   1.860 -0.0579 -0.5750  0.0825
   68VAL     HB 1083   1.864  -0.778   1.902 -0.6975 -0.3249 -1.0790
   68VAL    CG1 1084   2.005  -0.823   1.754  0.0002 -0.1338 -0.1605
   68VAL   HG11 1085   1.954  -0.764   1.678 -0.0164  0.4192  0.2675
   68VAL   HG12 1086   2.067  -0.751   1.807  0.2659 -0.6352  0.2170
   68VAL   HG13 1087   2.075  -0.896   1.716  1.0850 -0.4840  2.3041
   68VAL    CG2 1088   1.800  -0.954   1.791 -0.0887 -0.1091 -0.2514
   68VAL   HG21 1089   1.841  -1.032   1.727  0.1569  1.1223 -1.6283
   68VAL   HG22 1090   1.739  -0.998   1.870 -3.1010  0.2465 -2.2380
   68VAL   HG23 1091   1.739  -0.888   1.730  1.9555  0.5598 -1.6980
   68VAL      C 1092   2.106  -0.886   2.013  0.7899  0.1360  0.7952
   68VAL      O 1093   2.217  -0.917   1.966  0.4272  0.0442 -0.0188
   69ILE      N 1094   2.099  -0.793   2.102 -0.1443 -0.2179  0.2259
   69ILE      H 1095   2.006  -0.774   2.136 -0.1531 -0.4411  0.3308
   69ILE     CA 1096   2.210  -0.699   2.135 -0.7591 -0.1064 -0.8908
   69ILE     HA 1097   2.268  -0.679   2.044  2.3704 -1.0338  0.7605
   69ILE     CB 1098   2.155  -0.573   2.209  0.5879  0.6834  0.4004
   69ILE     HB 1099   2.070  -0.597   2.274  0.3558 -0.2042 -0.2132
   69ILE    CG2 1100   2.264  -0.501   2.286 -0.0106  0.6722  0.2367
   69ILE   HG21 1101   2.342  -0.478   2.213 -0.8384  1.2955 -0.4676
   69ILE   HG22 1102   2.240  -0.407   2.336 -1.3974 -0.7887  2.4772
   69ILE   HG23 1103   2.297  -0.569   2.365 -0.6042 -1.5587 -1.3320
   69ILE    CG1 1104   2.105  -0.478   2.105 -0.3505 -0.3705 -0.4772
   69ILE   HG11 1105   2.057  -0.536   2.026  0.0971 -1.4400  0.0149
   69ILE   HG12 1106   2.189  -0.435   2.051  0.8124 -1.3175  0.5318
   69ILE     CD 1107   2.009  -0.370   2.158 -0.3306 -0.5163  0.3254
   69ILE    HD1 1108   1.974  -0.316   2.070 -0.1962 -1.2067 -0.1577
   69ILE    HD2 1109   1.921  -0.421   2.198  0.7179 -1.6336  1.2968
   69ILE    HD3 1110   2.056  -0.306   2.232 -1.6481 -0.8873  1.5364
   69ILE      C 1111   2.300  -0.777   2.227  0.1554  0.0144 -0.1313
   69ILE      O 1112   2.420  -0.777   2.199 -0.3955 -0.2504 -0.2843
   70ARG      N 1113   2.242  -0.862   2.313  0.7074  0.2809 -0.0929
   70ARG      H 1114   2.142  -0.864   2.326  0.9717 -1.0778  2.4534
   70ARG     CA 1115   2.318  -0.963   2.381  0.1140 -0.2471  0.2463
   70ARG     HA 1116   2.391  -0.912   2.444 -0.8901  1.2190  0.2661
   70ARG     CB 1117   2.233  -1.051   2.470  0.3439  0.5931 -0.2362
   70ARG    HB1 1118   2.293  -1.137   2.500 -1.4812 -0.6550  0.0444
   70ARG    HB2 1119   2.139  -1.080   2.423 -0.5514  0.0292  1.7818
   70ARG     CG 1120   2.200  -0.973   2.600 -0.3549  0.0608 -0.0146
   70ARG    HG1 1121   2.161  -0.874   2.579 -1.0231 -0.2499 -0.2949
   70ARG    HG2 1122   2.293  -0.952   2.653  0.2082 -0.5688 -0.7249
   70ARG     CD 1123   2.114  -1.068   2.685 -0.2200 -0.0236 -0.5056
   70ARG    HD1 1124   2.181  -1.149   2.710  1.3567  0.8329 -1.7494
   70ARG    HD2 1125   2.030  -1.117   2.634  0.7817 -1.7779 -0.5281
   70ARG     NE 1126   2.062  -1.004   2.808 -0.0417  0.2390  0.6053
   70ARG     HE 1127   1.970  -0.963   2.800 -0.6912 -0.6602  2.6344
   70ARG     CZ 1128   2.123  -0.989   2.925  0.0191 -0.1680  0.0810
   70ARG    NH1 1129   2.067  -0.937   3.027 -0.0288 -0.1631 -0.6750
   70ARG   HH11 1130   1.968  -0.917   3.017 -0.1112 -0.9536 -1.6969
   70ARG   HH12 1131   2.118  -0.951   3.113 -0.5639 -1.0565 -0.4905
   70ARG    NH2 1132   2.240  -1.046   2.944  0.2882 -0.4642  0.3370
   70ARG   HH21 1133   2.290  -1.073   2.860 -0.5316 -1.0407  0.0210
   70ARG   HH22 1134   2.280  -1.031   3.035  2.7831  0.6458 -0.8374
   70ARG      C 1135   2.390  -1.058   2.278  0.1114  0.4636  0.2859
   70ARG      O 1136   2.505  -1.090   2.294 -0.7002 -0.3758  0.3606
   71ALA      N 1137   2.320  -1.103   2.173  0.0295 -0.1490 -0.4758
   71ALA      H 1138   2.224  -1.075   2.160 -0.4465 -0.4987  1.7946
   71ALA     CA 1139   2.372  -1.202   2.077 -0.3039 -0.1731 -0.0554
   71ALA     HA 1140   2.405  -1.283   2.141  0.4233  0.5928  0.5717
   71ALA     CB 1141   2.267  -1.248   1.975 -0.2568  0.0037  0.0421
   71ALA    HB1 1142   2.188  -1.299   2.029  0.6034 -2.5900 -1.0288
   71ALA    HB2 1143   2.246  -1.159   1.915 -2.2427  0.2462  1.0178
   71ALA    HB3 1144   2.302  -1.322   1.904  1.9412  0.4876  0.5648
   71ALA      C 1145   2.500  -1.151   2.006 -0.0810 -0.3602  0.3880
   71ALA      O 1146   2.595  -1.227   2.001 -0.0193 -0.0323  0.2763
   72ILE      N 1147   2.498  -1.028   1.954  0.1610 -0.1406  0.4906
   72ILE      H 1148   2.413  -0.972   1.955  0.1180 -0.1576 -0.7244
   72ILE     CA 1149   2.608  -0.969   1.884 -0.3354  0.3753 -0.8063
   72ILE     HA 1150   2.648  -1.038   1.810 -0.8930  1.3989 -2.1146
   72ILE     CB 1151   2.562  -0.846   1.800  0.1093  0.0778  0.1560
   72ILE     HB 1152   2.653  -0.799   1.763  0.3981 -0.5995  0.0008
   72ILE    CG2 1153   2.476  -0.884   1.679 -0.6998  0.1054 -0.1507
   72ILE   HG21 1154   2.382  -0.927   1.715  0.8494 -1.2894  2.4736
   72ILE   HG22 1155   2.463  -0.798   1.613 -1.1314  0.9626  1.0224
   72ILE   HG23 1156   2.529  -0.962   1.625 -1.4777 -1.8509  1.7565
   72ILE    CG1 1157   2.495  -0.740   1.882  0.3923 -0.4789 -0.3628
   72ILE   HG11 1158   2.576  -0.716   1.951 -1.6085  0.2454  1.9255
   72ILE   HG12 1159   2.407  -0.771   1.939  1.1118  1.5665  2.0607
   72ILE     CD 1160   2.454  -0.608   1.807 -0.2384 -0.1730 -0.2272
   72ILE    HD1 1161   2.456  -0.523   1.875 -0.6534 -0.9009  0.7157
   72ILE    HD2 1162   2.526  -0.585   1.728  0.4272 -0.7459  0.1939
   72ILE    HD3 1163   2.351  -0.608   1.774 -0.4802 -0.2258  0.5068
   72ILE      C 1164   2.719  -0.924   1.984  0.1917  0.8457  0.1517
   72ILE      O 1165   2.829  -0.913   1.937 -0.3146 -0.7543 -0.0748
   73MET      N 1166   2.685  -0.906   2.113  0.5598 -0.2360 -0.1717
   73MET      H 1167   2.588  -0.903   2.140  0.8571  0.5509  0.9039
   73MET     CA 1168   2.778  -0.885   2.224  0.1419 -0.0707 -0.3140
   73MET     HA 1169   2.851  -0.804   2.216 -1.0681  1.3759  2.1801
   73MET     CB 1170   2.692  -0.840   2.345 -0.6446  0.3778 -0.3042
   73MET    HB1 1171   2.747  -0.870   2.434 -1.6928  1.4596  0.7440
   73MET    HB2 1172   2.595  -0.889   2.353  0.3825 -1.5807  0.8681
   73MET     CG 1173   2.684  -0.688   2.343  0.1072 -0.1821  0.3455
   73MET    HG1 1174   2.624  -0.656   2.428  0.1522  1.2351 -0.1186
   73MET    HG2 1175   2.637  -0.656   2.250 -0.7915  0.7107  1.0816
   73MET     SD 1176   2.830  -0.588   2.369 -0.0743 -0.0391  0.1647
   73MET     CE 1177   2.835  -0.577   2.550 -0.0740  0.1067  0.1483
   73MET    HE1 1178   2.751  -0.521   2.590  1.0619  2.3927 -0.5361
   73MET    HE2 1179   2.821  -0.675   2.596 -1.6457  0.5918  0.7500
   73MET    HE3 1180   2.922  -0.523   2.585 -0.9721  0.8290  1.3436
   73MET      C 1181   2.849  -1.019   2.260  0.0741  0.1132  0.1697
   73MET      O 1182   2.967  -1.022   2.302 -0.4498  0.3001 -0.5180
   74ASP      N 1183   2.781  -1.138   2.239 -0.0845  0.8637 -0.7651
   74ASP      H 1184   2.683  -1.149   2.217 -0.3058 -0.4009  0.6566
   74ASP     CA 1185   2.851  -1.260   2.262 -0.0155 -0.3001 -0.1866
   74ASP     HA 1186   2.914  -1.234   2.347  0.2263  2.2597 -1.0355
   74ASP     CB 1187   2.746  -1.368   2.279 -0.1591 -0.1171 -0.4517
   74ASP    HB1 1188   2.723  -1.414   2.183  0.3312  0.1269 -0.6895
   74ASP    HB2 1189   2.657  -1.325   2.325  1.1076  0.0379  1.9956
   74ASP     CG 1190   2.795  -1.479   2.375 -0.3609  0.5930  0.0000
   74ASP    OD1 1191   2.839  -1.589   2.328  0.3181  0.4479 -0.1828
   74ASP    OD2 1192   2.809  -1.451   2.497 -0.1254 -0.3608 -0.0561
   74ASP      C 1193   2.942  -1.290   2.145 -0.1016 -0.3349 -0.5595
   74ASP      O 1194   3.026  -1.377   2.162 -0.3200 -0.4637 -0.2443
   75ARG      N 1195   2.922  -1.239   2.019  0.4997  0.5835 -0.2088
   75ARG      H 1196   2.834  -1.192   2.000 -0.0575 -0.3807 -0.0604
   75ARG     CA 1197   2.993  -1.259   1.899 -0.4725 -0.0129  0.0294
   75ARG     HA 1198   3.053  -1.348   1.917 -0.1726  0.0404 -0.6812
   75ARG     CB 1199   2.888  -1.287   1.792  0.2994 -0.0855 -0.8720
   75ARG    HB1 1200   2.822  -1.203   1.771 -2.3735 -1.1468  2.4048
   75ARG    HB2 1201   2.828  -1.372   1.823  0.1110  0.2097 -0.4243
   75ARG     CG 1202   2.962  -1.329   1.662  0.2856  0.6842 -0.6109
   75ARG    HG1 1203   3.013  -1.243   1.620  1.8753 -0.4650 -1.1126
   75ARG    HG2 1204   2.887  -1.358   1.589  1.8422  1.0357 -2.4225
   75ARG     CD 1205   3.058  -1.449   1.668  0.4356  0.3346 -0.7257
   75ARG    HD1 1206   2.997  -1.537   1.688  0.7404  0.3238  0.2306
   75ARG    HD2 1207   3.124  -1.449   1.755 -1.9245 -0.4676  1.1828
   75ARG     NE 1208   3.130  -1.475   1.544  0.2641 -0.1462  0.3037
   75ARG     HE 1209   3.079  -1.522   1.470  0.0102  1.5295 -0.6199
   75ARG     CZ 1210   3.253  -1.432   1.510  0.2896 -0.0338  0.0468
   75ARG    NH1 1211   3.309  -1.476   1.404 -0.4019  0.4209  0.1724
   75ARG   HH11 1212   3.271  -1.547   1.343 -1.6301  0.4645  0.8498
   75ARG   HH12 1213   3.402  -1.448   1.376  0.0309 -0.2980  0.8244
   75ARG    NH2 1214   3.313  -1.338   1.576  0.6070 -0.5066 -0.9664
   75ARG   HH21 1215   3.263  -1.295   1.653  0.2496 -3.4166  0.5741
   75ARG   HH22 1216   3.399  -1.299   1.541 -0.1343  0.4105 -1.8261
   75ARG      C 1217   3.100  -1.152   1.855 -0.0637  0.5952 -0.1562
   75ARG      O 1218   3.190  -1.168   1.774 -0.6566  0.1160 -0.1955
   76HIS      N 1219   3.086  -1.037   1.921 -0.2227  0.0862 -0.1018
   76HIS      H 1220   3.000  -1.017   1.969  1.1491 -0.4343  2.8233
   76HIS     CA 1221   3.186  -0.929   1.924  0.3699  0.2722  0.0438
   76HIS     HA 1222   3.286  -0.970   1.912  0.2342  0.4381 -2.1428
   76HIS     CB 1223   3.161  -0.839   1.798  0.1232  0.1577  0.1771
   76HIS    HB1 1224   3.059  -0.800   1.792  1.0569  2.8327  0.4677
   76HIS    HB2 1225   3.178  -0.903   1.711 -0.8838  0.3480 -0.1856
   76HIS     CG 1226   3.247  -0.717   1.788  0.1571 -0.5330  0.3952
   76HIS    ND1 1227   3.371  -0.704   1.846 -0.1276 -0.2403  0.6192
   76HIS    CE1 1228   3.410  -0.578   1.827  0.5775 -1.0460  0.3245
   76HIS    HE1 1229   3.505  -0.538   1.859  1.6135 -0.5080 -2.9834
   76HIS    NE2 1230   3.314  -0.510   1.763 -0.0088 -0.1853 -1.3506
   76HIS    HE2 1231   3.314  -0.409   1.757  0.4702 -0.0950 -0.1219
   76HIS    CD2 1232   3.212  -0.594   1.740 -0.0697 -1.1454 -0.1244
   76HIS    HD2 1233   3.128  -0.563   1.680  2.9371  0.6326 -3.8729
   76HIS      C 1234   3.170  -0.844   2.052 -0.4561 -0.1462 -0.6345
   76HIS      O 1235   3.069  -0.774   2.070  0.0164  0.4156  0.1808
   77PRO      N 1236   3.272  -0.847   2.143 -0.2830 -0.0141  0.1918
   77PRO     CD 1237   3.376  -0.944   2.164 -0.0973 -0.1540  0.1018
   77PRO    HD1 1238   3.466  -0.895   2.125 -0.1974 -0.5998 -0.7135
   77PRO    HD2 1239   3.356  -1.040   2.115 -0.4295  1.0621 -2.2975
   77PRO     CG 1240   3.393  -0.974   2.310  0.0214  0.0225 -0.3660
   77PRO    HG1 1241   3.493  -1.016   2.321  1.1689  2.0662 -2.0042
   77PRO    HG2 1242   3.315  -1.046   2.332  1.0239 -0.4295  1.9612
   77PRO     CB 1243   3.364  -0.839   2.371  0.6618 -0.4056  0.4055
   77PRO    HB1 1244   3.453  -0.777   2.372 -0.5897  1.6360 -2.2049
   77PRO    HB2 1245   3.319  -0.847   2.470 -0.5560 -0.3670 -0.1263
   77PRO     CA 1246   3.261  -0.776   2.269 -0.4034  0.5271  0.5659
   77PRO     HA 1247   3.167  -0.812   2.310 -0.2488 -1.1880 -0.4974
   77PRO      C 1248   3.260  -0.622   2.266 -0.0683 -0.0128 -0.8257
   77PRO      O 1249   3.216  -0.572   2.371  0.6095 -0.2236 -0.0584
   78GLU      N 1250   3.292  -0.548   2.159  0.8415  0.1576  0.0420
   78GLU      H 1251   3.356  -0.593   2.095  1.2280 -1.2547  1.3375
   78GLU     CA 1252   3.278  -0.403   2.145  0.1506  0.5250  0.2153
   78GLU     HA 1253   3.276  -0.355   2.243  1.0936  0.4712  0.2778
   78GLU     CB 1254   3.405  -0.347   2.080 -0.2959  0.5167 -0.1997
   78GLU    HB1 1255   3.401  -0.238   2.086 -2.3851  0.5027 -0.5686
   78GLU    HB2 1256   3.406  -0.369   1.973 -0.0044 -0.2592 -0.0466
   78GLU     CG 1257   3.534  -0.397   2.139 -1.0954 -0.1645 -0.0554
   78GLU    HG1 1258   3.535  -0.506   2.142 -2.3768 -0.1933 -0.0734
   78GLU    HG2 1259   3.545  -0.351   2.237  1.9923 -1.5840  0.3706
   78GLU     CD 1260   3.637  -0.332   2.047 -0.1938  0.8213  0.7274
   78GLU    OE1 1261   3.664  -0.209   2.051  0.6608  0.0694 -0.2936
   78GLU    OE2 1262   3.697  -0.408   1.970  0.1529  0.2443  0.1946
   78GLU      C 1263   3.156  -0.367   2.051  0.1550  0.0819  0.2397
   78GLU      O 1264   3.151  -0.248   2.012  0.2430  0.0054  0.0779
   79SER      N 1265   3.064  -0.460   2.018  0.0612 -0.3689 -0.7183
   79SER      H 1266   3.074  -0.556   2.047  0.4718 -0.1592 -0.1511
   79SER     CA 1267   2.956  -0.427   1.919 -0.1266 -0.5170 -0.2788
   79SER     HA 1268   3.006  -0.400   1.825 -2.6959  2.1097 -1.0258
   79SER     CB 1269   2.869  -0.550   1.890 -0.5538 -0.4647 -0.1318
   79SER    HB1 1270   2.918  -0.625   1.827 -2.4211 -0.5289 -1.5899
   79SER    HB2 1271   2.784  -0.515   1.832  0.2331 -0.6447 -1.4272
   79SER     OG 1272   2.833  -0.617   2.006 -0.5348 -0.6486 -0.4502
   79SER     HG 1273   2.898  -0.684   2.029 -0.5330 -0.9112 -1.2053
   79SER      C 1274   2.864  -0.307   1.961  0.1143 -0.3218  0.2892
   79SER      O 1275   2.838  -0.217   1.880  0.7364  0.3604 -0.8209
   80TRP      N 1276   2.805  -0.314   2.087  0.1843  0.3968 -0.1231
   80TRP      H 1277   2.843  -0.380   2.155 -0.1367  0.1710 -0.1595
   80TRP     CA 1278   2.708  -0.221   2.138  0.8366 -0.0147  0.2954
   80TRP     HA 1279   2.639  -0.208   2.055  2.9073  1.1591 -1.3245
   80TRP     CB 1280   2.633  -0.272   2.263  0.0530 -0.3681  0.7337
   80TRP    HB1 1281   2.703  -0.270   2.347 -1.0283  0.3311  1.6369
   80TRP    HB2 1282   2.600  -0.375   2.248  2.7478 -1.9234  4.1869
   80TRP     CG 1283   2.517  -0.183   2.289  0.1758  1.0250  0.5281
   80TRP    CD1 1284   2.494  -0.113   2.401  0.2108  0.6117  0.7259
   80TRP    HD1 1285   2.561  -0.105   2.486  0.8496  2.1804  0.1282
   80TRP    NE1 1286   2.369  -0.045   2.388  0.0507  0.5017 -0.1621
   80TRP    HE1 1287   2.352   0.037   2.445 -0.5579 -0.6409  1.3689
   80TRP    CE2 1288   2.311  -0.066   2.270  0.1819 -0.3277  0.3080
   80TRP    CZ2 1289   2.198  -0.008   2.204  0.6919  0.9538 -0.1536
   80TRP    HZ2 1290   2.132   0.057   2.260 -0.2476 -0.8862  0.9851
   80TRP    CH2 1291   2.169  -0.050   2.068 -0.4998 -0.0064 -0.5005
   80TRP    HH2 1292   2.090  -0.005   2.010 -1.3522  0.2818  0.8546
   80TRP    CZ3 1293   2.255  -0.149   2.013  0.6044 -0.1800  0.5925
   80TRP    HZ3 1294   2.237  -0.170   1.909  1.3602 -0.5071  0.5194
   80TRP    CE3 1295   2.368  -0.204   2.081  0.1470 -0.1969 -0.1149
   80TRP    HE3 1296   2.443  -0.272   2.042  1.1672  1.4505 -1.1003
   80TRP    CD2 1297   2.398  -0.161   2.211  0.2309 -0.2518  0.2576
   80TRP      C 1298   2.775  -0.082   2.168 -0.5940  0.3672  0.1897
   80TRP      O 1299   2.718   0.009   2.119  0.1964  0.8633  0.3134
   81LYS      N 1300   2.899  -0.075   2.221  0.1964 -0.4534 -1.1338
   81LYS      H 1301   2.928  -0.153   2.278  4.6575  1.9582  0.3806
   81LYS     CA 1302   2.981   0.049   2.226  0.6309  0.1480 -0.2128
   81LYS     HA 1303   2.937   0.125   2.289 -2.8176 -1.6275 -0.2696
   81LYS     CB 1304   3.110   0.005   2.292  0.1463  0.1229 -0.0420
   81LYS    HB1 1305   3.170  -0.063   2.231  0.4910 -1.0783  1.5710
   81LYS    HB2 1306   3.082  -0.044   2.386 -0.3385 -0.5498 -0.5218
   81LYS     CG 1307   3.193   0.126   2.329  0.3197  0.0484  0.0693
   81LYS    HG1 1308   3.155   0.172   2.420  1.4149 -0.6704  0.9163
   81LYS    HG2 1309   3.184   0.203   2.252  0.0649 -0.6927 -0.6628
   81LYS     CD 1310   3.348   0.101   2.350 -0.0014  0.1203 -0.5006
   81LYS    HD1 1311   3.388   0.200   2.369 -0.4260  0.2563 -0.3023
   81LYS    HD2 1312   3.389   0.065   2.256  1.9323 -2.2889  1.1338
   81LYS     CE 1313   3.394   0.010   2.466 -0.2237 -0.4908  0.2181
   81LYS    HE1 1314   3.380  -0.097   2.451  0.2339 -0.5986  0.5109
   81LYS    HE2 1315   3.346   0.046   2.557 -0.3666 -0.1970  0.0259
   81LYS     NZ 1316   3.544   0.023   2.487  0.6341 -0.1593 -0.0661
   81LYS    HZ1 1317   3.571  -0.038   2.563  0.3214  1.6808  1.5964
   81LYS    HZ2 1318   3.591  -0.012   2.405  0.7540 -0.6298  0.1976
   81LYS    HZ3 1319   3.568   0.117   2.515 -3.0804  0.4474  1.6172
   81LYS      C 1320   3.001   0.123   2.087 -0.0112 -0.5516  0.1650
   81LYS      O 1321   2.998   0.249   2.074  0.6222 -0.2588  0.3657
   82GLN      N 1322   3.037   0.046   1.989 -0.0923  0.1057  0.8375
   82GLN      H 1323   3.045  -0.053   2.007 -0.5675  0.2535  1.9715
   82GLN     CA 1324   3.043   0.095   1.845 -0.4412  0.3236 -0.4993
   82GLN     HA 1325   3.118   0.174   1.842  0.9217 -0.9525 -1.0226
   82GLN     CB 1326   3.104  -0.015   1.755  0.0052  0.1230 -0.6702
   82GLN    HB1 1327   3.099   0.016   1.651 -1.2794 -0.3118 -0.7574
   82GLN    HB2 1328   3.056  -0.111   1.777 -0.1128  0.2235 -0.4832
   82GLN     CG 1329   3.254  -0.033   1.785 -1.1560 -0.4139  0.3789
   82GLN    HG1 1330   3.267  -0.034   1.893  1.5948 -1.3937  0.1313
   82GLN    HG2 1331   3.306   0.053   1.741 -3.5088  1.0767  0.3521
   82GLN     CD 1332   3.330  -0.155   1.734 -0.2384  0.1588 -0.1855
   82GLN    OE1 1333   3.277  -0.249   1.678 -0.1118  0.5411  0.3580
   82GLN    NE2 1334   3.460  -0.150   1.739  0.0225 -0.4582 -0.0635
   82GLN   HE21 1335   3.500  -0.067   1.779 -2.3237 -0.0640  1.6464
   82GLN   HE22 1336   3.507  -0.238   1.721 -0.0494 -0.3082 -1.0550
   82GLN      C 1337   2.902   0.132   1.791  0.0738  0.1202  0.0877
   82GLN      O 1338   2.888   0.233   1.721  0.0079 -0.4861  0.1368
   83LEU      N 1339   2.794   0.055   1.823 -0.0629  0.1095  0.3233
   83LEU      H 1340   2.810  -0.036   1.865  1.8444  0.0949 -0.3594
   83LEU     CA 1341   2.655   0.089   1.768 -0.4911  0.4458 -0.4347
   83LEU     HA 1342   2.659   0.130   1.667  3.8070  2.0796  0.1963
   83LEU     CB 1343   2.572  -0.039   1.775 -0.3882 -0.0567  0.5209
   83LEU    HB1 1344   2.469  -0.005   1.772 -0.0907  0.8027 -1.9585
   83LEU    HB2 1345   2.591  -0.086   1.871  3.5540  1.5465  0.7149
   83LEU     CG 1346   2.598  -0.143   1.667  0.4970 -0.5011 -0.6379
   83LEU     HG 1347   2.705  -0.166   1.658  0.5843 -0.6537  0.5843
   83LEU    CD1 1348   2.528  -0.270   1.703  0.0915  1.1172  0.5197
   83LEU   HD11 1349   2.543  -0.309   1.803  0.5357 -0.0831  0.0082
   83LEU   HD12 1350   2.421  -0.268   1.683  0.0511  0.2954  0.6006
   83LEU   HD13 1351   2.558  -0.343   1.627 -1.3870  0.4006  0.5749
   83LEU    CD2 1352   2.553  -0.082   1.532  0.5158  0.0268  0.8672
   83LEU   HD21 1353   2.586  -0.147   1.451  0.3092 -0.1590  0.9317
   83LEU   HD22 1354   2.444  -0.083   1.538  0.4377 -0.0177 -0.3127
   83LEU   HD23 1355   2.585   0.020   1.507 -2.0896  1.2717  2.2100
   83LEU      C 1356   2.594   0.212   1.835 -0.4592  1.0744 -0.3282
   83LEU      O 1357   2.565   0.305   1.766 -0.3238 -0.0882 -0.3786
   84THR      N 1358   2.617   0.221   1.961  0.4830 -0.3210 -0.3189
   84THR      H 1359   2.662   0.148   2.015 -0.1090  0.5588  1.4372
   84THR     CA 1360   2.579   0.342   2.042  0.1819 -0.8534 -0.4641
   84THR     HA 1361   2.471   0.357   2.034  0.3044 -0.1998 -1.0017
   84THR     CB 1362   2.612   0.314   2.189  0.0611 -0.0525  0.2845
   84THR     HB 1363   2.609   0.407   2.246 -0.0276  0.6664 -0.8711
   84THR    CG2 1364   2.524   0.214   2.255 -0.4028 -0.4027 -0.0222
   84THR   HG21 1365   2.560   0.187   2.355 -0.2161 -0.0862 -0.0037
   84THR   HG22 1366   2.421   0.248   2.260  0.2291  1.4361  1.9668
   84THR   HG23 1367   2.523   0.116   2.207  0.6684 -2.0229  2.9298
   84THR    OG1 1368   2.743   0.271   2.197 -0.1326  0.3807 -0.1150
   84THR    HG1 1369   2.749   0.176   2.203  0.4696  0.4992  2.2343
   84THR      C 1370   2.642   0.476   1.993  0.0592  0.0516  0.4480
   84THR      O 1371   2.583   0.581   2.022  0.1456 -0.0572  0.3427
   85GLY      N 1372   2.764   0.480   1.944 -0.2250  0.3731  0.6380
   85GLY      H 1373   2.815   0.393   1.958  1.8003  1.5996  1.3405
   85GLY     CA 1374   2.831   0.600   1.890 -0.4047  0.0413 -0.2142
   85GLY    HA1 1375   2.938   0.588   1.869  0.2648  1.5451  1.9735
   85GLY    HA2 1376   2.823   0.672   1.972  0.4663 -2.4245  2.1807
   85GLY      C 1377   2.772   0.656   1.762  0.0798  0.6069  0.2398
   85GLY      O 1378   2.805   0.769   1.720  0.1242  0.1365 -0.2268
   86LYS      N 1379   2.682   0.583   1.693 -0.3842 -0.3983  0.0287
   86LYS      H 1380   2.676   0.490   1.732  0.3727  0.6314  2.8322
   86LYS     CA 1381   2.622   0.618   1.557 -0.7855  0.6696 -0.4632
   86LYS     HA 1382   2.652   0.714   1.515 -0.7444 -0.3462 -2.9216
   86LYS     CB 1383   2.664   0.517   1.450 -0.0989  0.6535  1.0382
   86LYS    HB1 1384   2.587   0.509   1.374  0.4136 -1.5337  0.6804
   86LYS    HB2 1385   2.667   0.418   1.497  4.3702  0.7716  1.4077
   86LYS     CG 1386   2.797   0.544   1.379 -0.0801  0.1590 -0.4470
   86LYS    HG1 1387   2.878   0.549   1.451  0.0880  1.2177 -0.6978
   86LYS    HG2 1388   2.794   0.643   1.334  0.5276  1.1978  1.7035
   86LYS     CD 1389   2.834   0.438   1.276  0.8970  0.1663  0.5551
   86LYS    HD1 1390   2.851   0.343   1.327  0.8852 -1.3224 -2.0276
   86LYS    HD2 1391   2.925   0.456   1.219 -0.5688 -1.2908 -2.4840
   86LYS     CE 1392   2.726   0.414   1.169  0.3694  0.2968 -0.5161
   86LYS    HE1 1393   2.671   0.505   1.144 -1.1660 -0.0995  1.2040
   86LYS    HE2 1394   2.656   0.345   1.216  1.5136 -0.4795  0.1022
   86LYS     NZ 1395   2.777   0.351   1.048 -0.3775 -0.3373 -0.1581
   86LYS    HZ1 1396   2.846   0.414   1.011 -0.9388  2.6638  3.3609
   86LYS    HZ2 1397   2.822   0.263   1.068 -1.9204 -1.7338 -2.3179
   86LYS    HZ3 1398   2.705   0.343   0.978 -0.2036  1.9473 -0.6570
   86LYS      C 1399   2.469   0.613   1.565  0.0278 -0.4198 -0.0995
   86LYS      O 1400   2.399   0.661   1.478  0.9444 -0.4107 -0.0218
   87PHE      N 1401   2.406   0.553   1.664  0.4006  0.5273  0.0764
   87PHE      H 1402   2.467   0.489   1.713 -0.3013  0.3126  0.6903
   87PHE     CA 1403   2.263   0.545   1.692  0.9487  0.4886  0.7488
   87PHE     HA 1404   2.201   0.567   1.605 -0.6262 -0.0795  1.6890
   87PHE     CB 1405   2.231   0.406   1.751 -0.2940  0.0647 -0.1374
   87PHE    HB1 1406   2.138   0.418   1.807  0.0677 -1.5801  0.9235
   87PHE    HB2 1407   2.311   0.378   1.821  0.0220  1.6357  0.1656
   87PHE     CG 1408   2.226   0.290   1.650  0.2068 -0.2041 -0.5144
   87PHE    CD1 1409   2.234   0.308   1.512  0.0693  0.2036  0.2125
   87PHE    HD1 1410   2.213   0.407   1.475  2.1845  1.2785  1.7054
   87PHE    CE1 1411   2.222   0.193   1.427 -0.1141  0.1060  0.2340
   87PHE    HE1 1412   2.233   0.223   1.324  1.0516  0.2907  0.3975
   87PHE     CZ 1413   2.221   0.063   1.474 -0.1935  0.8600 -0.3443
   87PHE     HZ 1414   2.237  -0.020   1.407  0.4507  1.2394 -0.6605
   87PHE    CE2 1415   2.217   0.045   1.608 -0.6964  0.3526 -0.5998
   87PHE    HE2 1416   2.214  -0.054   1.652 -5.0671  1.3018  1.8534
   87PHE    CD2 1417   2.234   0.154   1.701 -0.0363 -0.5845  0.1956
   87PHE    HD2 1418   2.226   0.131   1.806 -0.3081 -0.5259  0.1883
   87PHE      C 1419   2.226   0.646   1.803  0.5696 -0.6768  0.2217
   87PHE      O 1420   2.111   0.688   1.814 -0.3415  0.2180  0.2470
   88ASP      N 1421   2.324   0.701   1.878  0.3504 -0.7511 -0.4325
   88ASP      H 1422   2.415   0.661   1.860  0.7190 -0.1215  0.0187
   88ASP     CA 1423   2.311   0.822   1.959  0.5178 -1.0689 -0.5184
   88ASP     HA 1424   2.231   0.887   1.924  1.3932  0.4753  0.2556
   88ASP     CB 1425   2.278   0.782   2.101  0.6758  0.4267 -0.0213
   88ASP    HB1 1426   2.344   0.707   2.144 -2.1539 -1.4610  1.4124
   88ASP    HB2 1427   2.182   0.734   2.082  1.8477 -1.2538 -2.0139
   88ASP     CG 1428   2.272   0.892   2.206  0.9331  0.0533  1.2290
   88ASP    OD1 1429   2.269   1.012   2.171  0.0418 -0.0959  0.3387
   88ASP    OD2 1430   2.288   0.867   2.329  0.6593  0.0901  0.3121
   88ASP      C 1431   2.444   0.900   1.943 -0.3461  0.1467  0.1850
   88ASP      O 1432   2.528   0.907   2.039 -0.2966 -0.2563 -0.6603
   89PRO      N 1433   2.471   0.953   1.820  0.2948 -0.0418  0.5476
   89PRO     CD 1434   2.376   0.973   1.710  0.3237  0.5998 -0.0401
   89PRO    HD1 1435   2.309   1.056   1.729 -1.3431 -0.7460  0.1715
   89PRO    HD2 1436   2.321   0.881   1.690  1.3519  0.3205 -1.8336
   89PRO     CG 1437   2.451   1.022   1.589 -0.9204 -0.3516 -0.1821
   89PRO    HG1 1438   2.388   1.074   1.517  0.2335  1.9585  0.3553
   89PRO    HG2 1439   2.507   0.942   1.539 -1.5826  0.0977 -1.6903
   89PRO     CB 1440   2.557   1.104   1.655  0.3692 -0.2402  0.3299
   89PRO    HB1 1441   2.507   1.200   1.666 -0.9834 -0.7059 -1.2855
   89PRO    HB2 1442   2.638   1.122   1.584  0.8528 -2.6356  0.1744
   89PRO     CA 1443   2.591   1.042   1.790  0.0577 -0.2382  0.6486
   89PRO     HA 1444   2.674   0.971   1.788 -0.3548 -0.7831  1.9709
   89PRO      C 1445   2.609   1.160   1.880  0.2659 -0.3644  0.4220
   89PRO      O 1446   2.703   1.238   1.868  0.1332  0.2745 -0.5987
   90GLU      N 1447   2.510   1.195   1.959 -0.2926 -0.2229 -0.2652
   90GLU      H 1448   2.429   1.135   1.964 -0.3870  0.0091  1.7902
   90GLU     CA 1449   2.513   1.305   2.053  0.0123 -0.1086 -0.1417
   90GLU     HA 1450   2.591   1.377   2.027 -0.6973  0.3428 -1.0892
   90GLU     CB 1451   2.385   1.397   2.035  0.1697 -0.3481 -0.6508
   90GLU    HB1 1452   2.390   1.482   2.103  0.1970 -1.2135  0.4772
   90GLU    HB2 1453   2.300   1.338   2.070  0.7048 -0.2037  1.0173
   90GLU     CG 1454   2.366   1.443   1.893 -0.4556  0.4794 -0.4247
   90GLU    HG1 1455   2.349   1.354   1.832  0.6579  0.3232 -0.5339
   90GLU    HG2 1456   2.458   1.490   1.859 -0.2489  0.5941  0.2730
   90GLU     CD 1457   2.268   1.556   1.867  0.7235  0.5936  0.1255
   90GLU    OE1 1458   2.258   1.592   1.747  0.2067  0.6249  0.0018
   90GLU    OE2 1459   2.199   1.609   1.959 -0.2809 -0.2010  0.4248
   90GLU      C 1460   2.526   1.264   2.200  0.1106  0.2644  0.7933
   90GLU      O 1461   2.514   1.350   2.287 -0.2919  0.3575  0.1982
   91ASP      N 1462   2.542   1.134   2.228 -0.8340  0.0593 -0.6180
   91ASP      H 1463   2.538   1.066   2.153 -1.8190  0.8197 -1.2859
   91ASP     CA 1464   2.557   1.070   2.364  0.0157 -0.1914 -0.1294
   91ASP     HA 1465   2.564   0.966   2.332 -0.0090 -0.4126  0.5552
   91ASP     CB 1466   2.701   1.109   2.419  1.0656 -0.7705  0.2671
   91ASP    HB1 1467   2.725   1.034   2.494 -0.3172 -1.9342 -0.4300
   91ASP    HB2 1468   2.708   1.211   2.457  1.4928  0.1535 -2.0780
   91ASP     CG 1469   2.808   1.108   2.306 -0.0318  0.3765 -0.6090
   91ASP    OD1 1470   2.838   1.213   2.242 -0.0493  0.2680  0.2235
   91ASP    OD2 1471   2.863   0.999   2.287 -0.4813  0.0131  0.1052
   91ASP      C 1472   2.441   1.076   2.464 -0.2281 -0.1215 -0.6967
   91ASP      O 1473   2.474   1.046   2.584 -0.4000 -0.1105 -0.1917
   92LYS      N 1474   2.324   1.128   2.427 -0.7880 -0.2535  0.0783
   92LYS      H 1475   2.304   1.151   2.331 -4.4805  0.3933  0.8760
   92LYS     CA 1476   2.224   1.191   2.516 -0.7494  0.1869  0.1162
   92LYS     HA 1477   2.286   1.221   2.601  1.4310 -1.6507 -0.7349
   92LYS     CB 1478   2.174   1.324   2.462  0.5808 -0.0114  0.5134
   92LYS    HB1 1479   2.259   1.390   2.445  2.1874 -1.9284  0.6201
   92LYS    HB2 1480   2.113   1.372   2.538  0.7879  2.4067 -0.7610
   92LYS     CG 1481   2.093   1.306   2.332 -0.3037  0.1048  0.0361
   92LYS    HG1 1482   1.996   1.268   2.364  0.5196  0.1135  2.8662
   92LYS    HG2 1483   2.145   1.240   2.263  1.0667 -0.0612  1.1748
   92LYS     CD 1484   2.052   1.435   2.253  0.2833 -0.0728  0.0326
   92LYS    HD1 1485   2.142   1.495   2.238  1.7462 -1.6481  1.9439
   92LYS    HD2 1486   1.975   1.496   2.300 -2.2516  0.1867 -4.0351
   92LYS     CE 1487   1.982   1.393   2.121  0.6466 -0.0152  0.5795
   92LYS    HE1 1488   1.891   1.337   2.141 -0.5468  1.6199 -0.1304
   92LYS    HE2 1489   2.060   1.335   2.070 -2.1489 -1.1351 -2.8316
   92LYS     NZ 1490   1.952   1.511   2.037 -0.8841  0.1932  0.5375
   92LYS    HZ1 1491   2.032   1.561   2.002 -0.9041  0.2035  0.5058
   92LYS    HZ2 1492   1.910   1.471   1.954  1.4675 -1.1620 -0.1088
   92LYS    HZ3 1493   1.893   1.578   2.084  0.0022 -0.0276  2.0194
   92LYS      C 1494   2.119   1.093   2.567 -0.4083 -0.0037 -0.4290
   92LYS      O 1495   2.038   1.132   2.657  0.4753  0.4246 -0.2000
   93HIS      N 1496   2.109   0.974   2.506  0.2478  0.3612  0.0070
   93HIS      H 1497   2.174   0.952   2.432 -0.1621 -0.9294 -0.0071
   93HIS     CA 1498   2.010   0.870   2.555 -0.2798 -0.5898 -0.4060
   93HIS     HA 1499   1.969   0.896   2.653 -1.4893 -1.3958 -0.6813
   93HIS     CB 1500   1.907   0.855   2.453  0.6547 -0.3494  0.5927
   93HIS    HB1 1501   1.838   0.776   2.481 -0.8646  0.1857 -1.4246
   93HIS    HB2 1502   1.944   0.822   2.356 -1.6672  0.4097 -0.6232
   93HIS     CG 1503   1.826   0.978   2.425 -0.0126  0.0227  0.2200
   93HIS    ND1 1504   1.736   1.034   2.513 -0.6438 -0.0394  0.0906
   93HIS    CE1 1505   1.666   1.119   2.450  0.0687 -0.4900 -0.0795
   93HIS    HE1 1506   1.596   1.191   2.490  1.2151  1.2854 -1.1235
   93HIS    NE2 1507   1.714   1.122   2.322  0.0920 -0.4232  0.1537
   93HIS    HE2 1508   1.685   1.175   2.241  1.3001  0.0219 -0.0113
   93HIS    CD2 1509   1.813   1.030   2.302  0.5111 -0.2764  0.4098
   93HIS    HD2 1510   1.869   0.998   2.215  1.4339 -0.8818  1.1966
   93HIS      C 1511   2.081   0.735   2.585  0.1466 -0.3138 -0.1902
   93HIS      O 1512   2.022   0.648   2.643  0.1108  0.0446 -0.2666
   94LYS      N 1513   2.209   0.713   2.549  0.4875 -0.1568  0.0508
   94LYS      H 1514   2.259   0.784   2.497  0.5228 -0.3386 -0.1663
   94LYS     CA 1515   2.277   0.576   2.554  0.5739 -0.3633  0.1272
   94LYS     HA 1516   2.217   0.512   2.491  1.5872  0.0158 -1.2766
   94LYS     CB 1517   2.398   0.560   2.468  0.1860 -0.1375 -0.0642
   94LYS    HB1 1518   2.378   0.578   2.363  0.9059 -3.7201 -0.9251
   94LYS    HB2 1519   2.437   0.458   2.475 -0.5769 -0.4000  0.4527
   94LYS     CG 1520   2.509   0.663   2.514  0.5813 -0.4554  0.4128
   94LYS    HG1 1521   2.544   0.637   2.614 -0.7478  1.1547  1.3418
   94LYS    HG2 1522   2.461   0.761   2.518 -0.5257 -1.0093  1.0858
   94LYS     CD 1523   2.632   0.684   2.428  0.2381 -0.0182  0.6862
   94LYS    HD1 1524   2.700   0.599   2.434  0.4417 -0.0641 -1.6374
   94LYS    HD2 1525   2.692   0.766   2.469 -0.6035  0.7887  0.3374
   94LYS     CE 1526   2.592   0.709   2.282  0.2695 -0.5491  0.1345
   94LYS    HE1 1527   2.513   0.785   2.283 -0.6203 -1.4403 -0.6227
   94LYS    HE2 1528   2.543   0.620   2.243 -2.1838  0.1928  1.2607
   94LYS     NZ 1529   2.708   0.760   2.202  0.1279 -0.0489  0.0981
   94LYS    HZ1 1530   2.754   0.840   2.243  0.0455  0.3499 -0.5703
   94LYS    HZ2 1531   2.779   0.691   2.183  1.9716  1.7388  0.1184
   94LYS    HZ3 1532   2.676   0.795   2.113  0.9957 -2.6534 -1.3375
   94LYS      C 1533   2.283   0.514   2.690  0.3819 -0.5458  0.3940
   94LYS      O 1534   2.263   0.395   2.710  0.0881 -0.0478 -0.2639
   95ASP      N 1535   2.323   0.596   2.786  0.2871 -0.0571  0.1151
   95ASP      H 1536   2.332   0.694   2.763 -0.0618  0.0599  0.4806
   95ASP     CA 1537   2.334   0.553   2.918  0.6433  0.1923 -0.6201
   95ASP     HA 1538   2.387   0.458   2.926  0.6686  0.0100 -2.5392
   95ASP     CB 1539   2.410   0.661   3.002 -0.2786  0.3493 -0.0233
   95ASP    HB1 1540   2.425   0.616   3.100  2.4280 -0.1200 -0.5882
   95ASP    HB2 1541   2.350   0.750   3.020  1.5134  1.8678 -1.1281
   95ASP     CG 1542   2.545   0.698   2.945 -0.5236 -0.4239 -0.2276
   95ASP    OD1 1543   2.567   0.814   2.894 -0.1152  0.1056  0.6792
   95ASP    OD2 1544   2.638   0.614   2.942 -0.0001 -0.0870  0.2686
   95ASP      C 1545   2.197   0.525   2.992  0.0133  0.4416 -0.2960
   95ASP      O 1546   2.196   0.456   3.092  0.6000  0.1931  0.1790
   96ASP      N 1547   2.085   0.583   2.946 -0.3105  0.1331 -0.4817
   96ASP      H 1548   2.096   0.628   2.857  1.2727 -1.7730 -1.3176
   96ASP     CA 1549   1.952   0.542   2.984 -0.1194  0.1521  0.1810
   96ASP     HA 1550   1.955   0.540   3.093  0.3391  1.5933  0.2162
   96ASP     CB 1551   1.842   0.642   2.932  0.3361  0.4425 -0.3110
   96ASP    HB1 1552   1.744   0.609   2.967  0.5007 -0.1438 -0.3875
   96ASP    HB2 1553   1.839   0.637   2.823 -0.3511  0.0252 -0.2827
   96ASP     CG 1554   1.856   0.790   2.969 -0.0109  0.5670  0.2168
   96ASP    OD1 1555   1.815   0.829   3.080  0.4907  0.4873  0.3083
   96ASP    OD2 1556   1.908   0.861   2.877  0.5609  0.0499 -0.0512
   96ASP      C 1557   1.924   0.401   2.925  0.3281  0.8457  0.0421
   96ASP      O 1558   1.885   0.308   2.996 -0.1635 -0.2998 -0.0415
   97PHE      N 1559   1.951   0.383   2.797 -0.4696  0.0235  0.5163
   97PHE      H 1560   1.969   0.466   2.742  1.8711 -0.9279 -0.2460
   97PHE     CA 1561   1.932   0.252   2.729 -0.4180  0.3672 -0.2583
   97PHE     HA 1562   1.827   0.231   2.749 -0.7281  0.5490 -1.5953
   97PHE     CB 1563   1.953   0.271   2.575  0.2455  0.3652 -0.6183
   97PHE    HB1 1564   2.061   0.259   2.564  0.3461 -1.5187  1.6743
   97PHE    HB2 1565   1.922   0.372   2.546 -1.8803 -0.1654 -0.2927
   97PHE     CG 1566   1.881   0.162   2.493  0.6127 -0.2590 -0.5228
   97PHE    CD1 1567   1.948   0.045   2.448 -0.6620 -0.4458 -0.1819
   97PHE    HD1 1568   2.051   0.026   2.477 -0.5147 -1.9948 -1.5245
   97PHE    CE1 1569   1.885  -0.052   2.370 -0.5007  0.3025 -0.3146
   97PHE    HE1 1570   1.940  -0.138   2.333 -1.9565 -1.1503  0.7117
   97PHE     CZ 1571   1.756  -0.037   2.333  0.3124  0.4771 -0.1072
   97PHE     HZ 1572   1.707  -0.110   2.270  1.7862 -1.0074  0.3960
   97PHE    CE2 1573   1.681   0.074   2.377 -0.7770  0.0865 -0.0654
   97PHE    HE2 1574   1.579   0.093   2.348 -0.8853 -0.9999 -0.4443
   97PHE    CD2 1575   1.745   0.176   2.452 -0.0374  0.3668 -0.5246
   97PHE    HD2 1576   1.686   0.262   2.482  0.4111  0.5345 -0.1039
   97PHE      C 1577   2.017   0.136   2.778  0.6565  0.5203 -0.1886
   97PHE      O 1578   1.974   0.017   2.770 -0.4354  0.1097  0.0430
   98ASP      N 1579   2.137   0.163   2.826 -0.3902  0.0142  0.2288
   98ASP      H 1580   2.174   0.258   2.828  2.0367 -0.8698  1.4387
   98ASP     CA 1581   2.215   0.068   2.898 -0.8054  0.0132 -0.4876
   98ASP     HA 1582   2.247  -0.009   2.828 -0.1325  1.5852 -1.9768
   98ASP     CB 1583   2.340   0.154   2.960  0.3434  0.7281 -0.5249
   98ASP    HB1 1584   2.307   0.255   2.985  1.1720  1.3651 -1.8901
   98ASP    HB2 1585   2.413   0.170   2.881  0.7092 -0.5255 -0.4609
   98ASP     CG 1586   2.422   0.075   3.063 -0.0512 -0.1113  0.2474
   98ASP    OD1 1587   2.483  -0.027   3.025  0.8994 -0.4313 -0.0852
   98ASP    OD2 1588   2.428   0.123   3.175 -0.2640 -0.3039  0.1927
   98ASP      C 1589   2.137   0.006   3.013 -1.0569  0.5681 -0.1566
   98ASP      O 1590   2.148  -0.115   3.033 -0.2361 -0.0813 -0.2798
   99LYS      N 1591   2.058   0.084   3.081  0.5264 -0.4808 -0.4709
   99LYS      H 1592   2.046   0.180   3.051  1.5518 -0.0655  0.3843
   99LYS     CA 1593   1.975   0.033   3.195 -0.2815 -0.1851  0.1577
   99LYS     HA 1594   2.023  -0.047   3.251  2.0272  0.2669 -1.0597
   99LYS     CB 1595   1.931   0.150   3.282 -0.2723 -0.6287 -0.8190
   99LYS    HB1 1596   1.888   0.116   3.376  1.1398 -2.0324 -0.6390
   99LYS    HB2 1597   1.864   0.221   3.234 -0.1286  1.3859  1.7450
   99LYS     CG 1598   2.060   0.230   3.330  0.2059 -0.5260 -0.7182
   99LYS    HG1 1599   2.034   0.317   3.391 -2.0197 -1.9866  0.5727
   99LYS    HG2 1600   2.112   0.267   3.242  1.9396 -1.0672  0.0333
   99LYS     CD 1601   2.142   0.138   3.410  0.1161  0.4754 -0.6219
   99LYS    HD1 1602   2.177   0.054   3.351 -2.3179 -0.5604 -0.7100
   99LYS    HD2 1603   2.081   0.089   3.486  0.0404  0.6809 -0.5467
   99LYS     CE 1604   2.264   0.205   3.460 -0.5392 -0.2515 -0.4910
   99LYS    HE1 1605   2.324   0.127   3.506 -0.9227 -1.0093 -1.2475
   99LYS    HE2 1606   2.235   0.253   3.553 -0.1497 -3.1021  1.2105
   99LYS     NZ 1607   2.345   0.294   3.380 -0.1581 -0.4532  0.1882
   99LYS    HZ1 1608   2.290   0.363   3.331  2.7900  0.3052 -2.4566
   99LYS    HZ2 1609   2.411   0.346   3.436 -0.8711  1.0868 -0.3279
   99LYS    HZ3 1610   2.407   0.249   3.314 -1.3046 -0.8123 -0.6808
   99LYS      C 1611   1.857  -0.045   3.138  0.0329  0.2508 -0.2215
   99LYS      O 1612   1.822  -0.149   3.194 -0.0858  0.3365  0.2181
  100PHE      N 1613   1.807  -0.001   3.028 -0.1638 -1.2415  0.3570
  100PHE      H 1614   1.838   0.083   2.980 -0.3722 -1.3087  0.0998
  100PHE     CA 1615   1.702  -0.083   2.962 -0.9970 -0.4988  0.1658
  100PHE     HA 1616   1.625  -0.105   3.037 -1.0786  0.1184  0.2657
  100PHE     CB 1617   1.648   0.002   2.843 -0.5313  0.1395  0.0449
  100PHE    HB1 1618   1.720   0.063   2.788  0.1764  0.1572  0.9662
  100PHE    HB2 1619   1.581   0.074   2.890 -0.4041  0.2337  0.0828
  100PHE     CG 1620   1.568  -0.088   2.752 -0.2235  0.0440  0.2348
  100PHE    CD1 1621   1.629  -0.144   2.632 -0.1322 -0.2790  0.3342
  100PHE    HD1 1622   1.727  -0.117   2.596  0.2545 -0.7575  1.0152
  100PHE    CE1 1623   1.545  -0.225   2.548  0.9281 -0.5124  0.0242
  100PHE    HE1 1624   1.587  -0.259   2.454 -1.0746 -2.1517 -0.3537
  100PHE     CZ 1625   1.415  -0.258   2.587  0.1915 -0.0349  0.6924
  100PHE     HZ 1626   1.359  -0.328   2.528 -0.0246 -2.0848  3.1610
  100PHE    CE2 1627   1.358  -0.211   2.706 -0.6096  0.5353  0.4138
  100PHE    HE2 1628   1.254  -0.224   2.732 -1.3003 -0.8295 -2.5685
  100PHE    CD2 1629   1.436  -0.124   2.786  0.0361 -0.6092 -0.0237
  100PHE    HD2 1630   1.394  -0.091   2.880 -2.1752  1.7268 -1.6789
  100PHE      C 1631   1.755  -0.224   2.926  0.2280 -0.5970  0.4387
  100PHE      O 1632   1.683  -0.324   2.939 -0.1568 -0.1197  0.1278
  101LEU      N 1633   1.885  -0.234   2.887  0.2207  0.0079  0.3125
  101LEU      H 1634   1.938  -0.150   2.873  0.3256 -0.3872 -2.0815
  101LEU     CA 1635   1.941  -0.365   2.858 -0.3837 -0.5574  0.1546
  101LEU     HA 1636   1.870  -0.431   2.809 -3.0972  0.9423  1.8543
  101LEU     CB 1637   2.064  -0.345   2.769 -0.3825  0.0377  0.1250
  101LEU    HB1 1638   2.111  -0.440   2.743  2.2942  1.8112 -2.0146
  101LEU    HB2 1639   2.126  -0.279   2.829 -1.9514  0.3999  1.4197
  101LEU     CG 1640   2.034  -0.282   2.628  0.0134  0.3111  0.5230
  101LEU     HG 1641   1.963  -0.200   2.640 -0.7592 -0.1720 -0.5950
  101LEU    CD1 1642   2.164  -0.218   2.571  0.3646 -0.6553 -0.0077
  101LEU   HD11 1643   2.244  -0.290   2.550  1.3484  0.5215 -0.3874
  101LEU   HD12 1644   2.148  -0.169   2.476  2.2694 -0.0622 -0.0635
  101LEU   HD13 1645   2.186  -0.136   2.639  0.5913 -0.6870 -0.0415
  101LEU    CD2 1646   1.967  -0.381   2.528  0.5325 -0.2506 -0.7661
  101LEU   HD21 1647   2.039  -0.459   2.503  1.3923  1.1194 -2.8116
  101LEU   HD22 1648   1.881  -0.415   2.585 -0.5796  0.1665 -2.1696
  101LEU   HD23 1649   1.934  -0.329   2.439 -0.9979  1.5540  0.7786
  101LEU      C 1650   1.983  -0.430   2.991 -0.4821 -0.8293 -0.2591
  101LEU      O 1651   1.990  -0.554   2.999  0.2346  0.0053 -0.0016
  102ALA      N 1652   2.017  -0.358   3.103  0.6375  0.8312  0.1101
  102ALA      H 1653   2.030  -0.258   3.095 -2.0666  1.7178  3.8441
  102ALA     CA 1654   2.036  -0.416   3.239 -0.5878  0.1553  0.0160
  102ALA     HA 1655   2.108  -0.498   3.239 -0.3955  0.2030  2.9394
  102ALA     CB 1656   2.104  -0.309   3.323 -0.1565 -0.0148 -0.2276
  102ALA    HB1 1657   2.198  -0.274   3.280  1.0336 -1.8925  0.7427
  102ALA    HB2 1658   2.035  -0.229   3.351  0.8513  0.9554 -0.4555
  102ALA    HB3 1659   2.117  -0.347   3.424 -0.1766  1.7402  0.4705
  102ALA      C 1660   1.911  -0.475   3.303 -0.1668  0.1745 -0.9590
  102ALA      O 1661   1.928  -0.567   3.387  0.1441 -0.3798 -0.3989
  103GLU      N 1662   1.797  -0.437   3.255  0.1920 -0.1404  0.0982
  103GLU      H 1663   1.800  -0.372   3.178 -1.6841 -0.1521 -0.0142
  103GLU     CA 1664   1.660  -0.475   3.295  0.1017 -0.3454 -0.0639
  103GLU     HA 1665   1.664  -0.532   3.388  0.3315 -1.9208 -1.0012
  103GLU     CB 1666   1.563  -0.349   3.300 -0.8549 -0.2309  0.5046
  103GLU    HB1 1667   1.544  -0.304   3.203 -3.0523  1.5784  1.6677
  103GLU    HB2 1668   1.613  -0.270   3.356  2.0220 -0.5015 -1.4369
  103GLU     CG 1669   1.421  -0.372   3.359 -0.5352  0.9126 -0.4620
  103GLU    HG1 1670   1.353  -0.421   3.289 -1.7301  1.4973  0.2599
  103GLU    HG2 1671   1.378  -0.273   3.369 -1.4983  0.6107 -1.4042
  103GLU     CD 1672   1.419  -0.453   3.488  0.3106  0.3390  0.0215
  103GLU    OE1 1673   1.388  -0.575   3.485  0.2359  0.2875 -0.1689
  103GLU    OE2 1674   1.442  -0.398   3.597  0.0395  0.3560 -0.2479
  103GLU      C 1675   1.606  -0.590   3.207  1.0989  0.3207 -0.1829
  103GLU      O 1676   1.647  -0.596   3.088 -0.1020  0.6296 -0.1092
  104ASN      N 1677   1.513  -0.674   3.258 -0.0486  0.1938 -0.8606
  104ASN      H 1678   1.484  -0.661   3.354  0.5843  0.8980 -0.7550
  104ASN     CA 1679   1.444  -0.780   3.182 -0.4576  0.0410 -0.2004
  104ASN     HA 1680   1.459  -0.755   3.077  0.4034 -0.8237 -0.2962
  104ASN     CB 1681   1.530  -0.911   3.217  0.2198  0.0232 -0.1057
  104ASN    HB1 1682   1.507  -0.936   3.320  0.2849 -0.1921 -0.1432
  104ASN    HB2 1683   1.636  -0.898   3.200  0.5540 -0.7233  1.2683
  104ASN     CG 1684   1.491  -1.027   3.124  0.0195  0.2701  0.7670
  104ASN    OD1 1685   1.502  -1.023   3.000  0.1623 -0.5121 -0.1730
  104ASN    ND2 1686   1.443  -1.136   3.180 -0.0438 -0.1900  0.2333
  104ASN   HD21 1687   1.427  -1.142   3.280 -0.8280  0.9745  0.1984
  104ASN   HD22 1688   1.419  -1.220   3.128 -0.9176 -0.6496  1.3240
  104ASN      C 1689   1.296  -0.796   3.212 -0.1395  0.0234  0.0461
  104ASN      O 1690   1.227  -0.889   3.161  0.7905  0.0349  0.1050
  105ARG      N 1691   1.241  -0.699   3.277 -0.0997 -0.4568  0.3205
  105ARG      H 1692   1.299  -0.625   3.316  0.1604  0.8293 -2.3084
  105ARG     CA 1693   1.094  -0.681   3.290  0.0302  0.2398 -0.7006
  105ARG     HA 1694   1.042  -0.777   3.284 -1.6596  0.9810  1.0879
  105ARG     CB 1695   1.060  -0.623   3.422  0.2105  0.2668 -0.3655
  105ARG    HB1 1696   0.959  -0.582   3.418  0.5402  1.0841 -0.4995
  105ARG    HB2 1697   1.122  -0.536   3.444  1.3660 -0.3356 -1.1337
  105ARG     CG 1698   1.064  -0.724   3.542  0.6502 -1.1794  0.9204
  105ARG    HG1 1699   1.156  -0.780   3.532  1.0424 -0.2089 -2.3331
  105ARG    HG2 1700   0.978  -0.791   3.539  1.5910 -2.5153  2.4093
  105ARG     CD 1701   1.048  -0.657   3.675  0.0318 -0.6025  0.5298
  105ARG    HD1 1702   1.020  -0.728   3.753  0.5043 -0.1772  1.0922
  105ARG    HD2 1703   0.964  -0.588   3.672  1.4758  1.1970 -0.1735
  105ARG     NE 1704   1.171  -0.579   3.703 -0.0332  0.3077 -0.1514
  105ARG     HE 1705   1.236  -0.560   3.628 -1.0290 -0.3610 -1.2344
  105ARG     CZ 1706   1.198  -0.514   3.815 -0.9152 -0.0214 -0.8028
  105ARG    NH1 1707   1.309  -0.455   3.828 -0.9240  0.3920  0.4485
  105ARG   HH11 1708   1.366  -0.447   3.744 -1.3948 -3.6913 -0.5054
  105ARG   HH12 1709   1.333  -0.400   3.908  3.7699  0.9631 -1.0731
  105ARG    NH2 1710   1.125  -0.519   3.921 -0.1912 -0.2033  0.2459
  105ARG   HH21 1711   1.029  -0.552   3.919 -0.3561 -0.4318  4.0593
  105ARG   HH22 1712   1.174  -0.481   4.001  0.1949 -0.6704  0.2322
  105ARG      C 1713   1.027  -0.608   3.173  0.4781 -0.8526  0.1815
  105ARG    OC1 1714   0.916  -0.644   3.128 -0.0692  0.0620 -0.4201
  105ARG    OC2 1715   1.091  -0.521   3.106  0.6765  0.0757  0.0567
  106UNL     CL 1716   1.791   5.719   1.812 -0.0103  0.1116  0.2131
  106UNL    CL1 1717   2.043   6.018   1.443 -0.0718 -0.0696 -0.1734
  106UNL    CL2 1718   1.852   5.884   1.224 -0.0630 -0.1850 -0.1484
  106UNL      S 1719   1.741   5.394   1.394  0.1295  0.0593 -0.0208
  106UNL      P 1720   1.594   5.501   1.467 -0.2727 -0.0631  0.2646
  106UNL      O 1721   1.493   5.574   1.364  0.2439  0.0468  0.0649
  106UNL     O1 1722   1.495   5.412   1.558 -0.0052  0.5971  0.3067
  106UNL     O2 1723   1.639   5.619   1.571 -0.0414 -0.6040 -0.2312
  106UNL      N 1724   1.758   5.741   1.417 -0.6240 -0.9870  0.4775
  106UNL      C 1725   1.499   5.536   1.229  0.1531  0.4836  0.0559
  106UNL     C1 1726   1.358   5.438   1.593 -0.0664 -0.2462  0.5458
  106UNL     C2 1727   1.742   5.705   1.543  0.7248  0.8348 -0.4270
  106UNL     C3 1728   1.446   5.386   1.217 -0.1406 -0.6364 -0.7379
  106UNL     C4 1729   1.341   5.572   1.669 -0.3002  0.0283 -0.7660
  106UNL     C5 1730   1.818   5.762   1.652 -0.0847  0.6378  0.1929
  106UNL     C6 1731   1.914   5.865   1.621  0.0053  0.6109 -0.1284
  106UNL     C7 1732   1.932   5.898   1.487 -0.6541  0.0900  0.1354
  106UNL     C8 1733   1.853   5.834   1.390  0.0997  0.0502  0.1923
  106UNL      H 1734   1.423   5.598   1.180  0.5476  1.6340  0.8699
  106UNL     H1 1735   1.602   5.542   1.193  1.0452 -1.4576  2.0427
  106UNL     H2 1736   1.297   5.457   1.505  0.5154  1.1738  0.4165
  106UNL     H3 1737   1.314   5.352   1.645 -0.5960  0.5953  1.5217
  106UNL     H4 1738   1.343   5.362   1.244  0.2142 -2.3781 -0.8447
  106UNL     H5 1739   1.460   5.343   1.117 -1.1383  1.1756 -1.7247
  106UNL     H6 1740   1.497   5.319   1.287  0.0851  0.3551  0.0672
  106UNL     H7 1741   1.236   5.582   1.698  0.6982  2.3058  2.6768
  106UNL     H8 1742   1.406   5.569   1.757 -0.6983 -3.9735 -0.4384
  106UNL     H9 1743   1.372   5.647   1.594  1.3232 -0.6178 -0.7777
  106UNL    H10 1744   1.969   5.914   1.701 -0.3574 -0.8576  1.0741
  107SOL     OW 1745   2.757   0.541   3.160  0.1543 -0.1283 -0.1845
  107SOL    HW1 1746   2.731   0.564   3.071  1.0064  0.4824 -0.2842
  107SOL    HW2 1747   2.733   0.617   3.213 -0.5579 -0.5782  0.1591
  108SOL     OW 1748   2.239   0.400   4.124 -0.6655  0.6731 -0.4198
  108SOL    HW1 1749   2.286   0.325   4.161 -1.4874  0.6424  0.6117
  108SOL    HW2 1750   2.304   0.444   4.070  0.4402  0.4086  0.6378
  109SOL     OW 1751   6.180   1.906   2.606  0.0524  0.7067  0.1210
  109SOL    HW1 1752   6.220   1.861   2.532  1.9625 -0.1180  1.5467
  109SOL    HW2 1753   6.097   1.940   2.573  0.7786  0.2555 -2.3106
  110SOL     OW 1754   3.703   5.216   2.080 -0.6299  0.1237 -0.1033
  110SOL    HW1 1755   3.724   5.255   2.164 -1.9936 -0.6418  0.6222
  110SOL    HW2 1756   3.684   5.125   2.099 -0.9145 -0.0788 -1.2501
  111SOL     OW 1757   5.504   2.716   1.334 -0.0948  0.3233 -0.1294
  111SOL    HW1 1758   5.576   2.768   1.299  0.2404 -0.4979 -0.6939
  111SOL    HW2 1759   5.533   2.625   1.325  0.3437  0.0499  3.0053
  112SOL     OW 1760   3.936   0.337   0.307 -0.1753  0.1516  0.1355
  112SOL    HW1 1761   3.926   0.262   0.247  0.3761 -0.7365  1.1161
  112SOL    HW2 1762   4.025   0.368   0.291 -0.1225  0.0861  0.3070
  113SOL     OW 1763   5.895   0.827   3.624  0.4030  0.3446  0.3830
  113SOL    HW1 1764   5.982   0.794   3.647  0.3218 -2.0165 -2.2038
  113SOL    HW2 1765   5.908   0.875   3.543 -0.3422  2.5019  1.4596
  114SOL     OW 1766   1.302   4.130   2.336 -0.4542  0.2923  0.1303
  114SOL    HW1 1767   1.376   4.075   2.311  0.0652  0.1617  1.8072
  114SOL    HW2 1768   1.226   4.088   2.295  0.2596 -0.1291 -0.8078
  115SOL     OW 1769   3.622   4.403   2.254  0.4173  0.3329 -0.1496
  115SOL    HW1 1770   3.538   4.367   2.228  0.0483  1.6284 -0.8357
  115SOL    HW2 1771   3.606   4.497   2.263  0.7284  0.1705  3.8977
  116SOL     OW 1772   2.476   2.137   3.134 -0.1049 -0.5475  0.3262
  116SOL    HW1 1773   2.529   2.162   3.058  0.3824  1.6665  1.3110
  116SOL    HW2 1774   2.499   2.202   3.201 -1.2598 -1.8353  2.0390
  117SOL     OW 1775   1.451   2.963   2.003 -0.2797  0.0567 -0.6523
  117SOL    HW1 1776   1.368   2.933   1.966 -0.6462 -0.1467  0.3019
  117SOL    HW2 1777   1.517   2.934   1.941 -0.7586 -1.4811 -0.4916
  118SOL     OW 1778   0.533   2.256   0.802 -0.1351  0.2363 -0.9323
  118SOL    HW1 1779   0.585   2.228   0.727 -0.7592 -0.0016 -1.2904
  118SOL    HW2 1780   0.567   2.207   0.876  0.4319  0.4086 -1.0785
  119SOL     OW 1781   0.699   2.003   4.143 -0.0530  0.0563  0.1616
  119SOL    HW1 1782   0.762   2.042   4.083 -0.7498  1.2494  0.1735
  119SOL    HW2 1783   0.752   1.959   4.209  0.7903 -2.8325 -2.1757
  120SOL     OW 1784   4.428   1.276   2.973 -0.4714 -0.3961 -0.2563
  120SOL    HW1 1785   4.465   1.193   2.941 -1.0987  0.1934 -2.7230
  120SOL    HW2 1786   4.334   1.269   2.953 -0.8596  0.1737  1.2583
  121SOL     OW 1787   0.518   5.885   4.147  0.4741  0.2176 -0.2708
  121SOL    HW1 1788   0.569   5.943   4.091  2.4295 -1.1685 -0.0307
  121SOL    HW2 1789   0.565   5.883   4.230 -0.4467 -0.4631  0.2621
  122SOL     OW 1790   1.654   2.699   0.071 -0.1177 -0.3562  0.5595
  122SOL    HW1 1791   1.723   2.764   0.084 -0.0829 -0.4698  0.9595
  122SOL    HW2 1792   1.684   2.623   0.120 -0.3117 -0.5648  0.3572
  123SOL     OW 1793   3.295   1.348   2.028 -0.1321 -0.7184  0.0015
  123SOL    HW1 1794   3.383   1.358   1.993  0.2814 -3.0306  0.1787
  123SOL    HW2 1795   3.237   1.355   1.952  0.0626  1.8430  0.0299
  124SOL     OW 1796   1.884   3.126   2.982 -0.0432  0.9949 -0.3945
  124SOL    HW1 1797   1.832   3.047   2.964  0.8327 -0.4082  2.5425
  124SOL    HW2 1798   1.834   3.172   3.049  1.9319  0.0821  1.8160
  125SOL     OW 1799   3.293   1.335   1.548  0.2948 -0.2609 -0.1380
  125SOL    HW1 1800   3.261   1.258   1.500 -1.9483  2.2272 -3.0703
  125SOL    HW2 1801   3.220   1.360   1.604 -0.2397  1.3239 -1.4553
  126SOL     OW 1802   2.988   2.966   2.471  0.2219  0.2567 -0.1318
  126SOL    HW1 1803   3.012   3.056   2.495  1.5494  0.3047 -1.4744
  126SOL    HW2 1804   3.024   2.912   2.541  1.3848  0.6237 -0.4129
  127SOL     OW 1805   5.973   3.855   0.005 -0.6916 -0.2648  0.0427
  127SOL    HW1 1806   6.067   3.871  -0.005 -0.6619 -1.1920 -1.6554
  127SOL    HW2 1807   5.932   3.932  -0.033 -0.6110 -0.0908  0.3090
  128SOL     OW 1808   1.144   1.076   3.861  0.0788 -0.1760 -0.2668
  128SOL    HW1 1809   1.057   1.036   3.860  0.6201 -1.4547  1.1808
  128SOL    HW2 1810   1.144   1.133   3.784 -2.0618 -0.0653 -0.2510
  129SOL     OW 1811   3.977   2.344   2.129  0.1454 -0.0359 -0.5780
  129SOL    HW1 1812   4.034   2.272   2.155 -0.2889 -0.6517 -1.2718
  129SOL    HW2 1813   4.025   2.388   2.058  0.7031  0.7773  0.2826
  130SOL     OW 1814   0.501   0.871   0.524 -0.5655 -0.2761  0.1993
  130SOL    HW1 1815   0.424   0.845   0.475 -2.3118  0.9051  2.1207
  130SOL    HW2 1816   0.528   0.954   0.484  0.0862 -0.9621 -0.8240
  131SOL     OW 1817   3.565   3.212   2.086 -0.0156  0.7716  0.7057
  131SOL    HW1 1818   3.550   3.282   2.149  0.8029  2.4356 -0.8443
  131SOL    HW2 1819   3.477   3.184   2.059 -0.3609  1.7981  0.7377
  132SOL     OW 1820   3.894   1.246   1.595  0.7030 -0.6392 -0.0499
  132SOL    HW1 1821   3.914   1.339   1.607  0.7177 -0.5150 -0.9712
  132SOL    HW2 1822   3.848   1.221   1.676 -0.7574  0.5722 -0.4582
  133SOL     OW 1823   4.522   2.655   1.004  0.3990 -0.0724 -0.3459
  133SOL    HW1 1824   4.586   2.722   0.981  0.2486 -0.0323 -0.6538
  133SOL    HW2 1825   4.441   2.685   0.965 -0.0958  0.4760  1.0436
  134SOL     OW 1826   4.746   1.119   2.622 -0.2711  0.1813  0.0577
  134SOL    HW1 1827   4.840   1.109   2.604 -0.1948  0.6315  0.1898
  134SOL    HW2 1828   4.731   1.067   2.701 -0.6765 -2.1060 -1.4283
  135SOL     OW 1829   4.082   2.822   0.020  0.1605  0.5984  0.5650
  135SOL    HW1 1830   4.058   2.774   0.099  0.8913 -0.7247  0.0253
  135SOL    HW2 1831   4.167   2.859   0.040  0.2057  0.5208  0.5199
  136SOL     OW 1832   1.637   3.357   2.083 -0.9037  0.4086 -0.0893
  136SOL    HW1 1833   1.599   3.356   2.171  0.2241 -1.5070  0.4368
  136SOL    HW2 1834   1.688   3.438   2.080 -1.5156  0.8443  0.7529
  137SOL     OW 1835   2.259   2.395   1.001  0.4962  0.0866  0.0889
  137SOL    HW1 1836   2.260   2.491   0.999  2.0429  0.0998  0.0350
  137SOL    HW2 1837   2.261   2.372   1.094 -1.3835  0.0632  0.1623
  138SOL     OW 1838   4.770   5.075   0.737  0.5454 -0.4486 -0.3770
  138SOL    HW1 1839   4.818   5.118   0.808  1.1267  0.1476 -1.1166
  138SOL    HW2 1840   4.823   5.092   0.659  0.4346 -1.9262 -0.8094
  139SOL     OW 1841   3.924   1.257   2.144  0.3209 -1.0906  0.8115
  139SOL    HW1 1842   3.872   1.317   2.090 -0.9230 -2.0227  0.9324
  139SOL    HW2 1843   3.963   1.196   2.081  0.9343 -0.6541  0.7599
  140SOL     OW 1844   3.988   5.136   4.375 -0.2952  0.0815 -0.2851
  140SOL    HW1 1845   3.916   5.074   4.392 -1.1505  0.9193 -0.7849
  140SOL    HW2 1846   4.030   5.103   4.296  0.8823 -1.2844  0.8339
  141SOL     OW 1847   1.447   5.469   4.071  0.3709 -0.2803 -0.4791
  141SOL    HW1 1848   1.379   5.444   4.134 -0.1467  1.2540 -0.3750
  141SOL    HW2 1849   1.479   5.553   4.104  0.8407  0.0217 -1.6852
  142SOL     OW 1850   3.975   5.185   1.171  0.4156  0.0127 -0.4310
  142SOL    HW1 1851   3.931   5.158   1.090 -1.7908 -1.9031  1.2795
  142SOL    HW2 1852   4.035   5.113   1.191 -0.5847 -0.5277  0.6937
  143SOL     OW 1853   0.868   0.875   4.084  0.3045  0.8622  0.0325
  143SOL    HW1 1854   0.871   0.932   4.161 -1.1277  3.1415 -1.4577
  143SOL    HW2 1855   0.791   0.820   4.099  1.8518 -1.0394  1.6083
  144SOL     OW 1856   2.674   5.729   3.531  0.1225  0.3600 -0.0106
  144SOL    HW1 1857   2.622   5.648   3.528  0.2760  0.2624 -0.0376
  144SOL    HW2 1858   2.754   5.708   3.484  0.3357  0.4074  0.3315
  145SOL     OW 1859   0.196   3.914   1.049  0.3384 -0.0572 -0.1985
  145SOL    HW1 1860   0.240   3.830   1.059 -1.4731 -0.9420  0.9417
  145SOL    HW2 1861   0.126   3.912   1.114  0.0242  2.2015 -0.3854
  146SOL     OW 1862   2.501   6.012   0.058  0.2087 -0.2965 -0.5114
  146SOL    HW1 1863   2.437   5.943   0.041  1.3154 -1.3301 -0.5351
  146SOL    HW2 1864   2.567   6.001  -0.010  0.9775  0.0765  0.1638
  147SOL     OW 1865   6.097   5.578   1.963  0.4451  0.4073 -0.3542
  147SOL    HW1 1866   6.018   5.529   1.985  0.1289  0.8563 -0.4630
  147SOL    HW2 1867   6.140   5.527   1.894 -0.1073  0.4994 -0.7738
  148SOL     OW 1868   5.717   5.422   4.264 -0.7113  0.0992  0.1719
  148SOL    HW1 1869   5.797   5.425   4.318 -1.2529 -0.9611  1.0838
  148SOL    HW2 1870   5.746   5.451   4.178  0.9361 -1.2531  0.1917
  149SOL     OW 1871   5.036   4.888   1.879  0.1742 -0.2470  0.2495
  149SOL    HW1 1872   4.946   4.901   1.850  0.5608  0.3803 -0.7413
  149SOL    HW2 1873   5.064   4.975   1.908 -0.3090 -0.8981  2.9992
  150SOL     OW 1874   4.318   0.680   1.473  0.3116 -0.5696  0.2286
  150SOL    HW1 1875   4.284   0.762   1.438  2.0623  0.2992  0.4331
  150SOL    HW2 1876   4.410   0.679   1.447  0.8636 -1.4246  2.0380
  151SOL     OW 1877   5.076   4.940   0.849  0.0068  0.2760 -0.2018
  151SOL    HW1 1878   5.055   5.026   0.885  1.9013  0.6529  0.0992
  151SOL    HW2 1879   5.166   4.949   0.817 -0.4333 -1.0389 -1.9535
  152SOL     OW 1880   0.568   1.214   3.609 -0.2275  0.4690 -0.1977
  152SOL    HW1 1881   0.663   1.216   3.622 -0.5455  0.4588  2.8078
  152SOL    HW2 1882   0.554   1.258   3.526  2.5489 -1.6489 -1.9575
  153SOL     OW 1883   1.007   3.681   3.347 -0.7568 -0.3910  0.0621
  153SOL    HW1 1884   0.968   3.701   3.262 -1.0843  0.5802  0.4292
  153SOL    HW2 1885   0.969   3.598   3.373 -0.1574 -1.0244 -1.0380
  154SOL     OW 1886   1.688   1.038   4.353 -0.0580 -0.3007 -0.1789
  154SOL    HW1 1887   1.770   1.089   4.354  0.4089 -1.0270 -0.5118
  154SOL    HW2 1888   1.661   1.034   4.444  0.7473 -0.7890  0.0479
  155SOL     OW 1889   0.597   4.922   2.557 -0.6048 -0.2496  0.4494
  155SOL    HW1 1890   0.562   4.842   2.598  0.0122 -1.0503 -0.5375
  155SOL    HW2 1891   0.561   4.922   2.469  1.2014 -0.7111 -0.3507
  156SOL     OW 1892   3.491   5.072   0.894 -0.5500  0.5432  0.8669
  156SOL    HW1 1893   3.563   5.071   0.957  0.3929 -0.7753 -0.1679
  156SOL    HW2 1894   3.491   4.984   0.857 -0.5641  1.4751 -1.5229
  157SOL     OW 1895   4.115   1.873   2.643  0.5006 -0.6085 -0.0901
  157SOL    HW1 1896   4.167   1.840   2.569  0.2554  0.1591 -0.6155
  157SOL    HW2 1897   4.177   1.879   2.716  1.4384  1.2787 -0.9704
  158SOL     OW 1898   3.961   4.836   0.962 -0.0679  0.4994 -0.3690
  158SOL    HW1 1899   3.926   4.755   0.925  0.0033 -0.8938  2.3829
  158SOL    HW2 1900   4.050   4.813   0.990 -0.4444  1.1565  1.4859
  159SOL     OW 1901   4.070   2.086   2.237  0.5829  0.2371  0.0061
  159SOL    HW1 1902   4.068   2.093   2.333  1.1957  0.3019  0.0230
  159SOL    HW2 1903   4.021   2.006   2.217  1.2190 -0.2723  0.4407
  160SOL     OW 1904   3.550   4.129   2.616 -0.6309  0.0409  0.5592
  160SOL    HW1 1905   3.641   4.121   2.588 -1.1137 -0.4101 -1.0282
  160SOL    HW2 1906   3.532   4.223   2.616  0.4978  0.3625  3.3807
  161SOL     OW 1907   4.928   2.035   4.249  0.0573 -0.0228  0.0657
  161SOL    HW1 1908   5.008   2.051   4.199  0.1539  0.2991  0.3220
  161SOL    HW2 1909   4.911   2.117   4.295  1.8678 -1.2574  3.3095
  162SOL     OW 1910   5.857   5.181   0.422 -0.2281  0.2347  0.1310
  162SOL    HW1 1911   5.922   5.217   0.482 -0.1631  1.7208 -0.7913
  162SOL    HW2 1912   5.802   5.125   0.477  1.4219 -0.5617  1.0533
  163SOL     OW 1913   5.528   3.819   3.187  0.8667  0.4345 -0.1058
  163SOL    HW1 1914   5.619   3.827   3.160  0.9804  2.0072  0.6376
  163SOL    HW2 1915   5.494   3.909   3.186 -0.5387 -0.0596  0.1120
  164SOL     OW 1916   0.610   3.021   1.051 -0.1463  0.3099  0.2428
  164SOL    HW1 1917   0.562   3.005   1.132 -0.4257 -0.6735 -0.1020
  164SOL    HW2 1918   0.654   2.938   1.033  0.8665  0.8862  0.0091
  165SOL     OW 1919   2.070   3.092   0.116  0.2572 -0.5881  0.5133
  165SOL    HW1 1920   2.117   3.064   0.037 -0.2540  0.0896 -0.0404
  165SOL    HW2 1921   2.109   3.176   0.140 -0.0982 -0.4276  0.5404
  166SOL     OW 1922   5.430   4.069   3.203  0.0488 -0.1930 -0.0724
  166SOL    HW1 1923   5.410   4.127   3.277 -0.1212  0.6090 -0.7404
  166SOL    HW2 1924   5.361   4.086   3.139  0.1027 -1.0037 -0.3602
  167SOL     OW 1925   4.296   2.958   0.088 -0.3049  0.2616  0.0919
  167SOL    HW1 1926   4.386   2.934   0.065 -0.3929  0.6918 -0.7325
  167SOL    HW2 1927   4.295   2.957   0.183  0.0119 -1.8433  0.1394
  168SOL     OW 1928   4.309   6.139   0.442  0.0656 -0.2904  0.5743
  168SOL    HW1 1929   4.318   6.079   0.516 -0.9999 -2.1196 -0.6871
  168SOL    HW2 1930   4.217   6.130   0.416  0.2485  0.8396 -0.5328
  169SOL     OW 1931   0.596   1.515   2.900  0.1360  0.7827 -0.1225
  169SOL    HW1 1932   0.613   1.531   2.807 -0.5308  0.4755 -0.3066
  169SOL    HW2 1933   0.678   1.480   2.935  0.1489  0.1729 -0.7668
  170SOL     OW 1934   3.142   5.254   0.087 -0.4117 -0.1603  0.2103
  170SOL    HW1 1935   3.099   5.193   0.027 -1.8891  0.9498  0.0733
  170SOL    HW2 1936   3.091   5.249   0.167 -1.9342  2.3683 -0.4823
  171SOL     OW 1937   0.604   2.326   3.422  0.1513  0.0463  0.6190
  171SOL    HW1 1938   0.520   2.324   3.376  2.0941 -0.0828 -3.3153
  171SOL    HW2 1939   0.604   2.245   3.473 -1.5620 -0.6750 -0.4157
  172SOL     OW 1940   5.054   3.203   4.133 -0.0226 -0.5532 -0.4341
  172SOL    HW1 1941   5.128   3.235   4.185  0.6807 -2.7591  0.0166
  172SOL    HW2 1942   4.977   3.241   4.175  0.6523 -0.7677  1.0760
  173SOL     OW 1943   2.141   2.703   3.910  0.2773 -0.3734 -0.8952
  173SOL    HW1 1944   2.169   2.793   3.890  0.8368 -0.2534  0.3669
  173SOL    HW2 1945   2.190   2.649   3.847  1.4426  0.0601 -0.3962
  174SOL     OW 1946   0.352   4.610   2.232  0.3298 -0.2856 -0.9588
  174SOL    HW1 1947   0.303   4.528   2.242  1.2078 -1.0333 -2.3735
  174SOL    HW2 1948   0.285   4.678   2.231 -0.5276 -1.1095 -0.9851
  175SOL     OW 1949   6.087   2.700   1.832 -0.2688  0.5437  0.3803
  175SOL    HW1 1950   6.170   2.654   1.827 -0.1273  0.7542  0.7722
  175SOL    HW2 1951   6.103   2.784   1.789 -0.2239  0.6623  0.6273
  176SOL     OW 1952   6.218   1.564   1.503  0.2398  0.2553  0.6037
  176SOL    HW1 1953   6.252   1.607   1.582 -1.6585  0.7293  1.2184
  176SOL    HW2 1954   6.160   1.496   1.536 -0.6676  0.5251 -0.3675
  177SOL     OW 1955   3.690   1.573   2.532 -0.6769 -0.2741  0.8064
  177SOL    HW1 1956   3.755   1.552   2.599 -0.9276  2.2902  1.9740
  177SOL    HW2 1957   3.606   1.573   2.577 -1.3446 -1.8896 -0.3258
  178SOL     OW 1958   5.482   0.743   0.294 -0.1120 -0.2745 -0.0166
  178SOL    HW1 1959   5.515   0.771   0.209 -3.1910  0.0885 -1.2468
  178SOL    HW2 1960   5.400   0.793   0.305  0.8394  0.8104  3.8785
  179SOL     OW 1961   0.396   4.002   2.122 -0.2307  0.1200 -0.6168
  179SOL    HW1 1962   0.326   4.064   2.102 -0.5436 -0.2362 -0.6535
  179SOL    HW2 1963   0.450   4.046   2.188 -1.6540 -0.3855  0.9522
  180SOL     OW 1964   0.505   4.280   3.357  0.2344 -0.8131 -0.1399
  180SOL    HW1 1965   0.484   4.219   3.286  0.5442 -0.0162 -0.9232
  180SOL    HW2 1966   0.589   4.318   3.332  1.0954 -1.6115  1.3906
  181SOL     OW 1967   4.721   4.946   4.094 -0.6874  0.2029  0.3586
  181SOL    HW1 1968   4.786   4.913   4.156  0.2181  2.0253  0.4453
  181SOL    HW2 1969   4.769   5.010   4.041 -1.7418 -0.4746 -1.4596
  182SOL     OW 1970   0.665   4.460   0.263 -0.2983 -0.3374  0.0546
  182SOL    HW1 1971   0.643   4.473   0.356 -0.6873  1.5122 -0.2528
  182SOL    HW2 1972   0.631   4.538   0.220 -0.2629 -1.2488 -1.6892
  183SOL     OW 1973   3.888   1.815   0.097 -0.5692 -0.1202 -0.0767
  183SOL    HW1 1974   3.828   1.774   0.034  1.3982 -1.8843 -0.9576
  183SOL    HW2 1975   3.971   1.768   0.084  0.5442  1.0421  2.2598
  184SOL     OW 1976   5.796   2.239   1.256  0.1342  0.2755  0.1806
  184SOL    HW1 1977   5.858   2.179   1.299 -0.7311  0.5460  1.8996
  184SOL    HW2 1978   5.851   2.305   1.215  1.0241  0.9727  2.3608
  185SOL     OW 1979   5.380   1.366   1.022  0.5778 -0.3848 -0.0062
  185SOL    HW1 1980   5.451   1.418   0.985  1.0943 -0.7801  0.4089
  185SOL    HW2 1981   5.330   1.336   0.946  0.1842  0.8159 -0.2441
  186SOL     OW 1982   3.406   3.825   2.227  0.0475 -0.0349  0.1689
  186SOL    HW1 1983   3.325   3.775   2.239 -0.5346  0.8978  0.2295
  186SOL    HW2 1984   3.380   3.899   2.172  0.7008  0.6553  0.7701
  187SOL     OW 1985   0.136   0.265   3.304  0.4039 -0.0202 -0.1522
  187SOL    HW1 1986   0.167   0.180   3.335  2.0702 -0.7526 -3.3863
  187SOL    HW2 1987   0.208   0.325   3.324  0.1504  0.1839  0.1658
  188SOL     OW 1988   1.714   1.890   4.101 -0.3549 -0.0167 -0.0395
  188SOL    HW1 1989   1.723   1.949   4.026 -0.9185 -0.1096 -0.1879
  188SOL    HW2 1990   1.669   1.813   4.065  0.2486 -0.4736  0.1836
  189SOL     OW 1991   2.819   4.468   2.513  0.4306 -0.1188  0.1330
  189SOL    HW1 1992   2.841   4.534   2.447 -0.9848  0.5137  0.2420
  189SOL    HW2 1993   2.851   4.505   2.595  1.2628 -0.4212 -0.0519
  190SOL     OW 1994   2.001   2.415   2.529 -0.5881  0.6671 -0.8589
  190SOL    HW1 1995   1.946   2.461   2.593 -0.5125  0.7688 -0.8674
  190SOL    HW2 1996   2.058   2.360   2.582 -0.7167  0.5394 -0.8509
  191SOL     OW 1997   3.052   0.865   1.329 -0.2190 -0.0317  0.0040
  191SOL    HW1 1998   3.032   0.957   1.347  0.4880  0.1286 -0.0003
  191SOL    HW2 1999   3.068   0.827   1.415 -1.5812 -0.4249  0.1085
  192SOL     OW 2000   3.099   3.582   1.350 -0.2112 -0.6015  0.4903
  192SOL    HW1 2001   3.184   3.575   1.306 -0.1332 -2.0392  0.8378
  192SOL    HW2 2002   3.119   3.570   1.443 -0.9952 -3.0528  0.4124
  193SOL     OW 2003   2.363   0.017   3.900  0.1529 -0.2988 -0.1542
  193SOL    HW1 2004   2.367   0.107   3.866  1.5761  0.8663  2.7375
  193SOL    HW2 2005   2.270  -0.004   3.902 -0.1214  0.3993 -2.4541
  194SOL     OW 2006   3.544   3.870   1.896 -0.1127  0.1638 -0.4020
  194SOL    HW1 2007   3.638   3.876   1.912  0.0299  0.2010 -1.2146
  194SOL    HW2 2008   3.504   3.901   1.977  0.5802  1.8994 -0.6870
  195SOL     OW 2009   5.803   5.009   3.142  0.0103  0.1370 -0.2089
  195SOL    HW1 2010   5.736   5.002   3.075 -1.2932  0.8956  0.9778
  195SOL    HW2 2011   5.799   4.925   3.189 -0.7950  0.5460  0.4709
  196SOL     OW 2012   4.035   5.741   3.977 -0.1265  0.1906  0.2375
  196SOL    HW1 2013   4.117   5.745   3.929  0.4815 -0.7081  1.1563
  196SOL    HW2 2014   4.059   5.761   4.068 -1.0031  0.4325  0.4228
  197SOL     OW 2015   1.403   2.162   4.237 -1.0861 -0.2942 -0.2515
  197SOL    HW1 2016   1.482   2.150   4.184 -0.4706  1.8922  0.0758
  197SOL    HW2 2017   1.338   2.197   4.176  0.0508  3.6362  0.5211
  198SOL     OW 2018   1.636   1.410   3.454  0.3940  0.4881  0.6952
  198SOL    HW1 2019   1.667   1.399   3.364  2.0832  0.1849  1.2771
  198SOL    HW2 2020   1.551   1.367   3.455  0.9680 -0.7670 -0.4207
  199SOL     OW 2021   5.296   5.737   0.918 -1.3684  0.2581  0.0209
  199SOL    HW1 2022   5.333   5.657   0.954 -4.0556 -1.8968 -1.6151
  199SOL    HW2 2023   5.238   5.770   0.987 -1.2822  0.0065  0.2140
  200SOL     OW 2024   1.097   1.076   3.002 -0.0569 -0.0585 -0.3948
  200SOL    HW1 2025   1.018   1.027   2.978 -1.0099  0.7735  0.9232
  200SOL    HW2 2026   1.158   1.059   2.930 -1.3710 -0.8583 -1.3698
  201SOL     OW 2027   0.410   2.318   4.007  0.4294 -0.8473  0.6442
  201SOL    HW1 2028   0.347   2.296   4.075 -1.0645  0.1038 -0.3719
  201SOL    HW2 2029   0.493   2.326   4.053 -0.5268 -0.2610  2.3517
  202SOL     OW 2030   0.268   4.656   1.059 -0.0249 -0.0224 -0.4709
  202SOL    HW1 2031   0.224   4.741   1.057 -0.6762 -0.3658 -2.4162
  202SOL    HW2 2032   0.206   4.597   1.102 -0.8287 -0.1501 -1.7755
  203SOL     OW 2033   0.724   0.151   0.280  0.3501  0.4259 -0.2255
  203SOL    HW1 2034   0.774   0.079   0.241  0.9306  1.1442 -0.8447
  203SOL    HW2 2035   0.782   0.227   0.272 -0.4186  1.0501  0.0414
  204SOL     OW 2036   4.623   0.138   3.829 -0.3966 -0.0200  0.5681
  204SOL    HW1 2037   4.595   0.222   3.792  0.7897  0.3082  0.3675
  204SOL    HW2 2038   4.717   0.149   3.843 -0.5608 -0.6540  2.3266
  205SOL     OW 2039   5.030   4.840   2.384 -0.3202  0.4330 -0.0091
  205SOL    HW1 2040   5.106   4.848   2.326  0.1092  1.1337  0.6244
  205SOL    HW2 2041   5.021   4.927   2.423 -1.6821  0.4681 -0.3488
  206SOL     OW 2042   2.292   2.077   1.084 -0.6174  0.3837 -0.5348
  206SOL    HW1 2043   2.318   1.992   1.048  0.7947  0.9823 -0.9927
  206SOL    HW2 2044   2.353   2.139   1.046  0.0376  1.2656  1.7821
  207SOL     OW 2045   0.405   5.113   1.019 -0.3181 -0.1105 -0.3056
  207SOL    HW1 2046   0.437   5.137   0.931 -0.0428 -0.7447 -0.3833
  207SOL    HW2 2047   0.475   5.058   1.055 -0.2060  0.5556  0.5098
  208SOL     OW 2048   4.404   4.620   2.288 -0.0443  0.6068 -0.2478
  208SOL    HW1 2049   4.471   4.616   2.356 -1.0088  1.2420  0.7669
  208SOL    HW2 2050   4.321   4.609   2.335 -0.6414 -0.8256 -1.5614
  209SOL     OW 2051   5.551   0.204   3.858 -0.2297  0.6915 -0.3707
  209SOL    HW1 2052   5.636   0.190   3.816  0.4480 -1.5761  1.4992
  209SOL    HW2 2053   5.567   0.182   3.950 -2.4516  1.9654  0.3770
  210SOL     OW 2054   0.723   4.409   3.365 -0.1766  0.0297  0.4185
  210SOL    HW1 2055   0.755   4.422   3.454 -0.8772 -2.6408  1.1449
  210SOL    HW2 2056   0.667   4.485   3.349 -0.4003  0.3492  2.4477
  211SOL     OW 2057   1.787   6.028   4.039  0.2804  0.3341 -0.1749
  211SOL    HW1 2058   1.814   6.040   3.948  1.4093  1.3467  0.2576
  211SOL    HW2 2059   1.870   6.015   4.087 -0.1400  1.5322  0.9299
  212SOL     OW 2060   0.896   4.578   1.295  0.1642  0.6229 -0.4058
  212SOL    HW1 2061   0.962   4.645   1.278  1.0019  0.0896  0.6343
  212SOL    HW2 2062   0.830   4.622   1.349  1.0939  0.4459  0.9214
  213SOL     OW 2063   6.211   2.934   3.563  0.0135 -0.7174  0.1479
  213SOL    HW1 2064   6.256   2.850   3.566 -1.3099 -1.5114 -1.0648
  213SOL    HW2 2065   6.168   2.935   3.477 -1.5394  0.3632  0.9002
  214SOL     OW 2066   5.178   2.280   3.138  0.2970  0.2254 -0.7620
  214SOL    HW1 2067   5.144   2.235   3.061 -1.1452  1.3420 -0.8305
  214SOL    HW2 2068   5.100   2.313   3.183  1.1887  0.8943  0.3595
  215SOL     OW 2069   0.724   1.659   3.363  0.2512 -0.1980  0.0882
  215SOL    HW1 2070   0.699   1.712   3.287  2.2055  0.5061 -0.1186
  215SOL    HW2 2071   0.759   1.578   3.325  0.0117 -0.4035  0.3013
  216SOL     OW 2072   0.230   1.150   0.886  0.1719 -0.0364 -0.1182
  216SOL    HW1 2073   0.173   1.085   0.844  0.0317  0.4233 -0.6483
  216SOL    HW2 2074   0.184   1.173   0.967 -0.4190  0.3458 -0.5512
  217SOL     OW 2075   2.276   3.333   4.329  0.1849  0.0094 -0.2919
  217SOL    HW1 2076   2.363   3.368   4.351 -0.7939  0.8299  2.8767
  217SOL    HW2 2077   2.268   3.254   4.383 -1.8737  1.2794  1.4209
  218SOL     OW 2078   3.785   1.034   4.390  0.2859 -0.1078 -0.0890
  218SOL    HW1 2079   3.757   1.094   4.320  0.9774  0.2070 -0.1001
  218SOL    HW2 2080   3.797   0.950   4.346  1.3825  0.2460 -0.4887
  219SOL     OW 2081   2.698   1.598   0.904  0.3936  0.8834  0.4966
  219SOL    HW1 2082   2.691   1.636   0.816 -2.0804 -1.7790 -0.6099
  219SOL    HW2 2083   2.781   1.552   0.904  1.0098  1.9612  0.0451
  220SOL     OW 2084   3.753   2.457   1.421 -0.1183  0.0844  0.3550
  220SOL    HW1 2085   3.817   2.485   1.486 -0.2868  0.2079  0.4681
  220SOL    HW2 2086   3.771   2.512   1.345  0.7709 -0.7718 -0.0844
  221SOL     OW 2087   0.011   2.839   2.179 -0.4652  0.0751  0.1473
  221SOL    HW1 2088  -0.058   2.783   2.214  0.1641 -0.3423  0.7676
  221SOL    HW2 2089   0.057   2.871   2.257 -0.5837  1.1529 -0.2224
  222SOL     OW 2090   1.921   3.892   2.603 -0.7994  0.1843  0.1210
  222SOL    HW1 2091   1.993   3.909   2.663  0.9764 -1.8912 -1.2713
  222SOL    HW2 2092   1.932   3.955   2.533  0.2858 -0.7200 -0.5511
  223SOL     OW 2093   3.749   5.404   0.037 -0.3247  0.4100 -0.0958
  223SOL    HW1 2094   3.744   5.471  -0.032 -0.6643 -1.7542 -2.2840
  223SOL    HW2 2095   3.659   5.373   0.046  0.0136 -0.5174  0.0975
  224SOL     OW 2096   6.003   0.127   3.587  0.1093  0.2695  0.2351
  224SOL    HW1 2097   5.991   0.043   3.542  0.7746  0.0787  0.4123
  224SOL    HW2 2098   6.022   0.189   3.516 -0.4880  0.2973  0.0933
  225SOL     OW 2099   0.526   0.143   0.451  0.3403 -0.2972  0.5268
  225SOL    HW1 2100   0.594   0.160   0.385  0.3843 -1.4271  0.2535
  225SOL    HW2 2101   0.555   0.062   0.494 -1.2079 -1.2353 -0.1163
  226SOL     OW 2102   3.241   4.369   1.680 -0.3553 -0.3244 -0.0239
  226SOL    HW1 2103   3.165   4.376   1.622 -0.4609  0.2863  0.1888
  226SOL    HW2 2104   3.229   4.437   1.745 -0.0010 -0.7088  0.4565
  227SOL     OW 2105   4.560   0.038   0.032 -0.4047  0.1851 -0.3870
  227SOL    HW1 2106   4.529   0.014   0.120  0.4611 -0.2129 -0.1695
  227SOL    HW2 2107   4.608  -0.039   0.002  1.2008  1.0898 -0.2796
  228SOL     OW 2108   5.864   6.126   4.126 -0.4868 -0.3874 -0.0813
  228SOL    HW1 2109   5.846   6.113   4.033 -2.2675 -0.7024  0.2764
  228SOL    HW2 2110   5.946   6.080   4.141 -0.2913 -0.5257 -1.4422
  229SOL     OW 2111   2.342   1.637   0.678 -0.0958 -0.3160  0.0594
  229SOL    HW1 2112   2.378   1.553   0.651  0.1017  0.1079 -1.0924
  229SOL    HW2 2113   2.401   1.702   0.640 -0.8335  0.3513  0.0092
  230SOL     OW 2114   5.209   1.556   2.800  0.4331  0.0950 -0.1061
  230SOL    HW1 2115   5.145   1.487   2.781 -0.6066  0.5825  1.4469
  230SOL    HW2 2116   5.254   1.526   2.879  1.1596  0.4243 -0.3874
  231SOL     OW 2117   2.185   2.806   0.059 -0.6981  0.1706 -0.0758
  231SOL    HW1 2118   2.110   2.832   0.113 -0.2245 -0.2397  0.7914
  231SOL    HW2 2119   2.183   2.867  -0.015 -1.3618  0.7375  0.3947
  232SOL     OW 2120   1.992   4.572   3.874  0.1758 -0.3174  0.7675
  232SOL    HW1 2121   1.931   4.567   3.800  0.2077  0.7222  0.6533
  232SOL    HW2 2122   1.995   4.483   3.908 -1.4667 -0.4016  0.8083
  233SOL     OW 2123   3.066   1.973   3.424 -0.3487 -0.9250  0.4560
  233SOL    HW1 2124   3.014   2.053   3.433 -1.4424 -1.4302 -0.9826
  233SOL    HW2 2125   3.051   1.944   3.333 -0.9106 -3.3659  1.2355
  234SOL     OW 2126   0.800   0.855   3.339 -0.4737  0.0845 -0.0683
  234SOL    HW1 2127   0.729   0.872   3.401 -0.1309  0.2974  0.2725
  234SOL    HW2 2128   0.756   0.838   3.256 -0.9398 -0.1960  0.2310
  235SOL     OW 2129   0.222   5.735   3.026  0.0104 -0.3954 -0.2804
  235SOL    HW1 2130   0.301   5.747   3.080 -0.7131  1.2103  0.5051
  235SOL    HW2 2131   0.199   5.643   3.037  0.8609 -0.5035  0.7964
  236SOL     OW 2132   4.624   1.725   1.639  0.5209 -0.0075  0.1064
  236SOL    HW1 2133   4.715   1.755   1.636  0.7319 -0.5534  0.8508
  236SOL    HW2 2134   4.630   1.630   1.645 -0.0612  0.0126  1.3116
  237SOL     OW 2135   1.545   3.426   3.327 -0.2571  0.0775 -0.4566
  237SOL    HW1 2136   1.567   3.401   3.417  0.9410  0.5895 -0.5869
  237SOL    HW2 2137   1.450   3.413   3.321 -0.0593 -2.0626  0.2103
  238SOL     OW 2138   5.667   4.556   0.182 -0.1140  0.8295 -0.3722
  238SOL    HW1 2139   5.661   4.618   0.109  1.5238  2.3602  0.6801
  238SOL    HW2 2140   5.761   4.537   0.188 -0.4670 -0.8745  0.0704
  239SOL     OW 2141   5.879   0.402   0.359 -0.4131 -0.2169 -0.1933
  239SOL    HW1 2142   5.797   0.442   0.385  0.3371  0.6632  0.8820
  239SOL    HW2 2143   5.943   0.434   0.422  1.0758  0.3637 -1.9052
  240SOL     OW 2144   0.293   1.128   1.213 -0.5864  0.4293  0.1331
  240SOL    HW1 2145   0.327   1.049   1.171 -1.6366  1.0208 -1.9615
  240SOL    HW2 2146   0.305   1.112   1.307  2.5843 -0.6359 -0.3414
  241SOL     OW 2147   5.687   0.721   0.754  0.0856  0.5167  0.5405
  241SOL    HW1 2148   5.698   0.736   0.661  2.1613  0.3852  0.7226
  241SOL    HW2 2149   5.659   0.806   0.789 -0.7242  0.5574 -0.1781
  242SOL     OW 2150   3.913   3.888   3.639 -1.0324 -0.0759  0.4922
  242SOL    HW1 2151   3.966   3.825   3.590  1.7225  2.2772  0.1231
  242SOL    HW2 2152   3.912   3.854   3.729  1.1043 -0.3263  0.4870
  243SOL     OW 2153   4.517   0.706   1.283  0.0857  0.1183  0.2474
  243SOL    HW1 2154   4.450   0.679   1.220  0.3635  0.2312 -0.0987
  243SOL    HW2 2155   4.588   0.740   1.229  0.9147 -1.0735  0.5513
  244SOL     OW 2156   0.098   3.164   2.979 -0.1473  0.0953  0.1289
  244SOL    HW1 2157   0.131   3.096   3.038 -0.2705 -0.2628 -0.2138
  244SOL    HW2 2158   0.003   3.154   2.981 -0.2674  1.3079  1.3306
  245SOL     OW 2159   2.099   1.704   0.163 -0.4116  0.3156 -0.1334
  245SOL    HW1 2160   2.101   1.627   0.220 -0.5188 -0.2599 -0.8938
  245SOL    HW2 2161   2.018   1.748   0.185 -0.1488  0.4436  0.6032
  246SOL     OW 2162   0.431   1.394   0.849 -0.4073  0.7180 -0.5009
  246SOL    HW1 2163   0.355   1.368   0.901 -0.3210 -0.5583 -0.9807
  246SOL    HW2 2164   0.494   1.429   0.913 -1.5213  2.1729 -0.1467
  247SOL     OW 2165   1.178   4.743   3.973 -0.1818  0.7361 -0.5949
  247SOL    HW1 2166   1.182   4.796   3.894  1.1273 -0.0080 -1.0624
  247SOL    HW2 2167   1.229   4.792   4.038  1.3322 -0.0754 -1.1317
  248SOL     OW 2168   3.535   5.260   1.340 -0.1089 -0.2802  0.5850
  248SOL    HW1 2169   3.525   5.181   1.392  1.6620 -0.7587  0.2538
  248SOL    HW2 2170   3.504   5.331   1.397  1.9561 -0.7585  2.4277
  249SOL     OW 2171   4.394   0.734   0.910 -0.1500  0.1975  0.5672
  249SOL    HW1 2172   4.394   0.682   0.990  0.1568 -0.0853  0.3829
  249SOL    HW2 2173   4.301   0.751   0.893 -0.2636 -0.4928  0.4912
  250SOL     OW 2174   0.843   1.867   2.569 -0.3263 -0.2184  0.0421
  250SOL    HW1 2175   0.752   1.840   2.555 -0.1444 -0.9871  0.2800
  250SOL    HW2 2176   0.838   1.961   2.581 -1.3091 -0.4355  1.6422
  251SOL     OW 2177   0.581   3.090   4.188  0.0318 -0.0387 -0.6117
  251SOL    HW1 2178   0.587   3.008   4.237 -1.1890  0.0504 -0.2678
  251SOL    HW2 2179   0.511   3.139   4.232  0.5542  1.0781 -0.9754
  252SOL     OW 2180   1.494   3.956   2.219 -0.1257  0.0057  0.2017
  252SOL    HW1 2181   1.536   3.984   2.138 -0.7898 -0.7452 -0.4221
  252SOL    HW2 2182   1.565   3.917   2.270  0.0110 -1.0152 -0.7281
  253SOL     OW 2183   5.593   1.133   3.660  0.4703 -0.0477  0.5110
  253SOL    HW1 2184   5.673   1.104   3.704 -0.0112  0.4279  1.7601
  253SOL    HW2 2185   5.526   1.131   3.728 -1.0430 -2.2052 -0.9247
  254SOL     OW 2186   0.471   4.232   2.325  0.1460  0.0559 -0.4459
  254SOL    HW1 2187   0.382   4.268   2.331  0.2078  0.6482 -2.3469
  254SOL    HW2 2188   0.517   4.293   2.268  2.3061  0.6811  1.8182
  255SOL     OW 2189   2.730   3.096   4.220 -0.0348 -0.0314  0.6143
  255SOL    HW1 2190   2.646   3.115   4.179 -0.3555 -0.9100  0.8354
  255SOL    HW2 2191   2.790   3.082   4.146 -0.4436 -0.8961  0.4217
  256SOL     OW 2192   2.062   2.141   1.190 -0.3185 -0.0352 -0.4063
  256SOL    HW1 2193   2.140   2.098   1.155  0.0476  1.5085 -1.6247
  256SOL    HW2 2194   2.093   2.228   1.218 -1.2408 -0.0900  0.8977
  257SOL     OW 2195   5.279   3.660   0.452  0.5682  0.0991 -0.0538
  257SOL    HW1 2196   5.259   3.641   0.360 -1.2430 -0.4600  0.4221
  257SOL    HW2 2197   5.217   3.728   0.477  1.6262  0.8775  0.5461
  258SOL     OW 2198   5.155   3.039   1.999  0.1100 -0.2813  0.1534
  258SOL    HW1 2199   5.068   3.076   2.013 -0.2283 -0.3119 -1.6326
  258SOL    HW2 2200   5.154   2.958   2.050 -0.2486  0.5895  1.5827
  259SOL     OW 2201   2.553   4.153   2.912 -0.7602  0.2688 -0.2092
  259SOL    HW1 2202   2.631   4.140   2.966 -0.4091  0.5366 -0.6415
  259SOL    HW2 2203   2.482   4.113   2.962 -0.2445 -0.5063 -0.0928
  260SOL     OW 2204   1.303   0.197   3.539 -0.3397 -0.1201  0.1222
  260SOL    HW1 2205   1.364   0.218   3.610 -1.9437  1.0827  1.2253
  260SOL    HW2 2206   1.285   0.281   3.497 -1.9509 -0.2744  0.4570
  261SOL     OW 2207   4.770   1.190   0.051  0.4588 -0.4950 -0.0543
  261SOL    HW1 2208   4.702   1.242   0.095  0.9398 -1.2754  1.6867
  261SOL    HW2 2209   4.823   1.254   0.004  0.2118  0.4548  0.9218
  262SOL     OW 2210   3.683   4.909   3.534  0.6586 -0.2185 -0.2301
  262SOL    HW1 2211   3.648   4.870   3.454  0.7904 -0.2278 -0.2848
  262SOL    HW2 2212   3.772   4.873   3.540  0.7005 -0.1018 -0.1586
  263SOL     OW 2213   3.467   5.201   0.585  0.2868  0.0454  0.1926
  263SOL    HW1 2214   3.456   5.296   0.585  0.9632  0.1938 -2.2907
  263SOL    HW2 2215   3.562   5.188   0.587  0.2861 -0.4622 -1.4600
  264SOL     OW 2216   3.851   3.771   2.917 -0.0783  0.5279  0.1193
  264SOL    HW1 2217   3.778   3.738   2.970 -0.6239  2.5735  0.7429
  264SOL    HW2 2218   3.865   3.704   2.851 -3.4906  0.6343 -0.8970
  265SOL     OW 2219   3.796   0.313   0.525  0.6193  0.1535 -0.2607
  265SOL    HW1 2220   3.827   0.334   0.437  0.5825  1.2896 -0.0137
  265SOL    HW2 2221   3.701   0.323   0.520  0.4579 -1.2846 -0.4745
  266SOL     OW 2222   3.127   1.360   0.142  0.3602  0.0615  0.0788
  266SOL    HW1 2223   3.221   1.349   0.159 -0.0135 -1.0686  1.6772
  266SOL    HW2 2224   3.096   1.414   0.215 -0.2776  0.2603 -0.3336
  267SOL     OW 2225   1.222   2.991   0.848  0.2692  0.0900 -0.4642
  267SOL    HW1 2226   1.185   3.041   0.775  1.5946  0.6503 -0.7899
  267SOL    HW2 2227   1.212   2.899   0.823 -1.5320  0.1824 -0.1931
  268SOL     OW 2228   5.926   0.644   1.403  0.1802  0.2789  0.2908
  268SOL    HW1 2229   5.852   0.704   1.389  0.1289  0.4814  1.3523
  268SOL    HW2 2230   6.003   0.701   1.402  0.2856  0.1353 -0.3048
  269SOL     OW 2231   4.811   0.189   2.192  0.7062  0.6444 -0.0050
  269SOL    HW1 2232   4.865   0.155   2.121  0.4329  0.7717 -0.2761
  269SOL    HW2 2233   4.723   0.157   2.172  0.6751  0.4593  0.4186
  270SOL     OW 2234   6.241   3.101   0.389 -0.0464  0.0344 -0.2206
  270SOL    HW1 2235   6.178   3.169   0.411 -0.8841 -0.7296 -0.1905
  270SOL    HW2 2236   6.221   3.029   0.449 -2.5691 -2.2439 -3.4097
  271SOL     OW 2237   3.779   1.444   0.095 -0.0260 -0.0373  0.3787
  271SOL    HW1 2238   3.811   1.355   0.083  0.2324  0.3014 -1.8850
  271SOL    HW2 2239   3.716   1.437   0.167  0.1769 -1.9825  0.4257
  272SOL     OW 2240   5.592   1.851   3.972  0.3895 -0.8174 -0.5043
  272SOL    HW1 2241   5.511   1.813   3.937  0.3817 -0.3779 -0.9778
  272SOL    HW2 2242   5.644   1.775   3.999  0.3449 -1.1785 -1.3833
  273SOL     OW 2243   4.949   4.252   0.941  0.0827  0.1574 -0.0433
  273SOL    HW1 2244   5.035   4.266   0.901 -0.0658  0.6643 -0.1890
  273SOL    HW2 2245   4.938   4.326   1.001 -0.7809  0.7960 -0.9454
  274SOL     OW 2246   4.576   1.399   4.379 -0.3790  0.5532  0.0117
  274SOL    HW1 2247   4.604   1.411   4.288  1.0059  0.7759  0.4366
  274SOL    HW2 2248   4.650   1.355   4.421 -1.0719  0.2976  0.9894
  275SOL     OW 2249   3.556   2.602   0.088  0.2843 -0.2904  0.1845
  275SOL    HW1 2250   3.633   2.659   0.096  0.0514  0.0153  0.2766
  275SOL    HW2 2251   3.589   2.514   0.105  0.2382  0.0491  2.2322
  276SOL     OW 2252   5.801   2.161   0.415  0.6925 -0.1639 -0.7168
  276SOL    HW1 2253   5.776   2.206   0.335 -0.8557  0.2680 -0.0278
  276SOL    HW2 2254   5.854   2.225   0.464  0.5704  0.0220 -0.8279
  277SOL     OW 2255   5.304   4.087   0.643 -0.3046 -0.3389 -0.0254
  277SOL    HW1 2256   5.365   4.048   0.581  0.6194  0.6256  0.2388
  277SOL    HW2 2257   5.290   4.019   0.709  1.3895 -0.2247  0.5096
  278SOL     OW 2258   1.166   0.771   4.302  0.2145  0.2764  0.2385
  278SOL    HW1 2259   1.074   0.774   4.331 -0.4962 -1.3865 -1.6014
  278SOL    HW2 2260   1.216   0.771   4.383 -1.4053  1.0383  1.3113
  279SOL     OW 2261   2.083   6.130   3.844 -0.1399 -0.1047  0.3714
  279SOL    HW1 2262   2.006   6.116   3.788  0.3467 -2.7640  0.1997
  279SOL    HW2 2263   2.050   6.182   3.917 -2.7288 -2.8163  1.3414
  280SOL     OW 2264   4.265   5.758   3.807 -0.1026 -0.3742 -0.4305
  280SOL    HW1 2265   4.244   5.851   3.794 -0.7373 -0.6677 -1.6414
  280SOL    HW2 2266   4.345   5.744   3.756 -0.1701 -0.5565 -0.4860
  281SOL     OW 2267   4.178   5.381   4.267  0.1802 -0.7065 -0.4385
  281SOL    HW1 2268   4.239   5.452   4.285 -0.7762 -0.1821  0.8324
  281SOL    HW2 2269   4.215   5.306   4.314  1.4681 -1.2447 -2.2006
  282SOL     OW 2270   5.506   4.340   0.273 -0.3644  0.2960  0.7096
  282SOL    HW1 2271   5.555   4.291   0.339 -0.6035  0.1773  0.7986
  282SOL    HW2 2272   5.546   4.427   0.273  1.3686 -0.4227 -0.7890
  283SOL     OW 2273   2.385   0.998   0.823 -0.0837  0.4287  0.7373
  283SOL    HW1 2274   2.353   1.082   0.855 -1.7968  0.5862 -1.2035
  283SOL    HW2 2275   2.433   1.019   0.743 -2.1002 -0.5150 -0.8127
  284SOL     OW 2276   1.650   3.126   3.429  0.6221  0.3719 -0.0594
  284SOL    HW1 2277   1.570   3.100   3.383  0.8224  1.0461 -0.8105
  284SOL    HW2 2278   1.699   3.045   3.439 -0.2385 -0.0831  0.5863
  285SOL     OW 2279   3.229   1.079   1.472 -0.5363  0.5108 -0.5210
  285SOL    HW1 2280   3.291   1.006   1.462 -0.5208  0.6787 -1.8330
  285SOL    HW2 2281   3.184   1.061   1.554  0.9050  0.1198  0.2284
  286SOL     OW 2282   3.757   4.646   0.189 -0.2430  0.2693  0.0059
  286SOL    HW1 2283   3.725   4.710   0.125  0.4552  0.8581  0.2249
  286SOL    HW2 2284   3.779   4.698   0.266  0.3891 -0.2245  0.1718
  287SOL     OW 2285   5.400   3.596   3.046 -0.3535  0.2842  0.1186
  287SOL    HW1 2286   5.430   3.686   3.059  0.7355 -0.1104  0.4149
  287SOL    HW2 2287   5.480   3.546   3.030 -0.7005 -0.9938  2.0138
  288SOL     OW 2288   1.118   2.766   2.754  0.4908  0.7007  0.2357
  288SOL    HW1 2289   1.198   2.765   2.806 -0.0351 -0.0574  1.0790
  288SOL    HW2 2290   1.055   2.718   2.808 -0.1267  0.0383 -1.0384
  289SOL     OW 2291   3.306   4.110   3.594  0.4133 -0.2890  0.0808
  289SOL    HW1 2292   3.399   4.121   3.612  0.5097 -0.2990 -0.3975
  289SOL    HW2 2293   3.290   4.162   3.515  0.1838 -0.9173 -0.2940
  290SOL     OW 2294   5.445   3.883   0.432 -0.1486  0.2414 -0.0004
  290SOL    HW1 2295   5.481   3.797   0.412 -0.8825 -0.3983  1.2924
  290SOL    HW2 2296   5.432   3.924   0.347  0.4045 -0.8345 -0.6295
  291SOL     OW 2297   0.163   2.536   1.626 -0.3341  0.4280 -0.0753
  291SOL    HW1 2298   0.247   2.581   1.614 -0.9706  2.0385  1.0327
  291SOL    HW2 2299   0.130   2.569   1.710 -2.0475 -0.1978 -0.4548
  292SOL     OW 2300   4.590   4.244   1.759 -0.3438 -0.5439 -0.2714
  292SOL    HW1 2301   4.539   4.174   1.719 -0.6835 -0.2245 -0.3980
  292SOL    HW2 2302   4.531   4.286   1.821 -0.7036  0.6962 -1.3870
  293SOL     OW 2303   0.954   4.003   1.934 -0.2215 -0.0170 -0.0077
  293SOL    HW1 2304   0.921   3.923   1.894 -0.8004  1.1295 -1.9522
  293SOL    HW2 2305   0.963   4.065   1.862  4.0801  0.5127  0.6714
  294SOL     OW 2306   0.060   5.410   3.750 -0.0535 -0.2653  0.0180
  294SOL    HW1 2307   0.041   5.400   3.657 -1.6733 -2.1543  0.4746
  294SOL    HW2 2308   0.078   5.503   3.761 -0.2570  0.0796 -2.0941
  295SOL     OW 2309   5.458   0.812   2.083  0.0210 -0.5531  0.2144
  295SOL    HW1 2310   5.503   0.896   2.080  0.2779 -0.7020 -0.2443
  295SOL    HW2 2311   5.405   0.816   2.162 -0.9521  0.5441 -0.4521
  296SOL     OW 2312   1.888   2.198   2.397 -0.4271 -0.7523  0.4614
  296SOL    HW1 2313   1.921   2.147   2.472  1.9924 -1.2367 -0.8087
  296SOL    HW2 2314   1.915   2.288   2.416 -1.9783 -0.4350  1.2697
  297SOL     OW 2315   0.942   6.153   0.585 -0.3847  0.5269  0.4611
  297SOL    HW1 2316   0.976   6.243   0.579 -0.2898  0.4063 -1.4965
  297SOL    HW2 2317   1.018   6.100   0.607 -0.3723  0.8652  1.2778
  298SOL     OW 2318   2.640   2.390   2.087 -0.0152  0.3288  0.1370
  298SOL    HW1 2319   2.591   2.471   2.070  1.3342  1.5469  1.6667
  298SOL    HW2 2320   2.606   2.327   2.024 -0.4649  2.3591 -1.7637
  299SOL     OW 2321   4.359   1.991   1.448 -0.6360  0.2984  1.2513
  299SOL    HW1 2322   4.345   1.930   1.520 -1.1634  0.5778  1.3884
  299SOL    HW2 2323   4.377   2.075   1.490  1.5735 -0.0246  1.0998
  300SOL     OW 2324   4.534   5.508   2.539 -0.2801  0.2292 -0.0287
  300SOL    HW1 2325   4.464   5.474   2.484 -2.4688  1.8127  1.5936
  300SOL    HW2 2326   4.515   5.601   2.546  1.1382  0.4288  1.6797
  301SOL     OW 2327   2.149   1.631   2.469  0.6875  0.2003  0.9038
  301SOL    HW1 2328   2.176   1.607   2.558  1.0130  2.0963  1.3610
  301SOL    HW2 2329   2.056   1.655   2.478  0.0924 -1.6955  0.2676
  302SOL     OW 2330   6.138   3.455   2.177  0.5533  0.4960  0.2316
  302SOL    HW1 2331   6.210   3.394   2.189  1.5616  1.8625  1.5896
  302SOL    HW2 2332   6.067   3.419   2.232  0.8301  0.1022  0.3345
  303SOL     OW 2333   3.606   3.190   2.693  0.2205  0.6284  0.1266
  303SOL    HW1 2334   3.612   3.275   2.649  0.8893  0.0884 -0.8377
  303SOL    HW2 2335   3.583   3.128   2.624  0.9359 -0.1710  0.5855
  304SOL     OW 2336   1.284   3.816   2.786 -0.2357  0.1323 -0.1466
  304SOL    HW1 2337   1.192   3.789   2.788  0.0351 -0.7894  0.4635
  304SOL    HW2 2338   1.310   3.804   2.694 -0.8742  0.9772 -0.4552
  305SOL     OW 2339   5.613   2.052   0.947 -0.2611 -0.1041 -0.4978
  305SOL    HW1 2340   5.622   1.990   0.876  1.3024 -1.6280  0.9419
  305SOL    HW2 2341   5.537   2.021   0.997 -0.1170 -0.2419 -0.3639
  306SOL     OW 2342   0.449   4.038   3.221  0.6810  0.5490 -0.0820
  306SOL    HW1 2343   0.479   3.947   3.221  1.9265  0.8975 -2.1258
  306SOL    HW2 2344   0.354   4.032   3.222  0.7011 -0.8750 -1.6790
  307SOL     OW 2345   4.107   0.845   2.440  0.4511  0.1276  0.3026
  307SOL    HW1 2346   4.097   0.813   2.351  0.1636 -1.7262  0.9553
  307SOL    HW2 2347   4.198   0.827   2.463  0.0686 -1.0771  0.9628
  308SOL     OW 2348   5.378   5.436   0.958  0.2171 -0.1713  0.1537
  308SOL    HW1 2349   5.327   5.363   0.993 -0.9144  0.5424  0.0668
  308SOL    HW2 2350   5.436   5.462   1.030  0.2546 -0.8212  0.3584
  309SOL     OW 2351   4.608   1.262   3.200 -0.5714 -0.7383  0.9376
  309SOL    HW1 2352   4.550   1.217   3.140 -0.5786 -1.2429  1.3140
  309SOL    HW2 2353   4.552   1.326   3.244 -0.4383  0.0557 -0.0070
  310SOL     OW 2354   5.362   2.498   3.200 -0.3275 -0.3852  0.2805
  310SOL    HW1 2355   5.333   2.407   3.200  1.1182 -0.9327  2.6170
  310SOL    HW2 2356   5.301   2.541   3.261  0.4704 -0.3842  1.1055
  311SOL     OW 2357   4.398   5.996   0.171 -0.4037  0.2359  0.1657
  311SOL    HW1 2358   4.455   5.920   0.159 -1.2597 -0.5032  0.6273
  311SOL    HW2 2359   4.417   6.025   0.260 -2.1729 -1.3025  1.1376
  312SOL     OW 2360   0.304   6.071   0.595 -0.3147  0.4546  0.2920
  312SOL    HW1 2361   0.270   6.127   0.525  0.9110  2.0997  0.9671
  312SOL    HW2 2362   0.327   6.131   0.665  2.2616 -0.7449  0.5703
  313SOL     OW 2363   2.851   3.128   2.143  0.4813  0.0022 -0.0610
  313SOL    HW1 2364   2.856   3.046   2.093 -2.3994 -0.2415 -0.1552
  313SOL    HW2 2365   2.813   3.102   2.227 -2.1422  1.3440 -0.7136
  314SOL     OW 2366   2.536   3.155   1.958 -0.0328  0.1236  0.1588
  314SOL    HW1 2367   2.446   3.182   1.941 -0.4354 -0.9599  0.4922
  314SOL    HW2 2368   2.538   3.133   2.051  0.0502 -1.6924 -0.2246
  315SOL     OW 2369   5.557   4.416   2.796 -0.6037 -0.2659 -0.2232
  315SOL    HW1 2370   5.538   4.427   2.703  0.3893 -1.6857 -0.6205
  315SOL    HW2 2371   5.638   4.365   2.798 -0.4848 -0.0477  1.4191
  316SOL     OW 2372   1.557   0.525   4.303  0.2155  0.0513  0.2810
  316SOL    HW1 2373   1.631   0.512   4.362  0.0641  2.0898  1.0006
  316SOL    HW2 2374   1.587   0.591   4.240 -0.3580 -0.5241 -0.6251
  317SOL     OW 2375   5.997   1.356   1.528  0.0971 -0.3269 -1.1381
  317SOL    HW1 2376   5.938   1.287   1.557  0.1393 -0.0938 -0.4832
  317SOL    HW2 2377   5.977   1.368   1.436 -0.7545 -0.3740 -0.9623
  318SOL     OW 2378   1.653   3.766   0.757 -0.4815  0.4129  0.5011
  318SOL    HW1 2379   1.603   3.786   0.837  0.5784  0.3694  1.1921
  318SOL    HW2 2380   1.676   3.673   0.765 -2.3111 -0.2485 -0.9835
  319SOL     OW 2381   4.190   3.444   3.437 -0.7972  0.7367 -0.3387
  319SOL    HW1 2382   4.154   3.433   3.349  0.5106 -0.3561 -0.7752
  319SOL    HW2 2383   4.220   3.357   3.462 -0.4639  1.1788  0.8938
  320SOL     OW 2384   2.760   5.090   3.142  0.3768 -0.0143  0.6176
  320SOL    HW1 2385   2.704   5.161   3.111  0.6922 -0.6449 -1.5734
  320SOL    HW2 2386   2.705   5.011   3.136  1.0547 -0.4446 -0.3586
  321SOL     OW 2387   3.497   4.071   0.003  0.0443  0.6123  0.2765
  321SOL    HW1 2388   3.508   4.158   0.044 -0.5923  0.6200  0.4337
  321SOL    HW2 2389   3.549   4.013   0.058 -0.2566  0.7424  0.7060
  322SOL     OW 2390   5.693   0.315   0.929  0.3177 -0.2736 -0.6963
  322SOL    HW1 2391   5.775   0.271   0.906  0.1452 -1.4234  0.6944
  322SOL    HW2 2392   5.673   0.283   1.017 -0.0400  2.3417  0.2509
  323SOL     OW 2393   1.033   5.149   3.077 -0.0716  0.4846 -0.2985
  323SOL    HW1 2394   0.999   5.148   3.167 -1.9520 -0.1409 -0.9585
  323SOL    HW2 2395   1.117   5.195   3.083 -0.4802  1.0585  1.6654
  324SOL     OW 2396   2.345   4.416   3.169  0.3304  0.1749  0.2174
  324SOL    HW1 2397   2.269   4.413   3.227  0.3654 -0.3419  0.2418
  324SOL    HW2 2398   2.308   4.415   3.081  0.3077 -0.2303  0.2280
  325SOL     OW 2399   3.017   5.801   3.030 -0.2707  0.6688 -0.4555
  325SOL    HW1 2400   3.101   5.797   3.075 -0.3496  0.6054 -0.3133
  325SOL    HW2 2401   2.997   5.709   3.009 -0.2383  0.6972 -0.6109
  326SOL     OW 2402   4.968   0.074   2.865  0.9074  0.5424  0.2852
  326SOL    HW1 2403   5.017   0.053   2.944 -0.8838  0.9109  1.5653
  326SOL    HW2 2404   4.877   0.082   2.894 -0.2611 -1.7479 -2.2229
  327SOL     OW 2405   2.621   0.019   3.945 -0.2658 -0.0357  0.3250
  327SOL    HW1 2406   2.528   0.004   3.934 -0.4301  1.0890 -0.0256
  327SOL    HW2 2407   2.654   0.034   3.856 -0.0804  1.1641  0.5680
  328SOL     OW 2408   5.769   3.517   3.787 -0.2487  0.2247 -0.1741
  328SOL    HW1 2409   5.700   3.566   3.741 -0.8258  0.2581  0.7148
  328SOL    HW2 2410   5.821   3.479   3.716 -1.5824 -0.3799 -0.8825
  329SOL     OW 2411   0.297   4.095   4.211 -0.2761  0.2933  0.0343
  329SOL    HW1 2412   0.258   4.090   4.124  0.2864  0.3610 -0.2233
  329SOL    HW2 2413   0.346   4.178   4.211 -0.2954  0.3086  0.4234
  330SOL     OW 2414   1.133   4.620   0.612  0.0627  0.3256  0.3805
  330SOL    HW1 2415   1.220   4.637   0.575 -0.0502 -1.5417 -0.8985
  330SOL    HW2 2416   1.143   4.634   0.706  1.9357 -0.5008  0.3350
  331SOL     OW 2417   3.705   5.614   1.562 -0.4787  0.2047  0.4731
  331SOL    HW1 2418   3.712   5.632   1.656  0.4951 -0.3825  0.5223
  331SOL    HW2 2419   3.793   5.589   1.536 -0.8252 -0.0021 -0.5318
  332SOL     OW 2420   5.652   0.199   4.152 -0.8442 -0.6879 -0.0593
  332SOL    HW1 2421   5.570   0.212   4.201 -1.8545  3.2357 -2.3777
  332SOL    HW2 2422   5.687   0.287   4.140  0.9797 -1.7252 -3.5742
  333SOL     OW 2423   5.837   3.362   3.095  0.0878  0.4885  0.6606
  333SOL    HW1 2424   5.912   3.420   3.085 -0.0977  0.7118  0.5446
  333SOL    HW2 2425   5.803   3.380   3.182  0.7744 -0.3435  1.1117
  334SOL     OW 2426   4.753   4.628   0.508 -0.0241 -0.1078 -0.0398
  334SOL    HW1 2427   4.724   4.540   0.534 -0.0796  0.1699  0.8838
  334SOL    HW2 2428   4.752   4.678   0.589  1.7620  0.2839 -0.2386
  335SOL     OW 2429   0.010   5.642   2.565 -0.3304 -0.4758 -0.2228
  335SOL    HW1 2430   0.046   5.685   2.487  2.0343  0.9509  1.5509
  335SOL    HW2 2431  -0.001   5.713   2.629 -0.5198 -1.8623  1.3417
  336SOL     OW 2432   5.922   5.619   3.757  0.5253 -0.4966 -0.3109
  336SOL    HW1 2433   5.923   5.527   3.784 -0.3210 -0.4921 -0.2511
  336SOL    HW2 2434   5.954   5.666   3.834 -0.8502 -0.5833  0.3469
  337SOL     OW 2435   3.720   3.195   2.938 -0.3752  0.0930 -0.2387
  337SOL    HW1 2436   3.760   3.281   2.925  0.2459 -0.4315 -2.2001
  337SOL    HW2 2437   3.679   3.175   2.854  1.4382 -2.4782 -0.6221
  338SOL     OW 2438   2.072   3.825   2.239  0.1369 -0.1178 -0.2783
  338SOL    HW1 2439   2.024   3.824   2.321 -1.6426 -1.4476 -1.2762
  338SOL    HW2 2440   2.114   3.740   2.234  1.2504  0.4077 -0.2118
  339SOL     OW 2441   3.336   5.544   0.285 -0.5464 -0.5491 -0.1511
  339SOL    HW1 2442   3.266   5.603   0.313 -0.2577 -0.2998  0.0534
  339SOL    HW2 2443   3.315   5.523   0.194 -0.6266 -0.0910 -0.2412
  340SOL     OW 2444   4.844   0.919   2.103  0.1574  0.2063 -0.2221
  340SOL    HW1 2445   4.878   0.851   2.162  2.9860  1.1925 -0.5681
  340SOL    HW2 2446   4.789   0.974   2.158 -0.2808 -1.0227  0.5954
  341SOL     OW 2447   0.581   4.718   0.170 -0.3291 -0.5610  0.1731
  341SOL    HW1 2448   0.581   4.745   0.078 -0.8075 -1.3316 -0.0618
  341SOL    HW2 2449   0.664   4.750   0.204 -0.8630  1.1989 -0.0800
  342SOL     OW 2450   5.008   3.896   0.262  0.2317 -0.4046 -0.1163
  342SOL    HW1 2451   4.943   3.902   0.332 -2.5784  0.9107 -2.5794
  342SOL    HW2 2452   5.066   3.825   0.288  0.2370  0.8789  4.1170
  343SOL     OW 2453   5.484   3.480   0.529 -0.5939 -0.5740  0.2664
  343SOL    HW1 2454   5.521   3.488   0.441  0.4171  1.6254  0.8286
  343SOL    HW2 2455   5.398   3.522   0.522 -0.6574 -0.6999  0.2742
  344SOL     OW 2456   0.994   0.067   3.581 -0.6170 -0.8339  0.4291
  344SOL    HW1 2457   1.002   0.161   3.564 -1.7964 -0.5007  1.5311
  344SOL    HW2 2458   1.057   0.051   3.652  0.7169 -1.2285 -0.7862
  345SOL     OW 2459   6.156   0.011   0.604  0.3357 -0.9032 -0.5959
  345SOL    HW1 2460   6.201   0.093   0.624  0.2330 -1.2725  1.3508
  345SOL    HW2 2461   6.083   0.037   0.547  0.4742  0.3015 -0.2514
  346SOL     OW 2462   1.676   1.644   4.401 -0.1470  0.1993  0.2803
  346SOL    HW1 2463   1.617   1.715   4.376  0.5964 -0.1628 -2.9452
  346SOL    HW2 2464   1.726   1.679   4.475 -1.0205  2.3311 -0.0664
  347SOL     OW 2465   3.628   0.427   1.655  0.1246  0.3001 -0.8332
  347SOL    HW1 2466   3.599   0.337   1.638  0.6995  0.1932 -1.2868
  347SOL    HW2 2467   3.642   0.430   1.750  1.1617 -0.4325 -0.9419
  348SOL     OW 2468   4.997   1.369   4.325 -0.3433 -0.5974  0.1441
  348SOL    HW1 2469   5.075   1.413   4.356  0.6551 -2.0587 -0.1483
  348SOL    HW2 2470   5.031   1.291   4.279 -1.9662 -1.2822  0.0480
  349SOL     OW 2471   3.880   1.569   3.524 -0.0508 -0.5651  0.7061
  349SOL    HW1 2472   3.800   1.591   3.571 -0.6190 -2.1799  0.5748
  349SOL    HW2 2473   3.938   1.531   3.590 -0.0492 -0.9403  0.4925
  350SOL     OW 2474   5.401   4.966   1.147  0.4732  0.1938 -0.6230
  350SOL    HW1 2475   5.483   4.919   1.133 -1.5486 -3.9865  0.1076
  350SOL    HW2 2476   5.346   4.941   1.073 -2.4961 -3.3873  2.3784
  351SOL     OW 2477   3.923   4.094   3.317  0.3575 -0.3977 -0.0075
  351SOL    HW1 2478   3.928   4.004   3.286  0.1520 -0.3945 -0.0550
  351SOL    HW2 2479   3.949   4.089   3.409 -1.7377 -0.8542  0.6138
  352SOL     OW 2480   3.062   0.754   1.575  0.7334  0.4892 -0.3490
  352SOL    HW1 2481   3.108   0.671   1.585 -1.0378 -1.0972 -3.6257
  352SOL    HW2 2482   3.007   0.761   1.653 -0.1317 -2.2381 -0.5865
  353SOL     OW 2483   4.412   5.680   1.948  0.2880 -0.5808  0.7845
  353SOL    HW1 2484   4.317   5.687   1.940  0.3019 -0.6400  0.5615
  353SOL    HW2 2485   4.426   5.599   1.997  0.2682 -1.3800 -0.4878
  354SOL     OW 2486   2.565   3.867   2.632 -0.1944  0.3575  0.2875
  354SOL    HW1 2487   2.587   3.800   2.568  1.1250  0.0553  1.0393
  354SOL    HW2 2488   2.578   3.826   2.717 -1.2413  0.9760  0.7798
  355SOL     OW 2489   4.980   5.225   1.277 -0.2612 -0.2862  0.0165
  355SOL    HW1 2490   5.013   5.149   1.325  0.6156  0.3682  0.4822
  355SOL    HW2 2491   5.040   5.296   1.301 -0.5445  0.3446 -1.0990
  356SOL     OW 2492   3.444   2.206   0.023 -0.2688  0.9440 -0.0165
  356SOL    HW1 2493   3.432   2.201   0.117  0.5850 -0.9343  0.0403
  356SOL    HW2 2494   3.359   2.232  -0.011 -0.5735  1.6842  1.2501
  357SOL     OW 2495   3.894   2.162   0.943  0.0217  0.0284  0.3783
  357SOL    HW1 2496   3.869   2.077   0.979 -0.4769  0.5179  1.2198
  357SOL    HW2 2497   3.903   2.219   1.020  1.2548  0.5083 -0.0967
  358SOL     OW 2498   5.226   4.506   2.194 -0.0737 -0.8200  0.3744
  358SOL    HW1 2499   5.144   4.538   2.156  2.2923  1.1552 -3.8255
  358SOL    HW2 2500   5.253   4.574   2.255 -0.1027  0.1934 -0.6951
  359SOL     OW 2501   4.316   1.476   2.171  0.2329  0.7916  0.1932
  359SOL    HW1 2502   4.301   1.385   2.143  2.4714  0.3056  0.4119
  359SOL    HW2 2503   4.354   1.519   2.095 -0.1123  1.3533  0.3337
  360SOL     OW 2504   4.830   4.723   2.546 -0.1923  0.2746 -0.2840
  360SOL    HW1 2505   4.906   4.745   2.492  1.0938  1.3070  1.8258
  360SOL    HW2 2506   4.833   4.786   2.618  0.4265 -3.2639  3.0905
  361SOL     OW 2507   3.709   1.638   0.818  0.4574  0.1191 -0.1162
  361SOL    HW1 2508   3.738   1.608   0.732 -1.7939  0.0203 -0.9040
  361SOL    HW2 2509   3.658   1.717   0.801  0.2634  0.3083  1.1735
  362SOL     OW 2510   0.848   4.237   2.992 -0.4519  0.3084 -0.1586
  362SOL    HW1 2511   0.778   4.171   2.991  0.7728 -1.0792  0.7661
  362SOL    HW2 2512   0.861   4.259   2.900 -0.4402 -1.2909 -0.5713
  363SOL     OW 2513   4.270   3.816   1.389 -0.5204  0.1368 -0.0096
  363SOL    HW1 2514   4.327   3.854   1.321 -0.7871 -0.0889 -0.3593
  363SOL    HW2 2515   4.319   3.741   1.422 -0.9155 -0.4721 -0.7962
  364SOL     OW 2516   0.805   3.758   1.881 -0.3001  0.1876  0.6843
  364SOL    HW1 2517   0.874   3.709   1.927  1.1263  0.6340 -0.8828
  364SOL    HW2 2518   0.794   3.712   1.798 -0.5409  1.2130  0.1326
  365SOL     OW 2519   3.766   5.646   0.233 -0.1772  0.7482  0.1833
  365SOL    HW1 2520   3.810   5.562   0.243 -1.0658 -0.0293 -1.8518
  365SOL    HW2 2521   3.824   5.697   0.177 -0.5946  0.7176 -0.2813
  366SOL     OW 2522   0.667   2.548   0.286 -0.9907 -0.1226 -0.1975
  366SOL    HW1 2523   0.723   2.582   0.216 -0.3536 -1.3330 -0.2901
  366SOL    HW2 2524   0.578   2.555   0.250 -0.8382  0.9384 -0.4092
  367SOL     OW 2525   0.906   0.962   3.840 -0.5542 -0.7078  0.0996
  367SOL    HW1 2526   0.900   0.921   3.926 -1.2831 -2.5165 -0.7646
  367SOL    HW2 2527   0.821   1.003   3.826 -0.3139 -0.0966  0.3570
  368SOL     OW 2528   3.480   3.423   3.263 -0.3036 -0.4971  0.3436
  368SOL    HW1 2529   3.406   3.385   3.310 -1.2230  1.6839  0.7855
  368SOL    HW2 2530   3.443   3.459   3.183  0.5678 -0.7769 -0.2042
  369SOL     OW 2531   5.803   1.126   0.799 -0.0664 -0.2298 -0.0303
  369SOL    HW1 2532   5.891   1.147   0.830  0.7271 -2.6275 -0.4752
  369SOL    HW2 2533   5.815   1.101   0.708 -0.7826 -2.6864  0.4632
  370SOL     OW 2534   4.205   1.167   0.484  0.3424 -0.4591  0.7457
  370SOL    HW1 2535   4.165   1.142   0.401 -2.2924 -0.8916  2.0438
  370SOL    HW2 2536   4.269   1.098   0.501 -1.6148 -2.3936  0.7156
  371SOL     OW 2537   0.326   0.584   0.644  0.1650 -0.2372  0.2935
  371SOL    HW1 2538   0.305   0.512   0.584 -0.8303  0.2421  0.0500
  371SOL    HW2 2539   0.422   0.587   0.644  0.2374 -1.7698  0.5709
  372SOL     OW 2540   0.865   6.001   3.077 -0.5769 -0.2814  0.4929
  372SOL    HW1 2541   0.879   5.964   3.164 -2.1264 -0.7042  0.5988
  372SOL    HW2 2542   0.842   6.092   3.093  0.3399 -0.0356  0.4345
  373SOL     OW 2543   3.389   3.470   3.964 -0.6657 -0.3288 -0.2881
  373SOL    HW1 2544   3.371   3.563   3.958  0.2908 -0.1595 -0.7297
  373SOL    HW2 2545   3.426   3.446   3.879  0.6511 -0.7400  0.3721
  374SOL     OW 2546   4.452   2.564   1.658  0.1865 -0.2820  0.0525
  374SOL    HW1 2547   4.447   2.636   1.594  0.1466 -1.5430 -1.4236
  374SOL    HW2 2548   4.514   2.503   1.619  3.0215  0.4934  2.9402
  375SOL     OW 2549   1.453   4.431   3.300 -0.4403  0.1766 -0.3173
  375SOL    HW1 2550   1.524   4.425   3.235  0.1744  0.8187  0.2742
  375SOL    HW2 2551   1.382   4.380   3.262 -0.7584  1.9756 -2.3455
  376SOL     OW 2552   4.913   0.752   0.908  0.0962  0.2827  0.3229
  376SOL    HW1 2553   4.840   0.748   0.970  0.0730 -1.2179  0.2279
  376SOL    HW2 2554   4.919   0.663   0.873  1.5722  0.5510 -0.1430
  377SOL     OW 2555   4.627   5.190   1.974 -0.4399  0.3505 -0.2115
  377SOL    HW1 2556   4.569   5.205   1.899  0.1057 -1.0181 -0.9472
  377SOL    HW2 2557   4.612   5.098   1.998 -0.2065  0.6098  1.0218
  378SOL     OW 2558   3.822   0.503   3.741 -0.3989  0.8263 -0.0014
  378SOL    HW1 2559   3.836   0.571   3.807 -0.1028  0.3906  0.3951
  378SOL    HW2 2560   3.850   0.543   3.659 -0.6124  1.3210  0.1618
  379SOL     OW 2561   3.168   1.575   2.583 -0.1432 -0.4409  0.0701
  379SOL    HW1 2562   3.206   1.511   2.644  1.1029 -1.1755 -1.4202
  379SOL    HW2 2563   3.242   1.607   2.533 -1.1713 -0.0313 -1.2394
  380SOL     OW 2564   1.300   4.431   2.177  0.0374  0.3585  0.8165
  380SOL    HW1 2565   1.211   4.464   2.186  0.0865  0.5552  0.5854
  380SOL    HW2 2566   1.299   4.381   2.095  0.4349  1.3389  0.1980
  381SOL     OW 2567   4.392   4.593   2.966  0.2795  0.3419 -0.8440
  381SOL    HW1 2568   4.449   4.576   2.892  1.5359  0.0412  0.1538
  381SOL    HW2 2569   4.431   4.544   3.039 -0.9477  0.5631  0.0117
  382SOL     OW 2570   5.440   2.628   4.398 -0.3254  0.2440  0.0308
  382SOL    HW1 2571   5.433   2.537   4.369 -0.9765  0.2611  0.1264
  382SOL    HW2 2572   5.433   2.680   4.318  0.8634  0.1861 -0.1214
  383SOL     OW 2573   3.311   0.191   3.290 -0.1760 -0.0283 -0.3172
  383SOL    HW1 2574   3.361   0.256   3.339  0.0146  0.3202 -0.9758
  383SOL    HW2 2575   3.304   0.226   3.202 -0.4713 -0.6828 -0.5633
  384SOL     OW 2576   3.909   1.522   1.716 -0.1485  0.8944 -0.5411
  384SOL    HW1 2577   3.839   1.532   1.781  0.4904 -0.9911  0.4785
  384SOL    HW2 2578   3.873   1.563   1.637 -1.9728  0.9384  0.2620
  385SOL     OW 2579   4.160   1.150   2.903  0.5519 -0.2915  0.1978
  385SOL    HW1 2580   4.095   1.219   2.914  0.3709 -0.3994 -0.2088
  385SOL    HW2 2581   4.151   1.121   2.812  0.7849 -0.6924  0.2979
  386SOL     OW 2582   1.335   1.108   4.079 -0.1695 -0.3562 -0.2732
  386SOL    HW1 2583   1.283   1.095   4.000  1.5194 -0.2274 -1.4529
  386SOL    HW2 2584   1.408   1.046   4.070  1.4588  1.4515 -0.1078
  387SOL     OW 2585   0.037   3.615   2.518 -0.5410 -0.0821  0.3464
  387SOL    HW1 2586   0.013   3.690   2.463 -0.1362 -0.1925  0.0154
  387SOL    HW2 2587  -0.045   3.571   2.536 -0.8501  0.7074  0.9343
  388SOL     OW 2588   0.346   3.091   1.358  0.1383  0.6659 -0.2183
  388SOL    HW1 2589   0.277   3.032   1.325  1.2295 -0.1906 -1.0695
  388SOL    HW2 2590   0.322   3.177   1.325 -0.7157  0.4414 -0.2016
  389SOL     OW 2591   0.162   4.828   3.331  0.4439 -0.4253 -0.0382
  389SOL    HW1 2592   0.166   4.903   3.390  2.1007  0.1086 -0.7554
  389SOL    HW2 2593   0.254   4.810   3.309 -0.0879 -0.8493 -2.1232
  390SOL     OW 2594   2.619   2.420   2.356  0.3725 -0.5582 -0.0165
  390SOL    HW1 2595   2.618   2.391   2.265 -0.2772  0.2582 -0.2862
  390SOL    HW2 2596   2.586   2.345   2.406 -1.9399 -0.1171 -0.7615
  391SOL     OW 2597   3.833   1.959   0.760 -0.1361  0.5769 -0.4123
  391SOL    HW1 2598   3.879   2.034   0.799  0.7423 -0.3578  0.4171
  391SOL    HW2 2599   3.900   1.891   0.755 -1.3182 -0.6933  0.4172
  392SOL     OW 2600   3.909   3.628   0.929 -0.3734  0.0722 -0.3589
  392SOL    HW1 2601   3.981   3.623   0.867  1.1151  1.8243  1.1133
  392SOL    HW2 2602   3.831   3.608   0.877  1.0613 -1.1029 -2.1718
  393SOL     OW 2603   5.136   3.389   1.483 -0.0040 -0.0389 -0.0088
  393SOL    HW1 2604   5.113   3.313   1.429 -0.0121 -1.8060  2.3464
  393SOL    HW2 2605   5.207   3.431   1.435  0.2998 -1.7623 -1.1836
  394SOL     OW 2606   0.793   0.682   2.541  0.2744 -0.0120  0.0561
  394SOL    HW1 2607   0.859   0.740   2.504  0.0680 -0.4990 -1.1247
  394SOL    HW2 2608   0.844   0.612   2.584  0.5243  0.0957 -0.0648
  395SOL     OW 2609   4.494   1.520   3.079 -0.6289 -0.6620  0.0039
  395SOL    HW1 2610   4.483   1.443   3.024 -1.9018 -1.2753  1.0652
  395SOL    HW2 2611   4.406   1.553   3.092 -0.2449  0.0743  0.8108
  396SOL     OW 2612   4.287   0.838   0.305 -0.1945 -0.3291  0.1495
  396SOL    HW1 2613   4.260   0.750   0.330 -1.8153  0.3105  0.7679
  396SOL    HW2 2614   4.214   0.873   0.255 -0.7761  1.5935  2.1735
  397SOL     OW 2615   3.859   2.049   0.498 -0.3126  0.7275 -0.6373
  397SOL    HW1 2616   3.832   2.005   0.579  1.5666  0.3910 -0.1393
  397SOL    HW2 2617   3.863   1.979   0.433 -1.8805  1.0077 -1.0754
  398SOL     OW 2618   2.312   3.867   2.522  0.3563 -0.4630  0.2049
  398SOL    HW1 2619   2.283   3.845   2.610 -0.2002 -1.3279 -0.1795
  398SOL    HW2 2620   2.407   3.872   2.528  0.3183 -0.4638  0.8666
  399SOL     OW 2621   6.029   3.935   2.131  0.3909  0.2697  0.4830
  399SOL    HW1 2622   6.073   4.020   2.132  0.9669  0.0246 -1.0128
  399SOL    HW2 2623   6.059   3.891   2.211  1.2802  0.8952  0.5115
  400SOL     OW 2624   2.739   5.864   3.766 -0.1817 -0.9050  0.9192
  400SOL    HW1 2625   2.667   5.903   3.816  0.0603  1.8806 -0.6582
  400SOL    HW2 2626   2.695   5.812   3.698 -0.6403 -0.8970  1.2064
  401SOL     OW 2627   4.662   5.399   3.853 -0.5908 -0.4202  0.4340
  401SOL    HW1 2628   4.678   5.456   3.778 -0.2980 -1.9654 -0.7278
  401SOL    HW2 2629   4.737   5.413   3.910 -1.2626  1.4651  0.9433
  402SOL     OW 2630   1.125   4.932   0.353  0.0563  0.2365  0.2155
  402SOL    HW1 2631   1.053   4.880   0.390  0.9982 -0.2972  1.3868
  402SOL    HW2 2632   1.202   4.903   0.402  0.9526  1.2846 -0.5382
  403SOL     OW 2633   5.072   4.679   4.244  0.3828  0.7406  0.1584
  403SOL    HW1 2634   5.089   4.616   4.314  1.9536  1.2578  0.2750
  403SOL    HW2 2635   5.027   4.752   4.287  0.1969  0.4951  0.3798
  404SOL     OW 2636   4.711   0.696   2.360 -0.2961 -0.1962 -0.2494
  404SOL    HW1 2637   4.702   0.624   2.423 -0.4896  0.5668  0.6303
  404SOL    HW2 2638   4.805   0.712   2.354 -0.3279  0.4723  0.7511
  405SOL     OW 2639   3.518   6.210   4.130  0.4938 -0.6190  0.0987
  405SOL    HW1 2640   3.498   6.209   4.224 -0.4575  1.4037 -0.0176
  405SOL    HW2 2641   3.458   6.275   4.094  1.2131 -0.9668 -1.8462
  406SOL     OW 2642   5.636   6.201   1.120  0.3091  0.5249 -0.3441
  406SOL    HW1 2643   5.619   6.195   1.026  1.8186 -1.0411 -0.5685
  406SOL    HW2 2644   5.653   6.294   1.136 -1.5063  1.0585 -1.2948
  407SOL     OW 2645   5.594   6.213   0.863  0.1189 -0.2386  0.4266
  407SOL    HW1 2646   5.640   6.282   0.814 -0.2307 -0.6435 -0.4863
  407SOL    HW2 2647   5.575   6.146   0.798 -1.0624 -0.4431  0.9580
  408SOL     OW 2648   3.929   3.321   0.239  0.2779  0.2972 -0.1197
  408SOL    HW1 2649   3.926   3.241   0.186 -0.5320 -0.6589  1.2953
  408SOL    HW2 2650   4.013   3.360   0.218  0.2294 -0.3469 -1.6558
  409SOL     OW 2651   5.983   5.538   2.557 -0.2672 -0.3398 -0.2003
  409SOL    HW1 2652   5.943   5.608   2.505  0.3113 -0.7317 -1.2019
  409SOL    HW2 2653   6.070   5.572   2.579 -0.6196 -0.0554  0.7795
  410SOL     OW 2654   6.245   0.286   3.092 -0.3159 -0.3392 -0.1238
  410SOL    HW1 2655   6.306   0.273   3.165 -0.0698 -0.4752 -0.3504
  410SOL    HW2 2656   6.231   0.198   3.057 -0.8854 -0.3484  0.1159
  411SOL     OW 2657   4.549   3.138   0.309 -0.1489  0.5833  0.7447
  411SOL    HW1 2658   4.515   3.189   0.236  0.3287  0.6453  0.5598
  411SOL    HW2 2659   4.551   3.200   0.383  0.5033  0.8659  0.5014
  412SOL     OW 2660   3.741   3.408   3.212  0.4129 -0.0555  0.4829
  412SOL    HW1 2661   3.648   3.387   3.203  0.7388 -0.8228 -1.7130
  412SOL    HW2 2662   3.784   3.323   3.215  1.1142  0.2877  0.3085
  413SOL     OW 2663   4.928   5.983   3.344 -0.7844  0.1295 -0.2656
  413SOL    HW1 2664   4.934   5.944   3.257 -1.3331  1.6803 -1.0442
  413SOL    HW2 2665   4.836   6.011   3.351 -0.9688 -0.7075  1.1707
  414SOL     OW 2666   2.247   1.845   2.334  0.0578 -0.0418  0.1913
  414SOL    HW1 2667   2.218   1.768   2.382  0.1098 -1.2198 -1.5920
  414SOL    HW2 2668   2.168   1.882   2.296  0.4578 -2.0156 -2.8763
  415SOL     OW 2669   4.622   1.366   4.107 -0.3460 -0.1992  0.5641
  415SOL    HW1 2670   4.556   1.383   4.040 -1.2137 -2.3995  0.7749
  415SOL    HW2 2671   4.690   1.432   4.091 -1.2731  0.3491 -1.4486
  416SOL     OW 2672   4.221   3.255   0.065 -0.1940  0.2628 -0.2776
  416SOL    HW1 2673   4.224   3.338   0.017  1.5437 -0.0204 -0.7145
  416SOL    HW2 2674   4.309   3.244   0.101 -0.0488 -1.9052 -1.1295
  417SOL     OW 2675   0.459   1.079   4.041  0.4673  0.0437 -0.0969
  417SOL    HW1 2676   0.544   1.078   4.084  0.6338 -0.7650 -0.4196
  417SOL    HW2 2677   0.414   1.001   4.074  0.9261 -1.0930 -1.9644
  418SOL     OW 2678   0.828   1.801   3.576 -0.2984 -0.1909  0.5295
  418SOL    HW1 2679   0.810   1.749   3.498  0.0122  1.3931 -0.6666
  418SOL    HW2 2680   0.861   1.885   3.542 -0.8257  0.8151  2.3329
  419SOL     OW 2681   5.294   2.666   2.373  0.1022  0.9387 -0.1058
  419SOL    HW1 2682   5.218   2.666   2.430  0.2804  1.3181  0.1382
  419SOL    HW2 2683   5.328   2.577   2.377 -0.7626  0.5565 -0.8102
  420SOL     OW 2684   1.851   1.273   4.348  0.0392 -0.2076 -0.5044
  420SOL    HW1 2685   1.934   1.278   4.395 -0.6166 -0.1471  0.6855
  420SOL    HW2 2686   1.786   1.304   4.411 -1.1610 -2.1174 -0.7170
  421SOL     OW 2687   0.282   3.179   1.929 -0.3030 -0.2760 -0.2525
  421SOL    HW1 2688   0.322   3.164   1.844  1.2967  2.9909 -0.2362
  421SOL    HW2 2689   0.334   3.125   1.990  0.6087 -0.2097 -0.9513
  422SOL     OW 2690   4.414   5.611   3.231 -0.4598  0.9592  0.7928
  422SOL    HW1 2691   4.445   5.559   3.306 -0.1937  0.7542  0.5435
  422SOL    HW2 2692   4.341   5.560   3.196  0.9970 -0.2707 -0.6270
  423SOL     OW 2693   2.773   4.503   1.889  0.1549  0.2474 -0.0245
  423SOL    HW1 2694   2.808   4.421   1.853 -0.9124  0.0864 -0.7406
  423SOL    HW2 2695   2.727   4.476   1.968  0.1123  0.2120 -0.0614
  424SOL     OW 2696   3.623   0.468   2.727  0.6228  0.3974  0.0104
  424SOL    HW1 2697   3.568   0.532   2.772  0.8069  0.9214 -0.4886
  424SOL    HW2 2698   3.707   0.473   2.772  0.1891 -0.6119  0.9576
  425SOL     OW 2699   3.101   5.389   2.711 -0.5473  0.0266  0.0859
  425SOL    HW1 2700   3.112   5.333   2.634 -1.0455  0.3553 -0.2321
  425SOL    HW2 2701   3.117   5.478   2.678 -0.7568  0.1669  0.3629
  426SOL     OW 2702   0.200   2.439   3.868  0.5427 -0.0829  0.7203
  426SOL    HW1 2703   0.237   2.521   3.900  0.6909  1.2579 -2.5690
  426SOL    HW2 2704   0.246   2.372   3.919  1.6675  1.7709  2.3043
  427SOL     OW 2705   2.786   1.153   1.366 -0.0020 -0.3148  0.4221
  427SOL    HW1 2706   2.817   1.098   1.438 -0.2410  0.5110  1.1676
  427SOL    HW2 2707   2.775   1.092   1.293  0.3535 -1.1458  1.0409
  428SOL     OW 2708   2.704   1.495   3.633  0.4260 -0.4400 -0.1219
  428SOL    HW1 2709   2.612   1.503   3.659  0.7000  1.6987  0.4323
  428SOL    HW2 2710   2.746   1.450   3.707  0.3253  1.3480  1.1042
  429SOL     OW 2711   5.673   0.621   3.102 -0.3090  0.2019  0.2418
  429SOL    HW1 2712   5.683   0.613   3.197  1.7648  1.9370  0.2483
  429SOL    HW2 2713   5.736   0.689   3.077 -0.7354 -0.2744 -2.4016
  430SOL     OW 2714   5.296   2.084   0.108 -0.6594 -0.6292  0.0187
  430SOL    HW1 2715   5.266   2.066   0.197  0.5593 -0.9854  0.3665
  430SOL    HW2 2716   5.371   2.142   0.119  0.8841 -2.3936 -0.6249
  431SOL     OW 2717   0.096   4.166   2.174  0.0688  0.4174  0.2767
  431SOL    HW1 2718   0.042   4.139   2.099  0.2800 -1.5705  0.7622
  431SOL    HW2 2719   0.035   4.206   2.235 -0.3382  0.8153 -0.3752
  432SOL     OW 2720   2.368   3.759   1.127  0.5553 -0.7039 -0.2329
  432SOL    HW1 2721   2.296   3.716   1.081  1.5640 -0.7028 -1.8783
  432SOL    HW2 2722   2.442   3.753   1.067  1.6618  0.2093  0.9897
  433SOL     OW 2723   4.621   2.690   0.531 -0.2873  0.4874 -0.3978
  433SOL    HW1 2724   4.589   2.724   0.447 -1.9661 -1.0712 -0.4564
  433SOL    HW2 2725   4.648   2.600   0.512  0.4892  0.5173  0.4894
  434SOL     OW 2726   0.879   5.191   3.609  0.1725  0.4814  0.6507
  434SOL    HW1 2727   0.975   5.193   3.614  0.2091 -0.5949  0.5713
  434SOL    HW2 2728   0.851   5.268   3.659  0.9930 -0.6697  2.9936
  435SOL     OW 2729   0.243   5.315   2.516  0.1534 -0.3326 -0.4763
  435SOL    HW1 2730   0.282   5.363   2.443  1.9149 -0.5498  0.2744
  435SOL    HW2 2731   0.312   5.257   2.546  0.0297  0.8499  2.3547
  436SOL     OW 2732   5.040   1.505   0.167 -0.0485 -0.5681 -0.3997
  436SOL    HW1 2733   5.019   1.541   0.081  0.0910 -1.2447 -0.7190
  436SOL    HW2 2734   4.975   1.543   0.226 -1.2475 -1.4682 -1.1087
  437SOL     OW 2735   0.457   3.768   3.299  0.9242  0.5560 -0.5110
  437SOL    HW1 2736   0.502   3.776   3.383 -1.1946  1.7110  0.5952
  437SOL    HW2 2737   0.473   3.677   3.272  0.6313 -0.2719  1.7977
  438SOL     OW 2738   0.239   0.771   0.470  0.0745 -0.0523 -0.0380
  438SOL    HW1 2739   0.185   0.850   0.473 -0.3256 -0.2773 -0.8818
  438SOL    HW2 2740   0.228   0.731   0.556 -0.4073  0.3598  0.0964
  439SOL     OW 2741   4.022   2.419   4.304 -0.6433 -0.2959 -0.3196
  439SOL    HW1 2742   4.115   2.396   4.311 -0.5195  0.3957  0.7402
  439SOL    HW2 2743   3.979   2.364   4.369 -0.9648 -0.5280 -0.7254
  440SOL     OW 2744   5.709   5.850   3.993 -0.0441  0.4114  0.2603
  440SOL    HW1 2745   5.665   5.825   3.912 -0.4298  0.1569  0.5421
  440SOL    HW2 2746   5.802   5.836   3.977 -0.1030  0.5521 -0.2037
  441SOL     OW 2747   5.064   1.815   2.727  0.4813 -0.5695  0.4733
  441SOL    HW1 2748   5.157   1.814   2.750  0.7824  0.9355 -0.5779
  441SOL    HW2 2749   5.038   1.723   2.732  2.3802 -1.2220 -0.6031
  442SOL     OW 2750   2.550   2.332   3.319 -0.4399 -0.5215 -0.0480
  442SOL    HW1 2751   2.570   2.418   3.282 -0.0314 -0.3323  0.5774
  442SOL    HW2 2752   2.559   2.345   3.414 -0.5643 -1.2040  0.0605
  443SOL     OW 2753   0.134   0.696   4.220 -0.3709  0.3272 -0.0852
  443SOL    HW1 2754   0.053   0.685   4.270  0.3461  0.6315  1.2021
  443SOL    HW2 2755   0.191   0.625   4.251  0.3313  0.9393  0.0542
  444SOL     OW 2756   3.869   3.054   2.540 -0.8053 -0.1283  0.2296
  444SOL    HW1 2757   3.779   3.077   2.516 -1.1071  0.3944  1.7409
  444SOL    HW2 2758   3.860   2.986   2.607 -0.0004 -1.5960 -1.0896
  445SOL     OW 2759   0.780   4.699   2.460 -0.2877  0.2587 -0.2317
  445SOL    HW1 2760   0.720   4.625   2.454  0.8857 -0.6381 -2.0672
  445SOL    HW2 2761   0.723   4.777   2.455 -1.4316 -0.5241  0.2617
  446SOL     OW 2762   1.529   5.221   2.728  0.4294 -0.0165  0.0073
  446SOL    HW1 2763   1.522   5.219   2.823  2.3468  0.2735  0.2003
  446SOL    HW2 2764   1.486   5.141   2.698 -0.5077  0.0682  1.0746
  447SOL     OW 2765   5.901   2.370   3.410  0.0131  0.3630 -0.6176
  447SOL    HW1 2766   5.884   2.276   3.404  2.2548 -0.0414 -1.6104
  447SOL    HW2 2767   5.917   2.386   3.503 -2.8816  0.3181 -0.0364
  448SOL     OW 2768   2.306   2.511   2.600 -0.1534  0.4063 -0.1969
  448SOL    HW1 2769   2.281   2.419   2.614  3.4532 -0.8164 -0.6673
  448SOL    HW2 2770   2.286   2.527   2.508  0.5014 -0.4367 -0.5028
  449SOL     OW 2771   0.787   4.499   1.874 -0.6522 -0.1191 -0.4601
  449SOL    HW1 2772   0.697   4.517   1.900 -0.8682 -0.0877 -1.1974
  449SOL    HW2 2773   0.839   4.564   1.920 -1.3766  2.3313 -2.8485
  450SOL     OW 2774   3.327   0.349   1.722 -1.1487 -0.2019 -0.3331
  450SOL    HW1 2775   3.303   0.335   1.813  0.6287  0.8507  0.3400
  450SOL    HW2 2776   3.378   0.430   1.722 -0.8456 -0.3352 -2.2265
  451SOL     OW 2777   3.474   1.634   2.257 -0.5080 -0.2499  0.5977
  451SOL    HW1 2778   3.468   1.667   2.168  0.3583 -1.0513  0.2304
  451SOL    HW2 2779   3.506   1.544   2.248  1.2585  0.2096  1.8044
  452SOL     OW 2780   0.561   3.331   0.146 -0.1709 -0.3655 -0.2805
  452SOL    HW1 2781   0.577   3.370   0.232  0.9011  0.1614 -0.6987
  452SOL    HW2 2782   0.599   3.393   0.084 -0.6593 -0.8871 -1.1214
  453SOL     OW 2783   5.173   2.542   3.413 -0.4992  0.0481 -0.2279
  453SOL    HW1 2784   5.139   2.462   3.374  1.9064 -0.7254 -0.9488
  453SOL    HW2 2785   5.192   2.518   3.504  0.5477 -0.3576 -0.5345
  454SOL     OW 2786   4.459   2.614   3.355  0.2204  0.1811 -0.2721
  454SOL    HW1 2787   4.496   2.548   3.297 -0.1697  0.5771 -0.9725
  454SOL    HW2 2788   4.525   2.683   3.358  1.8514 -1.3020  2.5088
  455SOL     OW 2789   1.400   1.856   2.073  0.1622  0.0595 -0.0864
  455SOL    HW1 2790   1.331   1.796   2.045 -0.1805  0.2413  0.3766
  455SOL    HW2 2791   1.425   1.903   1.993  0.0123 -0.2653 -0.3271
  456SOL     OW 2792   5.638   3.067   2.750 -0.3470 -0.2432  0.3068
  456SOL    HW1 2793   5.687   3.051   2.669  1.0054 -0.4800  1.1480
  456SOL    HW2 2794   5.601   3.155   2.738  0.5073  0.0585 -0.2566
  457SOL     OW 2795   2.761   1.463   2.186  0.4292 -0.5587  0.4025
  457SOL    HW1 2796   2.677   1.457   2.231 -0.5215 -0.0490 -1.2312
  457SOL    HW2 2797   2.800   1.376   2.196 -0.3770 -0.8556  1.0370
  458SOL     OW 2798   0.014   2.902   1.700 -0.1083 -0.3572  0.5433
  458SOL    HW1 2799   0.008   2.865   1.612 -1.4776 -1.0896  0.9244
  458SOL    HW2 2800   0.032   2.995   1.686 -2.0193 -0.1016 -0.5753
  459SOL     OW 2801   5.394   1.964   1.099 -0.1054 -0.5411  0.1136
  459SOL    HW1 2802   5.344   1.947   1.179 -0.1494  2.2290  0.8008
  459SOL    HW2 2803   5.355   1.906   1.034 -2.2411 -0.6003  1.3381
  460SOL     OW 2804   1.772   1.654   3.160 -0.2959 -0.3549  0.1239
  460SOL    HW1 2805   1.718   1.593   3.211 -1.2389  0.7135  0.4589
  460SOL    HW2 2806   1.708   1.703   3.107  0.4000  0.5212  0.0682
  461SOL     OW 2807   3.529   2.453   2.645  0.3186 -0.5217 -0.3668
  461SOL    HW1 2808   3.553   2.369   2.606  1.5377  0.3508 -1.6209
  461SOL    HW2 2809   3.597   2.513   2.614  0.5305  0.5526  1.9954
  462SOL     OW 2810   2.760   1.801   2.600  0.1823 -0.5988 -0.0087
  462SOL    HW1 2811   2.743   1.849   2.681  0.2446 -2.5060  1.2069
  462SOL    HW2 2812   2.679   1.752   2.584 -0.2070  0.5009 -1.7031
  463SOL     OW 2813   3.055   4.823   2.844  0.4178  0.0971  0.1047
  463SOL    HW1 2814   3.122   4.873   2.891  1.4672  0.0752 -1.3206
  463SOL    HW2 2815   2.978   4.828   2.901  0.5559  3.0771  0.1982
  464SOL     OW 2816   1.852   1.922   3.263  0.2909 -0.1088 -0.3148
  464SOL    HW1 2817   1.771   1.950   3.221  0.6557  0.7965 -0.4396
  464SOL    HW2 2818   1.886   1.853   3.206 -0.4505 -0.5839 -0.1912
  465SOL     OW 2819   3.236   0.515   1.140  0.1828 -0.0009 -0.8126
  465SOL    HW1 2820   3.259   0.606   1.123  0.7895 -0.0647 -0.3644
  465SOL    HW2 2821   3.241   0.506   1.235 -0.2394 -0.4064 -0.8245
  466SOL     OW 2822   3.980   2.481   3.644  0.0014 -0.1113  0.2674
  466SOL    HW1 2823   3.962   2.401   3.595 -0.4370  0.3526 -0.3517
  466SOL    HW2 2824   4.019   2.451   3.726  0.4573 -0.9216 -0.2312
  467SOL     OW 2825   5.537   1.495   0.529  0.0821 -0.3957 -0.3540
  467SOL    HW1 2826   5.451   1.453   0.529 -0.1134 -0.0162 -1.2385
  467SOL    HW2 2827   5.521   1.583   0.562 -0.0507  0.0097 -1.4762
  468SOL     OW 2828   0.233   2.986   0.764  0.1985  0.1930  0.5551
  468SOL    HW1 2829   0.279   2.907   0.736 -0.6026  0.0126 -0.3116
  468SOL    HW2 2830   0.292   3.058   0.740  0.8471 -0.1163  1.1821
  469SOL     OW 2831   1.434   3.125   0.131  0.6269 -0.4468  0.5004
  469SOL    HW1 2832   1.513   3.147   0.179  1.1749 -1.2081 -0.0236
  469SOL    HW2 2833   1.437   3.181   0.053 -0.2431  0.7616  1.3069
  470SOL     OW 2834   1.016   4.493   4.358 -0.2338 -0.0160  0.0811
  470SOL    HW1 2835   1.059   4.513   4.275 -0.6040 -3.1653 -1.0073
  470SOL    HW2 2836   1.085   4.452   4.411 -0.2849  0.9755  0.9510
  471SOL     OW 2837   0.308   4.874   2.935 -0.0167 -0.1154  0.1484
  471SOL    HW1 2838   0.351   4.950   2.896 -1.2232  0.4365 -0.1268
  471SOL    HW2 2839   0.215   4.886   2.916 -0.3983 -0.8929  1.4170
  472SOL     OW 2840   1.045   3.705   3.768  0.0630  0.3094 -0.2468
  472SOL    HW1 2841   1.014   3.695   3.858  0.6030  0.6732 -0.0177
  472SOL    HW2 2842   1.130   3.662   3.767  0.0794  0.3441 -0.5756
  473SOL     OW 2843   4.247   2.660   2.570 -0.2691 -0.2265 -0.0180
  473SOL    HW1 2844   4.201   2.635   2.650 -3.0090  0.7582 -1.1618
  473SOL    HW2 2845   4.231   2.754   2.563  2.2981  0.2434 -0.3448
  474SOL     OW 2846   4.127   1.045   1.593  0.0045  0.1713  0.2595
  474SOL    HW1 2847   4.120   0.964   1.542 -0.4656 -0.8573  1.8863
  474SOL    HW2 2848   4.046   1.092   1.574 -0.9372 -0.9731  1.2613
  475SOL     OW 2849   3.702   2.324   3.010  0.0070 -0.3040  0.3239
  475SOL    HW1 2850   3.626   2.323   2.952  0.5586 -0.3387 -0.4106
  475SOL    HW2 2851   3.667   2.299   3.095 -0.6627 -1.1628 -0.1822
  476SOL     OW 2852   3.471   2.672   0.572  0.6121  0.3080  0.2029
  476SOL    HW1 2853   3.537   2.728   0.615  2.3958  0.3457 -2.3585
  476SOL    HW2 2854   3.389   2.721   0.580  1.5911  2.0016  0.3975
  477SOL     OW 2855   0.309   2.692   3.915  0.3160  0.2383 -0.4706
  477SOL    HW1 2856   0.312   2.766   3.856  1.3654  1.5258  1.1113
  477SOL    HW2 2857   0.296   2.730   4.002 -1.5239 -1.5946  0.1462
  478SOL     OW 2858   2.193   0.777   0.789 -0.4989  0.0106 -0.6639
  478SOL    HW1 2859   2.248   0.855   0.789 -1.7385  0.9258 -0.8874
  478SOL    HW2 2860   2.252   0.706   0.764  0.4289  1.0610 -1.5986
  479SOL     OW 2861   4.635   0.325   2.763 -1.0391  0.1784  0.3199
  479SOL    HW1 2862   4.726   0.326   2.792 -0.3636 -1.2956 -1.5160
  479SOL    HW2 2863   4.603   0.413   2.781  1.9476  2.0688 -2.4486
  480SOL     OW 2864   1.992   2.102   2.955  0.4198  0.1749 -0.0237
  480SOL    HW1 2865   2.027   2.015   2.935 -0.8367  0.3230 -3.6502
  480SOL    HW2 2866   2.069   2.159   2.952  1.3417 -0.7269  2.8850
  481SOL     OW 2867   6.040   1.363   2.947  0.5829 -0.3202  0.0684
  481SOL    HW1 2868   6.038   1.456   2.927  0.3309 -0.1958  0.6471
  481SOL    HW2 2869   5.957   1.330   2.911 -0.6354  0.2035  2.2499
  482SOL     OW 2870   4.088   1.117   0.229 -0.2627 -0.3083 -0.1807
  482SOL    HW1 2871   4.126   1.084   0.148  0.3168  2.0135 -0.9302
  482SOL    HW2 2872   3.993   1.109   0.215 -0.1510 -1.0446 -0.5768
  483SOL     OW 2873   5.709   2.389   2.096 -0.2465  0.4025 -0.2138
  483SOL    HW1 2874   5.708   2.483   2.079  0.1448  1.3151  3.7193
  483SOL    HW2 2875   5.618   2.367   2.116 -0.1446  0.2869  0.1447
  484SOL     OW 2876   4.707   2.297   0.086 -0.5007  0.3927 -0.2982
  484SOL    HW1 2877   4.663   2.218   0.055 -0.9313  1.1922 -1.7947
  484SOL    HW2 2878   4.643   2.340   0.142 -0.3468 -0.1853  0.3391
  485SOL     OW 2879   5.358   4.181   3.429 -0.5146  0.0538  0.7470
  485SOL    HW1 2880   5.308   4.139   3.498 -0.3562  1.3043  1.6657
  485SOL    HW2 2881   5.347   4.275   3.446  0.7190  0.3649 -0.0663
  486SOL     OW 2882   5.198   0.701   2.906  0.4455 -0.3794  0.0273
  486SOL    HW1 2883   5.292   0.696   2.927  0.6471  0.3135 -0.6618
  486SOL    HW2 2884   5.168   0.610   2.911  1.0354 -0.5447  0.7722
  487SOL     OW 2885   2.024   2.931   3.203 -0.1775  0.0329 -0.8553
  487SOL    HW1 2886   2.003   2.921   3.110 -1.1548 -0.7704 -0.5642
  487SOL    HW2 2887   2.083   2.858   3.222 -0.3137 -0.0533 -0.7573
  488SOL     OW 2888   5.904   4.320   2.245  0.3709  0.4279 -0.5842
  488SOL    HW1 2889   5.854   4.328   2.327  0.3972 -0.8549 -0.4283
  488SOL    HW2 2890   5.841   4.289   2.181  1.0099 -1.5641 -0.2991
  489SOL     OW 2891   4.907   3.166   2.023  0.2397  0.3287 -0.2659
  489SOL    HW1 2892   4.900   3.196   1.932  1.1565 -0.9560 -0.7950
  489SOL    HW2 2893   4.854   3.086   2.026 -0.9072  1.1008  0.7025
  490SOL     OW 2894   3.768   3.544   3.469 -0.4460 -0.3462  0.3260
  490SOL    HW1 2895   3.695   3.604   3.486 -0.3841 -0.6688  1.8943
  490SOL    HW2 2896   3.751   3.509   3.382 -0.7233  1.6054 -0.4570
  491SOL     OW 2897   4.960   2.260   3.695  0.0206 -0.2205  0.6535
  491SOL    HW1 2898   5.034   2.268   3.755  1.5186  0.6830 -1.1835
  491SOL    HW2 2899   4.932   2.351   3.681  0.5084 -0.2738 -0.8869
  492SOL     OW 2900   0.191   4.339   0.223 -0.5050  0.0501 -0.5607
  492SOL    HW1 2901   0.181   4.256   0.271 -1.3017  0.9875  0.9872
  492SOL    HW2 2902   0.281   4.367   0.240 -0.4863 -0.1010 -0.4146
  493SOL     OW 2903   4.651   3.818   3.713 -0.1297  0.3049  0.0032
  493SOL    HW1 2904   4.701   3.743   3.680  2.1609  2.3651 -1.5590
  493SOL    HW2 2905   4.642   3.876   3.637 -1.4631  1.8213  1.2390
  494SOL     OW 2906   0.809   2.723   1.680  0.0544 -0.0617  0.0976
  494SOL    HW1 2907   0.882   2.762   1.727 -1.4482  1.5494  1.2026
  494SOL    HW2 2908   0.850   2.666   1.615  2.2386 -0.1117  1.4439
  495SOL     OW 2909   0.235   4.896   2.335 -0.1832  0.3299 -0.6257
  495SOL    HW1 2910   0.197   4.953   2.401  1.1457 -0.2950  0.7212
  495SOL    HW2 2911   0.274   4.956   2.272 -0.7618  0.9186 -0.4406
  496SOL     OW 2912   4.977   2.045   2.627  0.5185  0.0262 -0.6290
  496SOL    HW1 2913   4.981   1.960   2.671  0.1926 -0.2160 -1.0682
  496SOL    HW2 2914   5.003   2.027   2.537  0.0709  0.3159 -0.8209
  497SOL     OW 2915   2.632   0.362   3.866 -0.0730 -0.5715 -0.1933
  497SOL    HW1 2916   2.588   0.430   3.916 -0.4908  0.5595 -2.0164
  497SOL    HW2 2917   2.574   0.286   3.873  0.6170 -0.9332  2.2215
  498SOL     OW 2918   4.953   2.108   3.031  0.0482  0.6035 -0.5825
  498SOL    HW1 2919   4.931   2.108   2.938 -1.8947  3.3901 -0.2245
  498SOL    HW2 2920   4.931   2.019   3.061 -0.2584 -0.0188 -2.5443
  499SOL     OW 2921   0.584   3.511   0.388  1.3437 -0.4164 -0.2723
  499SOL    HW1 2922   0.500   3.531   0.430  1.8049 -2.3058  1.7337
  499SOL    HW2 2923   0.644   3.577   0.424  1.1353 -0.2944 -0.1433
  500SOL     OW 2924   4.226   2.540   1.204 -0.8281  0.5099 -0.0133
  500SOL    HW1 2925   4.268   2.615   1.161  1.2713  0.3781  1.6274
  500SOL    HW2 2926   4.258   2.464   1.154  0.3758  0.4652  0.7788
  501SOL     OW 2927   5.863   3.634   1.886 -0.3374 -0.0063 -0.3052
  501SOL    HW1 2928   5.913   3.563   1.845  0.0469 -0.0518  0.2224
  501SOL    HW2 2929   5.918   3.712   1.874  0.3457 -0.2265  1.1016
  502SOL     OW 2930   3.271   5.479   4.408 -0.0363  0.1600 -0.1781
  502SOL    HW1 2931   3.285   5.401   4.354  1.1166 -0.1364  0.5153
  502SOL    HW2 2932   3.257   5.550   4.345 -1.0957 -0.5820 -0.8235
  503SOL     OW 2933   3.298   4.305   4.163  0.5730  0.1136 -0.0258
  503SOL    HW1 2934   3.240   4.234   4.135  0.5424  0.6634 -1.3933
  503SOL    HW2 2935   3.286   4.374   4.098  1.3151  1.0082  0.7563
  504SOL     OW 2936   2.180   4.306   0.230  0.0875 -0.1890  0.4942
  504SOL    HW1 2937   2.089   4.335   0.236  0.6558  1.5244  1.3556
  504SOL    HW2 2938   2.175   4.211   0.224 -1.7641 -0.1030  0.2616
  505SOL     OW 2939   4.003   5.755   3.145 -0.5804 -0.4825 -0.0414
  505SOL    HW1 2940   3.966   5.795   3.066  0.8472  1.4624  0.2103
  505SOL    HW2 2941   3.936   5.770   3.212 -1.0032 -0.5082 -0.4453
  506SOL     OW 2942   4.783   5.989   1.610 -0.2263 -0.3981 -0.1847
  506SOL    HW1 2943   4.877   5.998   1.594 -0.2526 -0.0967 -0.1749
  506SOL    HW2 2944   4.777   5.916   1.672  0.1395  0.6900  1.1862
  507SOL     OW 2945   4.987   5.450   0.356  0.0704 -0.1339 -0.5970
  507SOL    HW1 2946   4.904   5.440   0.403  0.8341 -1.3759  0.5578
  507SOL    HW2 2947   5.000   5.545   0.350  0.0646  0.0842  1.9721
  508SOL     OW 2948   2.797   4.940   0.068 -0.0135 -0.7892 -0.1002
  508SOL    HW1 2949   2.817   5.018   0.120 -0.0000 -0.4924 -0.5418
  508SOL    HW2 2950   2.706   4.954   0.039  0.1156 -0.7537 -0.4955
  509SOL     OW 2951   1.917   4.304   0.281  0.3181  0.1193  0.3317
  509SOL    HW1 2952   1.918   4.208   0.291  0.5542  0.0869  0.0245
  509SOL    HW2 2953   1.827   4.324   0.255 -0.3157  0.2112  2.4407
  510SOL     OW 2954   3.132   0.464   1.952 -0.1194 -0.7287  0.5841
  510SOL    HW1 2955   3.171   0.495   2.033  0.7268 -0.3618  0.0492
  510SOL    HW2 2956   3.072   0.394   1.979  0.5504 -0.9730  1.4690
  511SOL     OW 2957   4.650   1.632   1.154 -0.6960  0.4259 -0.0531
  511SOL    HW1 2958   4.600   1.682   1.218 -1.1605  0.7807 -0.6833
  511SOL    HW2 2959   4.589   1.618   1.081 -0.1197  0.1941 -0.4996
  512SOL     OW 2960   2.270   3.413   3.310  0.0999  0.1635  0.3196
  512SOL    HW1 2961   2.203   3.479   3.295  1.8019  1.4121 -2.8749
  512SOL    HW2 2962   2.235   3.333   3.271  0.1386  0.6141 -0.6602
  513SOL     OW 2963   3.484   0.261   1.360  0.0466 -0.3565  0.6635
  513SOL    HW1 2964   3.478   0.354   1.336 -0.1383 -0.3907  0.5723
  513SOL    HW2 2965   3.394   0.237   1.383 -0.0183 -0.6628  0.1121
  514SOL     OW 2966   3.346   3.889   2.765 -0.5275 -0.7166 -0.6239
  514SOL    HW1 2967   3.367   3.947   2.838 -1.9495 -2.5633  1.3995
  514SOL    HW2 2968   3.344   3.946   2.689  0.4243  1.4338  0.8649
  515SOL     OW 2969   1.585   3.037   2.240 -0.0969  0.0128 -0.2075
  515SOL    HW1 2970   1.573   2.994   2.155  0.2295  0.4579 -0.4845
  515SOL    HW2 2971   1.655   3.101   2.224  0.0405  0.0190  0.4251
  516SOL     OW 2972   5.016   0.873   3.747  0.0121  0.2771  0.1492
  516SOL    HW1 2973   5.052   0.784   3.740 -0.5697 -0.1927  2.4290
  516SOL    HW2 2974   4.934   0.870   3.697 -0.5332 -0.8026  1.0649
  517SOL     OW 2975   2.547   1.299   4.104 -0.6284 -0.1031  0.0130
  517SOL    HW1 2976   2.482   1.236   4.072  0.0877 -0.3738 -0.9652
  517SOL    HW2 2977   2.568   1.353   4.028 -0.7732  0.9281  0.6869
  518SOL     OW 2978   2.752   3.793   0.714 -0.6333 -0.1506  0.4200
  518SOL    HW1 2979   2.775   3.759   0.627  0.3606 -1.1495  1.0479
  518SOL    HW2 2980   2.658   3.778   0.721 -0.9515  1.0230 -0.9395
  519SOL     OW 2981   1.664   5.752   0.035 -0.5974  0.1804  0.3906
  519SOL    HW1 2982   1.638   5.726  -0.054  1.2592 -2.7339  0.5931
  519SOL    HW2 2983   1.602   5.822   0.057 -2.1989 -0.1138 -2.5384
  520SOL     OW 2984   0.907   5.046   4.266 -0.2589 -0.0696 -0.1500
  520SOL    HW1 2985   0.886   5.019   4.177 -1.3093 -0.5392  0.2293
  520SOL    HW2 2986   0.954   4.972   4.304  2.4694  1.0533 -1.0612
  521SOL     OW 2987   2.854   3.492   0.916  0.4407  0.3141 -0.2904
  521SOL    HW1 2988   2.876   3.444   0.996 -0.6231 -0.3052 -0.3474
  521SOL    HW2 2989   2.798   3.563   0.946  0.7464  0.6006 -0.3922
  522SOL     OW 2990   4.243   3.077   3.984  0.8348  0.0907 -0.4619
  522SOL    HW1 2991   4.161   3.032   4.005  0.9528 -0.4361 -1.1120
  522SOL    HW2 2992   4.237   3.160   4.030  1.0502 -0.9762  1.6340
  523SOL     OW 2993   4.808   2.666   2.571  0.6275 -0.1053 -0.3433
  523SOL    HW1 2994   4.714   2.652   2.587  0.1681  1.1342 -1.7097
  523SOL    HW2 2995   4.843   2.693   2.655 -0.1186 -1.1546  0.3261
  524SOL     OW 2996   3.267   5.676   0.673 -0.1005  0.3757 -0.2004
  524SOL    HW1 2997   3.314   5.759   0.664 -1.0021  0.9830  0.5971
  524SOL    HW2 2998   3.176   5.697   0.653 -0.6224 -0.0789  1.5522
  525SOL     OW 2999   4.787   3.598   3.575  0.6751  0.0469 -0.4139
  525SOL    HW1 3000   4.824   3.551   3.500  0.1765 -0.6699 -0.2166
  525SOL    HW2 3001   4.780   3.532   3.644 -1.1766  0.0829 -0.5227
  526SOL     OW 3002   1.999   3.771   1.399 -0.0700 -0.9576 -0.0818
  526SOL    HW1 3003   1.917   3.724   1.386 -1.0127  0.4050  0.7103
  526SOL    HW2 3004   1.983   3.858   1.362  1.2383 -0.8614 -0.4825
  527SOL     OW 3005   5.007   6.217   2.608 -0.0889 -0.2255  0.1176
  527SOL    HW1 3006   5.011   6.254   2.697 -0.2424  0.6765 -0.2420
  527SOL    HW2 3007   4.923   6.171   2.605 -0.1821 -0.0742  0.3652
  528SOL     OW 3008   5.428   6.226   0.062 -0.4885  0.2279 -0.3162
  528SOL    HW1 3009   5.407   6.132   0.058  1.2006 -0.1416 -2.9017
  528SOL    HW2 3010   5.514   6.230   0.103  0.5614  0.3303 -2.3874
  529SOL     OW 3011   5.855   2.657   3.393 -0.2359  0.1256  0.4492
  529SOL    HW1 3012   5.763   2.684   3.392 -0.3439 -0.2389  0.3383
  529SOL    HW2 3013   5.852   2.561   3.385  0.1573  0.1192  0.3501
  530SOL     OW 3014   3.961   1.742   4.072 -0.1853  0.2919 -0.0051
  530SOL    HW1 3015   3.939   1.662   4.025  0.1666 -0.0985  0.4967
  530SOL    HW2 3016   3.926   1.812   4.016 -0.0773 -0.1781 -0.6785
  531SOL     OW 3017   4.398   2.712   0.236  0.2199  0.3857 -0.2706
  531SOL    HW1 3018   4.475   2.764   0.257  0.4603  0.4787 -1.3125
  531SOL    HW2 3019   4.328   2.748   0.291  0.7182  0.8545  0.0633
  532SOL     OW 3020   6.096   0.316   4.375  0.2305  0.2361 -0.2585
  532SOL    HW1 3021   6.036   0.282   4.308 -0.2357  0.7259 -0.0913
  532SOL    HW2 3022   6.182   0.284   4.348 -0.0300 -0.0350 -0.7868
  533SOL     OW 3023   3.615   2.328   0.554  0.0422 -0.4573  0.0668
  533SOL    HW1 3024   3.578   2.269   0.620 -1.1324  0.5495  0.3430
  533SOL    HW2 3025   3.539   2.367   0.511  0.7608  1.4186  0.4124
  534SOL     OW 3026   4.087   5.451   2.280  0.2580  0.1186 -0.4598
  534SOL    HW1 3027   4.033   5.422   2.353  2.2045  0.5309  1.2375
  534SOL    HW2 3028   4.045   5.530   2.248  0.4330  1.0957  1.5748
  535SOL     OW 3029   5.194   6.145   3.242  0.3169  0.6919 -0.1442
  535SOL    HW1 3030   5.225   6.145   3.333  1.2564  0.8580 -0.4589
  535SOL    HW2 3031   5.180   6.052   3.222  0.3192  0.6393  0.0904
  536SOL     OW 3032   2.522   1.179   4.392  0.1240  0.8576 -0.5949
  536SOL    HW1 3033   2.475   1.162   4.473 -0.0735 -1.2401 -1.1074
  536SOL    HW2 3034   2.518   1.275   4.382  0.6288  1.2320  2.1012
  537SOL     OW 3035   0.602   3.615   0.963 -0.1029 -0.4148 -0.3714
  537SOL    HW1 3036   0.682   3.667   0.967 -0.4973  0.1308  1.0088
  537SOL    HW2 3037   0.610   3.552   1.034 -0.4856 -0.9822 -0.8188
  538SOL     OW 3038   3.836   2.584   3.126 -0.0770 -0.0169  0.6732
  538SOL    HW1 3039   3.842   2.577   3.221  0.8288 -0.9950  0.5523
  538SOL    HW2 3040   3.811   2.497   3.097  0.6678  0.0071 -0.0615
  539SOL     OW 3041   2.655   3.992   3.943  0.4990 -0.2350  0.1360
  539SOL    HW1 3042   2.643   4.037   3.860  1.4117  0.0641  0.1552
  539SOL    HW2 3043   2.568   3.956   3.964  0.5493 -1.4267 -1.5773
  540SOL     OW 3044   5.891   1.805   2.209  0.1278  0.0019 -0.2940
  540SOL    HW1 3045   5.979   1.841   2.198 -0.7323  2.5909  0.6543
  540SOL    HW2 3046   5.839   1.847   2.140 -0.8055  0.1258  0.4664
  541SOL     OW 3047   3.676   1.493   4.234  0.6472  0.3615 -0.3605
  541SOL    HW1 3048   3.637   1.427   4.290 -0.8567  0.9657 -0.6568
  541SOL    HW2 3049   3.607   1.517   4.173  1.8587  0.6111 -1.6966
  542SOL     OW 3050   1.562   6.021   0.070 -0.1579  0.1965  0.0407
  542SOL    HW1 3051   1.513   6.014   0.151 -0.0262 -2.6945 -0.0193
  542SOL    HW2 3052   1.497   6.044   0.004 -0.9685 -0.9154  0.4221
  543SOL     OW 3053   4.403   3.048   1.080  0.2711  0.0595 -0.1965
  543SOL    HW1 3054   4.342   3.094   1.138  0.5730 -0.2602  0.3828
  543SOL    HW2 3055   4.468   3.009   1.139 -0.8710 -2.5264 -0.4965
  544SOL     OW 3056   2.978   0.907   2.661  0.5743  0.5763 -0.0228
  544SOL    HW1 3057   2.985   0.995   2.623  0.4137  0.0998 -1.1621
  544SOL    HW2 3058   2.890   0.904   2.698  0.3744  0.7007 -0.4830
  545SOL     OW 3059   1.484   1.715   3.497 -0.1902  0.0313  0.5564
  545SOL    HW1 3060   1.562   1.768   3.514  0.3435 -0.5228 -0.1057
  545SOL    HW2 3061   1.421   1.742   3.564  0.2581  1.1169  0.5541
  546SOL     OW 3062   4.013   2.503   2.719  0.1127 -0.2719 -0.0466
  546SOL    HW1 3063   3.986   2.429   2.774 -0.8202 -0.3663 -0.6058
  546SOL    HW2 3064   3.930   2.547   2.697  0.7143  1.5690  1.1356
  547SOL     OW 3065   5.540   1.213   2.458  0.0559 -0.3937 -0.0184
  547SOL    HW1 3066   5.470   1.279   2.461  1.0461  0.6985  3.0879
  547SOL    HW2 3067   5.615   1.259   2.420  0.3221 -0.1701  0.7646
  548SOL     OW 3068   5.571   5.161   0.342  0.2224  0.3971  0.0486
  548SOL    HW1 3069   5.492   5.171   0.289  0.2303 -0.7083 -0.1951
  548SOL    HW2 3070   5.642   5.157   0.278  0.5454  1.8046  0.2825
  549SOL     OW 3071   4.546   4.743   1.943  0.2296  0.3754  0.1485
  549SOL    HW1 3072   4.549   4.656   1.982  3.3455  0.5412  0.5243
  549SOL    HW2 3073   4.626   4.749   1.891 -1.2682  2.0370 -2.2385
  550SOL     OW 3074   3.880   5.392   0.331 -0.3061  0.4251  0.4158
  550SOL    HW1 3075   3.958   5.349   0.365  0.0301  0.0846 -0.7304
  550SOL    HW2 3076   3.838   5.326   0.275 -1.8334  0.3516  1.5936
  551SOL     OW 3077   2.596   4.024   4.270  0.2526 -0.1583  0.1299
  551SOL    HW1 3078   2.649   4.065   4.202  0.2029  1.0274  0.7839
  551SOL    HW2 3079   2.511   4.009   4.228 -1.1255  4.1096  0.8607
  552SOL     OW 3080   0.992   4.162   0.235  0.2868 -0.3454 -0.4049
  552SOL    HW1 3081   0.963   4.222   0.166  1.6771 -0.6119 -1.2757
  552SOL    HW2 3082   1.059   4.210   0.282  0.7976 -0.8881 -0.5598
  553SOL     OW 3083   5.422   4.499   1.680  0.5013  0.7464 -0.0778
  553SOL    HW1 3084   5.342   4.512   1.629 -0.2220  1.5452  1.2123
  553SOL    HW2 3085   5.396   4.516   1.770  0.9328 -3.6804  1.0982
  554SOL     OW 3086   4.649   0.429   0.623  0.3687  0.0644 -0.7057
  554SOL    HW1 3087   4.600   0.379   0.688  1.6309 -0.4024 -0.0687
  554SOL    HW2 3088   4.655   0.370   0.547  1.2051 -0.4752 -0.2345
  555SOL     OW 3089   1.429   1.673   1.687 -0.3947 -0.1279  0.0690
  555SOL    HW1 3090   1.385   1.651   1.605  0.2883 -1.1435 -0.0345
  555SOL    HW2 3091   1.522   1.661   1.669 -0.1174  1.1095  0.5639
  556SOL     OW 3092   0.467   4.842   3.183  0.6709  0.2412 -0.2114
  556SOL    HW1 3093   0.508   4.929   3.185 -1.7874  1.4979  2.1449
  556SOL    HW2 3094   0.406   4.845   3.110  0.8371  0.3743 -0.3439
  557SOL     OW 3095   3.092   0.615   0.638  0.2942  0.1326 -0.6692
  557SOL    HW1 3096   3.128   0.702   0.621 -0.3897  1.2079  2.5581
  557SOL    HW2 3097   3.003   0.632   0.670  1.0147 -1.4185  2.5819
  558SOL     OW 3098   3.998   3.079   0.045  0.4080  0.0792 -0.0085
  558SOL    HW1 3099   4.032   2.996   0.077  1.5850  0.0910 -1.1373
  558SOL    HW2 3100   4.074   3.137   0.041 -0.4174  1.2957  0.9526
  559SOL     OW 3101   5.447   0.133   4.357 -0.0859  0.3043  0.0713
  559SOL    HW1 3102   5.409   0.187   4.427 -0.5615 -0.5807  0.5076
  559SOL    HW2 3103   5.535   0.113   4.389  0.9530  2.6102 -1.0764
  560SOL     OW 3104   0.874   4.060   0.661 -0.0824  0.1077  0.2531
  560SOL    HW1 3105   0.859   3.965   0.663  1.8403 -0.2923 -0.8885
  560SOL    HW2 3106   0.860   4.084   0.569  1.1587  0.5634  0.1548
  561SOL     OW 3107   0.840   3.645   1.331 -0.1676  0.3090  0.2629
  561SOL    HW1 3108   0.797   3.728   1.353  2.2204  1.2177  1.9182
  561SOL    HW2 3109   0.782   3.578   1.368 -2.3599  1.1335 -1.4863
  562SOL     OW 3110   0.109   5.161   3.000 -0.3762  0.2935 -0.2866
  562SOL    HW1 3111   0.058   5.142   2.922 -0.9454  0.1386  0.1169
  562SOL    HW2 3112   0.199   5.139   2.976 -0.2943  1.6792 -1.3958
  563SOL     OW 3113   3.444   2.087   2.009  0.3671 -0.6695  0.2714
  563SOL    HW1 3114   3.499   2.141   1.952  2.1485 -0.7348  1.8263
  563SOL    HW2 3115   3.366   2.067   1.956  1.1479  0.6845 -1.4827
  564SOL     OW 3116   3.195   3.241   1.325 -0.1589 -0.0337  0.0263
  564SOL    HW1 3117   3.159   3.262   1.412 -0.3474 -0.4985  0.0627
  564SOL    HW2 3118   3.130   3.183   1.286  0.9436 -1.6225  0.4400
  565SOL     OW 3119   5.968   1.431   0.598  0.6672 -0.2095  0.6065
  565SOL    HW1 3120   5.904   1.486   0.643  0.7846  1.3719 -1.0859
  565SOL    HW2 3121   6.047   1.484   0.592  1.1010 -0.9138 -0.2131
  566SOL     OW 3122   1.969   2.158   0.274 -0.4305  0.6429  0.0275
  566SOL    HW1 3123   2.043   2.198   0.320 -0.7316  2.8767 -1.3064
  566SOL    HW2 3124   2.009   2.085   0.225  0.7234  1.2162  0.0784
  567SOL     OW 3125   5.683   3.960   1.068  0.2863 -0.3841  0.9169
  567SOL    HW1 3126   5.728   3.893   1.016  0.1514 -0.3642  0.7773
  567SOL    HW2 3127   5.751   3.994   1.126  0.2073 -1.0882  1.4338
  568SOL     OW 3128   1.468   4.989   3.724  0.3154 -0.0297  0.5993
  568SOL    HW1 3129   1.397   4.932   3.692  1.3337 -0.5744 -0.7735
  568SOL    HW2 3130   1.469   5.063   3.664  3.4250 -1.9276 -2.0064
  569SOL     OW 3131   2.688   1.970   2.386  0.3951  0.3073  0.3181
  569SOL    HW1 3132   2.678   1.930   2.472 -0.8445  0.2245  0.1547
  569SOL    HW2 3133   2.626   2.043   2.385  1.5803  1.3531  0.0777
  570SOL     OW 3134   4.670   2.214   2.291 -0.3875  0.2730  0.4527
  570SOL    HW1 3135   4.681   2.119   2.293 -2.8998 -0.0920  0.0659
  570SOL    HW2 3136   4.614   2.233   2.366  1.5187  1.7464  1.6150
  571SOL     OW 3137   5.728   3.423   3.342 -0.1118 -0.4194  0.2893
  571SOL    HW1 3138   5.650   3.384   3.381 -1.2642  0.2466 -1.2850
  571SOL    HW2 3139   5.741   3.504   3.391 -0.8951 -0.1375  0.0460
  572SOL     OW 3140   5.740   0.447   1.333  0.0632 -0.0555 -0.2134
  572SOL    HW1 3141   5.669   0.501   1.298  1.5604  0.4491 -2.7916
  572SOL    HW2 3142   5.813   0.509   1.345  0.6948 -0.8942  0.4214
  573SOL     OW 3143   6.201   3.762   0.243 -0.0695  0.0741 -0.6298
  573SOL    HW1 3144   6.113   3.728   0.257  0.7510 -1.6432  0.8080
  573SOL    HW2 3145   6.229   3.792   0.330  0.5967  1.0118 -1.1579
  574SOL     OW 3146   0.659   2.262   3.027  0.5793 -0.2466  0.2135
  574SOL    HW1 3147   0.580   2.295   3.071 -1.6611 -3.8623 -0.6819
  574SOL    HW2 3148   0.637   2.264   2.934  2.4392  0.5968 -0.2516
  575SOL     OW 3149   1.133   6.167   2.958  0.6297  0.3203 -0.5115
  575SOL    HW1 3150   1.148   6.092   3.015  0.4031  0.9395  0.3827
  575SOL    HW2 3151   1.151   6.244   3.013  0.9604  0.9244 -1.4343
  576SOL     OW 3152   5.270   5.135   0.192  0.1002 -0.5104  0.2392
  576SOL    HW1 3153   5.262   5.212   0.136 -0.0279 -0.6223  0.1039
  576SOL    HW2 3154   5.205   5.149   0.261 -0.1314 -0.6363  0.0503
  577SOL     OW 3155   4.504   4.417   1.294 -0.0601 -0.1143  0.1187
  577SOL    HW1 3156   4.427   4.471   1.315  0.5816  0.3751  1.3359
  577SOL    HW2 3157   4.567   4.439   1.362  1.5635  0.2786 -1.4402
  578SOL     OW 3158   1.693   3.582   3.153 -0.4197  0.6154 -0.1961
  578SOL    HW1 3159   1.626   3.522   3.185 -0.8256  1.2591  0.1720
  578SOL    HW2 3160   1.667   3.602   3.064  0.2883 -0.5649 -0.6986
  579SOL     OW 3161   5.804   3.486   1.639 -0.0075  0.6922 -0.1119
  579SOL    HW1 3162   5.842   3.542   1.572  1.5307  2.2299  1.9447
  579SOL    HW2 3163   5.729   3.535   1.672 -0.3704  0.2348 -0.2461
  580SOL     OW 3164   3.924   5.824   0.112 -0.0226  0.3264 -0.7688
  580SOL    HW1 3165   3.943   5.900   0.057  0.3207  0.9591  0.2054
  580SOL    HW2 3166   4.010   5.783   0.126 -0.5167 -2.3462 -4.1691
  581SOL     OW 3167   1.378   1.787   0.671  0.3199  0.2625 -0.1418
  581SOL    HW1 3168   1.305   1.799   0.731  0.8748 -2.0272  1.0963
  581SOL    HW2 3169   1.426   1.869   0.675 -0.8886  0.9529  0.8235
  582SOL     OW 3170   1.114   3.230   1.412  0.2702  0.2530 -0.6711
  582SOL    HW1 3171   1.192   3.185   1.378  0.7821  1.8156 -1.6741
  582SOL    HW2 3172   1.047   3.214   1.345  0.6696  1.5524 -1.4158
  583SOL     OW 3173   3.353   0.920   2.325 -0.4545 -0.0299  0.3747
  583SOL    HW1 3174   3.258   0.910   2.313 -0.3905  1.0291 -1.4429
  583SOL    HW2 3175   3.363   0.999   2.377 -0.5734  0.7254 -0.7105
  584SOL     OW 3176   1.852   1.289   0.967  0.2993 -0.0888  0.4578
  584SOL    HW1 3177   1.893   1.203   0.960  0.9752  0.3309 -1.3231
  584SOL    HW2 3178   1.864   1.328   0.880 -1.7398  1.0313  0.6251
  585SOL     OW 3179   1.509   1.251   0.258 -0.1123 -0.2724  0.4691
  585SOL    HW1 3180   1.459   1.332   0.256 -0.1927 -0.3355 -1.3454
  585SOL    HW2 3181   1.599   1.278   0.240 -0.1755 -0.5937 -0.3601
  586SOL     OW 3182   4.472   1.494   1.510 -0.2719 -0.3451 -0.4930
  586SOL    HW1 3183   4.560   1.529   1.503  0.3037 -1.7624 -0.6626
  586SOL    HW2 3184   4.430   1.519   1.427  0.8313 -1.8731 -1.5751
  587SOL     OW 3185   1.907   4.766   4.329  0.1531  0.2124  0.6632
  587SOL    HW1 3186   1.962   4.747   4.253  1.6744 -0.6573  1.9043
  587SOL    HW2 3187   1.851   4.838   4.302 -0.4621 -1.1010 -1.7772
  588SOL     OW 3188   3.109   3.588   2.627  0.7150  0.5307  0.1523
  588SOL    HW1 3189   3.082   3.660   2.571 -0.7015 -1.4242 -1.8249
  588SOL    HW2 3190   3.146   3.522   2.568  0.8650 -0.8871  1.7112
  589SOL     OW 3191   0.493   5.183   2.611  0.5000  0.1119 -0.4638
  589SOL    HW1 3192   0.545   5.103   2.615  0.3530  0.0625  1.1584
  589SOL    HW2 3193   0.556   5.254   2.626  0.5714  0.2875 -1.5353
  590SOL     OW 3194   5.454   6.010   3.259 -0.2971  0.0153  0.3065
  590SOL    HW1 3195   5.548   6.024   3.244 -0.4925  1.2925  0.1129
  590SOL    HW2 3196   5.426   6.089   3.306 -1.1037 -0.7737  1.1824
  591SOL     OW 3197   0.983   0.474   3.859  0.1286  0.3127 -0.0316
  591SOL    HW1 3198   1.012   0.542   3.920 -0.7119  0.3275  0.3672
  591SOL    HW2 3199   0.956   0.522   3.781 -1.4029  0.5454  0.6133
  592SOL     OW 3200   2.852   2.987   3.698  0.2187 -0.5853 -0.4737
  592SOL    HW1 3201   2.840   3.018   3.608  1.3764  0.4921 -0.2806
  592SOL    HW2 3202   2.947   2.976   3.707  0.3441  1.3516  1.2568
  593SOL     OW 3203   1.032   3.507   4.312 -0.9947 -0.3755 -0.4474
  593SOL    HW1 3204   1.103   3.470   4.260 -1.1713 -0.1437 -0.8618
  593SOL    HW2 3205   1.001   3.581   4.260 -0.7456  0.2606  0.3055
  594SOL     OW 3206   4.868   1.265   1.100  0.2664 -0.2066  0.0912
  594SOL    HW1 3207   4.783   1.279   1.141 -0.1547 -0.1711 -0.7702
  594SOL    HW2 3208   4.924   1.231   1.170 -0.1476  0.8048  0.9252
  595SOL     OW 3209   6.054   0.801   1.881 -0.1374 -0.0449 -0.3170
  595SOL    HW1 3210   6.027   0.854   1.805  1.2618  0.6359 -0.3798
  595SOL    HW2 3211   6.111   0.859   1.931  1.5020 -1.5035 -0.4095
  596SOL     OW 3212   5.176   1.892   0.599 -0.0760  0.6897 -0.3561
  596SOL    HW1 3213   5.094   1.852   0.630  0.5040 -0.3519 -0.1327
  596SOL    HW2 3214   5.170   1.983   0.627 -1.5236  0.8486 -1.0489
  597SOL     OW 3215   3.800   0.623   0.008  0.0465 -0.5725  0.4654
  597SOL    HW1 3216   3.819   0.706  -0.037 -0.3793 -0.3310  0.7230
  597SOL    HW2 3217   3.824   0.556  -0.055  1.5209 -0.2883  0.6750
  598SOL     OW 3218   2.720   2.553   0.277 -0.1391  0.3431 -0.3622
  598SOL    HW1 3219   2.812   2.558   0.249 -0.5105 -2.8491 -2.7196
  598SOL    HW2 3220   2.673   2.604   0.210 -0.2039  1.6369  0.6210
  599SOL     OW 3221   3.781   0.630   3.484  0.2043 -0.2500 -0.7151
  599SOL    HW1 3222   3.732   0.570   3.429 -0.1028 -0.7253  0.0564
  599SOL    HW2 3223   3.767   0.716   3.445 -2.1120 -0.2237  0.0584
  600SOL     OW 3224   3.059   2.576   2.412 -0.5868  0.7727  0.3350
  600SOL    HW1 3225   3.064   2.533   2.327  1.3239 -2.2984  1.8124
  600SOL    HW2 3226   3.147   2.613   2.426 -0.6305  0.5664  1.2507
  601SOL     OW 3227   5.385   0.314   2.845  0.6768  0.5807 -0.0590
  601SOL    HW1 3228   5.435   0.273   2.773 -0.1565  0.5892 -0.6554
  601SOL    HW2 3229   5.449   0.323   2.915  0.8171 -2.1748  0.2896
  602SOL     OW 3230   3.139   1.424   1.812 -0.0987 -0.3081  0.2008
  602SOL    HW1 3231   3.183   1.506   1.834  1.0286 -0.4075 -1.5036
  602SOL    HW2 3232   3.047   1.440   1.830  0.1642  1.1811  0.3054
  603SOL     OW 3233   4.693   0.060   0.604  0.4978  0.1610  0.0329
  603SOL    HW1 3234   4.774   0.080   0.556  1.0353 -0.4001  0.6987
  603SOL    HW2 3235   4.641   0.008   0.543  0.3601  1.0240 -0.6221
  604SOL     OW 3236   0.193   2.965   3.143 -0.3648 -0.2536  0.2559
  604SOL    HW1 3237   0.284   2.940   3.127 -0.1450 -0.2657  1.4488
  604SOL    HW2 3238   0.151   2.884   3.172 -0.6566 -0.1595  0.0930
  605SOL     OW 3239   6.175   2.502   3.863  0.0407  0.2892  0.2122
  605SOL    HW1 3240   6.263   2.467   3.876 -0.8079 -3.9796 -3.2507
  605SOL    HW2 3241   6.179   2.547   3.778 -0.9078  0.8937  0.4744
  606SOL     OW 3242   0.483   5.840   3.127  0.7540 -0.9901  0.6053
  606SOL    HW1 3243   0.579   5.840   3.128  0.8232  0.9285 -0.1972
  606SOL    HW2 3244   0.459   5.907   3.191  0.1493  1.2759 -1.8082
  607SOL     OW 3245   1.258   2.633   3.521  0.1588 -0.4319 -0.0090
  607SOL    HW1 3246   1.197   2.666   3.587  0.1761 -0.2229 -0.0968
  607SOL    HW2 3247   1.259   2.538   3.534 -0.5770 -0.4922 -0.3436
  608SOL     OW 3248   3.787   4.623   1.375  0.3573 -0.3652 -0.2719
  608SOL    HW1 3249   3.841   4.699   1.353 -1.6233  0.8460 -1.2698
  608SOL    HW2 3250   3.710   4.631   1.319 -1.1605 -1.6555  1.4842
  609SOL     OW 3251   1.340   3.722   4.042  0.1699  0.0785 -0.4377
  609SOL    HW1 3252   1.351   3.672   3.961 -0.6301  1.5993 -1.5165
  609SOL    HW2 3253   1.323   3.655   4.109 -0.7315 -1.0987 -1.7982
  610SOL     OW 3254   5.524   2.594   3.678  0.2891 -0.0549  0.7411
  610SOL    HW1 3255   5.459   2.591   3.748 -0.4765  1.2268  0.1124
  610SOL    HW2 3256   5.497   2.524   3.618 -1.8218  1.7867 -0.5835
  611SOL     OW 3257   4.324   5.229   3.497  0.2795  0.1967  0.4652
  611SOL    HW1 3258   4.239   5.234   3.542  0.2989  0.5216  0.4708
  611SOL    HW2 3259   4.301   5.232   3.404  0.2946  0.4837  0.4692
  612SOL     OW 3260   3.101   5.407   3.744  0.5475  0.1491 -0.0341
  612SOL    HW1 3261   3.114   5.394   3.650 -2.1920 -1.6413 -0.2610
  612SOL    HW2 3262   3.034   5.475   3.750 -0.0164 -0.4435  0.5675
  613SOL     OW 3263   0.458   1.735   1.514  0.7301  0.2165  0.0676
  613SOL    HW1 3264   0.468   1.704   1.604  3.3885  1.7845  0.4206
  613SOL    HW2 3265   0.373   1.778   1.513  0.5247 -0.0654  1.7694
  614SOL     OW 3266   2.678   0.083   0.389 -1.0300  0.1988  0.5505
  614SOL    HW1 3267   2.610   0.146   0.410 -0.6136  0.9579 -0.3173
  614SOL    HW2 3268   2.730   0.077   0.469  0.0783  2.4648  0.0827
  615SOL     OW 3269   3.349   1.227   2.326  0.0744  0.2256  0.2157
  615SOL    HW1 3270   3.262   1.257   2.352  0.6885  1.0068  1.4577
  615SOL    HW2 3271   3.356   1.252   2.234 -1.1734 -0.2604 -0.0306
  616SOL     OW 3272   1.933   0.860   1.962  0.3270  0.1674 -0.3309
  616SOL    HW1 3273   1.985   0.804   1.904  0.0287  0.0501 -0.4895
  616SOL    HW2 3274   1.842   0.844   1.935  0.0660 -0.9643  1.1130
  617SOL     OW 3275   3.305   6.214   0.582  0.1724  0.2032  0.0308
  617SOL    HW1 3276   3.308   6.232   0.676  0.5178  0.4880 -0.0330
  617SOL    HW2 3277   3.357   6.284   0.543  1.1757 -0.6861 -0.2561
  618SOL     OW 3278   2.924   5.124   4.084  0.2195 -0.1170 -0.4964
  618SOL    HW1 3279   3.004   5.173   4.069  1.3802 -1.8343 -0.2454
  618SOL    HW2 3280   2.909   5.077   4.002  1.4492 -2.4120  0.4635
  619SOL     OW 3281   5.085   0.510   0.265 -0.1537 -0.8432  0.3126
  619SOL    HW1 3282   5.044   0.424   0.252 -0.1483 -1.0308  1.4294
  619SOL    HW2 3283   5.011   0.569   0.283 -0.5944  0.2195 -3.8768
  620SOL     OW 3284   3.467   2.635   4.132 -0.3225  0.1982  0.0181
  620SOL    HW1 3285   3.442   2.570   4.066 -0.2024  0.5130 -0.3416
  620SOL    HW2 3286   3.522   2.697   4.084 -1.6247  1.3832 -0.0080
  621SOL     OW 3287   2.941   1.854   2.283 -0.0702  0.5005 -0.4670
  621SOL    HW1 3288   2.989   1.829   2.363  0.7927 -0.8176 -1.3546
  621SOL    HW2 3289   2.869   1.908   2.315  1.6242  2.0725  1.0018
  622SOL     OW 3290   3.394   0.255   1.960  0.2690  0.3131  0.5310
  622SOL    HW1 3291   3.469   0.300   1.923 -0.8284 -0.2956 -2.7770
  622SOL    HW2 3292   3.431   0.177   2.002  1.5840  0.6381  0.0112
  623SOL     OW 3293   4.862   2.613   2.318 -0.2802 -1.4939  0.4026
  623SOL    HW1 3294   4.786   2.625   2.262  0.4569 -0.9238 -0.5086
  623SOL    HW2 3295   4.830   2.631   2.407 -0.7843  0.7027 -0.1557
  624SOL     OW 3296   4.531   0.010   1.524  0.1047  0.6865  1.2897
  624SOL    HW1 3297   4.614  -0.021   1.489 -1.3149 -0.4853 -1.3210
  624SOL    HW2 3298   4.532   0.105   1.510  1.0118  0.6971  1.3960
  625SOL     OW 3299   4.957   4.293   4.405 -0.4215 -0.0809 -0.2857
  625SOL    HW1 3300   5.046   4.313   4.375  0.5053 -2.3989  0.6726
  625SOL    HW2 3301   4.919   4.241   4.334  0.0805 -1.5743  0.5067
  626SOL     OW 3302   0.539   4.062   1.331  0.2919  0.0540  0.1853
  626SOL    HW1 3303   0.496   4.034   1.412 -0.1870  0.7778  0.1892
  626SOL    HW2 3304   0.486   4.134   1.299 -0.0310 -0.7990 -1.2747
  627SOL     OW 3305   1.772   3.946   2.832  0.5940  0.1838  0.7537
  627SOL    HW1 3306   1.819   4.026   2.807  0.7230 -0.0979  0.0793
  627SOL    HW2 3307   1.762   3.898   2.750  0.1349 -0.2923  1.0873
  628SOL     OW 3308   3.454   2.581   3.729 -0.6135 -0.1201  0.1486
  628SOL    HW1 3309   3.512   2.519   3.773 -0.4235 -0.3404 -0.4024
  628SOL    HW2 3310   3.367   2.564   3.766 -0.2427  0.6581  1.4622
  629SOL     OW 3311   0.155   4.177   2.558  0.1718  0.0624 -0.2388
  629SOL    HW1 3312   0.245   4.165   2.589  0.7500  1.1405 -1.3875
  629SOL    HW2 3313   0.124   4.089   2.540  0.5948 -0.4128  1.2268
  630SOL     OW 3314   4.276   1.797   2.440 -0.7397  0.1578  0.2219
  630SOL    HW1 3315   4.224   1.761   2.368 -0.5541  1.1693 -0.4308
  630SOL    HW2 3316   4.356   1.744   2.440 -0.1684  0.9747 -1.1723
  631SOL     OW 3317   3.776   3.980   2.034  0.0298  0.3648 -0.7927
  631SOL    HW1 3318   3.746   4.063   1.997  0.2477  0.4557 -0.7648
  631SOL    HW2 3319   3.870   3.991   2.046  0.1391 -0.0471 -1.2168
  632SOL     OW 3320   5.266   4.193   1.876  0.2736 -0.0388 -0.5467
  632SOL    HW1 3321   5.293   4.108   1.841  2.9153 -0.4607  2.1987
  632SOL    HW2 3322   5.216   4.173   1.955 -0.8947  0.9858 -0.9765
  633SOL     OW 3323   0.609   5.652   2.929  0.4738  1.0034 -0.1920
  633SOL    HW1 3324   0.540   5.713   2.954 -1.1636 -0.9880  0.4506
  633SOL    HW2 3325   0.620   5.596   3.007  0.4576 -0.7606 -1.3973
  634SOL     OW 3326   5.091   2.478   1.769 -0.0335 -0.1660 -0.7575
  634SOL    HW1 3327   5.019   2.418   1.789  0.2202  0.0057  0.7725
  634SOL    HW2 3328   5.057   2.565   1.790  0.8985 -0.1718  0.8846
  635SOL     OW 3329   2.103   0.867   1.123 -0.0269  0.3786  0.2262
  635SOL    HW1 3330   2.126   0.866   1.030  0.2119  0.5884  0.2834
  635SOL    HW2 3331   2.187   0.861   1.169 -0.1667 -0.1225  0.4290
  636SOL     OW 3332   1.223   3.568   0.525 -0.2097 -0.0554 -0.4981
  636SOL    HW1 3333   1.306   3.542   0.485 -0.7241 -2.3834 -0.1586
  636SOL    HW2 3334   1.156   3.536   0.465 -0.9203 -1.2592  0.8829
  637SOL     OW 3335   2.849   3.750   3.675  0.7918 -0.0242 -0.0272
  637SOL    HW1 3336   2.887   3.691   3.609  3.5067  0.6203  0.8494
  637SOL    HW2 3337   2.834   3.693   3.751  2.6297  0.1876  0.5354
  638SOL     OW 3338   3.253   4.760   0.303 -0.0421  0.0912 -0.3752
  638SOL    HW1 3339   3.261   4.755   0.207 -1.4761 -3.7567 -0.4698
  638SOL    HW2 3340   3.163   4.733   0.320 -0.1082  1.6176  2.0988
  639SOL     OW 3341   3.545   0.015   3.206 -0.8978  0.2016 -0.3221
  639SOL    HW1 3342   3.470   0.026   3.264  0.9449 -0.2079  2.3343
  639SOL    HW2 3343   3.515  -0.046   3.138 -2.9068 -0.0149  0.6896
  640SOL     OW 3344   3.010   1.156   2.581  0.4897 -0.3583  0.6604
  640SOL    HW1 3345   2.953   1.202   2.643  0.0594 -0.2897  0.2220
  640SOL    HW2 3346   3.027   1.221   2.512  0.1566 -0.7479  0.2086
  641SOL     OW 3347   1.882   0.943   3.629 -0.4153  0.1100 -0.1448
  641SOL    HW1 3348   1.841   0.863   3.663  0.4553 -0.5201 -0.5385
  641SOL    HW2 3349   1.868   1.009   3.697 -0.1210 -0.6974  0.7153
  642SOL     OW 3350   5.148   1.695   3.862 -0.1361 -0.3199 -0.4377
  642SOL    HW1 3351   5.231   1.651   3.884 -0.2093 -0.3067 -0.1220
  642SOL    HW2 3352   5.087   1.624   3.847 -0.0379 -0.3303 -0.7875
  643SOL     OW 3353   1.705   0.288   4.064 -0.3894  0.3061 -0.2707
  643SOL    HW1 3354   1.672   0.363   4.014 -0.3411  1.5178  1.4099
  643SOL    HW2 3355   1.630   0.257   4.114  0.4361  1.9283  2.1893
  644SOL     OW 3356   5.953   2.664   2.790 -0.0034  0.1862 -0.5441
  644SOL    HW1 3357   5.861   2.673   2.765  0.0250  0.9999 -0.3816
  644SOL    HW2 3358   5.973   2.571   2.774 -0.8548 -0.0062 -0.5458
  645SOL     OW 3359   0.810   0.509   3.532 -0.4557  0.8256 -0.1790
  645SOL    HW1 3360   0.864   0.437   3.500  0.3038  1.5142 -0.4830
  645SOL    HW2 3361   0.731   0.505   3.478 -0.5123  0.0994 -0.0518
  646SOL     OW 3362   5.074   0.076   3.547 -0.1583  0.3054  0.0251
  646SOL    HW1 3363   4.980   0.078   3.528 -0.0986  1.3502 -0.2400
  646SOL    HW2 3364   5.080   0.053   3.639 -0.6087 -1.2071 -0.2955
  647SOL     OW 3365   2.155   2.812   2.189  0.3880 -0.3670  0.4254
  647SOL    HW1 3366   2.121   2.730   2.152 -0.0538 -0.6450  1.4315
  647SOL    HW2 3367   2.079   2.870   2.195  0.9872  0.8302 -1.9916
  648SOL     OW 3368   4.112   2.355   1.873  0.4039  0.3371  0.0149
  648SOL    HW1 3369   4.072   2.396   1.797 -1.6854 -0.8546  0.3834
  648SOL    HW2 3370   4.183   2.301   1.838 -2.2084 -2.4064 -1.5931
  649SOL     OW 3371   0.276   1.684   2.315  0.0961 -0.3477 -0.0803
  649SOL    HW1 3372   0.352   1.741   2.326  0.3688 -0.7894  0.3837
  649SOL    HW2 3373   0.292   1.612   2.376 -1.1252 -0.0054  0.6604
  650SOL     OW 3374   1.018   0.959   1.103 -0.2850  0.4728  0.4070
  650SOL    HW1 3375   0.930   0.930   1.079 -0.1635  0.0471  0.4680
  650SOL    HW2 3376   1.013   1.054   1.103 -0.9371  0.4488  1.1134
  651SOL     OW 3377   3.922   6.144   0.063 -0.0756  0.0100 -0.3541
  651SOL    HW1 3378   3.981   6.131   0.138  0.1036 -0.1862 -0.5282
  651SOL    HW2 3379   3.928   6.237   0.045  0.2638 -0.0242 -0.4355
  652SOL     OW 3380   6.194   5.992   0.582  0.6651 -0.1197  0.2039
  652SOL    HW1 3381   6.191   6.086   0.600  2.3569  0.1002 -0.5245
  652SOL    HW2 3382   6.220   5.986   0.490 -1.6569 -1.3113 -0.4622
  653SOL     OW 3383   0.883   2.095   0.207 -0.0866  0.0382  0.4251
  653SOL    HW1 3384   0.904   2.051   0.125 -2.4282 -0.8407  0.1988
  653SOL    HW2 3385   0.790   2.119   0.198 -1.1465 -2.1574  3.6420
  654SOL     OW 3386   2.001   4.078   2.404  0.3319  0.1266 -0.0590
  654SOL    HW1 3387   2.003   4.056   2.312 -1.2573  0.6405 -0.2496
  654SOL    HW2 3388   2.000   4.174   2.406  0.3368  0.1231  0.4921
  655SOL     OW 3389   5.589   5.148   1.254  0.4080  0.2770 -0.3115
  655SOL    HW1 3390   5.620   5.208   1.187  0.7320 -0.9600 -1.2962
  655SOL    HW2 3391   5.533   5.085   1.208 -1.4612  0.8807  0.9977
  656SOL     OW 3392   1.475   1.772   2.313  0.3034  0.0807  0.2932
  656SOL    HW1 3393   1.467   1.806   2.224  2.0608  0.3169  0.1818
  656SOL    HW2 3394   1.393   1.798   2.356  0.9532  3.3778 -0.1520
  657SOL     OW 3395   2.440   2.301   1.347 -0.1588  0.3343  0.2748
  657SOL    HW1 3396   2.447   2.209   1.325  0.1439  0.1748  1.0104
  657SOL    HW2 3397   2.346   2.319   1.347 -0.3174 -0.3500  1.5630
  658SOL     OW 3398   0.119   4.569   3.327 -0.1373 -0.4848 -0.6431
  658SOL    HW1 3399   0.130   4.664   3.338 -1.5401 -0.4348  0.6717
  658SOL    HW2 3400   0.139   4.554   3.235  0.8326  0.9740 -0.7088
  659SOL     OW 3401   0.725   1.063   0.292 -0.4134  0.0226 -0.6665
  659SOL    HW1 3402   0.695   1.082   0.203 -0.5542  1.9709 -0.2442
  659SOL    HW2 3403   0.647   1.077   0.347 -0.3062 -1.0750 -0.1928
  660SOL     OW 3404   5.624   4.461   1.479  0.0943 -0.1743 -0.0273
  660SOL    HW1 3405   5.569   4.477   1.555 -1.3676  0.3400 -1.1493
  660SOL    HW2 3406   5.579   4.392   1.430  1.3213 -0.9195 -0.1484
  661SOL     OW 3407   4.819   2.472   3.446  0.1632  0.2706 -0.3694
  661SOL    HW1 3408   4.888   2.468   3.512 -0.8293  0.6910  0.7145
  661SOL    HW2 3409   4.798   2.565   3.438  1.6315  0.4993 -2.7767
  662SOL     OW 3410   4.342   1.736   0.570 -0.5704  0.3496  0.2264
  662SOL    HW1 3411   4.365   1.648   0.599 -0.6627 -0.0449 -0.8728
  662SOL    HW2 3412   4.331   1.729   0.476  2.4082  2.1641 -0.3952
  663SOL     OW 3413   2.011   2.168   3.249 -0.1007 -0.2662 -0.4873
  663SOL    HW1 3414   2.096   2.129   3.229  1.0509  1.9589 -0.2815
  663SOL    HW2 3415   1.949   2.096   3.240  1.7946 -1.9863 -0.5915
  664SOL     OW 3416   5.096   3.952   2.932  0.6338  0.8771  0.3357
  664SOL    HW1 3417   5.062   3.871   2.970 -2.3771  2.1663  0.6692
  664SOL    HW2 3418   5.106   4.011   3.007  2.9598  0.8476  0.1180
  665SOL     OW 3419   6.125   4.106   1.367  0.3049  0.2261 -0.0886
  665SOL    HW1 3420   6.126   4.160   1.446 -1.6496 -0.1494  0.2502
  665SOL    HW2 3421   6.161   4.022   1.395  2.1804  0.8907 -0.3172
  666SOL     OW 3422   5.433   3.710   1.530  0.0812 -0.0470  0.0227
  666SOL    HW1 3423   5.459   3.618   1.543  1.9419  0.6090  1.3889
  666SOL    HW2 3424   5.502   3.746   1.474 -0.0948  0.7513  0.3183
  667SOL     OW 3425   2.780   2.957   3.444  0.0438  0.0179  0.1996
  667SOL    HW1 3426   2.852   2.939   3.383 -0.7202  0.5477 -0.8999
  667SOL    HW2 3427   2.732   3.029   3.403  0.2862  1.3542  2.1096
  668SOL     OW 3428   4.598   3.544   1.866  0.2479 -0.7051 -0.1730
  668SOL    HW1 3429   4.651   3.500   1.800 -2.8828 -1.0726 -2.6766
  668SOL    HW2 3430   4.640   3.629   1.879 -0.1224  0.3235 -4.4214
  669SOL     OW 3431   1.353   4.424   3.935 -0.1954  0.0196  0.1243
  669SOL    HW1 3432   1.443   4.417   3.904 -0.4631 -0.8289 -0.5001
  669SOL    HW2 3433   1.299   4.406   3.858 -0.9114  0.9670  0.3853
  670SOL     OW 3434   1.518   4.239   0.707  0.6029  0.0508  0.0516
  670SOL    HW1 3435   1.483   4.152   0.689 -5.8816  2.3351 -0.9248
  670SOL    HW2 3436   1.523   4.244   0.803  1.1287 -1.3219  0.1133
  671SOL     OW 3437   1.441   4.002   3.489  0.0284  0.1311 -0.5880
  671SOL    HW1 3438   1.534   3.996   3.471 -0.2510 -0.6318 -1.9082
  671SOL    HW2 3439   1.399   3.989   3.404 -1.2898 -0.0033  0.0525
  672SOL     OW 3440   1.758   1.638   3.568 -0.0383  0.1967 -0.6759
  672SOL    HW1 3441   1.841   1.613   3.527  0.7458  0.3859  0.7375
  672SOL    HW2 3442   1.702   1.561   3.557  0.1247  0.2481 -2.0884
  673SOL     OW 3443   3.737   1.232   0.535 -0.0028  0.2384 -0.4942
  673SOL    HW1 3444   3.809   1.170   0.525 -0.2984  0.1418 -2.2250
  673SOL    HW2 3445   3.659   1.176   0.537 -0.2000  0.4857 -1.1226
  674SOL     OW 3446   2.688   3.025   1.764 -0.0755 -0.3301 -0.0450
  674SOL    HW1 3447   2.672   2.935   1.791 -0.0259  0.5486  3.2588
  674SOL    HW2 3448   2.630   3.078   1.818  0.2869  1.6822 -1.5072
  675SOL     OW 3449   0.475   2.458   2.046 -0.7724  0.3098 -0.3069
  675SOL    HW1 3450   0.393   2.479   2.091 -1.9367 -1.0909 -1.6893
  675SOL    HW2 3451   0.458   2.375   2.001  1.7074 -0.4977  0.0929
  676SOL     OW 3452   4.526   2.053   2.001 -0.8798  0.2278  0.5116
  676SOL    HW1 3453   4.492   1.970   1.967 -0.9293  0.1937  0.6435
  676SOL    HW2 3454   4.454   2.089   2.053 -0.9160  0.4310  0.3268
  677SOL     OW 3455   5.542   3.690   3.421  0.2016 -0.5576 -0.2364
  677SOL    HW1 3456   5.447   3.689   3.426  0.1294  1.3472 -0.4599
  677SOL    HW2 3457   5.562   3.725   3.334  1.0798  0.0710  0.1992
  678SOL     OW 3458   5.639   5.088   2.231 -0.0158  0.2488 -0.0098
  678SOL    HW1 3459   5.553   5.128   2.223 -0.7432 -0.9991  1.1698
  678SOL    HW2 3460   5.694   5.156   2.269 -0.6990  0.7725  0.0650
  679SOL     OW 3461   2.150   5.371   4.034 -0.6315 -0.8114 -0.3060
  679SOL    HW1 3462   2.218   5.338   3.974  1.9380 -0.2148  2.0729
  679SOL    HW2 3463   2.163   5.322   4.115 -0.3920  1.9728  1.4933
  680SOL     OW 3464   1.013   2.990   0.082 -0.3606  0.1971 -0.4250
  680SOL    HW1 3465   0.977   2.947   0.160  0.9854 -2.4344 -1.1357
  680SOL    HW2 3466   0.938   2.998   0.022 -0.6356 -1.4183 -0.3364
  681SOL     OW 3467   5.786   0.676   1.883 -0.4106  0.3158  0.4455
  681SOL    HW1 3468   5.759   0.647   1.970  1.3477  0.7689  1.1913
  681SOL    HW2 3469   5.871   0.717   1.897 -0.8441  1.9265 -1.2372
  682SOL     OW 3470   5.301   0.983   0.680 -0.4497 -0.6279 -0.3527
  682SOL    HW1 3471   5.361   0.912   0.659  0.0999 -0.3117  0.1386
  682SOL    HW2 3472   5.243   0.947   0.747  1.0660 -0.0333  1.3573
  683SOL     OW 3473   1.301   3.619   1.270 -0.0854 -0.2779  0.2849
  683SOL    HW1 3474   1.283   3.708   1.238  0.1131 -0.4397 -0.2899
  683SOL    HW2 3475   1.220   3.592   1.313 -0.5724 -0.2785 -0.6167
  684SOL     OW 3476   2.988   4.541   2.709 -0.1615 -0.0040 -0.1021
  684SOL    HW1 3477   3.006   4.629   2.744  1.2104 -1.0783  2.1214
  684SOL    HW2 3478   3.073   4.509   2.680 -0.5027 -0.8789 -0.1638
  685SOL     OW 3479   1.044   1.949   3.042  0.4168  0.6336  0.5249
  685SOL    HW1 3480   0.957   1.973   3.076 -0.5289  0.3868 -1.5371
  685SOL    HW2 3481   1.053   2.001   2.962  1.6368 -0.2597  0.0583
  686SOL     OW 3482   0.595   4.427   0.554  0.0121  0.0963 -0.1845
  686SOL    HW1 3483   0.671   4.419   0.611 -0.9230  0.2932  1.1360
  686SOL    HW2 3484   0.560   4.338   0.548  0.5945 -0.0780 -1.1720
  687SOL     OW 3485   0.653   2.502   1.329 -0.0505 -0.4296 -0.1036
  687SOL    HW1 3486   0.595   2.559   1.279  0.1938 -0.5928 -0.5790
  687SOL    HW2 3487   0.722   2.477   1.267 -0.0182 -1.0373  0.1679
  688SOL     OW 3488   2.395   3.736   1.757  0.8688  0.0274  0.1820
  688SOL    HW1 3489   2.475   3.739   1.706  0.5924 -0.6387 -0.3035
  688SOL    HW2 3490   2.382   3.643   1.777 -0.2675  0.0117 -0.5351
  689SOL     OW 3491   1.310   2.836   0.189  0.6786 -0.3715 -0.3021
  689SOL    HW1 3492   1.346   2.924   0.181  1.2794 -0.2975  2.3581
  689SOL    HW2 3493   1.372   2.790   0.245  0.0192 -2.3118 -1.0880
  690SOL     OW 3494   4.429   5.312   0.557 -0.6634 -0.2655 -0.7580
  690SOL    HW1 3495   4.468   5.237   0.601 -0.7114  0.4484  0.5610
  690SOL    HW2 3496   4.457   5.303   0.465 -1.5071 -2.4002 -0.8541
  691SOL     OW 3497   2.580   4.619   0.135  0.0197  0.0072 -0.6707
  691SOL    HW1 3498   2.547   4.671   0.208  0.2473 -0.3691 -0.3016
  691SOL    HW2 3499   2.552   4.667   0.057 -0.7678  0.0720 -0.3486
  692SOL     OW 3500   5.869   3.291   1.197  0.1199 -0.0389 -0.0974
  692SOL    HW1 3501   5.832   3.260   1.115 -0.4372 -0.6350  0.3697
  692SOL    HW2 3502   5.942   3.232   1.214 -0.1854 -0.3490  0.1699
  693SOL     OW 3503   0.949   2.222   2.103 -0.4259 -0.2953 -0.2100
  693SOL    HW1 3504   0.865   2.259   2.075  0.2533  0.6020 -1.1578
  693SOL    HW2 3505   0.938   2.128   2.095 -1.2681 -0.1737 -0.5677
  694SOL     OW 3506   1.232   2.946   4.082 -0.8717 -0.2436  0.0266
  694SOL    HW1 3507   1.184   3.026   4.059 -0.5899  0.4282  1.6673
  694SOL    HW2 3508   1.189   2.914   4.162  0.7585 -0.1696  0.9728
  695SOL     OW 3509   4.788   4.760   0.727  0.2908 -0.2293  0.0870
  695SOL    HW1 3510   4.797   4.855   0.735 -0.0872 -0.2334  0.6184
  695SOL    HW2 3511   4.764   4.731   0.815 -1.6130 -0.5899 -0.5241
  696SOL     OW 3512   1.422   1.897   3.838  0.4037 -0.4720 -0.4475
  696SOL    HW1 3513   1.378   1.847   3.769 -0.4780 -1.2643  0.6294
  696SOL    HW2 3514   1.446   1.980   3.797 -3.1004  0.4887 -0.8790
  697SOL     OW 3515   3.219   2.019   4.134  0.5727 -0.0339 -0.2213
  697SOL    HW1 3516   3.245   2.087   4.197  1.6877  0.1957 -0.9134
  697SOL    HW2 3517   3.294   2.010   4.075  0.4157 -1.7954 -0.2188
  698SOL     OW 3518   3.138   2.040   2.441 -0.3347  0.2501  0.1552
  698SOL    HW1 3519   3.111   1.951   2.465 -2.1086  0.0284 -2.2513
  698SOL    HW2 3520   3.215   2.027   2.386  0.2309  0.3487  0.8989
  699SOL     OW 3521   5.858   5.399   1.975  0.3798 -0.1622 -0.4388
  699SOL    HW1 3522   5.859   5.316   1.928  0.4688 -0.0126 -0.7070
  699SOL    HW2 3523   5.792   5.389   2.043 -1.1262  0.2755 -1.7826
  700SOL     OW 3524   1.800   4.489   4.043  0.7088 -0.6638 -0.4394
  700SOL    HW1 3525   1.870   4.426   4.027 -1.3993 -3.4486  0.4703
  700SOL    HW2 3526   1.733   4.467   3.979 -0.4993  0.0254  0.5398
  701SOL     OW 3527   4.455   2.780   3.098  0.0877  0.3084 -0.4106
  701SOL    HW1 3528   4.452   2.706   3.160 -0.0499  1.0619  0.5021
  701SOL    HW2 3529   4.384   2.838   3.126  0.2257  0.8173 -1.0889
  702SOL     OW 3530   2.769   0.784   3.361 -0.4905 -0.1219 -0.3713
  702SOL    HW1 3531   2.707   0.832   3.415  0.8687  0.7586  0.4797
  702SOL    HW2 3532   2.791   0.706   3.413 -0.8752 -0.4406 -0.6777
  703SOL     OW 3533   5.266   1.668   1.800 -0.0069 -0.4126  0.0639
  703SOL    HW1 3534   5.300   1.704   1.882 -0.9376  2.1852 -0.5909
  703SOL    HW2 3535   5.256   1.574   1.817 -2.9445  0.3587  3.9694
  704SOL     OW 3536   4.158   3.664   3.158 -0.5463  0.3354 -0.0029
  704SOL    HW1 3537   4.159   3.744   3.212 -1.1460  1.1532 -1.1580
  704SOL    HW2 3538   4.200   3.690   3.076  0.3100 -0.8754  0.0346
  705SOL     OW 3539   6.139   3.457   1.883 -0.1980  0.4644 -0.0178
  705SOL    HW1 3540   6.168   3.512   1.956 -0.4392 -0.3704  0.7177
  705SOL    HW2 3541   6.197   3.381   1.885 -1.3471 -0.4364  0.4469
  706SOL     OW 3542   2.453   4.334   0.119 -0.2748  0.3590 -0.1145
  706SOL    HW1 3543   2.386   4.342   0.187 -0.9937  0.2632 -0.8018
  706SOL    HW2 3544   2.499   4.418   0.122 -0.9214  0.7233 -0.1457
  707SOL     OW 3545   5.199   1.758   1.545 -0.0271 -0.3363 -0.0943
  707SOL    HW1 3546   5.192   1.756   1.641  0.8285  0.5639 -0.0090
  707SOL    HW2 3547   5.178   1.669   1.519  0.7081 -0.8612  1.0052
  708SOL     OW 3548   5.950   3.001   0.162  0.1574 -0.5320  0.1974
  708SOL    HW1 3549   6.040   3.032   0.155  0.8723 -2.3147  0.8822
  708SOL    HW2 3550   5.896   3.080   0.149  1.8380  1.0983  2.3838
  709SOL     OW 3551   6.150   3.213   0.112 -0.0197  0.0898  0.0157
  709SOL    HW1 3552   6.245   3.201   0.113 -0.1343 -0.9145  0.7406
  709SOL    HW2 3553   6.130   3.254   0.196 -0.1606  0.8878 -0.4060
  710SOL     OW 3554   4.326   3.496   1.590  0.1642 -0.1597  0.0066
  710SOL    HW1 3555   4.312   3.404   1.610 -1.9128 -0.3083 -1.7594
  710SOL    HW2 3556   4.291   3.542   1.666  0.1732 -0.7923  0.4031
  711SOL     OW 3557   1.642   3.482   2.359  0.1432 -0.2036 -0.0706
  711SOL    HW1 3558   1.623   3.497   2.452 -0.6895  1.0706 -0.4265
  711SOL    HW2 3559   1.734   3.506   2.349  1.0037 -2.7317  0.8912
  712SOL     OW 3560   2.110   1.699   0.528  0.4189 -0.2319  0.5445
  712SOL    HW1 3561   2.186   1.708   0.586  0.8371 -0.8028  0.0955
  712SOL    HW2 3562   2.053   1.773   0.552  1.3034  0.4542  0.6078
  713SOL     OW 3563   6.136   4.055   4.086  0.0956  0.5908  0.2671
  713SOL    HW1 3564   6.136   4.069   4.180 -0.0758 -0.2777  0.4051
  713SOL    HW2 3565   6.141   4.143   4.048  2.1296  0.8862  1.0914
  714SOL     OW 3566   3.515   4.266   0.213  0.1288  0.2000  0.3816
  714SOL    HW1 3567   3.478   4.227   0.292  0.2313  1.4094  1.0392
  714SOL    HW2 3568   3.444   4.319   0.177  0.9640  1.9892  1.2749
  715SOL     OW 3569   5.828   1.215   3.379  0.0902 -0.0781  0.0089
  715SOL    HW1 3570   5.819   1.260   3.463 -0.5692  0.3931 -0.3087
  715SOL    HW2 3571   5.910   1.248   3.343  0.0232  0.2475  0.1519
  716SOL     OW 3572   4.401   4.893   2.321 -0.3737 -0.0328  0.1638
  716SOL    HW1 3573   4.384   4.804   2.288  1.4528 -0.3372 -0.0489
  716SOL    HW2 3574   4.486   4.916   2.285 -0.2162  1.2927  1.3148
  717SOL     OW 3575   1.759   3.648   1.320  0.1923 -0.0075 -0.3300
  717SOL    HW1 3576   1.676   3.611   1.289  0.4546 -0.0626 -0.9848
  717SOL    HW2 3577   1.756   3.638   1.415 -1.0778  1.1028 -0.2224
  718SOL     OW 3578   4.205   5.783   1.348 -0.0835 -0.1032 -0.1219
  718SOL    HW1 3579   4.242   5.810   1.264  0.8357 -1.8536 -0.3444
  718SOL    HW2 3580   4.110   5.785   1.335 -0.0021  1.1772 -0.6541
  719SOL     OW 3581   2.765   1.443   4.254 -0.4403 -0.2779  0.3210
  719SOL    HW1 3582   2.813   1.370   4.294 -0.8344 -0.9100 -0.3263
  719SOL    HW2 3583   2.687   1.402   4.216 -0.8305  0.5346  0.2299
  720SOL     OW 3584   5.479   2.167   2.849  0.1493  0.4166  0.2772
  720SOL    HW1 3585   5.409   2.135   2.905 -0.1824  0.1754 -0.2664
  720SOL    HW2 3586   5.440   2.240   2.801 -0.2545 -0.7326 -1.2228
  721SOL     OW 3587   5.451   1.353   4.047 -0.1807  0.4413 -0.2301
  721SOL    HW1 3588   5.543   1.349   4.019 -0.2852 -0.8047 -0.4413
  721SOL    HW2 3589   5.401   1.320   3.973 -0.5000 -2.3154  1.0562
  722SOL     OW 3590   2.770   2.615   2.485 -0.3391 -0.2368  0.0221
  722SOL    HW1 3591   2.732   2.536   2.447  1.2431 -1.0087 -0.0287
  722SOL    HW2 3592   2.860   2.617   2.451 -0.8478  2.5707 -1.4353
  723SOL     OW 3593   2.707   1.944   2.828  0.7958 -0.5557  0.3434
  723SOL    HW1 3594   2.770   2.016   2.820  2.4407 -2.0533 -0.9218
  723SOL    HW2 3595   2.622   1.988   2.835  1.8091  1.5187  0.3961
  724SOL     OW 3596   4.908   5.108   0.517 -0.5783  0.0822  0.3487
  724SOL    HW1 3597   4.880   5.022   0.487 -0.8986  1.1216 -2.7873
  724SOL    HW2 3598   5.000   5.114   0.490 -0.1355  0.2584  1.8048
  725SOL     OW 3599   4.307   3.197   2.735 -0.7451 -0.6801  0.4409
  725SOL    HW1 3600   4.234   3.181   2.674 -0.8142 -0.8860  0.5759
  725SOL    HW2 3601   4.384   3.202   2.679 -0.5396 -2.6691  0.4670
  726SOL     OW 3602   0.524   0.507   2.677  0.1838 -0.2767  0.0288
  726SOL    HW1 3603   0.602   0.453   2.681  0.5162  0.2027  0.0812
  726SOL    HW2 3604   0.526   0.558   2.758 -0.3291 -0.4629  0.1637
  727SOL     OW 3605   4.137   4.248   2.434 -0.1322 -0.1029  0.3313
  727SOL    HW1 3606   4.063   4.264   2.374  0.3707 -1.3841 -0.6911
  727SOL    HW2 3607   4.134   4.154   2.450  0.7460 -0.0199  1.0188
  728SOL     OW 3608   3.814   2.384   0.772  0.0828 -0.4206  0.0256
  728SOL    HW1 3609   3.779   2.385   0.683 -0.5598 -0.7672  0.2642
  728SOL    HW2 3610   3.862   2.301   0.778 -0.3186 -0.6484  0.1593
  729SOL     OW 3611   4.379   0.766   2.396  0.4435 -0.3106  0.3308
  729SOL    HW1 3612   4.396   0.728   2.310  0.2367 -1.4086  0.7638
  729SOL    HW2 3613   4.437   0.841   2.401 -1.4034  1.4265 -1.8519
  730SOL     OW 3614   5.173   1.519   0.798 -0.5325 -0.3000  0.2798
  730SOL    HW1 3615   5.199   1.474   0.717 -3.5142 -0.4943 -0.6822
  730SOL    HW2 3616   5.139   1.449   0.853 -1.6315  0.2541  0.3220
  731SOL     OW 3617   1.123   5.270   1.126  0.0739  0.5945 -0.4475
  731SOL    HW1 3618   1.087   5.257   1.038  0.6933  0.5129 -0.6905
  731SOL    HW2 3619   1.048   5.259   1.184 -0.0408 -1.0072 -0.8546
  732SOL     OW 3620   2.043   4.374   2.417  0.2974 -0.2349  0.1728
  732SOL    HW1 3621   2.015   4.440   2.480  0.1009  0.2640 -0.4250
  732SOL    HW2 3622   2.133   4.399   2.395 -0.1378  0.4773 -0.8612
  733SOL     OW 3623   0.550   0.603   1.166 -0.8852 -0.1854 -0.3592
  733SOL    HW1 3624   0.561   0.549   1.088  1.4439 -0.1054 -0.1359
  733SOL    HW2 3625   0.465   0.577   1.201 -2.1702  0.0046 -3.0625
  734SOL     OW 3626   4.004   0.153   1.826 -0.0350  0.1073  0.1423
  734SOL    HW1 3627   4.024   0.247   1.820  1.3135 -0.2028 -0.6010
  734SOL    HW2 3628   3.981   0.128   1.737  2.9678 -0.9296 -0.4732
  735SOL     OW 3629   0.144   5.611   3.332  0.6913  0.3575 -0.7777
  735SOL    HW1 3630   0.229   5.580   3.300  0.5127 -1.0278  0.0089
  735SOL    HW2 3631   0.112   5.540   3.388 -0.4730  1.3339 -0.1496
  736SOL     OW 3632   0.575   0.317   1.589  0.3915 -0.2701  0.2514
  736SOL    HW1 3633   0.510   0.307   1.659 -1.1213  0.7384 -0.9322
  736SOL    HW2 3634   0.571   0.234   1.541 -0.7370  0.1029 -0.3462
  737SOL     OW 3635   3.691   4.857   0.019  0.9530  0.1995 -0.4995
  737SOL    HW1 3636   3.728   4.944   0.036  1.1474 -0.0168  0.2101
  737SOL    HW2 3637   3.639   4.868  -0.061 -0.4776  1.4032  0.5358
  738SOL     OW 3638   6.159   4.080   0.321 -0.6396  0.0247  0.8375
  738SOL    HW1 3639   6.093   4.031   0.371 -1.0730 -1.1134 -0.7598
  738SOL    HW2 3640   6.111   4.116   0.247 -0.0551  1.8676  1.3100
  739SOL     OW 3641   1.579   3.719   0.370 -0.1206 -0.0960  0.0156
  739SOL    HW1 3642   1.520   3.760   0.307  0.2292 -0.0082 -0.2573
  739SOL    HW2 3643   1.610   3.792   0.424 -0.0819 -0.1079  0.0095
  740SOL     OW 3644   2.640   5.079   3.461  0.0775 -0.0186  0.5401
  740SOL    HW1 3645   2.669   5.003   3.512 -0.2150  0.4408  1.4196
  740SOL    HW2 3646   2.717   5.135   3.456  0.0500  0.0318  0.6661
  741SOL     OW 3647   2.396   0.264   3.801  0.1176 -0.3561  0.0444
  741SOL    HW1 3648   2.420   0.321   3.727 -1.0782 -0.8480 -0.7664
  741SOL    HW2 3649   2.315   0.303   3.835 -0.1047 -0.9481  0.1901
  742SOL     OW 3650   6.204   0.734   0.687 -0.2181 -0.5155 -0.2131
  742SOL    HW1 3651   6.202   0.785   0.768 -0.0455 -0.6243 -0.1381
  742SOL    HW2 3652   6.179   0.795   0.618  2.3402  0.3500 -0.4820
  743SOL     OW 3653   3.572   3.220   1.791  0.2090  0.1425 -0.5607
  743SOL    HW1 3654   3.594   3.182   1.877  1.2437  0.5509 -0.6270
  743SOL    HW2 3655   3.590   3.313   1.801 -0.5913  0.3468 -0.9452
  744SOL     OW 3656   5.026   1.987   1.493  0.3819  0.7303  0.4124
  744SOL    HW1 3657   5.102   1.929   1.491  0.8310  1.3240 -0.4123
  744SOL    HW2 3658   5.058   2.067   1.536 -0.1029  0.5512  1.1250
  745SOL     OW 3659   4.700   0.878   1.501 -0.1402  0.0861  0.1134
  745SOL    HW1 3660   4.630   0.831   1.548 -0.7679 -1.8532 -2.4944
  745SOL    HW2 3661   4.654   0.939   1.443  0.5774  1.8477  1.3138
  746SOL     OW 3662   4.921   0.626   1.664 -0.0247  0.2433 -0.3109
  746SOL    HW1 3663   4.972   0.559   1.710  0.7850  0.4818 -0.8551
  746SOL    HW2 3664   4.930   0.704   1.719 -0.6728  0.0159  0.1344
  747SOL     OW 3665   2.198   3.560   1.427  0.0091  0.3026 -0.1705
  747SOL    HW1 3666   2.164   3.496   1.364 -1.1354 -0.2803  0.9815
  747SOL    HW2 3667   2.129   3.626   1.434  0.4016  0.7025  0.0001
  748SOL     OW 3668   0.059   5.767   2.068 -0.2460 -0.0533 -0.0882
  748SOL    HW1 3669   0.093   5.844   2.022 -0.7505  1.2777  1.6923
  748SOL    HW2 3670   0.006   5.722   2.002 -0.0449  1.1803 -1.1368
  749SOL     OW 3671   3.539   5.081   1.588  0.0510  0.1437  0.6226
  749SOL    HW1 3672   3.516   5.085   1.681 -0.5170 -0.4752  0.5159
  749SOL    HW2 3673   3.622   5.128   1.582  0.0217  0.3135  1.4190
  750SOL     OW 3674   0.321   1.946   1.876  0.2330 -0.4467  0.4150
  750SOL    HW1 3675   0.250   1.989   1.829  0.3213  1.3560  1.7741
  750SOL    HW2 3676   0.284   1.864   1.907 -0.0457 -1.3122 -2.0578
  751SOL     OW 3677   0.657   3.021   3.915 -0.3103 -0.5568 -0.3580
  751SOL    HW1 3678   0.575   3.012   3.866 -0.8538 -1.8224  0.7161
  751SOL    HW2 3679   0.629   3.051   4.002  0.4787  0.0521 -0.3008
  752SOL     OW 3680   1.507   3.747   0.984 -0.4762  0.1556 -0.6296
  752SOL    HW1 3681   1.416   3.764   0.961 -0.7724 -0.2966  0.1561
  752SOL    HW2 3682   1.520   3.794   1.067  0.3817  1.2466 -1.3395
  753SOL     OW 3683   0.170   3.421   2.388  0.0455 -0.6013 -0.0062
  753SOL    HW1 3684   0.121   3.494   2.427  0.3352 -0.3222 -0.1628
  753SOL    HW2 3685   0.231   3.394   2.456  3.3622  2.4538 -1.4803
  754SOL     OW 3686   2.234   2.967   4.162 -0.6438  0.1380 -0.2764
  754SOL    HW1 3687   2.220   3.061   4.153  1.1236  0.3903 -0.8465
  754SOL    HW2 3688   2.261   2.955   4.252 -1.3551  0.0884 -0.0622
  755SOL     OW 3689   2.480   5.025   3.723  0.6186  0.0232  0.0917
  755SOL    HW1 3690   2.400   4.973   3.727  0.8094 -0.2008  1.9458
  755SOL    HW2 3691   2.478   5.065   3.636  0.5547 -3.1697 -1.5181
  756SOL     OW 3692   2.462   4.226   3.870  0.5108  0.1155 -0.3677
  756SOL    HW1 3693   2.412   4.220   3.789 -0.0571 -0.0889 -0.0082
  756SOL    HW2 3694   2.403   4.270   3.932  0.6631 -0.3796  0.1426
  757SOL     OW 3695   5.264   4.328   0.454 -0.0133  0.0748 -0.3254
  757SOL    HW1 3696   5.351   4.292   0.433 -0.0805  0.2431 -0.9302
  757SOL    HW2 3697   5.203   4.269   0.411 -0.2233 -0.2892  0.4660
  758SOL     OW 3698   0.341   1.322   4.287 -0.1423  0.5073 -0.2927
  758SOL    HW1 3699   0.426   1.296   4.252  0.0067 -0.5655  0.8077
  758SOL    HW2 3700   0.305   1.382   4.221  0.4692 -0.7837 -1.8572
  759SOL     OW 3701   0.318   1.336   3.722  0.2052  0.5164  0.7288
  759SOL    HW1 3702   0.282   1.276   3.786  0.7394  0.2354  0.7731
  759SOL    HW2 3703   0.375   1.282   3.668 -0.8028  0.5901 -0.4567
  760SOL     OW 3704   3.612   1.440   3.688  0.0268  0.4208 -0.0394
  760SOL    HW1 3705   3.580   1.444   3.778  0.5595  0.3732  0.1560
  760SOL    HW2 3706   3.693   1.391   3.694  0.0581  0.4108 -0.5500
  761SOL     OW 3707   2.342   4.154   0.614  0.3285 -0.1897  0.2351
  761SOL    HW1 3708   2.284   4.145   0.689  0.0660 -0.5125 -0.0051
  761SOL    HW2 3709   2.307   4.093   0.549  3.0783 -3.4016  1.4100
  762SOL     OW 3710   3.837   1.904   2.691  0.5071  0.3159  0.0583
  762SOL    HW1 3711   3.917   1.877   2.645  0.3890 -1.9270  1.0316
  762SOL    HW2 3712   3.798   1.970   2.634  1.2774 -1.0334 -2.1750
  763SOL     OW 3713   0.848   2.083   3.562  0.1688  0.1005 -0.4634
  763SOL    HW1 3714   0.864   2.112   3.652  0.7287  0.3115 -0.6248
  763SOL    HW2 3715   0.759   2.112   3.543  0.5370  1.3039 -0.4451
  764SOL     OW 3716   1.967   2.334   2.158 -0.0691  0.1289  0.8831
  764SOL    HW1 3717   1.989   2.287   2.238  0.6568 -0.4948  0.3357
  764SOL    HW2 3718   1.986   2.271   2.088 -2.0865  0.1231  0.2712
  765SOL     OW 3719   2.943   4.125   4.054 -0.1699  0.3929 -0.4653
  765SOL    HW1 3720   3.026   4.154   4.016  0.9323 -2.0525 -0.1068
  765SOL    HW2 3721   2.894   4.090   3.980 -0.4043  0.7846 -0.4966
  766SOL     OW 3722   5.205   5.022   3.985  0.1569 -0.4354 -0.0144
  766SOL    HW1 3723   5.244   5.001   4.069 -2.0285  1.2247  1.5352
  766SOL    HW2 3724   5.252   5.100   3.954 -0.5252  0.3575  0.8714
  767SOL     OW 3725   3.163   2.368   1.242 -0.3414 -0.0985 -0.1553
  767SOL    HW1 3726   3.207   2.289   1.212 -2.4088 -0.9860 -1.0114
  767SOL    HW2 3727   3.131   2.347   1.330  0.9558  0.5815  0.5103
  768SOL     OW 3728   5.557   1.482   3.643  0.1967  0.2538 -0.0231
  768SOL    HW1 3729   5.605   1.399   3.641  0.8896  0.6034  1.1145
  768SOL    HW2 3730   5.599   1.536   3.577 -1.4707 -0.9009 -2.1360
  769SOL     OW 3731   6.147   0.514   1.164  0.1977 -0.3653  0.0031
  769SOL    HW1 3732   6.099   0.597   1.174  2.8489  1.2683  0.1884
  769SOL    HW2 3733   6.080   0.446   1.172 -2.0542  1.7348  0.1386
  770SOL     OW 3734   3.312   4.395   2.826  0.0236 -0.1437  0.0766
  770SOL    HW1 3735   3.264   4.476   2.807 -0.5159 -0.7367 -1.1891
  770SOL    HW2 3736   3.386   4.396   2.765  1.3640  0.4756  1.6148
  771SOL     OW 3737   5.992   5.411   0.704 -0.5055 -0.1726 -0.1948
  771SOL    HW1 3738   5.913   5.419   0.650 -0.2508  0.4100 -0.4909
  771SOL    HW2 3739   5.966   5.355   0.777 -1.2710  0.2570 -0.1366
  772SOL     OW 3740   5.539   0.768   1.792 -0.2245  0.4586 -0.5456
  772SOL    HW1 3741   5.501   0.783   1.879  0.0334  3.3825 -0.8128
  772SOL    HW2 3742   5.633   0.767   1.808 -0.1683  1.2170 -0.7735
  773SOL     OW 3743   1.494   3.266   1.403 -0.5747  0.1840  0.3303
  773SOL    HW1 3744   1.467   3.295   1.490  0.1192 -0.0982  0.6416
  773SOL    HW2 3745   1.427   3.202   1.378 -0.2760 -0.4156  1.0434
  774SOL     OW 3746   0.097   4.603   3.621  0.2870 -0.1620  0.4448
  774SOL    HW1 3747   0.084   4.523   3.671 -0.8364 -0.5815 -0.4840
  774SOL    HW2 3748   0.086   4.576   3.530  3.1756  0.3842 -0.1719
  775SOL     OW 3749   4.048   1.324   2.517  0.2846 -0.4216  0.2825
  775SOL    HW1 3750   4.004   1.249   2.477  0.8751 -2.2065  2.7344
  775SOL    HW2 3751   4.141   1.304   2.506  0.6298  2.1210 -2.7115
  776SOL     OW 3752   3.404   5.718   3.317 -0.6100  0.5267  0.2122
  776SOL    HW1 3753   3.420   5.812   3.316 -0.0406  0.5139 -3.1578
  776SOL    HW2 3754   3.448   5.687   3.396  2.2920  2.6454 -0.4281
  777SOL     OW 3755   4.898   0.528   4.387 -0.1749 -0.0199 -0.5278
  777SOL    HW1 3756   4.983   0.517   4.344 -0.2690 -0.2328 -0.6649
  777SOL    HW2 3757   4.900   0.617   4.422 -0.6368  0.6931 -2.1999
  778SOL     OW 3758   2.985   4.552   4.134 -0.0467 -0.0371  0.6238
  778SOL    HW1 3759   2.969   4.498   4.211  0.4542  0.9434  1.4488
  778SOL    HW2 3760   3.025   4.493   4.071  0.3674 -0.6600  1.4466
  779SOL     OW 3761   5.354   4.464   1.945 -0.5626  0.3389  0.2276
  779SOL    HW1 3762   5.334   4.490   2.035 -0.3065  0.7419  0.1701
  779SOL    HW2 3763   5.318   4.376   1.937 -0.6288  0.3196  0.7104
  780SOL     OW 3764   0.845   3.966   2.249 -0.2976  0.1706 -0.1792
  780SOL    HW1 3765   0.889   3.887   2.280 -2.2268 -0.3540  1.3516
  780SOL    HW2 3766   0.857   3.964   2.154  0.7847 -1.2652 -0.0493
  781SOL     OW 3767   0.028   4.271   2.978 -0.0866 -0.4025 -0.7558
  781SOL    HW1 3768   0.054   4.180   2.959  0.5279 -0.4321  0.1726
  781SOL    HW2 3769  -0.034   4.264   3.050  0.2208 -0.0624 -0.4583
  782SOL     OW 3770   5.271   3.663   4.403 -0.6838 -0.1666  0.5770
  782SOL    HW1 3771   5.202   3.621   4.455 -1.4728  0.9030  0.4382
  782SOL    HW2 3772   5.315   3.723   4.464  0.5991 -1.3285  0.8392
  783SOL     OW 3773   2.533   3.897   0.145 -0.0017  0.3787 -0.1176
  783SOL    HW1 3774   2.570   3.853   0.222  0.2459 -0.0970 -0.4986
  783SOL    HW2 3775   2.586   3.975   0.133 -0.4138  0.7600  0.5416
  784SOL     OW 3776   5.111   3.984   3.317 -0.4443 -0.3611 -0.0540
  784SOL    HW1 3777   5.142   4.048   3.253 -1.6309  0.6249  0.3079
  784SOL    HW2 3778   5.068   4.037   3.384 -3.9601 -1.6078 -1.0844
  785SOL     OW 3779   5.231   1.243   1.636 -0.8403  0.2056 -0.5367
  785SOL    HW1 3780   5.295   1.209   1.574  0.0247  0.0938  0.4064
  785SOL    HW2 3781   5.199   1.165   1.683 -0.6800  0.4040 -0.0895
  786SOL     OW 3782   1.553   0.719   4.023  0.2664  0.2976 -0.2016
  786SOL    HW1 3783   1.511   0.802   4.000  1.4523  0.6676 -1.1606
  786SOL    HW2 3784   1.635   0.745   4.065 -0.2009 -0.4019  1.1652
  787SOL     OW 3785   3.145   3.287   0.742  0.7148  0.1486 -0.3202
  787SOL    HW1 3786   3.073   3.243   0.787 -0.9742  2.2558 -0.8150
  787SOL    HW2 3787   3.224   3.260   0.790 -0.7653  0.7442  2.6758
  788SOL     OW 3788   3.423   0.651   2.845 -0.3947 -0.4782 -0.6382
  788SOL    HW1 3789   3.357   0.636   2.913  1.7544  0.0417  1.7316
  788SOL    HW2 3790   3.392   0.730   2.800 -1.9708 -0.9320 -0.4398
  789SOL     OW 3791   5.251   0.500   0.861  0.1487  0.0732 -0.1355
  789SOL    HW1 3792   5.270   0.593   0.850  1.9573 -0.1608  0.5962
  789SOL    HW2 3793   5.332   0.464   0.897 -0.7154 -1.6841  0.1327
  790SOL     OW 3794   1.741   4.072   0.894  0.2435 -0.4398  0.3974
  790SOL    HW1 3795   1.656   4.117   0.891  0.8675  0.7764  0.1098
  790SOL    HW2 3796   1.719   3.980   0.907 -1.1135 -0.1283  0.4919
  791SOL     OW 3797   2.378   3.332   2.873 -0.0168  0.1166 -0.4531
  791SOL    HW1 3798   2.443   3.303   2.938  0.6440 -1.8284 -1.8924
  791SOL    HW2 3799   2.294   3.305   2.910  0.4977 -2.9025 -1.2377
  792SOL     OW 3800   2.043   4.105   3.661  0.2653 -0.1207 -0.1841
  792SOL    HW1 3801   2.004   4.178   3.708 -1.9284 -0.9025 -0.6953
  792SOL    HW2 3802   2.091   4.146   3.589 -3.3814  0.8879 -2.3081
  793SOL     OW 3803   5.212   5.549   4.229 -0.0661  0.4228 -0.1045
  793SOL    HW1 3804   5.258   5.615   4.176 -2.3250  1.9235 -0.3339
  793SOL    HW2 3805   5.131   5.592   4.255 -1.1091 -1.9167  0.7333
  794SOL     OW 3806   2.777   0.033   2.577  0.6966 -0.0794  0.2658
  794SOL    HW1 3807   2.718   0.107   2.561  1.1985 -0.0058 -1.4330
  794SOL    HW2 3808   2.857   0.073   2.610  0.3571 -0.0406  1.0650
  795SOL     OW 3809   3.999   0.917   3.714 -0.6553  0.3994 -0.3485
  795SOL    HW1 3810   3.979   0.966   3.635 -0.2397  2.3455  0.6967
  795SOL    HW2 3811   3.915   0.877   3.739 -1.3982  1.8680 -0.3940
  796SOL     OW 3812   5.707   1.197   4.184 -0.1243  0.4984 -0.3355
  796SOL    HW1 3813   5.744   1.242   4.108 -0.3481  2.9411  0.9274
  796SOL    HW2 3814   5.770   1.214   4.254 -0.8710 -0.0931  0.4885
  797SOL     OW 3815   3.684   1.020   1.128 -0.1889  0.3704  0.2417
  797SOL    HW1 3816   3.598   1.057   1.108  0.3815  3.0601  2.1551
  797SOL    HW2 3817   3.739   1.046   1.054 -0.5488  0.4798  0.0088
  798SOL     OW 3818   2.747   2.342   0.071  0.0050 -0.4635  0.2568
  798SOL    HW1 3819   2.706   2.318   0.154 -1.8813  0.7975 -0.2507
  798SOL    HW2 3820   2.700   2.420   0.042  4.1732  2.4850  0.6062
  799SOL     OW 3821   4.368   0.296   2.995  0.0058  0.4423  0.1391
  799SOL    HW1 3822   4.353   0.382   2.956 -2.5091  0.2071  0.4125
  799SOL    HW2 3823   4.308   0.292   3.070 -0.3262 -1.6922 -0.1569
  800SOL     OW 3824   2.866   0.531   2.239 -0.0750 -0.0676 -0.1109
  800SOL    HW1 3825   2.910   0.522   2.323 -0.1662 -2.0103 -0.2265
  800SOL    HW2 3826   2.851   0.441   2.210  1.0728  0.4856 -2.7800
  801SOL     OW 3827   3.568   3.079   2.438 -0.1026  0.3227  0.4647
  801SOL    HW1 3828   3.518   3.002   2.464 -1.1958  0.6815 -0.4755
  801SOL    HW2 3829   3.506   3.132   2.389  0.8047  1.5112  0.5520
  802SOL     OW 3830   3.612   5.408   4.223  0.3099  0.0757  0.2254
  802SOL    HW1 3831   3.522   5.391   4.194  0.8927 -0.3545 -1.4663
  802SOL    HW2 3832   3.607   5.495   4.263 -1.1086 -0.5220  1.4695
  803SOL     OW 3833   2.604   5.220   4.309 -0.2815 -0.7568  0.0422
  803SOL    HW1 3834   2.622   5.152   4.245  1.3675 -0.0964 -0.2485
  803SOL    HW2 3835   2.669   5.287   4.292  0.6506 -0.8166  2.7712
  804SOL     OW 3836   5.607   2.140   1.676 -0.3366 -0.6492 -0.3728
  804SOL    HW1 3837   5.676   2.206   1.671 -0.0102 -0.8002  1.5273
  804SOL    HW2 3838   5.641   2.067   1.625  1.7030 -1.3364  1.7642
  805SOL     OW 3839   3.775   5.050   1.393  0.5496  0.2157  0.6568
  805SOL    HW1 3840   3.867   5.061   1.371  0.8360 -2.0516  0.4740
  805SOL    HW2 3841   3.759   5.114   1.463  2.5001  0.0585  1.3025
  806SOL     OW 3842   1.130   6.129   4.207 -0.2111 -0.1407  0.5705
  806SOL    HW1 3843   1.145   6.109   4.299 -0.2761  0.4135  0.7065
  806SOL    HW2 3844   1.197   6.193   4.185 -0.4780  0.0699  0.3581
  807SOL     OW 3845   0.239   0.612   2.100 -0.4557  0.4371  0.0422
  807SOL    HW1 3846   0.317   0.574   2.141 -0.6295  0.7213  0.6478
  807SOL    HW2 3847   0.260   0.705   2.090 -1.1461  0.7459  1.2814
  808SOL     OW 3848   3.661   4.665   2.307  0.3844 -0.2334 -0.3231
  808SOL    HW1 3849   3.673   4.659   2.212 -1.3134  0.0769 -0.5946
  808SOL    HW2 3850   3.748   4.648   2.343  0.9352 -1.0188 -1.9028
  809SOL     OW 3851   4.715   2.602   0.773 -0.0964  0.1867 -0.2140
  809SOL    HW1 3852   4.659   2.642   0.707 -0.4935 -0.2888 -0.1763
  809SOL    HW2 3853   4.656   2.584   0.846  0.3493  0.7690  0.3007
  810SOL     OW 3854   1.112   3.284   1.673  0.3424  0.1843 -0.6091
  810SOL    HW1 3855   1.113   3.225   1.598  0.4424  0.8645 -1.1554
  810SOL    HW2 3856   1.029   3.331   1.666  0.5439  0.5592 -0.5466
  811SOL     OW 3857   4.924   3.386   2.206 -0.8455 -0.1704  0.1469
  811SOL    HW1 3858   4.972   3.452   2.157  0.2262 -0.7906  0.3375
  811SOL    HW2 3859   4.928   3.307   2.151 -1.8067 -0.1912  0.0848
  812SOL     OW 3860   2.935   1.182   2.016  0.4661 -0.0347 -0.4959
  812SOL    HW1 3861   2.884   1.204   2.093  2.1159  0.8317  0.4007
  812SOL    HW2 3862   2.888   1.222   1.943  0.2190  1.3374  0.3887
  813SOL     OW 3863   6.115   0.299   3.402 -0.3865  0.2857  0.4525
  813SOL    HW1 3864   6.206   0.288   3.374  0.0036  1.4916  1.1951
  813SOL    HW2 3865   6.063   0.280   3.324  0.5998  1.6587 -0.5722
  814SOL     OW 3866   5.513   0.538   2.116  0.3972 -0.0228 -0.7752
  814SOL    HW1 3867   5.497   0.632   2.126  1.2767 -0.0905  2.5422
  814SOL    HW2 3868   5.425   0.499   2.116  0.0458  0.6468  1.0994
  815SOL     OW 3869   3.508   2.415   1.337 -0.0963  0.1510 -0.0762
  815SOL    HW1 3870   3.591   2.422   1.383 -0.3168  0.3199  0.3039
  815SOL    HW2 3871   3.532   2.399   1.246  0.3572  0.6743 -0.0529
  816SOL     OW 3872   3.067   1.828   2.045  0.0496 -0.3357  0.0910
  816SOL    HW1 3873   3.034   1.840   2.134  1.3700 -1.2222  0.7476
  816SOL    HW2 3874   3.094   1.736   2.043  1.8147  0.1650 -0.5794
  817SOL     OW 3875   3.914   0.470   3.290 -0.1029  0.4511 -0.0553
  817SOL    HW1 3876   3.957   0.553   3.311  0.2978  0.7079 -1.6921
  817SOL    HW2 3877   3.980   0.404   3.311  0.5023  0.7332 -0.9839
  818SOL     OW 3878   5.344   5.473   2.858  0.0805 -0.0447 -0.2105
  818SOL    HW1 3879   5.323   5.566   2.850 -0.7417 -0.0718  1.2901
  818SOL    HW2 3880   5.298   5.445   2.937 -0.2511 -1.8941 -1.0170
  819SOL     OW 3881   2.579   1.774   1.714  0.3928 -0.9320 -0.2162
  819SOL    HW1 3882   2.506   1.721   1.681 -1.0563  1.2787 -0.7303
  819SOL    HW2 3883   2.593   1.741   1.803 -1.6957 -0.9801  0.1447
  820SOL     OW 3884   3.700   1.137   3.267 -0.6685  0.0081  0.0809
  820SOL    HW1 3885   3.648   1.134   3.186  1.1405 -2.1417 -1.1022
  820SOL    HW2 3886   3.693   1.228   3.296 -1.4994  0.8293 -2.4201
  821SOL     OW 3887   0.067   6.076   3.957  0.4544 -0.2478  0.4054
  821SOL    HW1 3888   0.137   6.138   3.937  1.2439 -1.1437  0.2859
  821SOL    HW2 3889   0.020   6.067   3.874  0.0778  0.4983  0.5339
  822SOL     OW 3890   4.770   4.770   1.674  0.3718  0.0660  0.1960
  822SOL    HW1 3891   4.836   4.741   1.612  0.2382  0.9404 -0.3801
  822SOL    HW2 3892   4.787   4.863   1.686 -1.0860  0.4461 -0.4111
  823SOL     OW 3893   3.315   3.449   2.026  0.3058 -0.2170  0.1796
  823SOL    HW1 3894   3.227   3.416   2.042 -0.0431  0.2408 -0.7037
  823SOL    HW2 3895   3.359   3.445   2.111  0.1347 -2.4787  0.2053
  824SOL     OW 3896   4.293   3.822   2.933  0.1309 -0.0396 -0.1519
  824SOL    HW1 3897   4.213   3.872   2.941 -0.8241 -1.3064 -1.3378
  824SOL    HW2 3898   4.353   3.878   2.884 -0.5949  0.2908 -0.6635
  825SOL     OW 3899   3.831   4.290   2.353 -0.2059  0.2333  0.2479
  825SOL    HW1 3900   3.776   4.356   2.310  0.1420 -0.1066 -0.7372
  825SOL    HW2 3901   3.799   4.206   2.319  1.2705  0.0519 -0.7656
  826SOL     OW 3902   0.123   1.382   0.334 -0.0338 -0.7351  0.6315
  826SOL    HW1 3903   0.057   1.452   0.336 -0.9823 -1.6197  2.0111
  826SOL    HW2 3904   0.202   1.423   0.369  0.4025  0.5260 -1.6448
  827SOL     OW 3905   6.225   5.355   4.242  0.7500  0.2269 -0.0948
  827SOL    HW1 3906   6.163   5.317   4.180  2.5688 -2.0431 -0.6521
  827SOL    HW2 3907   6.272   5.421   4.191  2.0576 -1.4453 -1.1885
  828SOL     OW 3908   6.075   5.048   2.464  0.1172  0.1800  0.1239
  828SOL    HW1 3909   6.034   5.032   2.379 -0.6487 -0.0334  0.5186
  828SOL    HW2 3910   6.026   5.121   2.501  0.1102 -0.0564  0.5899
  829SOL     OW 3911   4.010   3.676   3.497 -0.0059 -0.6236 -0.0190
  829SOL    HW1 3912   4.086   3.618   3.503  0.7435  0.2100 -1.0500
  829SOL    HW2 3913   3.935   3.617   3.486  0.5544 -1.4413  0.4834
  830SOL     OW 3914   5.169   0.577   4.280 -0.0714  0.7808  0.1690
  830SOL    HW1 3915   5.115   0.605   4.207 -0.4744 -0.5145 -0.0623
  830SOL    HW2 3916   5.259   0.578   4.245 -0.1415  1.2168  0.0014
  831SOL     OW 3917   4.029   4.935   2.835 -0.0363 -0.1983 -0.1151
  831SOL    HW1 3918   4.118   4.942   2.869  0.7563 -0.6883 -1.9471
  831SOL    HW2 3919   4.028   4.992   2.758 -1.6403  0.5975  0.4536
  832SOL     OW 3920   2.002   5.210   0.118 -0.0050 -0.4756  0.1674
  832SOL    HW1 3921   2.023   5.156   0.042  0.8886 -0.3133  0.2806
  832SOL    HW2 3922   1.976   5.148   0.186  1.0795 -0.7821  0.3193
  833SOL     OW 3923   3.525   2.542   3.464 -0.1203  0.6951  0.5021
  833SOL    HW1 3924   3.591   2.473   3.464 -0.4862  0.3383 -0.0677
  833SOL    HW2 3925   3.514   2.565   3.557 -1.3317 -1.2992  0.9080
  834SOL     OW 3926   0.804   0.276   0.795  0.4929  0.0938 -0.3449
  834SOL    HW1 3927   0.867   0.348   0.800  1.1405 -0.4533 -0.5477
  834SOL    HW2 3928   0.721   0.319   0.771 -0.4374  1.5144  4.4170
  835SOL     OW 3929   2.940   4.289   3.010  0.1419  0.5357  0.0793
  835SOL    HW1 3930   2.956   4.244   2.927  1.1089  3.7297 -1.6339
  835SOL    HW2 3931   2.859   4.338   2.995  0.3753  1.2293  0.9767
  836SOL     OW 3932   5.673   2.692   0.385  0.0029 -0.2410 -0.1494
  836SOL    HW1 3933   5.755   2.711   0.340  0.1519 -0.9672 -0.1888
  836SOL    HW2 3934   5.631   2.625   0.332  0.3639 -1.4047  0.9655
  837SOL     OW 3935   0.207   2.258   4.155 -0.0948 -0.1533 -0.0874
  837SOL    HW1 3936   0.123   2.213   4.152  0.1711 -0.7279  0.7887
  837SOL    HW2 3937   0.195   2.325   4.224  0.6010 -1.1789  1.0658
  838SOL     OW 3938   5.287   2.148   0.718 -0.2642  0.1815  0.3523
  838SOL    HW1 3939   5.341   2.131   0.641 -1.4730  2.8967 -1.2146
  838SOL    HW2 3940   5.345   2.195   0.778 -0.1450  0.7091 -0.1737
  839SOL     OW 3941   3.757   2.506   2.051  0.1375  0.1544  0.2081
  839SOL    HW1 3942   3.683   2.499   2.111  0.0162 -0.9371 -0.0569
  839SOL    HW2 3943   3.818   2.438   2.078 -0.3383 -1.0031 -1.4603
  840SOL     OW 3944   0.335   4.943   1.350  0.0916 -0.4969 -0.0715
  840SOL    HW1 3945   0.401   4.888   1.308 -0.0907 -0.8522  0.1020
  840SOL    HW2 3946   0.280   4.974   1.278 -0.6814 -1.7188 -0.0439
  841SOL     OW 3947   5.225   5.336   2.026  0.2473  0.3599 -0.6718
  841SOL    HW1 3948   5.229   5.401   2.097 -3.2868 -1.3608  1.3478
  841SOL    HW2 3949   5.211   5.389   1.947  3.6000  2.2879 -0.2008
  842SOL     OW 3950   1.262   0.792   0.020  0.3863  0.3179 -0.1508
  842SOL    HW1 3951   1.318   0.716   0.036  1.4936  1.0799 -0.3024
  842SOL    HW2 3952   1.319   0.867   0.036 -0.4279  1.1194 -0.9147
  843SOL     OW 3953   3.592   2.192   1.537 -0.2656 -0.5461  0.3231
  843SOL    HW1 3954   3.659   2.250   1.500 -1.6884  0.8939 -0.1253
  843SOL    HW2 3955   3.566   2.136   1.464 -2.2019  1.4773 -0.6767
  844SOL     OW 3956   1.414   4.697   3.825  0.0733 -0.3055 -0.2892
  844SOL    HW1 3957   1.369   4.631   3.878  0.4043  0.2604  0.7117
  844SOL    HW2 3958   1.348   4.765   3.810  0.2334 -0.0427  0.1679
  845SOL     OW 3959   4.745   3.067   3.503  0.1322  0.2299  0.0565
  845SOL    HW1 3960   4.821   3.043   3.556  1.5684  0.4825 -1.8044
  845SOL    HW2 3961   4.779   3.128   3.438 -1.6368  0.2266 -0.9352
  846SOL     OW 3962   0.699   5.904   4.378 -0.1588  0.2279  0.1945
  846SOL    HW1 3963   0.785   5.901   4.336 -0.5814 -2.6449 -0.7033
  846SOL    HW2 3964   0.713   5.955   4.458  1.5697  2.5774 -1.4840
  847SOL     OW 3965   5.151   0.706   1.964  0.1441 -0.2275 -0.2300
  847SOL    HW1 3966   5.179   0.741   1.879 -2.1093 -0.8274 -1.3059
  847SOL    HW2 3967   5.139   0.783   2.019  0.5132  0.2618 -0.8124
  848SOL     OW 3968   2.073   4.078   3.972  0.1208  0.1600  0.1492
  848SOL    HW1 3969   2.074   3.998   3.918 -2.3043  0.0961  0.1186
  848SOL    HW2 3970   2.123   4.054   4.050  0.2765 -1.0572 -0.2962
  849SOL     OW 3971   2.941   2.314   4.056 -0.0300  0.3487 -0.4371
  849SOL    HW1 3972   2.876   2.371   4.014 -2.0135  1.7154  3.8912
  849SOL    HW2 3973   2.888   2.248   4.101  1.9212 -1.0071 -0.0198
  850SOL     OW 3974   2.800   2.237   3.694  0.0625  0.2264 -0.0090
  850SOL    HW1 3975   2.758   2.155   3.720 -0.5763  0.7240  0.5706
  850SOL    HW2 3976   2.755   2.304   3.745 -0.9236  1.2064 -2.0800
  851SOL     OW 3977   0.751   2.858   2.009 -0.1829 -0.5699  0.8988
  851SOL    HW1 3978   0.684   2.794   1.983 -1.9512  0.1763  3.3299
  851SOL    HW2 3979   0.716   2.901   2.087  0.7134  3.6754 -0.7331
  852SOL     OW 3980   0.399   1.046   2.241  0.0074  0.0362  0.0788
  852SOL    HW1 3981   0.481   1.010   2.206 -0.3026 -0.7000  0.0946
  852SOL    HW2 3982   0.368   0.980   2.303 -0.7299  0.1884 -0.1133
  853SOL     OW 3983   2.526   4.365   2.472 -0.0461  0.0366 -0.4707
  853SOL    HW1 3984   2.612   4.390   2.507  0.3312 -0.7792 -0.7851
  853SOL    HW2 3985   2.494   4.298   2.532  1.0302 -2.0785 -2.1134
  854SOL     OW 3986   3.482   4.522   1.626 -0.6454  0.6652  0.7882
  854SOL    HW1 3987   3.414   4.539   1.692  0.0857 -0.6399  1.9477
  854SOL    HW2 3988   3.442   4.460   1.566 -0.6678  0.3024  1.1699
  855SOL     OW 3989   2.401   3.029   0.185  0.1414  0.5944 -0.5660
  855SOL    HW1 3990   2.491   3.005   0.163  0.1523 -0.9384  0.9110
  855SOL    HW2 3991   2.347   2.963   0.143 -0.2861  1.3017 -1.1498
  856SOL     OW 3992   4.400   5.931   0.636  0.0791 -0.0587  0.1842
  856SOL    HW1 3993   4.449   5.853   0.663  0.4061  0.0904  0.0297
  856SOL    HW2 3994   4.319   5.928   0.687  0.6105  0.1205  1.0589
  857SOL     OW 3995   5.499   5.767   2.873  0.5319 -0.2137  0.4720
  857SOL    HW1 3996   5.405   5.757   2.858  0.6006  0.8994 -0.9433
  857SOL    HW2 3997   5.522   5.846   2.824  2.7507 -2.0912 -1.7437
  858SOL     OW 3998   2.367   2.493   4.405 -0.4325 -0.2874 -0.0830
  858SOL    HW1 3999   2.289   2.527   4.360 -1.3588  3.3583  3.6415
  858SOL    HW2 4000   2.427   2.568   4.409  2.2142 -2.2545 -0.5471
  859SOL     OW 4001   3.037   1.807   2.547  0.0236 -0.5284  0.2692
  859SOL    HW1 4002   2.951   1.807   2.589  0.6427 -0.2373  1.5867
  859SOL    HW2 4003   3.073   1.720   2.567  0.4906 -0.2364  0.7214
  860SOL     OW 4004   4.723   2.851   0.917  0.7217 -0.1451 -0.0906
  860SOL    HW1 4005   4.767   2.839   0.832  3.0722 -1.8624  1.2503
  860SOL    HW2 4006   4.793   2.875   0.977 -0.4731 -1.3093  1.8509
  861SOL     OW 4007   6.192   6.067   2.442 -0.1652  0.3444  0.1752
  861SOL    HW1 4008   6.120   6.052   2.503  0.9726  1.2760  1.8304
  861SOL    HW2 4009   6.149   6.087   2.359 -1.8413  1.5556  1.2683
  862SOL     OW 4010   6.156   0.258   0.997  0.1892  0.3061  0.2484
  862SOL    HW1 4011   6.114   0.192   1.053  0.3006  0.5687  0.6511
  862SOL    HW2 4012   6.165   0.335   1.054 -0.3396  0.8194 -0.3466
  863SOL     OW 4013   4.437   3.244   1.338 -0.4292  0.4229  0.1031
  863SOL    HW1 4014   4.524   3.238   1.377 -0.9099  1.5907  1.4596
  863SOL    HW2 4015   4.440   3.324   1.286 -0.3536 -0.1572 -0.8023
  864SOL     OW 4016   2.564   1.413   0.166 -0.2864 -0.3119  0.6003
  864SOL    HW1 4017   2.636   1.444   0.112  0.2493  0.4818  1.7244
  864SOL    HW2 4018   2.509   1.491   0.180 -0.1200 -0.3672  1.6309
  865SOL     OW 4019   5.579   1.422   1.842  0.2045  0.0860  0.2657
  865SOL    HW1 4020   5.599   1.514   1.860  0.5014  0.4771 -1.7852
  865SOL    HW2 4021   5.664   1.379   1.838  0.0796 -0.2275  0.9769
  866SOL     OW 4022   4.228   2.779   1.056 -0.0480  0.4113 -0.4665
  866SOL    HW1 4023   4.263   2.863   1.026 -0.7539  0.1503 -2.1441
  866SOL    HW2 4024   4.171   2.750   0.985 -0.8919 -0.8460  0.6769
  867SOL     OW 4025   3.423   5.997   3.374 -0.8265  0.7061 -0.2875
  867SOL    HW1 4026   3.492   6.043   3.421  0.2434 -0.3557 -0.7837
  867SOL    HW2 4027   3.348   6.057   3.376  0.8856  3.0805 -2.0869
  868SOL     OW 4028   1.039   5.997   3.636  1.0311  0.3761 -0.2417
  868SOL    HW1 4029   1.036   6.071   3.697  1.1421  0.8747 -0.8328
  868SOL    HW2 4030   1.132   5.979   3.625  0.9810 -1.4098  1.7364
  869SOL     OW 4031   1.336   0.061   4.123 -0.0199  0.4552  0.3513
  869SOL    HW1 4032   1.429   0.039   4.112  0.3697  2.6246 -1.4225
  869SOL    HW2 4033   1.335   0.128   4.191 -0.3618  0.1776  0.6260
  870SOL     OW 4034   1.694   0.889   0.667  0.6295 -0.4373  0.5967
  870SOL    HW1 4035   1.770   0.943   0.646 -1.3026  1.7154 -1.4764
  870SOL    HW2 4036   1.632   0.951   0.707 -1.5755 -1.0911 -1.5897
  871SOL     OW 4037   5.861   3.673   3.086 -0.1629 -0.2989 -0.1171
  871SOL    HW1 4038   5.887   3.725   3.161  2.1474 -1.7021  0.1381
  871SOL    HW2 4039   5.943   3.639   3.050 -1.4073 -1.9304 -1.5982
  872SOL     OW 4040   4.198   4.915   0.220  0.3746 -0.2259 -0.1668
  872SOL    HW1 4041   4.202   4.900   0.126  0.3411 -1.3502  0.0012
  872SOL    HW2 4042   4.270   4.976   0.238 -0.0643  0.5644 -1.0129
  873SOL     OW 4043   5.861   0.525   2.406 -0.2297 -0.3278  0.7189
  873SOL    HW1 4044   5.909   0.488   2.480  0.1244  2.5142  2.0470
  873SOL    HW2 4045   5.930   0.558   2.347 -0.5300 -1.5433 -0.3568
  874SOL     OW 4046   5.159   6.086   0.751  0.0281  0.6590 -0.3661
  874SOL    HW1 4047   5.127   6.139   0.677 -1.1508  1.8995  0.9770
  874SOL    HW2 4048   5.213   6.146   0.802 -0.7694  0.3963  0.8198
  875SOL     OW 4049   4.551   2.491   3.102 -0.1717 -0.1237 -0.0002
  875SOL    HW1 4050   4.616   2.421   3.110 -1.2674 -1.0840  0.6534
  875SOL    HW2 4051   4.585   2.547   3.032  0.3134 -1.7487 -1.1143
  876SOL     OW 4052   2.603   3.151   2.683  0.0338  0.5083 -0.2395
  876SOL    HW1 4053   2.539   3.196   2.738  0.7369 -0.4138  1.4090
  876SOL    HW2 4054   2.573   3.060   2.681 -0.8252  0.7926 -2.7097
  877SOL     OW 4055   0.815   1.813   0.510  0.2998 -0.0589  0.2173
  877SOL    HW1 4056   0.727   1.844   0.531  0.7955  1.3602  0.3315
  877SOL    HW2 4057   0.840   1.760   0.585 -0.5932 -0.7889  0.0137
  878SOL     OW 4058   3.145   3.930   0.128 -0.2529 -0.3052  0.0696
  878SOL    HW1 4059   3.163   3.995   0.061 -0.3365  0.5627  0.8767
  878SOL    HW2 4060   3.104   3.857   0.080  0.4281 -0.0527 -0.9376
  879SOL     OW 4061   5.066   2.229   1.645  0.1620  0.1789 -0.1546
  879SOL    HW1 4062   5.104   2.297   1.702  0.5820  0.7148 -1.0562
  879SOL    HW2 4063   4.972   2.237   1.658  0.2639  0.0344  0.7548
  880SOL     OW 4064   5.311   2.383   2.397 -0.0353  0.2314 -0.4888
  880SOL    HW1 4065   5.229   2.404   2.441  0.5340 -0.9854  1.2553
  880SOL    HW2 4066   5.356   2.324   2.457  2.6763  1.7730 -0.8428
  881SOL     OW 4067   5.248   5.729   1.545 -0.5905 -0.2409  0.1044
  881SOL    HW1 4068   5.219   5.705   1.633 -0.8362  0.1527  0.1346
  881SOL    HW2 4069   5.332   5.686   1.535 -0.3242  0.1193  0.7249
  882SOL     OW 4070   0.941   4.254   2.109  0.2151 -0.3168  0.0310
  882SOL    HW1 4071   0.922   4.281   2.199  1.0353 -0.4593  0.2584
  882SOL    HW2 4072   0.868   4.199   2.084 -0.9515  1.2100 -0.0448
  883SOL     OW 4073   4.719   0.492   2.536  0.6809 -0.7915 -0.0694
  883SOL    HW1 4074   4.631   0.494   2.573  0.3173 -1.3316 -0.8604
  883SOL    HW2 4075   4.746   0.401   2.545  0.8911 -0.7648 -0.4307
  884SOL     OW 4076   3.957   2.034   3.710  0.2749 -0.3495  0.2396
  884SOL    HW1 4077   3.915   1.952   3.738 -0.3277 -0.3747 -0.6851
  884SOL    HW2 4078   3.884   2.092   3.689  0.6963 -0.0388 -0.3957
  885SOL     OW 4079   2.384   3.955   4.127  0.7291 -0.5744 -0.1661
  885SOL    HW1 4080   2.319   3.907   4.180  0.6767 -0.7808 -0.4168
  885SOL    HW2 4081   2.397   3.899   4.050 -0.5215  0.5678 -1.2569
  886SOL     OW 4082   4.865   2.603   1.557  0.1136 -0.4804  0.8141
  886SOL    HW1 4083   4.905   2.647   1.482 -1.5670 -1.2393 -0.6097
  886SOL    HW2 4084   4.890   2.512   1.548 -0.8769 -0.7445  0.6061
  887SOL     OW 4085   4.003   1.308   1.095 -0.0722  0.3587  0.3805
  887SOL    HW1 4086   3.988   1.258   1.175 -0.4220 -0.4182 -0.1654
  887SOL    HW2 4087   3.937   1.277   1.033  0.3921  0.7193 -0.3207
  888SOL     OW 4088   2.904   4.194   2.481  0.1300  0.4002  0.0786
  888SOL    HW1 4089   2.815   4.160   2.471  0.7883 -1.1963 -0.6745
  888SOL    HW2 4090   2.893   4.289   2.483 -1.3934  0.3860 -2.5524
  889SOL     OW 4091   2.160   3.232   0.544  0.0965 -0.5356 -0.6468
  889SOL    HW1 4092   2.127   3.317   0.514 -0.3193 -0.2562  0.5289
  889SOL    HW2 4093   2.104   3.167   0.501 -0.2563 -0.1674 -0.7503
  890SOL     OW 4094   3.690   1.981   1.752  0.3187  0.2344  0.4579
  890SOL    HW1 4095   3.626   2.038   1.709  0.1411  0.6220  1.2285
  890SOL    HW2 4096   3.725   2.034   1.823  2.8430  0.7001 -1.0003
  891SOL     OW 4097   2.670   5.453   0.593  0.0297  0.0479  0.4158
  891SOL    HW1 4098   2.631   5.430   0.677 -0.7224 -0.4482 -0.0524
  891SOL    HW2 4099   2.597   5.484   0.540  0.2942 -0.6930 -0.4144
  892SOL     OW 4100   2.919   3.149   0.059 -0.0277 -0.2679 -0.1571
  892SOL    HW1 4101   2.841   3.192   0.094  0.6576  0.4355  0.5654
  892SOL    HW2 4102   2.922   3.176  -0.033 -1.0837 -0.9838 -0.4108
  893SOL     OW 4103   2.487   1.845   0.542  0.0238  0.0631 -0.4095
  893SOL    HW1 4104   2.413   1.905   0.556 -0.6406 -0.8583  0.0999
  893SOL    HW2 4105   2.508   1.856   0.449  0.3031  1.5092 -0.2093
  894SOL     OW 4106   3.253   2.699   2.174  0.4811 -0.2544 -0.0570
  894SOL    HW1 4107   3.220   2.614   2.145  1.9766 -0.7039 -0.5077
  894SOL    HW2 4108   3.336   2.680   2.217  1.6095  1.1135 -1.5059
  895SOL     OW 4109   4.381   1.401   2.450 -0.0000  0.2122  0.0835
  895SOL    HW1 4110   4.344   1.418   2.363 -0.9023  1.2906  0.6631
  895SOL    HW2 4111   4.414   1.486   2.479  1.0221 -0.3020  0.4857
  896SOL     OW 4112   4.844   1.545   1.590  0.2659  0.5760  0.1247
  896SOL    HW1 4113   4.877   1.607   1.526  0.7399  0.5203  0.3081
  896SOL    HW2 4114   4.900   1.558   1.667  1.3572 -1.0898 -0.3264
  897SOL     OW 4115   1.599   3.947   0.580  0.3854  0.4983 -0.0579
  897SOL    HW1 4116   1.630   3.873   0.632 -0.9058 -1.6080 -2.0827
  897SOL    HW2 4117   1.508   3.959   0.607  0.2303  0.5314 -0.5838
  898SOL     OW 4118   3.407   4.788   3.045  0.2238 -0.4234  0.4928
  898SOL    HW1 4119   3.368   4.864   3.000  0.5982 -0.1015  0.7100
  898SOL    HW2 4120   3.332   4.747   3.089 -0.4104 -1.5138 -1.4542
  899SOL     OW 4121   2.930   2.711   4.039 -0.1626 -0.2371  0.2453
  899SOL    HW1 4122   2.846   2.684   4.002 -0.0902  1.5986 -1.4293
  899SOL    HW2 4123   2.994   2.687   3.971  0.7124 -1.6567  1.5168
  900SOL     OW 4124   3.527   2.174   2.245  0.3591 -0.9669 -0.0456
  900SOL    HW1 4125   3.616   2.148   2.223  0.5219 -2.0212  1.6938
  900SOL    HW2 4126   3.477   2.157   2.165  1.5556 -1.1323 -0.7795
  901SOL     OW 4127   4.421   1.371   3.867 -0.7020 -0.2358 -0.0253
  901SOL    HW1 4128   4.356   1.301   3.869 -0.2826 -0.6452 -0.3061
  901SOL    HW2 4129   4.500   1.329   3.832 -0.3232  0.2784  0.1963
  902SOL     OW 4130   2.526   4.373   0.580  0.8969  0.3434  0.1755
  902SOL    HW1 4131   2.487   4.460   0.574  0.4493  0.3342  2.1914
  902SOL    HW2 4132   2.453   4.315   0.601  1.5538 -0.1204  1.2334
  903SOL     OW 4133   0.947   0.906   2.442 -0.2973 -0.5749 -0.0445
  903SOL    HW1 4134   0.945   0.958   2.362  0.6343 -1.1560 -0.4624
  903SOL    HW2 4135   0.895   0.956   2.505  0.7764  0.9866 -0.3428
  904SOL     OW 4136   4.422   2.748   2.076 -0.7095  0.7081  0.0010
  904SOL    HW1 4137   4.360   2.820   2.084 -0.3028  0.9239  1.4973
  904SOL    HW2 4138   4.370   2.673   2.048 -1.9682  0.4811  2.7148
  905SOL     OW 4139   1.335   1.469   0.257  0.4023  0.5254  0.1447
  905SOL    HW1 4140   1.340   1.552   0.303 -0.2629  1.0487 -0.6935
  905SOL    HW2 4141   1.329   1.493   0.165 -2.5112 -0.3057  0.0112
  906SOL     OW 4142   0.980   2.838   1.820  0.7714  0.6855  0.7122
  906SOL    HW1 4143   1.067   2.850   1.857  0.3943  2.6353  1.1075
  906SOL    HW2 4144   0.920   2.849   1.894  0.1785 -1.4751  0.6140
  907SOL     OW 4145   2.653   6.189   3.665  0.4162  0.1113 -0.2654
  907SOL    HW1 4146   2.746   6.174   3.645 -0.1993 -0.6239 -2.9066
  907SOL    HW2 4147   2.613   6.206   3.580 -1.6795  1.7050  0.9673
  908SOL     OW 4148   1.298   4.339   4.355 -0.1556 -0.1365  0.5102
  908SOL    HW1 4149   1.373   4.379   4.310 -1.5073  1.7972 -0.1342
  908SOL    HW2 4150   1.249   4.294   4.287  0.5107 -1.6449  0.9783
  909SOL     OW 4151   5.272   0.070   2.579  0.1943  0.2599  0.0882
  909SOL    HW1 4152   5.195   0.013   2.576  1.2956 -1.3245  0.8707
  909SOL    HW2 4153   5.280   0.104   2.490 -0.1242 -1.3209 -0.5774
  910SOL     OW 4154   6.188   3.289   1.114 -0.2142  0.6639 -0.0175
  910SOL    HW1 4155   6.262   3.229   1.107 -0.0977  0.8554 -0.4872
  910SOL    HW2 4156   6.120   3.239   1.158 -0.8365 -0.5140 -2.1488
  911SOL     OW 4157   4.566   1.049   1.284  0.5947 -0.3088 -0.0789
  911SOL    HW1 4158   4.521   1.000   1.215 -0.0999  0.0518  0.1059
  911SOL    HW2 4159   4.610   1.120   1.237  0.7993 -0.5398 -0.2388
  912SOL     OW 4160   1.725   3.970   3.443 -0.0959  0.4930  0.1828
  912SOL    HW1 4161   1.774   3.927   3.373 -0.6424 -0.2601  0.2490
  912SOL    HW2 4162   1.755   4.061   3.441  0.4883  0.2969 -0.4931
  913SOL     OW 4163   2.573   3.281   0.727  0.0540  0.0369  0.0241
  913SOL    HW1 4164   2.619   3.233   0.796 -0.6782  1.0886  1.2827
  913SOL    HW2 4165   2.635   3.349   0.699  1.3564 -1.9313 -2.2319
  914SOL     OW 4166   4.763   3.111   4.287  0.1937 -0.1694  0.1772
  914SOL    HW1 4167   4.780   3.203   4.267 -0.2184  0.0544  0.8454
  914SOL    HW2 4168   4.690   3.087   4.230 -0.3685  0.2070  0.7300
  915SOL     OW 4169   4.790   3.028   2.482 -0.7077  0.2572 -0.3552
  915SOL    HW1 4170   4.884   3.011   2.478 -0.6985 -0.3314  1.6397
  915SOL    HW2 4171   4.778   3.106   2.428  0.6965 -0.4682 -1.8021
  916SOL     OW 4172   6.062   2.312   1.507 -0.7007 -0.1265 -0.2355
  916SOL    HW1 4173   6.036   2.261   1.430 -1.7752  1.1676 -0.7648
  916SOL    HW2 4174   6.150   2.280   1.528 -0.6373 -0.9536 -1.6032
  917SOL     OW 4175   2.153   3.686   4.019  0.7425 -0.0697 -0.1305
  917SOL    HW1 4176   2.213   3.624   3.978 -0.8107 -2.1046  0.4981
  917SOL    HW2 4177   2.135   3.751   3.950 -0.8934 -2.7150 -2.4252
  918SOL     OW 4178   0.331   0.445   1.290  0.3751  0.3213  0.2164
  918SOL    HW1 4179   0.319   0.507   1.362  1.1508  1.0645 -0.2719
  918SOL    HW2 4180   0.308   0.360   1.327 -0.4916  0.8628  0.9670
  919SOL     OW 4181   4.930   1.814   0.692 -0.0866  0.2901  0.2646
  919SOL    HW1 4182   4.879   1.734   0.704 -0.5809  0.2270 -1.9362
  919SOL    HW2 4183   4.886   1.879   0.747  0.4880 -0.9533  2.2995
  920SOL     OW 4184   5.534   4.153   4.019  0.0045  0.0536 -0.4830
  920SOL    HW1 4185   5.607   4.122   3.966  0.4727 -0.4162  0.4128
  920SOL    HW2 4186   5.488   4.073   4.045 -0.1392  0.2663 -0.0727
  921SOL     OW 4187   5.987   2.042   2.020 -0.0197  0.0699  0.1059
  921SOL    HW1 4188   5.979   2.128   1.980  1.7994  0.0181 -0.4747
  921SOL    HW2 4189   5.988   2.059   2.114 -0.0320  0.6452  0.0009
  922SOL     OW 4190   0.830   5.000   1.078  0.2173  0.1648  0.1544
  922SOL    HW1 4191   0.855   4.999   1.171  0.0447  0.1188  0.1995
  922SOL    HW2 4192   0.893   5.060   1.038  0.2431  0.2470  0.3148
  923SOL     OW 4193   4.253   0.904   3.828  0.1186  0.0563  0.1488
  923SOL    HW1 4194   4.173   0.903   3.776  0.8548 -1.2784 -1.0408
  923SOL    HW2 4195   4.224   0.887   3.918 -1.1331  1.9455  0.1629
  924SOL     OW 4196   4.749   0.998   3.308  0.5384  0.1239 -0.7842
  924SOL    HW1 4197   4.676   1.057   3.287  1.3551  1.7352  0.6420
  924SOL    HW2 4198   4.825   1.056   3.315  1.1553 -0.8548  1.9723
  925SOL     OW 4199   4.352   1.820   3.870  0.0752 -0.3568 -0.2740
  925SOL    HW1 4200   4.306   1.739   3.891 -0.0320 -0.1449  0.3342
  925SOL    HW2 4201   4.286   1.876   3.831 -0.1405 -0.1338  0.3967
  926SOL     OW 4202   2.528   3.424   2.673  0.3909 -0.1405  0.3452
  926SOL    HW1 4203   2.465   3.459   2.611  0.0150 -1.7915 -0.2618
  926SOL    HW2 4204   2.483   3.425   2.757 -0.5200 -1.3903 -0.1024
  927SOL     OW 4205   1.443   5.119   3.990  0.4529  0.1142 -0.0341
  927SOL    HW1 4206   1.462   5.078   3.906  1.2815  0.8616 -0.2283
  927SOL    HW2 4207   1.526   5.158   4.017  0.1603 -0.0060  1.0708
  928SOL     OW 4208   4.882   5.591   3.524  0.1209  0.0426  0.1098
  928SOL    HW1 4209   4.966   5.596   3.570  0.6516  0.3040 -0.8509
  928SOL    HW2 4210   4.891   5.513   3.468 -0.1622  0.2415 -0.2099
  929SOL     OW 4211   4.148   6.022   1.765 -0.1048  0.0443  0.0304
  929SOL    HW1 4212   4.081   5.982   1.709 -1.3211  0.5401  1.0858
  929SOL    HW2 4213   4.098   6.070   1.831  1.3031  1.4627  0.1188
  930SOL     OW 4214   2.921   2.192   3.457  0.1923  0.1923 -0.7738
  930SOL    HW1 4215   2.895   2.223   3.543  0.6602 -0.2551 -0.4658
  930SOL    HW2 4216   2.930   2.272   3.405  1.3732  0.6122  0.0093
  931SOL     OW 4217   4.251   5.131   1.174 -0.5062 -0.3226  0.2207
  931SOL    HW1 4218   4.238   5.226   1.165 -0.4056 -0.5167 -2.5664
  931SOL    HW2 4219   4.346   5.119   1.171 -0.5551 -0.5796 -0.4124
  932SOL     OW 4220   2.644   3.441   2.018 -0.5871 -0.2465  0.1497
  932SOL    HW1 4221   2.609   3.351   2.020 -1.1625 -0.0151  1.9408
  932SOL    HW2 4222   2.738   3.430   2.006 -0.7464 -1.0464 -0.4707
  933SOL     OW 4223   4.714   0.296   3.072  0.2485  0.0332 -0.1651
  933SOL    HW1 4224   4.785   0.359   3.089  0.1138  0.4269 -1.0243
  933SOL    HW2 4225   4.643   0.326   3.128  0.1149  0.7858 -0.7238
  934SOL     OW 4226   4.847   0.876   4.127 -0.1087 -0.5620 -0.2331
  934SOL    HW1 4227   4.782   0.943   4.149 -0.7675 -1.9792  2.6349
  934SOL    HW2 4228   4.795   0.797   4.109  0.7350 -0.9684 -0.9833
  935SOL     OW 4229   1.319   2.374   0.443  0.2231 -0.7361 -0.0240
  935SOL    HW1 4230   1.412   2.350   0.441  0.0693 -1.2972 -1.4056
  935SOL    HW2 4231   1.277   2.311   0.385 -1.0624 -0.6000  0.7296
  936SOL     OW 4232   5.643   0.942   0.948 -0.7520  0.6881  0.3764
  936SOL    HW1 4233   5.554   0.974   0.962 -0.8834  0.4060  0.1958
  936SOL    HW2 4234   5.691   1.018   0.915 -0.9850  0.7759  0.2387
  937SOL     OW 4235   1.215   4.594   0.253  0.1402  0.2261 -0.0450
  937SOL    HW1 4236   1.195   4.607   0.160  1.5312  0.4621 -0.3313
  937SOL    HW2 4237   1.249   4.678   0.282  0.0614  0.0423  0.5832
  938SOL     OW 4238   5.484   3.735   1.193 -0.2050  0.0465  0.4278
  938SOL    HW1 4239   5.573   3.771   1.194 -0.3429  0.3907  0.4461
  938SOL    HW2 4240   5.483   3.677   1.117 -0.4802  1.3633 -0.6137
  939SOL     OW 4241   6.110   3.355   0.350 -0.3895  0.1335  0.4615
  939SOL    HW1 4242   6.188   3.375   0.401  1.0569 -0.7005 -1.3208
  939SOL    HW2 4243   6.062   3.437   0.347  0.6430  0.7925  1.2051
  940SOL     OW 4244   2.335   4.881   4.165 -0.0570 -0.0671 -0.2468
  940SOL    HW1 4245   2.321   4.859   4.073 -2.0661  0.4758 -0.1184
  940SOL    HW2 4246   2.338   4.977   4.167  2.2854 -0.0738  0.0131
  941SOL     OW 4247   1.785   2.728   2.969  0.0653 -0.2127  0.5521
  941SOL    HW1 4248   1.872   2.766   2.983 -1.4277  4.3847 -0.9176
  941SOL    HW2 4249   1.790   2.687   2.883  0.9838 -0.9049  0.9130
  942SOL     OW 4250   0.438   1.239   0.145 -0.8651  0.3398 -0.2615
  942SOL    HW1 4251   0.437   1.331   0.168 -0.1012  1.1326 -2.9741
  942SOL    HW2 4252   0.365   1.228   0.084 -1.5062 -1.0867  0.7091
  943SOL     OW 4253   2.679   2.585   3.214 -0.0287 -0.1227  0.0596
  943SOL    HW1 4254   2.741   2.641   3.261 -1.3358  0.7293  0.8304
  943SOL    HW2 4255   2.674   2.624   3.126  0.2523  0.0128  0.1016
  944SOL     OW 4256   1.644   2.041   3.140  0.3796  0.1268 -0.0260
  944SOL    HW1 4257   1.566   1.990   3.119  0.3805  0.0933  0.0511
  944SOL    HW2 4258   1.682   2.064   3.055  0.3646  0.0223 -0.0611
  945SOL     OW 4259   1.271   2.261   4.026  0.0647  0.0059 -0.5633
  945SOL    HW1 4260   1.362   2.264   3.995  0.5500  0.7286  0.8394
  945SOL    HW2 4261   1.222   2.225   3.952  1.4418 -0.1179 -1.4610
  946SOL     OW 4262   5.558   1.088   1.620 -0.0897  0.2968 -0.2701
  946SOL    HW1 4263   5.597   1.175   1.608 -0.0761  0.7260  2.2690
  946SOL    HW2 4264   5.501   1.076   1.544 -1.4841  3.3374  0.1453
  947SOL     OW 4265   5.990   2.223   4.088  0.3107  0.1634 -0.5342
  947SOL    HW1 4266   5.947   2.150   4.131  3.9328 -0.0137  3.5044
  947SOL    HW2 4267   5.935   2.299   4.108 -0.5604 -0.6750  0.3261
  948SOL     OW 4268   0.237   1.791   3.722 -0.6260 -0.8179 -0.3587
  948SOL    HW1 4269   0.197   1.878   3.731  0.0504 -0.4555 -0.6961
  948SOL    HW2 4270   0.279   1.793   3.636 -0.8209 -1.5768 -0.4740
  949SOL     OW 4271   0.279   2.947   3.846  0.0890 -0.4442  0.0603
  949SOL    HW1 4272   0.274   2.947   3.941  0.4797  2.0028  0.1498
  949SOL    HW2 4273   0.199   2.990   3.817  0.4286 -0.2763 -0.6597
  950SOL     OW 4274   2.488   2.142   2.327  0.0325  0.4108  0.1692
  950SOL    HW1 4275   2.399   2.163   2.354 -0.5351 -0.7826 -0.6749
  950SOL    HW2 4276   2.493   2.170   2.236  0.7676  1.1384  0.4234
  951SOL     OW 4277   3.408   1.830   2.733  0.7870  0.0798  0.2789
  951SOL    HW1 4278   3.492   1.802   2.768  1.5109  1.9993  0.1905
  951SOL    HW2 4279   3.399   1.782   2.650  0.9859 -1.3583  1.0557
  952SOL     OW 4280   4.170   4.201   2.024  0.3453  0.5303 -0.4872
  952SOL    HW1 4281   4.121   4.276   1.992 -0.9322  0.1336  0.4392
  952SOL    HW2 4282   4.158   4.133   1.958  1.2068  1.0087 -1.1518
  953SOL     OW 4283   1.275   2.353   3.531  0.1060 -0.4135  0.1795
  953SOL    HW1 4284   1.184   2.325   3.546 -0.1135 -0.1220 -0.5819
  953SOL    HW2 4285   1.284   2.354   3.436  1.0451 -0.8652  0.2497
  954SOL     OW 4286   0.494   4.628   4.287 -0.1661 -0.3963  0.3397
  954SOL    HW1 4287   0.446   4.683   4.349  0.8712  1.3993 -0.3811
  954SOL    HW2 4288   0.558   4.582   4.341 -1.4244 -1.4180  1.0359
  955SOL     OW 4289   4.504   4.297   4.283 -0.1113  0.3306 -0.4798
  955SOL    HW1 4290   4.549   4.301   4.199  0.5399  1.7176 -0.0775
  955SOL    HW2 4291   4.485   4.388   4.305  1.1106  0.1471  1.6055
  956SOL     OW 4292   4.971   5.470   2.600 -0.3920 -0.0159  0.0370
  956SOL    HW1 4293   4.960   5.558   2.635  0.7147 -0.6804  2.2346
  956SOL    HW2 4294   5.060   5.468   2.565 -0.1242 -0.4341  0.6980
  957SOL     OW 4295   4.287   5.269   3.236 -0.1570  0.2073  0.6085
  957SOL    HW1 4296   4.277   5.340   3.173 -2.3124  0.2107  0.8704
  957SOL    HW2 4297   4.293   5.190   3.181  0.5384  0.4192  0.3648
  958SOL     OW 4298   2.931   1.412   3.130  0.4569  0.3060  0.2594
  958SOL    HW1 4299   3.018   1.390   3.098  0.5250  1.9675 -0.8209
  958SOL    HW2 4300   2.884   1.443   3.053 -1.8099 -2.4233  0.3925
  959SOL     OW 4301   0.062   4.714   2.195 -0.5655 -0.3374 -0.0544
  959SOL    HW1 4302  -0.026   4.750   2.198  0.6133  2.7526  1.2985
  959SOL    HW2 4303   0.118   4.784   2.229  2.8380 -0.8645 -3.7473
  960SOL     OW 4304   2.324   1.117   4.033  0.2902  0.0038 -0.0064
  960SOL    HW1 4305   2.316   1.088   3.942  0.7693  0.5061 -0.2133
  960SOL    HW2 4306   2.279   1.201   4.036 -1.3607 -0.8674  0.6665
  961SOL     OW 4307   0.611   2.926   0.507  0.2368 -0.0045  0.2449
  961SOL    HW1 4308   0.613   2.839   0.548  3.2763 -0.0548  0.2197
  961SOL    HW2 4309   0.665   2.981   0.564  1.4587  0.8860 -1.6560
  962SOL     OW 4310   5.204   5.742   2.844  0.0778  0.1096  0.2478
  962SOL    HW1 4311   5.113   5.717   2.862 -0.2195  0.9425 -0.0367
  962SOL    HW2 4312   5.200   5.837   2.834  1.2094  0.3328  1.6175
  963SOL     OW 4313   0.865   4.578   3.977 -0.1371 -0.2249 -0.0038
  963SOL    HW1 4314   0.947   4.555   4.019 -0.1224  0.4292  0.3287
  963SOL    HW2 4315   0.886   4.653   3.921  0.2996 -2.1965 -2.7244
  964SOL     OW 4316   6.034   0.005   1.048 -0.3455 -0.1734 -0.4953
  964SOL    HW1 4317   6.048  -0.046   1.128  2.0677  0.0009 -0.7231
  964SOL    HW2 4318   6.092  -0.036   0.984 -3.0995 -1.0628 -2.5771
  965SOL     OW 4319   6.193   0.986   3.792 -0.8674  0.3387  0.2708
  965SOL    HW1 4320   6.140   1.049   3.842  0.3394  1.4279  0.2402
  965SOL    HW2 4321   6.224   0.924   3.858 -0.9058  0.6086  0.5455
  966SOL     OW 4322   4.942   2.443   3.213  0.8591 -0.5992 -0.0485
  966SOL    HW1 4323   4.894   2.464   3.134  2.8844  0.0383 -1.1814
  966SOL    HW2 4324   4.882   2.465   3.284 -0.4777  0.2169 -1.3767
  967SOL     OW 4325   3.603   6.064   3.567 -0.1437  0.6752  0.1548
  967SOL    HW1 4326   3.598   6.052   3.662  0.5890  0.0607  0.1318
  967SOL    HW2 4327   3.695   6.085   3.551 -0.2416  0.6600 -0.4305
  968SOL     OW 4328   4.638   5.973   0.949 -0.3116 -0.6358 -0.4003
  968SOL    HW1 4329   4.704   6.031   0.912 -0.3234 -1.2658 -1.4486
  968SOL    HW2 4330   4.557   5.998   0.905 -0.6208 -0.3973  0.2978
  969SOL     OW 4331   1.732   1.909   3.569  0.1793  0.0317  0.8361
  969SOL    HW1 4332   1.747   1.815   3.574  1.4403  0.1708  0.1327
  969SOL    HW2 4333   1.777   1.936   3.489 -1.0001  1.0867  0.4988
  970SOL     OW 4334   0.009   0.197   1.435 -0.3371  0.3991 -0.6475
  970SOL    HW1 4335  -0.003   0.108   1.469 -1.3084  0.9458  0.5304
  970SOL    HW2 4336   0.094   0.194   1.390  0.5100 -0.6835  0.9151
  971SOL     OW 4337   4.253   2.322   3.311 -0.2333  0.3276 -0.0844
  971SOL    HW1 4338   4.323   2.274   3.266 -0.6762  0.0170 -0.4444
  971SOL    HW2 4339   4.300   2.386   3.366  0.5603 -2.6761  3.0876
  972SOL     OW 4340   3.288   3.901   1.162  0.1034 -0.0613  0.1854
  972SOL    HW1 4341   3.261   3.946   1.242 -0.3824 -1.6395  0.9332
  972SOL    HW2 4342   3.370   3.858   1.185 -0.7402 -1.6626  0.2790
  973SOL     OW 4343   2.904   2.711   3.605  0.5992 -0.0798 -0.1035
  973SOL    HW1 4344   2.943   2.691   3.689  0.7190  1.0944  0.1365
  973SOL    HW2 4345   2.845   2.785   3.622 -0.3296 -0.6245 -0.8077
  974SOL     OW 4346   4.809   1.302   1.467  0.6915 -0.3772 -0.0419
  974SOL    HW1 4347   4.822   1.383   1.515  0.1232  0.6069 -1.5008
  974SOL    HW2 4348   4.728   1.266   1.502  0.8865 -0.2670  0.5287
  975SOL     OW 4349   0.798   3.123   0.275 -0.3092  0.3007  0.4228
  975SOL    HW1 4350   0.820   3.031   0.289 -0.1764  0.1587 -0.6141
  975SOL    HW2 4351   0.721   3.120   0.219  2.1188  0.7432 -3.2977
  976SOL     OW 4352   1.585   4.592   0.610  0.2066 -0.1511  0.1659
  976SOL    HW1 4353   1.581   4.621   0.701  1.0158 -1.2945  0.5887
  976SOL    HW2 4354   1.511   4.532   0.601  0.6695 -0.7748  0.3699
  977SOL     OW 4355   2.929   2.811   2.098  0.2146 -0.3671  0.0178
  977SOL    HW1 4356   2.920   2.817   2.002  0.5335 -0.7372 -0.0375
  977SOL    HW2 4357   2.946   2.718   2.114 -1.5814 -0.6341  0.5864
  978SOL     OW 4358   2.920   4.494   3.252  0.7044  0.6068  0.4820
  978SOL    HW1 4359   2.971   4.552   3.194 -0.1385 -0.0910 -1.0318
  978SOL    HW2 4360   2.886   4.427   3.193 -0.9705  0.3810  1.6520
  979SOL     OW 4361   5.311   3.212   2.126  0.2970 -0.1980  0.0741
  979SOL    HW1 4362   5.247   3.150   2.093  0.0728  0.1885 -0.2368
  979SOL    HW2 4363   5.362   3.237   2.048 -0.6719  1.2373 -0.1578
  980SOL     OW 4364   4.640   5.127   3.798  0.0647 -0.0293 -0.4435
  980SOL    HW1 4365   4.648   5.216   3.832  1.1053  0.4457 -1.8435
  980SOL    HW2 4366   4.716   5.081   3.833  0.2156 -0.0099 -0.7418
  981SOL     OW 4367   2.701   5.002   4.196 -0.4000  0.2208  0.2664
  981SOL    HW1 4368   2.778   5.052   4.168  0.4331 -0.7877  0.6770
  981SOL    HW2 4369   2.718   4.913   4.164 -1.8495  0.1736 -0.4567
  982SOL     OW 4370   4.600   3.016   0.602  0.0452  0.5303  0.3949
  982SOL    HW1 4371   4.572   2.986   0.689 -0.9045  0.6933  0.1560
  982SOL    HW2 4372   4.600   2.937   0.548  0.7143  0.4155  0.5628
  983SOL     OW 4373   4.439   5.785   3.561 -0.4273  0.0873 -0.2001
  983SOL    HW1 4374   4.354   5.764   3.523 -1.3122  0.4832  1.4601
  983SOL    HW2 4375   4.460   5.872   3.525  0.0569 -0.6620 -1.8254
  984SOL     OW 4376   0.982   0.328   3.408  0.0241 -0.1833 -0.2214
  984SOL    HW1 4377   1.072   0.361   3.406 -0.4221  1.0876 -0.3094
  984SOL    HW2 4378   0.970   0.286   3.322 -0.1354  1.5488 -1.0848
  985SOL     OW 4379   1.454   2.105   3.654  0.7395  0.0168 -0.1801
  985SOL    HW1 4380   1.478   2.192   3.685 -0.8342  0.1312  0.8203
  985SOL    HW2 4381   1.464   2.110   3.559  2.5473  0.6548  0.0007
  986SOL     OW 4382   3.816   0.458   4.136  0.4828 -0.5795  0.0974
  986SOL    HW1 4383   3.771   0.384   4.097 -0.2522  0.8205 -1.8947
  986SOL    HW2 4384   3.845   0.511   4.061  0.7203  1.2840  1.4211
  987SOL     OW 4385   0.370   0.105   2.485 -0.1593 -0.1350  0.2630
  987SOL    HW1 4386   0.300   0.055   2.443 -0.0659 -0.0052 -0.0451
  987SOL    HW2 4387   0.338   0.120   2.575  0.2746 -1.6804  0.6974
  988SOL     OW 4388   0.426   2.424   0.442  0.1135 -0.5157 -0.4143
  988SOL    HW1 4389   0.502   2.465   0.400 -1.2207  0.8039 -1.6550
  988SOL    HW2 4390   0.361   2.416   0.372 -0.7014 -2.2089  0.4647
  989SOL     OW 4391   0.966   0.423   4.344 -0.2086  0.0630 -0.6886
  989SOL    HW1 4392   0.904   0.354   4.322 -0.1965 -0.5180  0.9531
  989SOL    HW2 4393   0.921   0.504   4.320 -1.2133 -0.3951 -0.4050
  990SOL     OW 4394   4.087   1.832   0.721 -0.0147 -0.0553  0.4005
  990SOL    HW1 4395   4.182   1.821   0.714  0.3670  2.6311  0.5262
  990SOL    HW2 4396   4.052   1.780   0.649  1.6504  0.0026 -0.5115
  991SOL     OW 4397   4.171   4.651   1.092  0.1033 -0.3172 -0.1051
  991SOL    HW1 4398   4.111   4.592   1.136  0.7605 -1.2208 -0.3859
  991SOL    HW2 4399   4.258   4.614   1.108  0.3680 -0.6434 -2.0581
  992SOL     OW 4400   4.441   2.053   0.366  0.3926 -0.2478  0.3942
  992SOL    HW1 4401   4.393   2.019   0.291  2.4095 -1.5146 -0.4066
  992SOL    HW2 4402   4.430   2.148   0.361 -0.7104 -0.4146 -0.6428
  993SOL     OW 4403   5.390   4.782   2.308  0.4754 -0.3142 -0.0867
  993SOL    HW1 4404   5.334   4.854   2.279  1.3460  1.0432  1.4156
  993SOL    HW2 4405   5.463   4.781   2.246 -0.7118 -1.5516 -1.5554
  994SOL     OW 4406   6.076   3.481   3.053  0.0368  0.0001 -0.5929
  994SOL    HW1 4407   6.083   3.508   3.144 -0.1890  2.5814 -1.2834
  994SOL    HW2 4408   6.164   3.451   3.030  0.4095  0.5508  0.1070
  995SOL     OW 4409   0.456   5.141   0.744  0.3663  0.1961  0.2063
  995SOL    HW1 4410   0.377   5.170   0.699  0.5828 -0.0418 -0.3373
  995SOL    HW2 4411   0.519   5.126   0.674  1.9798  3.5080  0.7824
  996SOL     OW 4412   0.639   2.976   2.246  0.1888 -0.6606 -0.0449
  996SOL    HW1 4413   0.583   2.927   2.307 -0.0850 -0.2506  0.0383
  996SOL    HW2 4414   0.631   3.067   2.275  0.4181 -0.5239 -0.4126
  997SOL     OW 4415   6.137   5.589   0.373  0.3147  0.3619  0.3506
  997SOL    HW1 4416   6.197   5.658   0.402 -0.2727  0.0159  2.5725
  997SOL    HW2 4417   6.193   5.513   0.360  0.7616  0.8439 -0.7019
  998SOL     OW 4418   2.746   0.386   0.517 -0.2468 -0.1584 -0.3381
  998SOL    HW1 4419   2.693   0.436   0.579 -1.1847 -0.2595 -1.0392
  998SOL    HW2 4420   2.825   0.364   0.566 -0.4422  0.7737  0.4415
  999SOL     OW 4421   1.686   2.441   1.047  0.3407 -0.0749 -0.1036
  999SOL    HW1 4422   1.770   2.475   1.078  0.0479  0.6044 -0.0378
  999SOL    HW2 4423   1.696   2.433   0.953  1.1687 -1.9539  0.1038
 1000SOL     OW 4424   6.204   0.821   1.150 -0.4329  0.0042  0.0397
 1000SOL    HW1 4425   6.253   0.740   1.161  0.3760  0.6142  1.2078
 1000SOL    HW2 4426   6.113   0.793   1.143 -0.0343 -1.0838 -1.0886
 1001SOL     OW 4427   5.240   5.379   3.096  0.1058  0.6484 -0.8772
 1001SOL    HW1 4428   5.321   5.342   3.130 -1.0875  0.6065  2.2209
 1001SOL    HW2 4429   5.179   5.305   3.092 -0.1359  0.8887 -2.0764
 1002SOL     OW 4430   3.049   3.844   3.514 -0.1953 -0.3465 -0.5517
 1002SOL    HW1 4431   3.041   3.935   3.484  1.3090  0.3628  0.9963
 1002SOL    HW2 4432   2.974   3.832   3.572  0.0394  0.2117 -0.1170
 1003SOL     OW 4433   5.666   0.378   1.595 -0.0298  0.7233  0.3372
 1003SOL    HW1 4434   5.575   0.398   1.574  0.2692  1.2821 -0.4896
 1003SOL    HW2 4435   5.715   0.404   1.517  0.6411 -1.2104  0.0510
 1004SOL     OW 4436   2.952   1.211   1.027 -0.2417  0.1880 -0.1345
 1004SOL    HW1 4437   2.910   1.296   1.022 -0.1714  0.4294  2.2708
 1004SOL    HW2 4438   3.020   1.221   1.093  0.2253 -1.5572 -0.2865
 1005SOL     OW 4439   5.303   5.642   1.927 -0.1067  0.7000 -0.1110
 1005SOL    HW1 4440   5.243   5.708   1.892 -1.7559 -1.1427 -0.9445
 1005SOL    HW2 4441   5.277   5.632   2.018 -0.4205  0.6001 -0.2100
 1006SOL     OW 4442   2.351   2.480   1.987  0.2808 -0.0685  0.3481
 1006SOL    HW1 4443   2.342   2.451   1.897  0.3754 -0.0968  0.3478
 1006SOL    HW2 4444   2.357   2.575   1.982 -3.0429  0.2715  0.5421
 1007SOL     OW 4445   2.451   0.934   0.016  0.1628  0.1994  0.0704
 1007SOL    HW1 4446   2.500   0.975  -0.056  1.8686 -1.5547  0.1604
 1007SOL    HW2 4447   2.504   0.858   0.040 -0.4262  0.6528  3.1089
 1008SOL     OW 4448   1.057   3.227   0.723  0.0841  0.4755 -0.2938
 1008SOL    HW1 4449   1.002   3.243   0.646  1.5565 -1.2053 -1.7744
 1008SOL    HW2 4450   1.142   3.264   0.700 -0.4303  3.6359  2.2260
 1009SOL     OW 4451   3.922   1.397   3.182  0.4835  0.5615 -0.4872
 1009SOL    HW1 4452   3.843   1.371   3.229  0.7124 -0.9895 -0.8986
 1009SOL    HW2 4453   3.956   1.472   3.231 -1.1697  1.1824 -0.2442
 1010SOL     OW 4454   6.232   3.186   3.693  0.2497  0.4872  0.6460
 1010SOL    HW1 4455   6.227   3.101   3.650  2.5087 -0.4804  2.1351
 1010SOL    HW2 4456   6.226   3.249   3.621 -0.5914 -0.9135 -0.5742
 1011SOL     OW 4457   1.424   2.660   3.797  0.0184 -0.0039 -0.0114
 1011SOL    HW1 4458   1.332   2.658   3.773 -0.7859 -2.6731  2.7606
 1011SOL    HW2 4459   1.431   2.730   3.861 -0.3940 -0.6946  0.7935
 1012SOL     OW 4460   3.171   0.997   3.893 -0.2106 -0.7476  0.2565
 1012SOL    HW1 4461   3.229   0.921   3.902 -1.3506 -1.5702  0.8250
 1012SOL    HW2 4462   3.083   0.960   3.886 -0.7263  0.4992 -0.1222
 1013SOL     OW 4463   4.317   4.911   1.499 -0.2802  0.2802 -0.3126
 1013SOL    HW1 4464   4.359   4.846   1.554  1.0168  0.7676 -0.6843
 1013SOL    HW2 4465   4.389   4.953   1.452 -1.1628  1.3349 -0.7806
 1014SOL     OW 4466   1.682   0.436   3.273  0.0554  0.1628 -0.1813
 1014SOL    HW1 4467   1.729   0.393   3.201  1.0765  1.3646 -0.2581
 1014SOL    HW2 4468   1.671   0.526   3.243  0.0609  0.5545  0.9652
 1015SOL     OW 4469   4.719   3.683   0.842 -0.6385  0.0503 -0.1431
 1015SOL    HW1 4470   4.659   3.609   0.835 -2.4268  1.4427 -0.3452
 1015SOL    HW2 4471   4.806   3.644   0.840 -1.5192 -2.1587  1.2458
 1016SOL     OW 4472   3.546   3.966   0.684 -0.0123 -0.3711 -0.6747
 1016SOL    HW1 4473   3.635   3.933   0.697  0.2382  0.6460  0.3374
 1016SOL    HW2 4474   3.491   3.909   0.738  0.2576  0.0323  0.0479
 1017SOL     OW 4475   4.588   2.396   1.019  0.0057 -0.9292 -0.7083
 1017SOL    HW1 4476   4.510   2.359   1.059 -1.1875 -0.8216 -2.8064
 1017SOL    HW2 4477   4.578   2.491   1.031  2.3230 -0.9410  3.3208
 1018SOL     OW 4478   2.437   1.637   0.169  0.1261  0.3528  0.1644
 1018SOL    HW1 4479   2.475   1.724   0.165 -0.3213  0.5157 -0.8674
 1018SOL    HW2 4480   2.342   1.652   0.169  0.0452 -0.1396 -0.1998
 1019SOL     OW 4481   1.084   0.887   2.798  0.3008  0.3901 -0.7460
 1019SOL    HW1 4482   1.165   0.878   2.747  0.7531 -3.1626  0.3062
 1019SOL    HW2 4483   1.020   0.921   2.736  1.9287  0.6533 -2.3590
 1020SOL     OW 4484   2.909   0.480   0.296 -0.2043  0.3718  0.1808
 1020SOL    HW1 4485   2.984   0.427   0.324  0.5433  0.9469 -0.6645
 1020SOL    HW2 4486   2.859   0.496   0.376 -0.8306 -2.1403  0.3742
 1021SOL     OW 4487   5.713   4.043   3.869  0.4857  0.2370  0.2166
 1021SOL    HW1 4488   5.762   3.970   3.908  0.7846  0.8490  1.0301
 1021SOL    HW2 4489   5.649   4.002   3.812  0.2968 -0.6864  1.0723
 1022SOL     OW 4490   1.601   6.201   4.136 -0.0269  0.5365  0.0308
 1022SOL    HW1 4491   1.680   6.163   4.097 -0.1904 -0.6407  0.7843
 1022SOL    HW2 4492   1.634   6.267   4.196  0.2411  2.0891 -1.7461
 1023SOL     OW 4493   0.887   2.873   0.404  0.1398  0.3390 -0.4433
 1023SOL    HW1 4494   0.932   2.803   0.451  0.6997  0.7734 -0.3127
 1023SOL    HW2 4495   0.799   2.875   0.441  0.0290 -0.4873 -0.6613
 1024SOL     OW 4496   5.038   4.644   2.045 -0.0136 -0.1568  0.8658
 1024SOL    HW1 4497   5.096   4.708   2.002  1.7537 -0.8947  2.0127
 1024SOL    HW2 4498   4.982   4.611   1.975  0.7198  0.8594 -0.2392
 1025SOL     OW 4499   4.557   2.600   2.301  0.7972 -0.4569 -0.3722
 1025SOL    HW1 4500   4.508   2.532   2.253 -1.8389  0.0343  1.4190
 1025SOL    HW2 4501   4.556   2.676   2.242 -0.1995 -0.6216 -0.5920
 1026SOL     OW 4502   1.987   1.920   2.503 -0.8264 -0.3743  0.4668
 1026SOL    HW1 4503   1.913   1.892   2.449  0.5002 -0.5911 -1.3179
 1026SOL    HW2 4504   1.991   1.855   2.573 -0.2378 -2.4145 -1.3580
 1027SOL     OW 4505   0.395   2.770   2.286  0.0220 -0.0355  0.4328
 1027SOL    HW1 4506   0.425   2.693   2.237  0.1548 -0.1682  0.7215
 1027SOL    HW2 4507   0.373   2.736   2.372  0.3071  0.2925  0.6363
 1028SOL     OW 4508   0.740   0.029   3.714 -0.0678  0.0538 -0.2281
 1028SOL    HW1 4509   0.772   0.013   3.803 -0.4609  1.6332  0.2411
 1028SOL    HW2 4510   0.817   0.057   3.666  0.0629 -0.3765 -0.2736
 1029SOL     OW 4511   3.361   5.095   2.630  0.0824 -0.4213 -0.2058
 1029SOL    HW1 4512   3.377   5.183   2.664  2.0541 -0.6780 -0.3086
 1029SOL    HW2 4513   3.275   5.099   2.590 -0.1321  1.2848  0.3501
 1030SOL     OW 4514   3.367   5.385   4.113 -0.6561  0.5741  0.3775
 1030SOL    HW1 4515   3.280   5.347   4.114 -1.2106  1.7823 -0.0617
 1030SOL    HW2 4516   3.382   5.409   4.021  0.4154 -0.2283  0.3225
 1031SOL     OW 4517   2.428   1.475   3.266  0.2703  0.0515  0.0497
 1031SOL    HW1 4518   2.477   1.552   3.293 -1.1998  2.1986 -2.8576
 1031SOL    HW2 4519   2.493   1.420   3.222  0.7385  1.3471 -0.9432
 1032SOL     OW 4520   4.210   1.397   1.460  0.1354  0.3328 -0.1715
 1032SOL    HW1 4521   4.288   1.399   1.515  0.1884  0.0368 -0.2348
 1032SOL    HW2 4522   4.221   1.471   1.400  1.0233 -0.4906 -1.0761
 1033SOL     OW 4523   5.980   2.877   3.733 -0.0370 -0.3788 -0.1313
 1033SOL    HW1 4524   5.922   2.943   3.695 -0.3897 -1.4478 -1.5029
 1033SOL    HW2 4525   6.066   2.920   3.735 -0.3205  0.2329 -0.7346
 1034SOL     OW 4526   1.136   4.704   0.002 -0.4411 -0.6870 -0.0880
 1034SOL    HW1 4527   1.130   4.752  -0.081  0.1757 -0.2495  0.1151
 1034SOL    HW2 4528   1.120   4.612  -0.023 -0.3140 -0.5544 -0.6821
 1035SOL     OW 4529   6.051   4.407   4.123 -0.1829  0.1883 -0.0870
 1035SOL    HW1 4530   6.113   4.476   4.099 -0.0743 -0.0881 -0.6151
 1035SOL    HW2 4531   6.058   4.343   4.053 -1.0773  0.1546 -0.1528
 1036SOL     OW 4532   4.680   4.240   3.465  0.1253 -0.0205 -0.3168
 1036SOL    HW1 4533   4.752   4.301   3.452  0.1785  0.3057  1.2632
 1036SOL    HW2 4534   4.629   4.245   3.384  0.2772  1.9155 -0.3348
 1037SOL     OW 4535   1.327   2.533   3.025  0.1063  0.1291  0.1237
 1037SOL    HW1 4536   1.335   2.621   2.987 -1.2095 -0.6265 -2.0296
 1037SOL    HW2 4537   1.233   2.515   3.027  0.4167 -2.0596 -1.5651
 1038SOL     OW 4538   1.913   0.839   0.041 -0.3806  0.3198  0.3027
 1038SOL    HW1 4539   1.968   0.786  -0.016 -1.7853 -0.7373 -0.1252
 1038SOL    HW2 4540   1.973   0.873   0.108  1.2029  1.1674 -1.4671
 1039SOL     OW 4541   0.094   5.693   3.857  0.2366 -0.4505  0.2280
 1039SOL    HW1 4542   0.174   5.693   3.910 -1.1839  1.0357  2.5317
 1039SOL    HW2 4543   0.095   5.778   3.812 -0.0075 -0.4906  0.1488
 1040SOL     OW 4544   4.293   0.006   3.583 -0.0463  0.3307 -0.3469
 1040SOL    HW1 4545   4.316   0.088   3.540 -0.7237  1.1406  0.7959
 1040SOL    HW2 4546   4.201   0.016   3.606  0.0179 -0.5159  0.3307
 1041SOL     OW 4547   5.886   2.099   0.908 -0.2566  0.6511  0.1902
 1041SOL    HW1 4548   5.795   2.110   0.934 -0.1409  1.1486  0.3903
 1041SOL    HW2 4549   5.916   2.021   0.955 -1.5045 -1.5267 -2.3500
 1042SOL     OW 4550   2.959   2.200   0.161 -0.4125  0.0340 -0.0353
 1042SOL    HW1 4551   2.891   2.248   0.113  0.7520  0.4248 -1.3674
 1042SOL    HW2 4552   2.951   2.110   0.130 -0.3389  0.0753 -0.1742
 1043SOL     OW 4553   3.173   2.804   3.210  0.1369  0.5947  0.0136
 1043SOL    HW1 4554   3.117   2.795   3.133 -1.1836 -0.2958  1.0326
 1043SOL    HW2 4555   3.232   2.728   3.206 -1.7544 -1.0586  1.2502
 1044SOL     OW 4556   1.662   2.553   3.789 -0.0086 -0.6150  0.2274
 1044SOL    HW1 4557   1.626   2.480   3.739 -0.0656  0.5063 -1.4512
 1044SOL    HW2 4558   1.590   2.616   3.794  0.7252  0.2811 -0.3318
 1045SOL     OW 4559   1.057   2.445   2.950 -0.3387  0.0794 -0.0803
 1045SOL    HW1 4560   0.981   2.473   2.999  0.5016  0.6214  0.9411
 1045SOL    HW2 4561   1.051   2.349   2.949 -0.4963  0.0713  0.8799
 1046SOL     OW 4562   3.669   0.886   4.132  0.5220  0.1570  0.0237
 1046SOL    HW1 4563   3.595   0.831   4.106  0.6031  0.1664 -0.2231
 1046SOL    HW2 4564   3.736   0.824   4.161  0.3930  0.1512  0.3113
 1047SOL     OW 4565   1.708   1.020   0.222  0.1586 -0.4860  0.6074
 1047SOL    HW1 4566   1.624   0.995   0.182 -0.2287  1.4926  0.0285
 1047SOL    HW2 4567   1.749   1.077   0.157  0.3437  1.3905  2.2739
 1048SOL     OW 4568   4.719   2.946   3.177 -0.3270 -0.1140  0.2483
 1048SOL    HW1 4569   4.714   3.007   3.104 -0.4826  1.8243  1.7820
 1048SOL    HW2 4570   4.629   2.914   3.187 -0.0243 -1.5512 -1.2813
 1049SOL     OW 4571   2.204   5.616   3.698  0.0837 -0.1451 -0.4014
 1049SOL    HW1 4572   2.189   5.710   3.710 -0.1367  0.0507 -1.9397
 1049SOL    HW2 4573   2.120   5.581   3.669  0.6707 -0.3876 -1.9524
 1050SOL     OW 4574   2.213   5.568   2.907 -0.6064  0.3291 -0.0041
 1050SOL    HW1 4575   2.241   5.651   2.948  0.2908  0.2044 -0.3411
 1050SOL    HW2 4576   2.118   5.575   2.902 -0.6792  0.7130  1.3343
 1051SOL     OW 4577   3.656   2.445   3.858  0.7226  0.2044 -0.5408
 1051SOL    HW1 4578   3.711   2.523   3.857  0.1444  0.6087 -0.7123
 1051SOL    HW2 4579   3.702   2.385   3.918  0.4742  1.1785  0.6647
 1052SOL     OW 4580   5.845   0.433   3.786 -0.0579 -0.2595 -0.0159
 1052SOL    HW1 4581   5.872   0.466   3.872 -0.0186 -3.8833  1.5568
 1052SOL    HW2 4582   5.919   0.453   3.728  0.4259  1.2052  1.0519
 1053SOL     OW 4583   2.021   2.289   0.755  0.1835  0.3373  0.1826
 1053SOL    HW1 4584   2.099   2.336   0.784 -0.4759  0.6394  1.5481
 1053SOL    HW2 4585   1.951   2.354   0.758 -0.3620 -0.2356  0.1421
 1054SOL     OW 4586   5.919   4.772   4.089  0.1500  0.5265 -0.0950
 1054SOL    HW1 4587   5.829   4.756   4.118 -1.1168  1.0468 -3.3918
 1054SOL    HW2 4588   5.940   4.859   4.124 -1.1682  0.9954 -0.4118
 1055SOL     OW 4589   6.188   3.780   4.369  0.3728  0.0279 -0.3576
 1055SOL    HW1 4590   6.135   3.849   4.329 -1.1107 -1.1499 -0.5316
 1055SOL    HW2 4591   6.229   3.736   4.295 -1.2109 -1.2320 -0.5333
 1056SOL     OW 4592   3.308   3.141   0.920 -0.5081 -0.0429 -0.3354
 1056SOL    HW1 4593   3.302   3.092   0.837 -1.5534  1.7139 -1.3503
 1056SOL    HW2 4594   3.392   3.186   0.914 -0.3925 -0.2418 -0.2364
 1057SOL     OW 4595   3.618   1.747   2.895  0.3844  0.2015 -0.0099
 1057SOL    HW1 4596   3.694   1.794   2.862  0.1061 -0.6023 -1.9310
 1057SOL    HW2 4597   3.654   1.674   2.945  0.8389  0.5464  0.1702
 1058SOL     OW 4598   2.865   4.647   0.110  0.3869 -0.2074 -0.1190
 1058SOL    HW1 4599   2.855   4.728   0.061  1.1318 -1.0072 -1.6639
 1058SOL    HW2 4600   2.782   4.601   0.097  0.1951  0.0310  0.2475
 1059SOL     OW 4601   3.859   2.586   3.406  0.2244 -0.1329 -0.3036
 1059SOL    HW1 4602   3.800   2.511   3.412 -1.8054  1.4314  0.3502
 1059SOL    HW2 4603   3.921   2.574   3.478  0.2304 -1.4034 -0.4984
 1060SOL     OW 4604   5.571   1.950   2.688 -1.1277  0.8994 -0.3002
 1060SOL    HW1 4605   5.501   1.912   2.635 -1.4008 -0.6211  1.0486
 1060SOL    HW2 4606   5.530   2.024   2.732 -1.0594  1.8045 -1.7049
 1061SOL     OW 4607   5.398   3.412   3.746  0.2607 -0.3057  0.2611
 1061SOL    HW1 4608   5.306   3.432   3.765 -0.1892  0.0538 -2.0013
 1061SOL    HW2 4609   5.418   3.338   3.802 -1.5177 -0.5902  0.5880
 1062SOL     OW 4610   1.859   1.365   0.349  0.3483 -0.3102  0.2781
 1062SOL    HW1 4611   1.799   1.299   0.384  0.3984 -0.9752 -0.8361
 1062SOL    HW2 4612   1.815   1.398   0.271  0.2117  1.1879  0.9620
 1063SOL     OW 4613   0.668   0.525   3.279  0.5214  0.6723  0.8150
 1063SOL    HW1 4614   0.745   0.514   3.222  0.6775 -0.1295  1.1713
 1063SOL    HW2 4615   0.596   0.485   3.230  0.5550  0.4295  0.9637
 1064SOL     OW 4616   1.056   1.669   0.406  0.5816 -0.0993 -0.6731
 1064SOL    HW1 4617   0.994   1.715   0.463  1.5873 -1.7465  1.9655
 1064SOL    HW2 4618   1.024   1.685   0.318 -2.0896  1.2230  0.4150
 1065SOL     OW 4619   5.702   4.400   0.576 -0.3224  0.6842  0.0681
 1065SOL    HW1 4620   5.632   4.459   0.550 -0.4461  0.6499  0.3196
 1065SOL    HW2 4621   5.699   4.399   0.672  0.4824  1.2451  0.1066
 1066SOL     OW 4622   1.610   3.494   2.626 -0.2216  0.1418  0.4371
 1066SOL    HW1 4623   1.626   3.415   2.679  0.7360 -0.3285 -0.5101
 1066SOL    HW2 4624   1.669   3.560   2.664  1.4208 -0.5561 -0.7800
 1067SOL     OW 4625   4.494   4.776   3.253 -0.4932  0.1877 -0.1059
 1067SOL    HW1 4626   4.472   4.683   3.255 -0.4942  0.1435 -1.5484
 1067SOL    HW2 4627   4.576   4.782   3.205 -0.3546  0.9116  0.1955
 1068SOL     OW 4628   0.524   1.089   0.809  0.2157  0.5135 -0.1088
 1068SOL    HW1 4629   0.436   1.126   0.800 -1.2739 -2.7181 -0.3259
 1068SOL    HW2 4630   0.565   1.103   0.723 -0.0636  2.0041 -0.0237
 1069SOL     OW 4631   2.595   1.216   0.348  1.0097  0.5947 -0.2739
 1069SOL    HW1 4632   2.511   1.170   0.354  1.8839 -1.0125  0.2276
 1069SOL    HW2 4633   2.588   1.267   0.268 -0.6656  0.9743  0.0686
 1070SOL     OW 4634   5.653   1.698   1.859  0.9207 -0.8074 -0.2571
 1070SOL    HW1 4635   5.664   1.746   1.777  0.2386 -0.6640 -0.2687
 1070SOL    HW2 4636   5.701   1.749   1.924  0.9505 -0.5947 -0.4451
 1071SOL     OW 4637   4.026   1.975   1.411  0.6385 -0.0075  0.4118
 1071SOL    HW1 4638   3.972   2.053   1.422  2.9078  1.4098  2.4626
 1071SOL    HW2 4639   3.963   1.904   1.394 -1.8355  1.5665  2.3325
 1072SOL     OW 4640   5.852   4.159   0.766 -0.0949  0.0105  0.2132
 1072SOL    HW1 4641   5.827   4.189   0.853  0.2600 -1.7715  0.9893
 1072SOL    HW2 4642   5.786   4.093   0.744  0.3021 -0.1588 -0.4949
 1073SOL     OW 4643   0.537   2.112   2.500 -0.0040  0.3396 -0.0303
 1073SOL    HW1 4644   0.558   2.028   2.541  1.0170 -0.4538 -2.0248
 1073SOL    HW2 4645   0.446   2.101   2.470  0.1807 -0.1401 -0.4360
 1074SOL     OW 4646   1.853   2.482   1.809 -0.4510  0.5877 -0.4647
 1074SOL    HW1 4647   1.764   2.479   1.845 -1.6761  1.3181 -3.1789
 1074SOL    HW2 4648   1.883   2.391   1.812 -0.5744  0.5648  1.9959
 1075SOL     OW 4649   3.917   2.794   0.263  0.5310 -0.0216 -0.2424
 1075SOL    HW1 4650   3.894   2.870   0.317  3.3202  0.4009  0.5314
 1075SOL    HW2 4651   3.886   2.718   0.313  2.1603  0.4161  1.5319
 1076SOL     OW 4652   3.665   3.829   0.325  0.0713  0.5543 -0.4348
 1076SOL    HW1 4653   3.654   3.788   0.411  0.4726  0.4539 -0.4291
 1076SOL    HW2 4654   3.723   3.769   0.277 -1.6399 -0.3578 -1.4387
 1077SOL     OW 4655   1.482   3.380   0.769  0.5089  0.0226 -0.1939
 1077SOL    HW1 4656   1.522   3.449   0.822  0.9228  1.6445 -2.4738
 1077SOL    HW2 4657   1.389   3.382   0.795  0.6884  0.7873  0.4452
 1078SOL     OW 4658   3.061   3.320   2.051 -0.1769  0.0537 -0.1229
 1078SOL    HW1 4659   3.104   3.257   1.992  1.0638  0.0932  0.6831
 1078SOL    HW2 4660   3.006   3.266   2.107 -1.6789  0.0543 -1.5225
 1079SOL     OW 4661   5.832   5.575   3.299 -0.4061 -0.1705 -0.5127
 1079SOL    HW1 4662   5.804   5.518   3.370  0.2826  0.4603  0.2957
 1079SOL    HW2 4663   5.761   5.571   3.235 -1.4539 -0.0723  0.6061
 1080SOL     OW 4664   0.111   0.285   2.841 -0.1308 -0.4117 -0.0553
 1080SOL    HW1 4665   0.086   0.366   2.885 -0.0015 -0.5137  0.2098
 1080SOL    HW2 4666   0.086   0.216   2.902  0.3361 -0.5385 -0.0033
 1081SOL     OW 4667   4.800   3.873   1.175  0.1469 -0.7951  0.5959
 1081SOL    HW1 4668   4.857   3.801   1.147  0.0428 -0.2693 -1.0574
 1081SOL    HW2 4669   4.857   3.950   1.173 -0.6018 -0.2370 -1.2092
 1082SOL     OW 4670   4.999   1.104   3.201  0.4668 -0.6192  0.2997
 1082SOL    HW1 4671   5.066   1.072   3.141 -0.1042  0.3005 -0.8534
 1082SOL    HW2 4672   5.032   1.188   3.231 -0.3271  0.0192 -0.5726
 1083SOL     OW 4673   5.650   5.862   0.124 -0.1658  0.4978 -0.3498
 1083SOL    HW1 4674   5.717   5.906   0.071  1.1836  1.0209  1.6833
 1083SOL    HW2 4675   5.688   5.777   0.143 -0.9384  0.0562 -0.7579
 1084SOL     OW 4676   0.670   4.349   1.162  0.0486 -0.2529 -0.8754
 1084SOL    HW1 4677   0.638   4.432   1.125 -1.3049  0.5277  1.7310
 1084SOL    HW2 4678   0.749   4.374   1.210 -1.1637 -0.0770  1.1474
 1085SOL     OW 4679   3.309   1.714   4.200 -0.2508 -0.3584  0.0859
 1085SOL    HW1 4680   3.294   1.804   4.230  1.3926 -0.0091 -0.0873
 1085SOL    HW2 4681   3.319   1.721   4.106 -0.2140 -0.7507  0.0596
 1086SOL     OW 4682   3.702   0.859   2.022 -0.8626 -0.0033 -0.2031
 1086SOL    HW1 4683   3.718   0.783   2.079  1.2652  0.3456 -0.2424
 1086SOL    HW2 4684   3.607   0.869   2.021 -1.0971 -1.6454  1.1382
 1087SOL     OW 4685   3.158   1.165   1.214 -0.3700 -0.3846 -0.5619
 1087SOL    HW1 4686   3.168   1.260   1.227 -1.5978 -0.1640 -1.1182
 1087SOL    HW2 4687   3.191   1.126   1.295  1.1606  0.4505 -0.7443
 1088SOL     OW 4688   0.589   2.081   3.572 -0.0032 -1.0987  0.1150
 1088SOL    HW1 4689   0.620   1.997   3.605  2.3180  0.5573  2.7850
 1088SOL    HW2 4690   0.521   2.108   3.634  0.1081 -0.5515  0.0119
 1089SOL     OW 4691   5.607   5.995   2.734  0.0062  0.0932  0.1370
 1089SOL    HW1 4692   5.613   5.974   2.641 -1.8397 -0.1361  0.0270
 1089SOL    HW2 4693   5.677   6.058   2.749  0.9271 -0.5544 -1.1819
 1090SOL     OW 4694   6.217   2.278   3.304 -0.2279 -0.1065 -0.5824
 1090SOL    HW1 4695   6.260   2.229   3.375  0.4567  0.9237 -0.2720
 1090SOL    HW2 4696   6.156   2.335   3.349  2.9027  3.4357 -0.3471
 1091SOL     OW 4697   1.068   5.814   0.711  0.3514  0.0304  0.1540
 1091SOL    HW1 4698   1.113   5.736   0.679  2.4484  0.5102  1.6485
 1091SOL    HW2 4699   1.111   5.887   0.665  0.7014  0.4623  1.1246
 1092SOL     OW 4700   2.658   1.962   0.879 -0.0599  0.4483 -0.5034
 1092SOL    HW1 4701   2.590   1.894   0.872  1.1366 -0.6317 -2.9930
 1092SOL    HW2 4702   2.640   2.020   0.805  0.9461  0.8782 -0.4165
 1093SOL     OW 4703   5.562   4.414   0.834  0.2384  0.4164 -0.3150
 1093SOL    HW1 4704   5.514   4.463   0.767 -0.3265  0.3493  0.0304
 1093SOL    HW2 4705   5.506   4.339   0.854 -0.1259  0.9976  0.9966
 1094SOL     OW 4706   5.752   1.371   2.398 -0.7303  0.5618 -0.0429
 1094SOL    HW1 4707   5.838   1.403   2.423 -0.4491  0.2228 -0.5660
 1094SOL    HW2 4708   5.729   1.421   2.320 -0.4137 -0.2760 -0.6940
 1095SOL     OW 4709   1.224   2.188   1.155  0.0152  0.2056  0.2250
 1095SOL    HW1 4710   1.225   2.261   1.217 -0.9255 -0.7328  1.4094
 1095SOL    HW2 4711   1.248   2.112   1.208  0.5153 -0.4225 -0.8758
 1096SOL     OW 4712   0.045   3.238   1.991 -0.1410  0.2464  0.5256
 1096SOL    HW1 4713   0.036   3.229   2.086 -1.8671 -0.9987  0.2799
 1096SOL    HW2 4714   0.139   3.224   1.975  0.0572 -0.2792  1.9746
 1097SOL     OW 4715   3.894   0.126   1.397  0.0166 -0.6424 -0.3520
 1097SOL    HW1 4716   3.989   0.108   1.402  0.0994 -0.1465 -0.1304
 1097SOL    HW2 4717   3.861   0.102   1.483 -0.4448 -2.9375 -1.0881
 1098SOL     OW 4718   3.830   6.088   2.777 -0.3680 -0.2339  0.1275
 1098SOL    HW1 4719   3.849   6.181   2.766 -2.7385  0.1505 -1.5861
 1098SOL    HW2 4720   3.916   6.045   2.776  0.6788  1.7543 -1.0576
 1099SOL     OW 4721   5.091   4.162   0.245 -0.4397  0.0892  0.1391
 1099SOL    HW1 4722   5.024   4.095   0.255 -0.9924  0.2792 -1.8792
 1099SOL    HW2 4723   5.148   4.129   0.175 -0.6986  1.6815 -0.8657
 1100SOL     OW 4724   1.805   2.165   1.309 -0.4667 -0.2410 -0.2000
 1100SOL    HW1 4725   1.754   2.084   1.313 -0.6269 -0.4340 -3.5065
 1100SOL    HW2 4726   1.890   2.138   1.274 -0.3236  0.9430 -0.8246
 1101SOL     OW 4727   2.804   2.821   1.005  0.0934  0.1281  0.1743
 1101SOL    HW1 4728   2.800   2.819   1.101 -0.8209  0.1808  0.1390
 1101SOL    HW2 4729   2.882   2.770   0.984  0.7744  0.8041  0.9729
 1102SOL     OW 4730   1.652   2.958   2.879  0.0939 -0.1245  0.1407
 1102SOL    HW1 4731   1.707   2.880   2.871  0.7147  0.2865  0.3344
 1102SOL    HW2 4732   1.629   2.981   2.788  2.8936  1.5397 -0.2835
 1103SOL     OW 4733   5.892   1.273   4.384  0.3672 -0.0712 -0.3107
 1103SOL    HW1 4734   5.869   1.212   4.454 -0.2744  2.7717  2.1694
 1103SOL    HW2 4735   5.988   1.280   4.389  0.5875 -1.7605 -1.4995
 1104SOL     OW 4736   0.129   5.479   3.065  0.2386  0.4436 -0.8754
 1104SOL    HW1 4737   0.160   5.410   3.007  2.2375 -0.3823  1.0382
 1104SOL    HW2 4738   0.104   5.434   3.145 -0.0980  1.7779 -0.1961
 1105SOL     OW 4739   5.668   0.186   1.795 -0.0009  0.0220 -0.1073
 1105SOL    HW1 4740   5.691   0.251   1.862  3.8955 -0.1147 -1.0906
 1105SOL    HW2 4741   5.656   0.238   1.715 -1.2923 -0.1211 -0.0216
 1106SOL     OW 4742   3.876   0.771   4.237 -0.4348 -0.2476 -0.2243
 1106SOL    HW1 4743   3.950   0.813   4.281  0.8786 -1.1356 -1.4898
 1106SOL    HW2 4744   3.863   0.688   4.283  0.2085 -0.6679 -0.7818
 1107SOL     OW 4745   3.013   3.175   3.520 -0.2137 -0.2181  0.1789
 1107SOL    HW1 4746   2.942   3.208   3.465 -1.1979 -1.0945  0.8722
 1107SOL    HW2 4747   3.082   3.240   3.513 -0.7278  0.2013 -1.2556
 1108SOL     OW 4748   0.050   0.986   3.535  0.1983 -0.3686 -0.1932
 1108SOL    HW1 4749   0.018   1.001   3.624 -0.9987 -0.3561 -0.6083
 1108SOL    HW2 4750   0.143   1.008   3.539 -0.0121  0.4105  0.8653
 1109SOL     OW 4751   0.944   0.238   3.134  0.0608 -0.0521 -0.1087
 1109SOL    HW1 4752   0.932   0.332   3.145  0.4703 -0.1159  0.9551
 1109SOL    HW2 4753   1.037   0.228   3.111  0.6338 -0.3520  2.1367
 1110SOL     OW 4754   0.639   3.313   2.252 -0.5609 -0.0975  0.7241
 1110SOL    HW1 4755   0.550   3.347   2.242  0.6616  2.7357 -1.7511
 1110SOL    HW2 4756   0.649   3.252   2.179 -1.0090 -1.9596  2.1370
 1111SOL     OW 4757   0.740   5.770   3.238 -0.3992  0.1385  0.3761
 1111SOL    HW1 4758   0.746   5.738   3.328 -0.1902 -1.5519 -0.2099
 1111SOL    HW2 4759   0.811   5.724   3.191 -1.8100 -0.6351 -1.0928
 1112SOL     OW 4760   2.068   0.855   3.184  0.2699 -0.7655  0.4395
 1112SOL    HW1 4761   2.100   0.884   3.098  1.3557 -0.7506  0.8367
 1112SOL    HW2 4762   1.974   0.843   3.171  0.4704 -1.1301 -0.8613
 1113SOL     OW 4763   0.595   1.062   2.809  0.0760  0.5685 -0.0720
 1113SOL    HW1 4764   0.571   0.972   2.787 -0.1151  0.4403  0.6635
 1113SOL    HW2 4765   0.540   1.116   2.752 -1.2803  0.2648  0.9174
 1114SOL     OW 4766   1.110   1.548   3.110  0.3310 -0.0429 -0.3450
 1114SOL    HW1 4767   1.135   1.580   3.197 -0.9715  0.3483 -0.0970
 1114SOL    HW2 4768   1.151   1.462   3.104 -1.9615 -1.4502  1.9255
 1115SOL     OW 4769   3.613   3.224   3.947 -0.0509 -0.0709 -0.0077
 1115SOL    HW1 4770   3.605   3.222   3.851  0.0240  0.1742 -0.0213
 1115SOL    HW2 4771   3.634   3.316   3.966 -0.6875  0.0179  0.2935
 1116SOL     OW 4772   1.742   4.499   3.452  0.0723  0.0107  0.2500
 1116SOL    HW1 4773   1.771   4.590   3.445 -0.2846  0.0203 -1.5673
 1116SOL    HW2 4774   1.647   4.504   3.456  0.0533 -0.2713  0.2201
 1117SOL     OW 4775   2.694   3.788   2.991  0.5025 -0.3928  0.2901
 1117SOL    HW1 4776   2.639   3.857   3.028 -1.6764  0.1555 -3.3722
 1117SOL    HW2 4777   2.783   3.823   2.996 -0.0371  0.8939  2.0389
 1118SOL     OW 4778   2.335   4.386   4.103 -0.4448 -0.0649  0.4513
 1118SOL    HW1 4779   2.351   4.342   4.186 -0.6888  2.0659  1.7013
 1118SOL    HW2 4780   2.387   4.466   4.108 -0.4251  0.0966 -1.5010
 1119SOL     OW 4781   5.740   4.441   4.148 -0.5172  0.6776 -0.1211
 1119SOL    HW1 4782   5.833   4.432   4.129 -0.3058 -0.5205  1.2789
 1119SOL    HW2 4783   5.733   4.521   4.200 -0.3563  1.0472 -0.6618
 1120SOL     OW 4784   3.917   4.735   3.561 -0.0930  0.0887  0.1855
 1120SOL    HW1 4785   3.969   4.687   3.625  0.5983  0.1741 -0.3091
 1120SOL    HW2 4786   3.951   4.706   3.476 -0.1010  0.9811 -0.1267
 1121SOL     OW 4787   2.796   3.129   2.875 -0.4423 -0.4493  0.6242
 1121SOL    HW1 4788   2.737   3.161   2.807  1.1417 -1.3756 -1.2894
 1121SOL    HW2 4789   2.881   3.169   2.855  0.0934 -0.8106  2.0255
 1122SOL     OW 4790   5.429   1.395   1.430 -0.2034  0.0640 -0.0791
 1122SOL    HW1 4791   5.357   1.456   1.440  0.3061  0.6005  0.4089
 1122SOL    HW2 4792   5.400   1.333   1.362 -1.5088 -0.3252  0.7984
 1123SOL     OW 4793   0.795   4.496   3.681 -0.5089  0.0766 -0.1687
 1123SOL    HW1 4794   0.718   4.443   3.660  0.3388 -0.5543 -1.9271
 1123SOL    HW2 4795   0.848   4.441   3.738 -0.0752 -0.6513 -1.2314
 1124SOL     OW 4796   5.298   1.974   2.939 -0.0735  0.0305  0.1973
 1124SOL    HW1 4797   5.231   1.954   3.005 -0.4138  0.5574  0.0176
 1124SOL    HW2 4798   5.333   1.888   2.914 -0.2222 -0.2045  0.7671
 1125SOL     OW 4799   2.173   3.585   1.964  0.5739  0.1762  0.0023
 1125SOL    HW1 4800   2.259   3.588   2.006  0.9037 -0.6504 -0.5736
 1125SOL    HW2 4801   2.183   3.519   1.895 -0.0937  1.1072 -1.0188
 1126SOL     OW 4802   5.460   3.984   0.165 -0.0081  0.2304  0.1706
 1126SOL    HW1 4803   5.431   3.910   0.112 -1.9071  0.1308  1.2346
 1126SOL    HW2 4804   5.407   4.058   0.135 -0.0500  0.5112  0.9053
 1127SOL     OW 4805   6.198   3.189   3.961  0.1792 -0.2244 -0.1250
 1127SOL    HW1 4806   6.234   3.198   3.873 -0.8448 -2.1266 -0.7958
 1127SOL    HW2 4807   6.169   3.098   3.966 -1.9639  0.4530  1.3284
 1128SOL     OW 4808   4.589   6.149   2.347  0.2917  0.1488 -0.2596
 1128SOL    HW1 4809   4.582   6.214   2.416  0.2766  0.3630 -0.4641
 1128SOL    HW2 4810   4.557   6.068   2.387  1.5597 -0.0458  0.4113
 1129SOL     OW 4811   3.793   3.886   1.463 -0.7779  0.4338  0.4060
 1129SOL    HW1 4812   3.788   3.816   1.529 -0.4858  0.3072  0.2934
 1129SOL    HW2 4813   3.876   3.871   1.418 -1.6493 -0.3844 -1.0022
 1130SOL     OW 4814   4.173   4.939   2.485 -0.1346 -0.0338 -0.1569
 1130SOL    HW1 4815   4.087   4.960   2.448  0.1433 -0.4303 -1.0508
 1130SOL    HW2 4816   4.235   4.960   2.415  0.4522 -0.2544  0.2925
 1131SOL     OW 4817   2.726   2.899   0.579  0.5492 -0.3331  0.6197
 1131SOL    HW1 4818   2.710   2.805   0.568  0.4514 -0.0987 -2.1284
 1131SOL    HW2 4819   2.676   2.924   0.656  0.8215 -2.5760  1.5891
 1132SOL     OW 4820   1.866   4.760   0.818 -0.1375  0.0333 -0.3772
 1132SOL    HW1 4821   1.922   4.683   0.826 -0.8302 -0.4318  0.0178
 1132SOL    HW2 4822   1.895   4.801   0.736 -0.6403 -1.3623 -1.2963
 1133SOL     OW 4823   0.327   4.281   1.284 -0.1276  0.1392 -0.4243
 1133SOL    HW1 4824   0.255   4.296   1.346  1.5078 -0.5711  1.7988
 1133SOL    HW2 4825   0.384   4.357   1.295  1.7166 -1.3723  1.3428
 1134SOL     OW 4826   1.864   0.673   0.924 -0.1229 -0.2134 -0.2577
 1134SOL    HW1 4827   1.877   0.691   0.831 -0.0870  0.0318 -0.2036
 1134SOL    HW2 4828   1.941   0.621   0.949 -0.1537 -0.3170 -0.3733
 1135SOL     OW 4829   5.956   3.917   3.629  0.7364 -0.1049 -0.2951
 1135SOL    HW1 4830   5.897   3.992   3.620 -0.6934 -0.9129  1.6368
 1135SOL    HW2 4831   5.932   3.878   3.713  2.4154 -1.9032 -0.5884
 1136SOL     OW 4832   0.566   2.332   2.771 -0.3234  0.2710  0.0029
 1136SOL    HW1 4833   0.578   2.426   2.783  0.0805  0.3715 -1.0700
 1136SOL    HW2 4834   0.474   2.317   2.790 -0.9592  1.2806 -2.0288
 1137SOL     OW 4835   2.809   3.677   0.475 -0.0237  0.4268 -0.5355
 1137SOL    HW1 4836   2.733   3.682   0.418  0.7684  0.7315 -1.5955
 1137SOL    HW2 4837   2.880   3.715   0.424  0.8886 -0.0386  0.3478
 1138SOL     OW 4838   0.288   5.460   4.158  0.3353 -0.7588  0.4362
 1138SOL    HW1 4839   0.281   5.490   4.067 -0.1452 -2.4147 -0.1209
 1138SOL    HW2 4840   0.285   5.540   4.210 -2.6124  0.1235 -0.8482
 1139SOL     OW 4841   2.649   4.338   3.497 -0.6529 -0.1817  0.5793
 1139SOL    HW1 4842   2.729   4.305   3.538  0.0965  0.8977  0.0478
 1139SOL    HW2 4843   2.587   4.347   3.569  0.3827  0.9490  1.3710
 1140SOL     OW 4844   5.450   3.109   2.437 -0.4011 -0.4095 -0.6904
 1140SOL    HW1 4845   5.386   3.074   2.499 -0.0152 -2.7800 -1.5163
 1140SOL    HW2 4846   5.399   3.131   2.359 -0.4947 -0.1264 -0.5522
 1141SOL     OW 4847   6.124   4.927   3.394  0.1567 -0.5657  0.5230
 1141SOL    HW1 4848   6.216   4.920   3.419  0.5034 -0.6185 -0.6940
 1141SOL    HW2 4849   6.126   4.956   3.302 -1.0233 -1.2558  0.2516
 1142SOL     OW 4850   3.219   0.530   2.207  0.4058  0.1206  0.4802
 1142SOL    HW1 4851   3.271   0.585   2.267 -0.0633  1.0252  0.0752
 1142SOL    HW2 4852   3.134   0.521   2.250 -0.4669  2.0851 -0.7309
 1143SOL     OW 4853   4.182   6.244   4.162 -0.3342  0.8263  0.4401
 1143SOL    HW1 4854   4.129   6.316   4.196  1.1502  2.1674  0.0262
 1143SOL    HW2 4855   4.262   6.285   4.130  0.0351 -0.8606 -0.9930
 1144SOL     OW 4856   2.256   3.240   1.996  0.3806 -0.3157 -0.3237
 1144SOL    HW1 4857   2.279   3.283   2.078 -0.2256  0.3945 -0.5121
 1144SOL    HW2 4858   2.161   3.230   2.000  0.2824  0.1608 -1.1325
 1145SOL     OW 4859   2.593   2.298   2.917  0.0328 -0.2807 -0.6882
 1145SOL    HW1 4860   2.537   2.371   2.944 -1.1522 -1.1273 -0.8005
 1145SOL    HW2 4861   2.611   2.314   2.825 -0.8295 -0.5081 -0.9008
 1146SOL     OW 4862   1.633   3.021   4.079 -0.0132 -0.2971 -0.1244
 1146SOL    HW1 4863   1.688   2.997   4.153 -0.2833 -1.5471 -0.2995
 1146SOL    HW2 4864   1.679   2.986   4.002 -0.8920 -1.1587 -0.2935
 1147SOL     OW 4865   4.689   1.195   0.783  0.1657  0.3378 -0.0791
 1147SOL    HW1 4866   4.613   1.137   0.787  0.5702 -0.1485  0.9238
 1147SOL    HW2 4867   4.764   1.136   0.778  0.5359  0.7915  0.0398
 1148SOL     OW 4868   4.622   2.972   1.220  0.2398 -0.0212 -0.8195
 1148SOL    HW1 4869   4.645   3.027   1.295 -1.5450  1.3190 -1.1990
 1148SOL    HW2 4870   4.704   2.929   1.197  1.2216  0.8540  0.8184
 1149SOL     OW 4871   3.548   0.184   1.611  0.2637  0.1302 -0.3325
 1149SOL    HW1 4872   3.456   0.201   1.629 -0.1934 -1.2715 -1.1809
 1149SOL    HW2 4873   3.553   0.173   1.516  1.0732 -1.0011 -0.1836
 1150SOL     OW 4874   6.199   2.131   2.763  0.1570 -0.1599  0.6569
 1150SOL    HW1 4875   6.166   2.144   2.852  2.1568  0.1217  1.4156
 1150SOL    HW2 4876   6.188   2.038   2.746 -0.2894 -0.2012  1.1596
 1151SOL     OW 4877   3.782   4.820   2.883  0.4621  0.2498  0.1488
 1151SOL    HW1 4878   3.826   4.736   2.893 -1.6230 -0.8045  1.3036
 1151SOL    HW2 4879   3.851   4.885   2.896  1.9354 -1.2715  0.3049
 1152SOL     OW 4880   4.262   1.837   3.404  0.3975 -0.5905  0.8264
 1152SOL    HW1 4881   4.242   1.872   3.490  1.1939  1.4177  0.2589
 1152SOL    HW2 4882   4.272   1.915   3.348  2.0006 -1.7268 -0.5902
 1153SOL     OW 4883   4.555   1.641   2.461 -0.1346 -0.2045  0.3833
 1153SOL    HW1 4884   4.539   1.685   2.545 -1.0221 -0.5907  0.4254
 1153SOL    HW2 4885   4.638   1.677   2.431 -0.6522  1.2679  0.5876
 1154SOL     OW 4886   0.283   1.057   2.983  0.2556 -0.2489 -0.1151
 1154SOL    HW1 4887   0.347   0.986   2.979  0.1805 -0.5868  2.6322
 1154SOL    HW2 4888   0.316   1.124   2.923  1.3648 -1.7818 -1.2676
 1155SOL     OW 4889   3.149   0.690   3.910  0.2477 -0.3226  0.6230
 1155SOL    HW1 4890   3.209   0.617   3.900 -0.1361 -0.3346 -2.2830
 1155SOL    HW2 4891   3.092   0.665   3.982  1.1975 -2.0818  0.8090
 1156SOL     OW 4892   3.338   3.977   4.152  0.0875 -0.1874 -0.2845
 1156SOL    HW1 4893   3.433   3.965   4.144  0.1688  1.1160 -1.7426
 1156SOL    HW2 4894   3.301   3.894   4.123  0.7657 -0.7032  0.2764
 1157SOL     OW 4895   3.623   1.092   1.508 -0.4795 -0.1405  0.5077
 1157SOL    HW1 4896   3.651   1.108   1.598 -0.1793 -3.2955  1.0768
 1157SOL    HW2 4897   3.704   1.069   1.462 -1.0179 -1.5462  0.2254
 1158SOL     OW 4898   4.254   5.111   1.940  0.1758  0.1735 -0.5590
 1158SOL    HW1 4899   4.271   5.031   1.891  1.5509  0.2015 -0.1501
 1158SOL    HW2 4900   4.295   5.180   1.888  0.4566  0.3861 -0.0595
 1159SOL     OW 4901   1.078   0.264   2.081 -0.0044 -0.5295 -0.0797
 1159SOL    HW1 4902   1.100   0.353   2.108  0.3403 -0.1967 -1.3857
 1159SOL    HW2 4903   1.079   0.267   1.985 -1.1074 -1.6642 -0.1538
 1160SOL     OW 4904   0.747   3.835   3.038 -0.1466  0.2974 -0.4246
 1160SOL    HW1 4905   0.770   3.841   3.130 -0.9342  0.4321 -0.2301
 1160SOL    HW2 4906   0.696   3.914   3.020 -1.3561 -0.4929 -0.5668
 1161SOL     OW 4907   3.365   3.027   2.010  0.3420  0.6957 -0.5443
 1161SOL    HW1 4908   3.299   3.004   2.075 -0.0055 -1.1347 -1.4827
 1161SOL    HW2 4909   3.318   3.077   1.944  0.7140  2.6389  0.5948
 1162SOL     OW 4910   2.799   3.944   1.885  0.3837  0.6692 -0.2622
 1162SOL    HW1 4911   2.797   4.015   1.822 -3.2818 -0.8063 -2.0833
 1162SOL    HW2 4912   2.803   3.864   1.832  1.0125 -0.5905  1.5624
 1163SOL     OW 4913   0.808   3.920   4.013 -0.0462 -0.6713 -0.0955
 1163SOL    HW1 4914   0.716   3.894   4.009 -0.0817 -0.4363 -0.8058
 1163SOL    HW2 4915   0.827   3.958   3.928  0.2864  0.7263  0.5663
 1164SOL     OW 4916   3.525   5.526   2.965 -0.0948 -0.0095 -0.0501
 1164SOL    HW1 4917   3.544   5.512   3.058 -0.9116 -0.2400  0.0899
 1164SOL    HW2 4918   3.431   5.514   2.958 -0.1502  0.7434 -0.7834
 1165SOL     OW 4919   0.076   5.284   2.228 -0.0471  0.3085  0.1340
 1165SOL    HW1 4920   0.067   5.358   2.169  0.8474  0.6139  0.3709
 1165SOL    HW2 4921  -0.013   5.270   2.262 -0.6761 -0.1639 -1.5879
 1166SOL     OW 4922   4.500   5.750   0.124 -0.1696  0.2861 -0.1914
 1166SOL    HW1 4923   4.468   5.664   0.098 -0.4031  0.8390 -1.8256
 1166SOL    HW2 4924   4.576   5.766   0.068  0.7116  0.5785  1.0507
 1167SOL     OW 4925   3.365   1.187   4.181  0.5420 -0.0244  0.9094
 1167SOL    HW1 4926   3.345   1.230   4.098  1.7104 -2.2769 -0.6452
 1167SOL    HW2 4927   3.355   1.256   4.247 -0.3203  1.8748 -1.0807
 1168SOL     OW 4928   0.244   0.884   2.009  0.4759 -1.0007  0.7029
 1168SOL    HW1 4929   0.297   0.950   2.055 -1.5114  2.6236 -1.7365
 1168SOL    HW2 4930   0.277   0.885   1.919 -1.2935 -1.3873  0.0083
 1169SOL     OW 4931   3.342   2.183   4.324  0.0676  0.1894 -0.1420
 1169SOL    HW1 4932   3.427   2.224   4.340 -0.0811  0.5681 -0.3071
 1169SOL    HW2 4933   3.295   2.191   4.407 -0.2284  1.0043 -0.3816
 1170SOL     OW 4934   1.009   4.668   3.413 -0.2639 -0.2453  0.7484
 1170SOL    HW1 4935   0.984   4.668   3.321 -2.4284  0.3889  1.2647
 1170SOL    HW2 4936   1.078   4.734   3.420 -0.6096  0.2491 -0.3080
 1171SOL     OW 4937   5.846   3.893   4.222 -0.3041 -0.3382  0.7815
 1171SOL    HW1 4938   5.935   3.926   4.234  0.2723 -1.0529 -1.2163
 1171SOL    HW2 4939   5.793   3.971   4.209  0.2514  0.0257  0.6786
 1172SOL     OW 4940   1.665   2.405   3.468  0.0679 -0.7358 -0.3411
 1172SOL    HW1 4941   1.709   2.479   3.425  2.8893 -2.8600 -1.4259
 1172SOL    HW2 4942   1.716   2.391   3.548 -0.7725 -1.1740  0.1267
 1173SOL     OW 4943   3.890   1.027   3.034 -0.3861  0.1229 -0.0032
 1173SOL    HW1 4944   3.905   0.953   2.976 -1.4941 -0.1848  0.0752
 1173SOL    HW2 4945   3.840   1.090   2.981  0.7897  0.9566 -0.1614
 1174SOL     OW 4946   3.615   6.073   3.850  0.2770  0.5977  0.7884
 1174SOL    HW1 4947   3.680   6.029   3.905 -0.5236  0.5705  1.7323
 1174SOL    HW2 4948   3.626   6.166   3.871  0.1784  0.6128  0.7730
 1175SOL     OW 4949   2.144   4.187   3.382  0.4428  0.5298 -0.0941
 1175SOL    HW1 4950   2.119   4.273   3.348  0.1215  1.1166  1.4928
 1175SOL    HW2 4951   2.152   4.131   3.305 -1.0838  1.5422 -1.0418
 1176SOL     OW 4952   3.505   4.414   2.567 -0.4330  0.3744  0.0627
 1176SOL    HW1 4953   3.548   4.409   2.481 -0.0877  0.5415  0.2218
 1176SOL    HW2 4954   3.424   4.462   2.551 -1.8327 -2.0618 -0.7328
 1177SOL     OW 4955   3.611   2.861   3.665 -0.1394 -0.0923 -0.6005
 1177SOL    HW1 4956   3.570   2.775   3.660  0.4475 -0.5688  1.6750
 1177SOL    HW2 4957   3.687   2.855   3.608 -2.0934  0.2206 -3.4434
 1178SOL     OW 4958   2.949   3.435   2.998 -0.7286 -0.2015  0.4113
 1178SOL    HW1 4959   2.869   3.387   2.977 -1.0432  0.1683  0.7435
 1178SOL    HW2 4960   2.968   3.486   2.920  0.6776 -2.2656 -0.6914
 1179SOL     OW 4961   0.126   3.743   3.910  0.1964 -0.7597 -0.6277
 1179SOL    HW1 4962   0.174   3.673   3.867 -1.2590 -1.2796 -1.4692
 1179SOL    HW2 4963   0.140   3.728   4.004  2.0093 -0.6210 -0.8532
 1180SOL     OW 4964   0.882   2.647   0.993 -0.1019 -0.3573 -0.1989
 1180SOL    HW1 4965   0.869   2.591   1.069 -0.2850  1.6619  1.3592
 1180SOL    HW2 4966   0.969   2.624   0.961  0.4907 -0.4785  1.3723
 1181SOL     OW 4967   6.229   1.552   4.019  0.4706 -0.2350  0.4685
 1181SOL    HW1 4968   6.230   1.456   4.017 -1.4702 -0.3046  0.8192
 1181SOL    HW2 4969   6.283   1.578   3.945  1.3420 -1.5811  0.5906
 1182SOL     OW 4970   5.934   3.025   3.279 -0.1751  0.0042 -0.2926
 1182SOL    HW1 4971   5.919   3.000   3.371  1.7604  0.7571  0.2791
 1182SOL    HW2 4972   5.957   2.943   3.235  1.4699 -0.0273  0.5246
 1183SOL     OW 4973   3.362   3.870   0.875  0.3291 -0.5453 -0.0245
 1183SOL    HW1 4974   3.288   3.931   0.863  1.1174  1.0050  2.3285
 1183SOL    HW2 4975   3.356   3.844   0.967  2.8148 -0.1743  0.2995
 1184SOL     OW 4976   4.665   4.369   1.083  0.0781  0.4604 -0.4787
 1184SOL    HW1 4977   4.758   4.362   1.103 -0.3693 -1.3929  1.2304
 1184SOL    HW2 4978   4.628   4.419   1.155 -0.4985 -0.3038 -0.2283
 1185SOL     OW 4979   4.476   1.854   2.668 -0.1510  0.4139  0.3815
 1185SOL    HW1 4980   4.403   1.792   2.671  0.0218  0.1524 -0.5890
 1185SOL    HW2 4981   4.447   1.927   2.723 -1.6587  0.8548 -0.9082
 1186SOL     OW 4982   5.123   5.711   0.402  0.5064 -0.1982  0.0812
 1186SOL    HW1 4983   5.070   5.758   0.467  1.9061  1.6085  0.0102
 1186SOL    HW2 4984   5.211   5.713   0.439  0.6734 -2.5924 -0.0888
 1187SOL     OW 4985   5.640   2.462   2.952 -0.2043  0.0984  0.0594
 1187SOL    HW1 4986   5.709   2.436   2.891  0.3677 -1.0893  1.1569
 1187SOL    HW2 4987   5.687   2.492   3.030 -0.9284  1.1981  0.1079
 1188SOL     OW 4988   1.805   5.606   3.597  0.3240 -0.3154 -0.0672
 1188SOL    HW1 4989   1.802   5.688   3.646  1.7328 -0.5934  0.5198
 1188SOL    HW2 4990   1.850   5.628   3.516  0.9002 -0.5430  0.1856
 1189SOL     OW 4991   4.067   0.778   2.987  0.0218  0.3754  0.1791
 1189SOL    HW1 4992   4.100   0.816   2.906 -0.3254 -0.0381 -0.1640
 1189SOL    HW2 4993   4.084   0.844   3.054  1.6253  0.1380  0.0396
 1190SOL     OW 4994   4.981   0.476   0.843 -0.1770 -0.2036 -0.1053
 1190SOL    HW1 4995   5.076   0.486   0.858 -0.2901  0.7015  0.0775
 1190SOL    HW2 4996   4.974   0.449   0.752  0.2425  0.2861 -0.2915
 1191SOL     OW 4997   1.991   1.506   4.007  0.6516  0.0779  0.0663
 1191SOL    HW1 4998   1.940   1.530   3.930 -0.2165 -0.5324  0.4311
 1191SOL    HW2 4999   1.942   1.541   4.081 -0.3474 -2.1709  0.5701
 1192SOL     OW 5000   1.206   5.236   0.433 -0.3191 -0.0201  0.2930
 1192SOL    HW1 5001   1.217   5.153   0.388  0.1371  0.4052 -0.3942
 1192SOL    HW2 5002   1.188   5.300   0.364 -1.2514  0.3654  0.8553
 1193SOL     OW 5003   0.922   0.675   1.207  0.0695  0.0822  0.1933
 1193SOL    HW1 5004   0.958   0.760   1.232 -0.4137 -0.0482  1.3909
 1193SOL    HW2 5005   0.855   0.695   1.141 -0.5137  0.7000  0.9638
 1194SOL     OW 5006   0.385   3.061   3.591 -0.2736 -0.0119  0.5051
 1194SOL    HW1 5007   0.379   3.060   3.687 -1.2394 -0.4883  0.4536
 1194SOL    HW2 5008   0.394   2.968   3.567  0.9252  0.1755  0.1766
 1195SOL     OW 5009   4.024   2.604   0.838  0.1882  0.5209 -0.4730
 1195SOL    HW1 5010   4.047   2.511   0.837  1.1007  0.7380 -0.4199
 1195SOL    HW2 5011   3.931   2.605   0.860 -0.3003 -0.4674 -2.2958
 1196SOL     OW 5012   4.439   3.217   3.331 -0.3303 -0.1564  0.4796
 1196SOL    HW1 5013   4.509   3.238   3.392  0.9438  0.9315 -1.2577
 1196SOL    HW2 5014   4.395   3.301   3.315 -1.2372 -0.5997  0.5891
 1197SOL     OW 5015   5.072   5.902   3.569 -0.8662 -0.0956  0.7718
 1197SOL    HW1 5016   5.019   5.921   3.647 -0.2093  3.2652  0.5538
 1197SOL    HW2 5017   5.015   5.922   3.495  0.4732  3.5148  0.5351
 1198SOL     OW 5018   3.193   2.778   1.694 -0.3822  0.4241 -0.2603
 1198SOL    HW1 5019   3.264   2.734   1.742  0.5512  3.6561  1.6354
 1198SOL    HW2 5020   3.117   2.772   1.752 -0.3637  0.8592 -0.1827
 1199SOL     OW 5021   4.641   3.160   1.650  0.2219  0.0125  0.3138
 1199SOL    HW1 5022   4.592   3.081   1.672 -1.8703  0.2777 -2.7146
 1199SOL    HW2 5023   4.583   3.232   1.674  0.3156  0.4467 -0.7012
 1200SOL     OW 5024   4.533   3.487   0.791 -0.1304  0.0561  0.0962
 1200SOL    HW1 5025   4.581   3.414   0.751 -0.6433 -0.9598  1.2830
 1200SOL    HW2 5026   4.446   3.452   0.809 -0.0552  0.5834  1.6919
 1201SOL     OW 5027   1.410   1.580   2.577 -0.1220  0.0002  0.2831
 1201SOL    HW1 5028   1.373   1.646   2.518  0.0834  0.8289  1.0700
 1201SOL    HW2 5029   1.473   1.532   2.523 -0.9244 -0.1588 -0.5400
 1202SOL     OW 5030   1.824   3.103   1.085 -0.5738  0.1775  0.4610
 1202SOL    HW1 5031   1.799   3.072   1.172 -1.1637  0.4640  0.3972
 1202SOL    HW2 5032   1.745   3.093   1.032 -0.3109  0.3064  0.0370
 1203SOL     OW 5033   4.327   3.745   3.570  0.2454 -0.0236 -0.0869
 1203SOL    HW1 5034   4.296   3.686   3.639  1.7197  1.9663  2.4707
 1203SOL    HW2 5035   4.388   3.693   3.518  0.3681 -1.1584  1.1487
 1204SOL     OW 5036   1.045   4.304   1.379  0.5141 -0.4856 -0.3725
 1204SOL    HW1 5037   0.994   4.385   1.382  0.3707 -0.5985  0.2852
 1204SOL    HW2 5038   0.982   4.237   1.351 -0.3442 -1.0884  2.7062
 1205SOL     OW 5039   0.158   2.933   1.231 -0.4036  0.2713 -0.1871
 1205SOL    HW1 5040   0.065   2.916   1.244 -0.6675 -0.0373 -2.1487
 1205SOL    HW2 5041   0.162   2.991   1.155  0.9962  0.4746  0.0107
 1206SOL     OW 5042   3.625   2.928   4.249  0.2953  0.2019  0.1560
 1206SOL    HW1 5043   3.555   2.964   4.195  1.5118  1.5870 -0.5427
 1206SOL    HW2 5044   3.702   2.978   4.225  1.9308 -2.3652 -0.3079
 1207SOL     OW 5045   4.859   3.855   0.024  0.1518 -0.3082 -0.3994
 1207SOL    HW1 5046   4.899   3.877   0.108  1.6474  0.3773 -1.2598
 1207SOL    HW2 5047   4.770   3.890   0.029  0.7438  1.1400  0.3058
 1208SOL     OW 5048   2.226   4.203   2.640 -0.2727 -0.1169  0.4583
 1208SOL    HW1 5049   2.221   4.190   2.546  2.3150  1.1474  0.0769
 1208SOL    HW2 5050   2.303   4.154   2.668 -0.6555  0.0085  1.8392
 1209SOL     OW 5051   4.416   4.409   3.469 -0.0306  0.2254 -0.1361
 1209SOL    HW1 5052   4.351   4.342   3.491 -0.1478  0.7064  1.0538
 1209SOL    HW2 5053   4.440   4.448   3.554  0.8080  0.9759 -0.6999
 1210SOL     OW 5054   5.187   5.594   3.280  0.1120 -0.1017  0.4844
 1210SOL    HW1 5055   5.202   5.534   3.207  0.7234 -0.5430  0.9529
 1210SOL    HW2 5056   5.224   5.677   3.251  0.8372 -0.4143  0.4900
 1211SOL     OW 5057   1.282   3.380   3.364  0.3096 -0.0454  0.1006
 1211SOL    HW1 5058   1.263   3.471   3.388 -0.8056  0.2511 -1.7508
 1211SOL    HW2 5059   1.247   3.370   3.275  0.9901 -2.1064  0.0051
 1212SOL     OW 5060   4.654   4.557   2.436 -0.3322 -1.1665  0.3308
 1212SOL    HW1 5061   4.704   4.488   2.391  0.3244 -2.0720  2.3026
 1212SOL    HW2 5062   4.721   4.617   2.469 -0.9259  0.7785 -1.7957
 1213SOL     OW 5063   3.841   1.322   3.783  0.0724 -0.2047 -0.1506
 1213SOL    HW1 5064   3.913   1.298   3.840 -1.2709 -1.5574  1.0840
 1213SOL    HW2 5065   3.838   1.252   3.718 -0.3005 -0.3065 -0.0253
 1214SOL     OW 5066   1.112   1.267   3.665  0.0914  0.0938  0.2883
 1214SOL    HW1 5067   1.118   1.339   3.727  1.1849 -0.0905  0.4085
 1214SOL    HW2 5068   1.181   1.284   3.601  0.3764 -0.8551  0.3334
 1215SOL     OW 5069   2.322   4.646   0.565 -0.2703  0.5519  0.2439
 1215SOL    HW1 5070   2.266   4.721   0.583 -0.0507  0.1510  2.9617
 1215SOL    HW2 5071   2.262   4.576   0.540 -0.6961  0.9134  0.2561
 1216SOL     OW 5072   0.523   3.071   2.993 -0.0479 -0.4578 -0.1306
 1216SOL    HW1 5073   0.566   3.154   3.016  0.6371 -0.6862 -0.5317
 1216SOL    HW2 5074   0.530   3.067   2.897  0.4790 -1.2636 -0.0671
 1217SOL     OW 5075   3.589   4.832   3.294 -0.2174 -0.8210 -0.3426
 1217SOL    HW1 5076   3.524   4.799   3.233 -0.0422  0.1352 -1.0707
 1217SOL    HW2 5077   3.669   4.841   3.243 -0.4377  1.4031 -0.4214
 1218SOL     OW 5078   0.854   1.132   1.296 -0.3671 -0.2084  0.0885
 1218SOL    HW1 5079   0.883   1.041   1.308 -1.2434 -0.3998  0.9070
 1218SOL    HW2 5080   0.932   1.185   1.314  0.4615 -0.8140 -1.5044
 1219SOL     OW 5081   3.947   1.973   3.438  0.2601  0.0397  0.1651
 1219SOL    HW1 5082   3.914   1.915   3.369 -1.1159  2.1281 -1.0229
 1219SOL    HW2 5083   3.893   1.953   3.514  0.5506 -0.9776  0.1236
 1220SOL     OW 5084   0.687   0.014   1.202 -0.6985  0.2549  0.0163
 1220SOL    HW1 5085   0.641   0.085   1.156  0.7434  0.3583 -1.3474
 1220SOL    HW2 5086   0.762  -0.007   1.145 -0.0779 -1.1289  1.2824
 1221SOL     OW 5087   2.231   3.796   4.261  0.4465 -0.3744 -0.1052
 1221SOL    HW1 5088   2.205   3.731   4.196 -0.1076  0.6188 -0.9040
 1221SOL    HW2 5089   2.213   3.754   4.345  0.5015 -1.4051 -0.5929
 1222SOL     OW 5090   0.747   5.232   3.987  0.3037  0.2602 -0.4132
 1222SOL    HW1 5091   0.676   5.186   3.942  0.5216 -0.4609 -0.0412
 1222SOL    HW2 5092   0.779   5.168   4.050  0.6321  0.9304  0.0992
 1223SOL     OW 5093   6.060   3.828   2.377  0.6585 -0.2390  0.8501
 1223SOL    HW1 5094   6.006   3.750   2.388  1.5563 -0.9453  0.2889
 1223SOL    HW2 5095   6.029   3.887   2.446 -0.7039 -0.6833  0.6608
 1224SOL     OW 5096   4.480   0.771   0.079  0.8302 -0.5192 -0.2844
 1224SOL    HW1 5097   4.575   0.759   0.074  1.1720  1.6159  0.1640
 1224SOL    HW2 5098   4.464   0.798   0.169  0.3266  2.6421 -1.2201
 1225SOL     OW 5099   1.198   3.286   1.931  0.3364  0.2751  0.0415
 1225SOL    HW1 5100   1.291   3.267   1.924  0.2595 -0.0395 -0.1523
 1225SOL    HW2 5101   1.167   3.286   1.840  0.5703  2.5982 -0.1116
 1226SOL     OW 5102   3.680   1.098   3.671 -0.1693  0.0550 -0.4492
 1226SOL    HW1 5103   3.751   1.088   3.608  0.6924 -0.5823  0.5932
 1226SOL    HW2 5104   3.679   1.016   3.720 -1.6971  0.0128 -0.4990
 1227SOL     OW 5105   0.017   1.850   2.889  0.1439 -0.4465 -0.2169
 1227SOL    HW1 5106   0.031   1.865   2.795  0.4904  0.2819 -0.0586
 1227SOL    HW2 5107  -0.029   1.767   2.893  1.5413 -1.2862 -0.9460
 1228SOL     OW 5108   0.422   2.744   0.706 -0.2252  0.2278 -0.7410
 1228SOL    HW1 5109   0.408   2.667   0.761 -1.4244  0.1168 -1.1765
 1228SOL    HW2 5110   0.479   2.713   0.636  1.2350  0.3464  0.3555
 1229SOL     OW 5111   4.305   5.155   2.233 -0.0706 -0.0990 -0.0780
 1229SOL    HW1 5112   4.357   5.087   2.275  2.1410  1.0925 -0.7717
 1229SOL    HW2 5113   4.296   5.127   2.142  0.3683  0.2682 -0.2353
 1230SOL     OW 5114   3.747   5.164   0.581 -0.5036  0.0524  0.4829
 1230SOL    HW1 5115   3.808   5.219   0.630 -1.3822  0.6041  0.9845
 1230SOL    HW2 5116   3.752   5.078   0.623  0.7208 -0.2268 -0.1749
 1231SOL     OW 5117   1.600   3.063   0.916  0.3119 -0.3348  0.3425
 1231SOL    HW1 5118   1.582   3.053   0.823  0.0446  0.7459  0.2601
 1231SOL    HW2 5119   1.514   3.084   0.954  0.2697 -1.5429  0.9656
 1232SOL     OW 5120   2.961   2.848   0.404 -0.4144  0.2762  0.2206
 1232SOL    HW1 5121   2.985   2.868   0.314 -1.0634 -0.5940 -0.1591
 1232SOL    HW2 5122   2.889   2.907   0.423 -0.4798  0.2471  0.0645
 1233SOL     OW 5123   0.021   3.753   3.082  0.1313  0.1601  0.3550
 1233SOL    HW1 5124   0.075   3.683   3.118 -0.7053 -0.9053 -0.4138
 1233SOL    HW2 5125   0.003   3.727   2.992 -1.4015  0.6200  0.4868
 1234SOL     OW 5126   4.551   0.260   1.490 -0.6494 -0.4796 -0.3452
 1234SOL    HW1 5127   4.615   0.326   1.518 -1.3617  0.0225  0.1620
 1234SOL    HW2 5128   4.487   0.310   1.439 -0.5939 -0.9887 -0.9210
 1235SOL     OW 5129   1.455   4.685   2.767 -0.1285  0.0009  0.3097
 1235SOL    HW1 5130   1.455   4.626   2.692  0.0708  1.5263 -0.9337
 1235SOL    HW2 5131   1.527   4.654   2.823 -1.0992 -1.9393  0.5635
 1236SOL     OW 5132   4.768   2.275   0.856 -0.3237 -0.0856  0.3377
 1236SOL    HW1 5133   4.686   2.286   0.903 -0.1578 -2.1280  1.2371
 1236SOL    HW2 5134   4.745   2.287   0.764 -1.8854 -1.6909  0.4667
 1237SOL     OW 5135   3.159   4.167   1.452 -0.6160  0.4293  0.1319
 1237SOL    HW1 5136   3.240   4.217   1.460 -0.3980  0.0222  0.4752
 1237SOL    HW2 5137   3.094   4.221   1.498 -0.3556  0.3481  0.6107
 1238SOL     OW 5138   0.109   0.611   0.285 -0.7831 -0.1247  0.4677
 1238SOL    HW1 5139   0.164   0.643   0.356 -0.1184 -0.6528  0.2080
 1238SOL    HW2 5140   0.043   0.679   0.272  1.0918  1.6204 -0.6826
 1239SOL     OW 5141   0.574   2.854   1.308  0.0395  0.5240 -0.8567
 1239SOL    HW1 5142   0.642   2.894   1.362 -0.6970  0.4841  0.1132
 1239SOL    HW2 5143   0.492   2.886   1.344 -0.5514 -1.2957 -0.4620
 1240SOL     OW 5144   0.646   1.472   2.626  0.0752 -0.0812  0.0308
 1240SOL    HW1 5145   0.704   1.400   2.602  0.1315 -0.1630  0.4020
 1240SOL    HW2 5146   0.592   1.487   2.549 -1.4542 -1.9850  0.6567
 1241SOL     OW 5147   4.166   4.551   2.456 -0.7134  0.6589 -0.4189
 1241SOL    HW1 5148   4.081   4.595   2.453 -1.9679 -1.5816 -0.0517
 1241SOL    HW2 5149   4.162   4.487   2.384  0.2002 -0.1957  0.2693
 1242SOL     OW 5150   6.005   3.599   0.656 -0.1379  0.0400  0.4316
 1242SOL    HW1 5151   6.044   3.560   0.734 -0.7614 -3.4300 -0.8047
 1242SOL    HW2 5152   5.936   3.538   0.630 -0.6878  1.5941 -2.2273
 1243SOL     OW 5153   5.677   0.854   1.528  0.0005  0.0326  0.1098
 1243SOL    HW1 5154   5.600   0.802   1.548 -0.2201 -0.5173 -1.8789
 1243SOL    HW2 5155   5.660   0.939   1.568 -2.5898  0.5647 -1.8361
 1244SOL     OW 5156   1.767   4.648   3.701 -0.4649 -0.1460 -0.1174
 1244SOL    HW1 5157   1.685   4.637   3.653 -1.8147 -1.8513  2.3532
 1244SOL    HW2 5158   1.761   4.736   3.738 -2.0894 -0.8194  1.4121
 1245SOL     OW 5159   5.524   0.001   1.466 -0.2670  0.2975 -0.7185
 1245SOL    HW1 5160   5.492   0.031   1.551 -0.1467 -0.1092 -0.5283
 1245SOL    HW2 5161   5.537   0.081   1.416  0.2767  0.5828 -0.1355
 1246SOL     OW 5162   3.579   1.361   1.134 -0.1123  0.0727  0.5475
 1246SOL    HW1 5163   3.535   1.328   1.212  0.5502 -0.8777  0.5303
 1246SOL    HW2 5164   3.511   1.409   1.086 -1.2115 -1.5852  0.3855
 1247SOL     OW 5165   5.897   3.613   2.427  0.4655 -0.0559 -0.6028
 1247SOL    HW1 5166   5.888   3.599   2.332  2.6518 -0.9194 -0.7392
 1247SOL    HW2 5167   5.930   3.530   2.460  1.1237  0.6959  0.6892
 1248SOL     OW 5168   4.195   3.928   2.683 -0.1146 -0.0906  0.4015
 1248SOL    HW1 5169   4.136   3.928   2.758 -0.4510 -1.1765  0.1504
 1248SOL    HW2 5170   4.243   4.010   2.691 -1.4121  0.6669  0.8082
 1249SOL     OW 5171   5.459   0.385   0.165  0.3634 -0.8786  0.0372
 1249SOL    HW1 5172   5.427   0.467   0.127  0.6233 -0.0409  1.5778
 1249SOL    HW2 5173   5.522   0.353   0.101  1.0407  0.6688 -0.1125
 1250SOL     OW 5174   2.075   1.051   1.505 -0.7309  0.4497 -0.4729
 1250SOL    HW1 5175   2.027   0.979   1.463 -0.9285  0.4954 -0.3283
 1250SOL    HW2 5176   2.011   1.092   1.563 -0.7591  1.0438 -0.9105
 1251SOL     OW 5177   1.237   4.606   1.946 -0.3169 -0.1214 -0.2045
 1251SOL    HW1 5178   1.202   4.626   1.859 -1.8104  0.9458  0.6080
 1251SOL    HW2 5179   1.226   4.512   1.955 -3.2083  0.1696  0.0603
 1252SOL     OW 5180   5.592   5.083   0.022 -0.3226  0.0299  0.2876
 1252SOL    HW1 5181   5.562   5.171  -0.001  0.2192 -0.2273 -1.5303
 1252SOL    HW2 5182   5.682   5.096   0.054  0.0111  0.0758 -0.6494
 1253SOL     OW 5183   0.652   0.057   2.485  0.1985  0.3486 -0.2103
 1253SOL    HW1 5184   0.580   0.120   2.492  1.8712  2.2846  0.3512
 1253SOL    HW2 5185   0.622  -0.005   2.418 -2.0532  0.9528  0.1381
 1254SOL     OW 5186   2.525   2.797   4.167 -0.0658 -0.3374 -0.0392
 1254SOL    HW1 5187   2.435   2.823   4.187 -0.5532 -1.1169 -1.1438
 1254SOL    HW2 5188   2.575   2.824   4.245 -1.2120  0.2490  0.5235
 1255SOL     OW 5189   5.991   5.724   3.520 -0.4346  0.1093  0.1225
 1255SOL    HW1 5190   5.923   5.686   3.466 -0.0689  0.9001 -0.9232
 1255SOL    HW2 5191   5.960   5.713   3.610 -1.5473 -0.2618 -0.2999
 1256SOL     OW 5192   3.186   5.695   3.539 -0.8020  0.1816  0.2291
 1256SOL    HW1 5193   3.257   5.724   3.481  1.4192 -2.0999  1.6219
 1256SOL    HW2 5194   3.176   5.602   3.519 -1.7332 -0.0707  1.7411
 1257SOL     OW 5195   0.977   1.584   0.805  0.0509 -0.2994 -0.3218
 1257SOL    HW1 5196   1.006   1.530   0.731  2.5938  2.0608 -1.2343
 1257SOL    HW2 5197   1.057   1.599   0.855 -1.6004 -1.9439  3.1630
 1258SOL     OW 5198   4.738   1.993   1.617 -0.3851  0.1630  0.3761
 1258SOL    HW1 5199   4.732   1.937   1.540  1.3379  0.8431 -0.3101
 1258SOL    HW2 5200   4.782   2.072   1.586 -0.6402  0.9101  1.8283
 1259SOL     OW 5201   0.792   4.846   0.240 -0.2901 -0.2318  0.2643
 1259SOL    HW1 5202   0.866   4.800   0.281 -0.6999  0.6794  2.1412
 1259SOL    HW2 5203   0.833   4.907   0.179  0.4808 -0.2554  0.7396
 1260SOL     OW 5204   1.797   4.321   0.621 -0.4821  0.1509  0.0762
 1260SOL    HW1 5205   1.707   4.290   0.615 -0.2567 -0.4496 -0.3767
 1260SOL    HW2 5206   1.847   4.244   0.646 -0.3245  0.8881  2.2314
 1261SOL     OW 5207   3.743   1.500   0.559 -0.1492 -0.7741  0.2609
 1261SOL    HW1 5208   3.701   1.515   0.474 -1.2724 -1.3769  0.6998
 1261SOL    HW2 5209   3.736   1.406   0.574 -0.3214 -0.6242  1.1994
 1262SOL     OW 5210   5.523   1.482   2.179  0.0550  0.7537 -0.3657
 1262SOL    HW1 5211   5.482   1.397   2.189  0.5684  0.7272  1.9534
 1262SOL    HW2 5212   5.562   1.480   2.091 -1.2867 -0.7613 -0.9641
 1263SOL     OW 5213   0.466   6.239   0.793  0.2060  0.0408  0.4759
 1263SOL    HW1 5214   0.555   6.221   0.763 -0.1861  2.9697 -3.1845
 1263SOL    HW2 5215   0.476   6.257   0.886  2.8399 -2.7851  0.9104
 1264SOL     OW 5216   4.036   6.114   3.932 -0.4191  0.8087  0.3273
 1264SOL    HW1 5217   3.942   6.111   3.952 -0.0271  0.5915  2.3990
 1264SOL    HW2 5218   4.078   6.117   4.018  1.6294 -3.0667 -0.2850
 1265SOL     OW 5219   1.848   1.510   1.170  0.2346  0.4538 -0.3013
 1265SOL    HW1 5220   1.882   1.535   1.084 -0.2803 -0.8984 -0.9319
 1265SOL    HW2 5221   1.833   1.416   1.163 -0.2884  0.4086  1.1171
 1266SOL     OW 5222   5.542   1.624   2.427  0.5549 -0.0631 -0.5101
 1266SOL    HW1 5223   5.508   1.570   2.356  1.3804  0.0268 -0.9770
 1266SOL    HW2 5224   5.634   1.599   2.434  1.1572  1.8352 -1.2480
 1267SOL     OW 5225   2.961   6.021   3.763 -0.2819  0.6024  0.1896
 1267SOL    HW1 5226   2.881   5.974   3.740 -0.9042  2.2695 -1.2840
 1267SOL    HW2 5227   2.938   6.070   3.842 -0.3603  0.2775  0.3727
 1268SOL     OW 5228   2.600   1.322   2.765  0.2147 -0.3135 -0.0822
 1268SOL    HW1 5229   2.537   1.383   2.805 -0.2387 -1.6878  1.3702
 1268SOL    HW2 5230   2.586   1.334   2.671 -0.6598  1.0017  0.1708
 1269SOL     OW 5231   4.085   2.645   2.279  0.2534  0.6721 -0.2410
 1269SOL    HW1 5232   4.030   2.570   2.260 -2.1343  2.0857  0.6443
 1269SOL    HW2 5233   4.161   2.609   2.324 -0.3071 -1.2860 -0.8039
 1270SOL     OW 5234   5.515   5.915   3.519 -0.1589 -0.2442 -0.0980
 1270SOL    HW1 5235   5.443   5.962   3.560  0.8373 -0.0405  1.5180
 1270SOL    HW2 5236   5.489   5.905   3.427 -1.9798  0.2746  0.3331
 1271SOL     OW 5237   4.748   1.801   2.674  0.1118  0.0145  0.4732
 1271SOL    HW1 5238   4.758   1.710   2.702 -1.1992  0.0040  0.9439
 1271SOL    HW2 5239   4.659   1.824   2.698  0.6698  1.6748  1.0599
 1272SOL     OW 5240   3.189   0.859   1.858 -0.5703 -0.0184 -0.4367
 1272SOL    HW1 5241   3.209   0.917   1.932 -1.5040  2.5096 -2.0329
 1272SOL    HW2 5242   3.118   0.803   1.890  1.1367 -1.1892  1.5338
 1273SOL     OW 5243   1.115   0.475   0.289 -0.6931  0.1326  0.1974
 1273SOL    HW1 5244   1.157   0.454   0.205 -0.1322  1.5253  0.1138
 1273SOL    HW2 5245   1.022   0.458   0.274 -0.5674  0.1265 -0.6317
 1274SOL     OW 5246   4.156   1.410   1.861 -0.6922 -0.2268 -0.1471
 1274SOL    HW1 5247   4.066   1.439   1.851 -0.6539  0.6351  1.6419
 1274SOL    HW2 5248   4.207   1.472   1.809 -1.0801 -0.4847 -0.8488
 1275SOL     OW 5249   5.065   0.341   1.385  0.2244  0.0237  0.1561
 1275SOL    HW1 5250   5.046   0.344   1.292  0.1948 -0.8982  0.1292
 1275SOL    HW2 5251   4.996   0.396   1.425 -0.6216 -0.7238 -0.2387
 1276SOL     OW 5252   2.668   3.704   4.302  0.3983 -0.7808  0.8365
 1276SOL    HW1 5253   2.743   3.646   4.317  2.1947  1.2970  0.5380
 1276SOL    HW2 5254   2.656   3.748   4.387 -0.4395 -1.0503  0.8580
 1277SOL     OW 5255   3.324   3.501   1.146 -0.1000 -0.3169 -0.0814
 1277SOL    HW1 5256   3.336   3.406   1.149  1.3869 -0.1540 -0.1910
 1277SOL    HW2 5257   3.347   3.526   1.057  0.3419  0.2469  0.1868
 1278SOL     OW 5258   2.444   0.178   0.202  0.0158 -0.6317  0.8141
 1278SOL    HW1 5259   2.513   0.245   0.200 -1.1070  0.6598  2.2816
 1278SOL    HW2 5260   2.424   0.168   0.295 -1.1501 -1.6384  0.4693
 1279SOL     OW 5261   3.265   4.287   0.328 -0.5991 -0.0375 -0.3149
 1279SOL    HW1 5262   3.274   4.354   0.261  1.8007 -0.9381 -1.0147
 1279SOL    HW2 5263   3.249   4.337   0.409  2.1972  1.5612 -0.6036
 1280SOL     OW 5264   5.558   6.064   4.130 -0.1056 -0.0128  0.2248
 1280SOL    HW1 5265   5.619   5.995   4.104 -1.7873 -1.9183  1.0511
 1280SOL    HW2 5266   5.573   6.134   4.066 -0.2423 -2.2459 -2.4576
 1281SOL     OW 5267   3.571   2.236   1.808  0.0489  0.1610 -0.3825
 1281SOL    HW1 5268   3.636   2.303   1.828 -0.3048  0.4870 -0.3217
 1281SOL    HW2 5269   3.568   2.234   1.712 -0.0051  0.2894 -0.3825
 1282SOL     OW 5270   5.684   5.775   2.168  0.1499  0.0045  0.1180
 1282SOL    HW1 5271   5.598   5.741   2.193  0.6454  0.1802  2.2034
 1282SOL    HW2 5272   5.703   5.732   2.084 -1.8260 -0.2358 -0.2557
 1283SOL     OW 5273   1.097   1.777   1.571  0.1289  0.4514 -0.2355
 1283SOL    HW1 5274   1.166   1.710   1.563  0.7652  0.9733  0.7365
 1283SOL    HW2 5275   1.119   1.824   1.651 -2.2452 -0.3620  0.9653
 1284SOL     OW 5276   3.775   1.176   1.827 -0.3760  0.7444 -0.5781
 1284SOL    HW1 5277   3.832   1.141   1.895 -0.3034 -0.1990 -1.1128
 1284SOL    HW2 5278   3.704   1.218   1.875  0.2234  1.0273  0.0825
 1285SOL     OW 5279   0.028   1.603   3.115  0.3615 -0.3731  0.3702
 1285SOL    HW1 5280   0.094   1.573   3.178 -0.2291  0.3228  1.3385
 1285SOL    HW2 5281   0.050   1.555   3.035  1.5628 -0.7482  0.8839
 1286SOL     OW 5282   0.831   4.020   3.729  0.3707 -0.0166 -0.2385
 1286SOL    HW1 5283   0.904   3.967   3.696  0.4530 -1.2816  1.8085
 1286SOL    HW2 5284   0.868   4.107   3.743  0.9493 -0.1177 -1.0749
 1287SOL     OW 5285   3.810   0.326   1.214 -0.2628  0.3000  0.0009
 1287SOL    HW1 5286   3.780   0.391   1.277  1.8294 -0.6789  2.1527
 1287SOL    HW2 5287   3.856   0.261   1.266 -0.0737 -1.6090 -2.3563
 1288SOL     OW 5288   3.602   1.183   2.425  0.2279  0.3406 -0.7563
 1288SOL    HW1 5289   3.663   1.133   2.372 -0.2642 -1.6537  0.4535
 1288SOL    HW2 5290   3.516   1.168   2.385  0.1322  0.6192 -0.6638
 1289SOL     OW 5291   1.960   0.704   0.639 -0.1531 -0.1820 -0.2812
 1289SOL    HW1 5292   1.980   0.778   0.581 -0.7005 -0.5989 -1.0186
 1289SOL    HW2 5293   2.031   0.705   0.704  0.2598  0.5283 -0.7240
 1290SOL     OW 5294   0.263   1.735   4.081 -0.1320  0.4485  0.1888
 1290SOL    HW1 5295   0.243   1.807   4.021  1.2991  0.5038 -0.2381
 1290SOL    HW2 5296   0.349   1.756   4.116 -0.0399 -0.6695  0.6533
 1291SOL     OW 5297   0.518   0.319   0.734 -0.4078  0.1982  0.2337
 1291SOL    HW1 5298   0.469   0.360   0.663 -0.2024  0.4448  0.2351
 1291SOL    HW2 5299   0.484   0.229   0.738  0.0663 -0.0223 -0.6333
 1292SOL     OW 5300   5.772   5.655   1.936 -0.4082  0.0353  0.2377
 1292SOL    HW1 5301   5.804   5.565   1.926  1.3413  0.6591 -0.1292
 1292SOL    HW2 5302   5.775   5.691   1.847  1.0990  1.1281  0.6969
 1293SOL     OW 5303   4.703   0.695   3.323  0.4977  0.6105 -0.3083
 1293SOL    HW1 5304   4.655   0.717   3.402 -1.0273  2.1205 -1.5911
 1293SOL    HW2 5305   4.748   0.776   3.298  1.2809  0.0513 -0.7995
 1294SOL     OW 5306   0.900   2.548   1.506  0.2386  0.7581 -0.1244
 1294SOL    HW1 5307   0.954   2.603   1.451 -0.6026  1.3023 -0.4229
 1294SOL    HW2 5308   0.828   2.519   1.449 -1.9590  3.1947  1.1756
 1295SOL     OW 5309   4.710   5.701   3.289  0.0689  0.0847  0.2030
 1295SOL    HW1 5310   4.781   5.692   3.353 -1.6570  0.2768  2.2522
 1295SOL    HW2 5311   4.630   5.703   3.342 -1.3679  1.8280 -1.8735
 1296SOL     OW 5312   4.826   1.804   4.141 -0.4454 -0.0345 -0.1443
 1296SOL    HW1 5313   4.795   1.853   4.217  0.7653  2.7337 -1.2914
 1296SOL    HW2 5314   4.857   1.871   4.080  1.4490 -2.2723 -1.8496
 1297SOL     OW 5315   5.788   5.378   3.500  0.2008 -0.1758 -0.1774
 1297SOL    HW1 5316   5.798   5.298   3.449  1.1144 -1.7183  2.2513
 1297SOL    HW2 5317   5.746   5.350   3.581 -0.1259  1.9641  0.4672
 1298SOL     OW 5318   1.471   1.902   4.349  0.3174 -0.0254  0.7330
 1298SOL    HW1 5319   1.434   1.903   4.261  0.8789 -0.7761  0.4789
 1298SOL    HW2 5320   1.491   1.994   4.368 -1.3416  0.3513  0.7484
 1299SOL     OW 5321   1.969   1.825   4.212  0.3638  0.5819  0.1121
 1299SOL    HW1 5322   1.895   1.835   4.152  0.1240 -0.5912  0.2051
 1299SOL    HW2 5323   2.033   1.890   4.181 -0.0068  0.4277 -1.0211
 1300SOL     OW 5324   3.319   4.300   1.113  0.6389  0.1120  0.0512
 1300SOL    HW1 5325   3.351   4.247   1.186  2.1664  2.9023  1.5502
 1300SOL    HW2 5326   3.385   4.289   1.044  0.7383 -0.1974  0.1956
 1301SOL     OW 5327   0.249   3.852   2.782 -0.0678  0.0948 -0.1910
 1301SOL    HW1 5328   0.297   3.795   2.722  1.1067  1.0444 -0.1895
 1301SOL    HW2 5329   0.290   3.938   2.772 -2.9229  1.4282 -1.5228
 1302SOL     OW 5330   0.859   5.650   3.953 -0.4679  0.0801 -0.4706
 1302SOL    HW1 5331   0.853   5.737   3.913  1.1596  1.3352  1.7846
 1302SOL    HW2 5332   0.769   5.628   3.975 -0.8406  1.5945 -0.3386
 1303SOL     OW 5333   1.544   2.216   3.975 -0.1454  0.0811  0.4062
 1303SOL    HW1 5334   1.531   2.279   3.904  1.3640  1.5644  1.3976
 1303SOL    HW2 5335   1.600   2.148   3.938  1.7699  1.5468  0.5167
 1304SOL     OW 5336   4.596   3.428   3.034  0.1959 -0.4047  0.6222
 1304SOL    HW1 5337   4.648   3.507   3.049  2.0972 -1.4228 -0.2889
 1304SOL    HW2 5338   4.524   3.436   3.096  0.5086  1.8611  0.8067
 1305SOL     OW 5339   5.384   4.686   2.562  0.2872  0.7892 -0.6135
 1305SOL    HW1 5340   5.371   4.712   2.471  1.5623  0.3401 -0.9602
 1305SOL    HW2 5341   5.403   4.767   2.608  3.0666  0.7408 -1.4574
 1306SOL     OW 5342   1.565   2.615   2.424 -0.1921  0.2713 -0.4477
 1306SOL    HW1 5343   1.515   2.602   2.504 -0.7181  0.9175 -0.6644
 1306SOL    HW2 5344   1.530   2.550   2.363  1.4053 -1.4303  0.3585
 1307SOL     OW 5345   1.793   4.171   3.116 -0.3428  0.2464  0.0794
 1307SOL    HW1 5346   1.709   4.129   3.096  0.6234 -1.4768 -0.5469
 1307SOL    HW2 5347   1.787   4.194   3.208 -1.2759 -0.4077  0.1982
 1308SOL     OW 5348   1.513   4.188   0.977  0.7589  0.2273  0.2625
 1308SOL    HW1 5349   1.510   4.109   1.031 -0.5730  0.6725  0.8949
 1308SOL    HW2 5350   1.482   4.258   1.034 -0.3462  0.7858 -0.9464
 1309SOL     OW 5351   4.129   3.003   0.793  0.3834 -0.2249  0.2425
 1309SOL    HW1 5352   4.062   2.949   0.836 -0.9150  0.6426 -0.6244
 1309SOL    HW2 5353   4.148   2.956   0.712 -2.7272  1.7802 -1.8667
 1310SOL     OW 5354   6.046   5.698   4.260  0.5179 -0.3685 -0.0654
 1310SOL    HW1 5355   5.970   5.695   4.318  0.0096 -0.2280 -0.7153
 1310SOL    HW2 5356   6.121   5.680   4.317 -0.1354 -2.0079  0.3211
 1311SOL     OW 5357   1.120   0.652   4.041 -0.2078  0.0981  0.6365
 1311SOL    HW1 5358   1.199   0.706   4.032 -0.1191  0.6406  3.4871
 1311SOL    HW2 5359   1.062   0.705   4.097 -0.3011 -2.4551  3.2138
 1312SOL     OW 5360   5.994   1.107   4.014  0.5960 -0.1539 -0.2150
 1312SOL    HW1 5361   6.044   1.166   4.071  0.7887  0.2880 -0.8340
 1312SOL    HW2 5362   5.957   1.042   4.074 -1.3759  1.7661  0.8066
 1313SOL     OW 5363   1.805   1.626   3.849 -0.3259 -0.6429 -0.5398
 1313SOL    HW1 5364   1.771   1.588   3.768 -2.7590 -0.8249  0.5044
 1313SOL    HW2 5365   1.729   1.636   3.905  1.2684 -0.4123  1.7195
 1314SOL     OW 5366   4.299   3.490   1.291 -0.1450 -0.0880  0.2690
 1314SOL    HW1 5367   4.275   3.492   1.383 -2.3127 -1.3705 -0.1903
 1314SOL    HW2 5368   4.223   3.528   1.246  1.0547  0.9303 -0.9721
 1315SOL     OW 5369   2.526   1.209   3.722 -0.5109 -0.2413 -0.4079
 1315SOL    HW1 5370   2.445   1.180   3.765 -0.6184 -0.0795 -0.4984
 1315SOL    HW2 5371   2.503   1.294   3.684 -0.1915 -0.0267 -0.1206
 1316SOL     OW 5372   0.024   2.463   2.936 -0.6146  0.5473 -0.2186
 1316SOL    HW1 5373   0.016   2.527   2.865  1.3906 -0.9117 -1.8627
 1316SOL    HW2 5374  -0.046   2.400   2.919 -1.0536  0.9701 -0.0162
 1317SOL     OW 5375   2.534   3.073   2.234  1.0715  0.3904 -0.2735
 1317SOL    HW1 5376   2.591   3.001   2.261  1.1347  0.9745  1.2677
 1317SOL    HW2 5377   2.453   3.060   2.283  0.2929  0.2224 -1.5622
 1318SOL     OW 5378   4.789   0.688   1.143 -0.2140 -0.5647  0.4785
 1318SOL    HW1 5379   4.856   0.714   1.207  0.3441 -0.7951  0.0025
 1318SOL    HW2 5380   4.755   0.605   1.178  0.1491 -0.7344  0.4447
 1319SOL     OW 5381   1.729   2.638   3.273  0.9009  0.0728  0.0392
 1319SOL    HW1 5382   1.672   2.697   3.224  0.1686 -1.8222 -1.5125
 1319SOL    HW2 5383   1.769   2.583   3.206  0.4664 -2.1303  1.5080
 1320SOL     OW 5384   2.202   4.076   0.825  0.6690  0.7692  0.0389
 1320SOL    HW1 5385   2.243   4.111   0.904 -1.7281  0.0517  1.7027
 1320SOL    HW2 5386   2.169   3.991   0.850  0.1432  0.3475 -1.8828
 1321SOL     OW 5387   5.851   3.782   0.550  0.0592  0.2763 -0.0054
 1321SOL    HW1 5388   5.925   3.731   0.583  0.7088  1.0673 -0.2121
 1321SOL    HW2 5389   5.884   3.823   0.470 -0.9868 -0.3333 -0.7792
 1322SOL     OW 5390   5.276   0.777   1.682  0.2689 -0.2200  0.1399
 1322SOL    HW1 5391   5.371   0.776   1.692  0.2282  0.9237  0.7720
 1322SOL    HW2 5392   5.259   0.715   1.611  1.5848  0.3952 -0.7532
 1323SOL     OW 5393   0.208   3.349   0.698  0.3272  0.0086  0.3356
 1323SOL    HW1 5394   0.196   3.417   0.764 -0.8867 -0.8051  0.9856
 1323SOL    HW2 5395   0.293   3.310   0.718  1.3227  1.6757 -0.4046
 1324SOL     OW 5396   0.283   1.076   1.498 -0.7248 -0.2067 -0.2096
 1324SOL    HW1 5397   0.352   1.119   1.547 -0.1066  0.7005 -1.8013
 1324SOL    HW2 5398   0.319   0.990   1.476  0.6693  0.8667 -2.4815
 1325SOL     OW 5399   6.179   4.310   1.114  0.0470 -0.4259  0.1377
 1325SOL    HW1 5400   6.243   4.293   1.045  0.3292  0.4175  0.1845
 1325SOL    HW2 5401   6.171   4.226   1.160 -1.1433 -1.3925 -1.7200
 1326SOL     OW 5402   3.669   3.139   3.455 -0.3511 -0.1882  0.2614
 1326SOL    HW1 5403   3.725   3.151   3.377  1.3143 -1.9766  1.1049
 1326SOL    HW2 5404   3.580   3.154   3.422  0.4928  2.2078 -1.2735
 1327SOL     OW 5405   3.272   5.479   3.241 -0.1214  0.2469 -0.3116
 1327SOL    HW1 5406   3.301   5.570   3.244  2.7035 -0.5493 -0.7566
 1327SOL    HW2 5407   3.261   5.460   3.148  1.3247 -0.4189 -0.3612
 1328SOL     OW 5408   5.583   0.507   0.444 -0.0185 -0.3128 -0.2785
 1328SOL    HW1 5409   5.560   0.588   0.399 -1.1291 -0.7804 -0.5945
 1328SOL    HW2 5410   5.584   0.441   0.374  2.8640 -0.2619 -0.3778
 1329SOL     OW 5411   4.822   4.018   3.854  0.3420 -0.2872  0.1516
 1329SOL    HW1 5412   4.829   4.100   3.805  0.1970  0.2316  0.9768
 1329SOL    HW2 5413   4.770   3.962   3.797  1.6768 -0.3429 -1.0816
 1330SOL     OW 5414   6.116   4.463   3.280  0.4605  0.1334 -0.7845
 1330SOL    HW1 5415   6.037   4.446   3.330  0.5842  2.2326  0.2513
 1330SOL    HW2 5416   6.179   4.497   3.344  2.4759 -2.0411 -1.4568
 1331SOL     OW 5417   3.942   2.860   0.935 -0.5303  0.1067  0.0080
 1331SOL    HW1 5418   3.884   2.793   0.900 -1.5225  1.1596 -0.4532
 1331SOL    HW2 5419   3.914   2.871   1.026 -1.4115  0.9367 -0.3405
 1332SOL     OW 5420   5.056   4.692   3.324 -0.1064  0.5097 -0.5389
 1332SOL    HW1 5421   4.979   4.636   3.321  1.0710 -1.5907  3.0328
 1332SOL    HW2 5422   5.113   4.657   3.255 -1.1497  0.2913 -1.3265
 1333SOL     OW 5423   4.982   2.531   0.820 -0.9528 -0.5555  0.7141
 1333SOL    HW1 5424   5.048   2.527   0.750  0.4180 -0.3593  1.9353
 1333SOL    HW2 5425   4.902   2.559   0.777 -0.4315 -1.5124 -0.9630
 1334SOL     OW 5426   4.525   4.624   2.678 -0.6209  0.0435  0.0379
 1334SOL    HW1 5427   4.440   4.667   2.665 -1.2473 -1.0322  0.4770
 1334SOL    HW2 5428   4.564   4.623   2.591 -1.0315  0.5764 -0.1625
 1335SOL     OW 5429   5.034   6.087   2.337 -0.1873  0.5446  0.0631
 1335SOL    HW1 5430   5.063   6.141   2.411  1.3096 -0.4103  0.2187
 1335SOL    HW2 5431   5.058   6.137   2.259  0.9480  0.2372  0.2073
 1336SOL     OW 5432   5.004   3.865   2.075 -0.3752  0.1961 -0.0499
 1336SOL    HW1 5433   5.085   3.873   2.125 -0.5912  0.9524  0.1929
 1336SOL    HW2 5434   4.935   3.883   2.138 -0.8999 -2.5004  0.2746
 1337SOL     OW 5435   0.269   2.663   1.293  0.1630  0.3743 -0.2896
 1337SOL    HW1 5436   0.224   2.744   1.269 -0.9977 -0.4820 -1.1383
 1337SOL    HW2 5437   0.200   2.607   1.331  0.6137 -0.7270 -1.0273
 1338SOL     OW 5438   6.103   4.157   3.234 -0.0726 -0.2017  0.1901
 1338SOL    HW1 5439   6.133   4.149   3.325 -0.3911  0.1014  0.3214
 1338SOL    HW2 5440   6.067   4.245   3.228 -0.3470 -0.3361 -0.1457
 1339SOL     OW 5441   4.766   0.051   1.417  0.1938 -0.0481  0.7912
 1339SOL    HW1 5442   4.808  -0.015   1.362 -0.2916 -0.6122  1.0830
 1339SOL    HW2 5443   4.736   0.118   1.356  2.0853  0.7143  0.6257
 1340SOL     OW 5444   2.516   2.721   2.668  0.2640 -0.2416 -0.4322
 1340SOL    HW1 5445   2.459   2.644   2.666  0.6285 -0.5217 -0.2899
 1340SOL    HW2 5446   2.594   2.695   2.618  0.2299  0.1656 -0.7015
 1341SOL     OW 5447   0.257   5.524   1.784 -0.0967 -0.3096  0.1814
 1341SOL    HW1 5448   0.270   5.598   1.725 -0.4962 -0.4657 -0.0992
 1341SOL    HW2 5449   0.341   5.515   1.829 -0.0442  0.3065  0.2094
 1342SOL     OW 5450   3.313   3.761   3.196  0.0056 -0.1706 -0.2160
 1342SOL    HW1 5451   3.373   3.827   3.161 -1.0207  0.5288 -0.7092
 1342SOL    HW2 5452   3.251   3.745   3.125 -1.3696  0.3485  0.8161
 1343SOL     OW 5453   3.831   5.530   4.018 -0.2356  0.0508  0.7223
 1343SOL    HW1 5454   3.909   5.585   4.019  0.7442 -1.2966  1.4664
 1343SOL    HW2 5455   3.763   5.585   3.979  0.4668  2.0867  2.1947
 1344SOL     OW 5456   2.497   4.124   2.651 -0.1266  0.2324 -0.2512
 1344SOL    HW1 5457   2.523   4.155   2.738 -0.7342  0.7618 -0.2591
 1344SOL    HW2 5458   2.531   4.034   2.647  0.0959  0.2802  0.4442
 1345SOL     OW 5459   5.992   3.578   4.049 -0.1942 -0.5912 -0.3694
 1345SOL    HW1 5460   6.025   3.656   4.005 -0.9423 -0.6661 -1.0913
 1345SOL    HW2 5461   5.945   3.612   4.125  1.0557 -0.4589  0.3757
 1346SOL     OW 5462   3.693   1.723   3.697 -0.3939  0.5664 -0.4308
 1346SOL    HW1 5463   3.605   1.743   3.664  0.2465  1.0064 -1.9755
 1346SOL    HW2 5464   3.720   1.804   3.740 -0.9279  0.2548  0.5246
 1347SOL     OW 5465   4.069   0.655   0.041 -0.0530  0.0171  0.6247
 1347SOL    HW1 5466   3.980   0.625   0.062 -0.1757  0.4949  0.7985
 1347SOL    HW2 5467   4.070   0.660  -0.054 -0.3171  0.3197  0.6357
 1348SOL     OW 5468   4.471   4.663   1.616  0.0125  0.1621  0.7240
 1348SOL    HW1 5469   4.419   4.616   1.681 -1.0345  1.1729  0.6350
 1348SOL    HW2 5470   4.551   4.687   1.663  0.1860 -0.9218  1.0187
 1349SOL     OW 5471   2.228   2.637   2.830  0.0926 -0.1070 -0.0635
 1349SOL    HW1 5472   2.254   2.589   2.752  0.1373 -1.0361  0.4995
 1349SOL    HW2 5473   2.151   2.590   2.863  0.9539 -0.6539  1.2647
 1350SOL     OW 5474   2.571   4.732   0.475  0.6807  0.3008  0.0737
 1350SOL    HW1 5475   2.567   4.768   0.387  0.3865  1.2458  0.4502
 1350SOL    HW2 5476   2.479   4.716   0.498  0.8676 -2.2194 -0.6518
 1351SOL     OW 5477   3.637   5.120   1.145  0.7696 -0.5655 -0.1974
 1351SOL    HW1 5478   3.577   5.165   1.204 -0.8848 -3.0785  0.1898
 1351SOL    HW2 5479   3.695   5.070   1.202  0.0410 -1.9389 -0.6132
 1352SOL     OW 5480   5.929   6.046   3.860 -0.7174 -0.2401 -0.2325
 1352SOL    HW1 5481   5.930   5.978   3.792  0.5490 -1.4632  0.9425
 1352SOL    HW2 5482   6.003   6.102   3.838 -1.3145  0.3535 -0.7784
 1353SOL     OW 5483   0.842   5.306   4.329  0.0229 -0.3706  0.1510
 1353SOL    HW1 5484   0.858   5.211   4.327  0.1639 -0.3414 -0.1430
 1353SOL    HW2 5485   0.748   5.314   4.340 -0.1670 -0.5510 -1.2105
 1354SOL     OW 5486   1.533   2.785   0.805 -0.1457 -0.2407 -0.0734
 1354SOL    HW1 5487   1.481   2.737   0.741 -1.1045 -1.7766  1.7706
 1354SOL    HW2 5488   1.619   2.794   0.763 -1.5055  1.4317 -2.7413
 1355SOL     OW 5489   2.296   3.351   1.082 -0.2143  0.0159  0.9042
 1355SOL    HW1 5490   2.283   3.258   1.065 -1.1075  0.0707  1.2184
 1355SOL    HW2 5491   2.224   3.375   1.142  0.2669  0.7995  1.1886
 1356SOL     OW 5492   2.162   2.919   1.104  0.7415  0.2880  0.0276
 1356SOL    HW1 5493   2.242   2.969   1.087 -0.2794  1.7161 -0.7495
 1356SOL    HW2 5494   2.156   2.915   1.200  1.5820  0.4117  0.0933
 1357SOL     OW 5495   3.313   2.447   3.974  0.3120  0.0876  0.1623
 1357SOL    HW1 5496   3.295   2.391   3.898  3.8173  0.4331 -1.1066
 1357SOL    HW2 5497   3.362   2.391   4.034  1.8524  1.1039 -0.0917
 1358SOL     OW 5498   4.567   1.226   3.562  0.3215 -0.2969  0.8132
 1358SOL    HW1 5499   4.532   1.144   3.598 -0.1899 -1.2157 -1.5810
 1358SOL    HW2 5500   4.658   1.205   3.540 -0.0775 -0.5848 -0.6865
 1359SOL     OW 5501   5.584   0.374   3.046 -0.0414  0.6490  0.1335
 1359SOL    HW1 5502   5.525   0.370   3.121  2.5941  1.2658  2.4035
 1359SOL    HW2 5503   5.621   0.462   3.049  0.9724  0.3089 -1.2281
 1360SOL     OW 5504   4.209   6.181   2.654 -0.0388  0.7749  0.2824
 1360SOL    HW1 5505   4.295   6.194   2.615  0.2810  1.4485  1.1606
 1360SOL    HW2 5506   4.176   6.269   2.670 -0.7712  0.5210  0.2135
 1361SOL     OW 5507   1.029   1.219   3.343  0.2094  0.0532 -0.0764
 1361SOL    HW1 5508   1.006   1.234   3.435 -1.2127  1.0616 -0.5432
 1361SOL    HW2 5509   1.119   1.249   3.335 -0.0514  1.1286  0.7555
 1362SOL     OW 5510   0.863   3.461   2.173  0.1777  0.7593 -0.2558
 1362SOL    HW1 5511   0.815   3.406   2.235  0.8291  1.2319  0.6835
 1362SOL    HW2 5512   0.954   3.436   2.184  0.3240  1.0267 -0.8433
 1363SOL     OW 5513   5.380   2.397   1.117 -0.3541 -0.6501  0.2094
 1363SOL    HW1 5514   5.412   2.353   1.039  2.5280 -0.7591  1.3490
 1363SOL    HW2 5515   5.358   2.486   1.087  0.8266 -0.6523 -0.7317
 1364SOL     OW 5516   4.866   0.301   0.371 -0.7818  0.3271  0.7284
 1364SOL    HW1 5517   4.869   0.343   0.284 -1.6937  0.1994  0.6277
 1364SOL    HW2 5518   4.776   0.272   0.380 -0.2013 -1.5594  0.8404
 1365SOL     OW 5519   3.227   4.553   1.867  0.3680  0.1473  0.4413
 1365SOL    HW1 5520   3.266   4.640   1.853 -1.4489  0.9344 -0.0579
 1365SOL    HW2 5521   3.138   4.571   1.898 -0.2755 -1.5222 -0.2862
 1366SOL     OW 5522   2.364   3.440   0.831 -0.0152 -0.4915 -0.4800
 1366SOL    HW1 5523   2.435   3.381   0.806  1.9391  1.8545 -0.8654
 1366SOL    HW2 5524   2.337   3.409   0.917  1.9017 -1.1602 -0.0603
 1367SOL     OW 5525   5.773   2.152   2.914 -0.2722  0.1845 -0.1761
 1367SOL    HW1 5526   5.828   2.202   2.854  1.1123 -0.1011  0.8092
 1367SOL    HW2 5527   5.683   2.166   2.882  0.3451  0.7357 -1.7652
 1368SOL     OW 5528   1.466   2.376   3.776  0.7054 -0.1046 -0.4917
 1368SOL    HW1 5529   1.395   2.360   3.714  0.1511  0.4656 -0.0263
 1368SOL    HW2 5530   1.442   2.459   3.818  0.9405 -0.5912  0.6465
 1369SOL     OW 5531   4.788   1.430   3.012 -0.3384  0.0774  0.4503
 1369SOL    HW1 5532   4.708   1.451   3.062  0.2087 -1.1901  1.9131
 1369SOL    HW2 5533   4.785   1.335   3.000 -1.1272  0.3936 -3.2298
 1370SOL     OW 5534   1.831   2.933   3.910  0.3125  0.2851 -0.0035
 1370SOL    HW1 5535   1.844   2.881   3.830  1.7020  0.2780  0.2020
 1370SOL    HW2 5536   1.885   2.890   3.976 -0.0192  0.8839  0.6717
 1371SOL     OW 5537   4.882   0.808   0.438  0.2601  0.1133 -0.0555
 1371SOL    HW1 5538   4.972   0.790   0.467  0.1784 -0.9077 -0.4069
 1371SOL    HW2 5539   4.861   0.736   0.379 -0.2142  1.2172 -1.2727
 1372SOL     OW 5540   3.573   1.319   2.682  0.3688  0.1558  0.8169
 1372SOL    HW1 5541   3.660   1.357   2.687  0.6065 -0.3550  0.5757
 1372SOL    HW2 5542   3.577   1.258   2.608  0.1425 -0.7201  1.5099
 1373SOL     OW 5543   3.838   2.663   3.829 -0.5460  0.1441 -0.1759
 1373SOL    HW1 5544   3.860   2.604   3.756  0.6451 -0.6413  0.7784
 1373SOL    HW2 5545   3.903   2.733   3.823 -1.3740  0.8849 -0.7375
 1374SOL     OW 5546   5.256   3.833   2.428 -0.0355 -0.4442  0.2553
 1374SOL    HW1 5547   5.218   3.801   2.510 -1.1868  0.0659 -0.0587
 1374SOL    HW2 5548   5.203   3.909   2.405  1.6157  0.7277  0.1341
 1375SOL     OW 5549   0.388   5.274   0.318  1.1187 -0.0949 -0.4619
 1375SOL    HW1 5550   0.362   5.332   0.246  0.1930  0.8443  0.5871
 1375SOL    HW2 5551   0.454   5.216   0.279  0.5535  0.2860 -2.0976
 1376SOL     OW 5552   5.832   4.769   3.286  0.5378  0.2413 -0.1675
 1376SOL    HW1 5553   5.818   4.678   3.259  0.2507  0.1436  0.2920
 1376SOL    HW2 5554   5.918   4.792   3.250 -0.5359  0.6971 -2.6573
 1377SOL     OW 5555   3.062   3.749   1.016  0.3152  0.0337 -0.2329
 1377SOL    HW1 5556   3.060   3.668   1.067  2.8478 -1.0176 -1.6678
 1377SOL    HW2 5557   3.148   3.787   1.034 -0.5022  2.0296 -0.2305
 1378SOL     OW 5558   6.074   0.783   0.077  0.9323  0.0688  0.0261
 1378SOL    HW1 5559   6.040   0.849   0.016  0.7605  0.4548  0.5291
 1378SOL    HW2 5560   6.080   0.829   0.161 -0.0403 -0.8043  0.5998
 1379SOL     OW 5561   4.075   0.985   4.303  0.1885  0.3685 -0.5399
 1379SOL    HW1 5562   4.025   1.067   4.304  1.4873  1.1931  0.7762
 1379SOL    HW2 5563   4.110   0.977   4.392 -0.0331 -1.7179 -0.5923
 1380SOL     OW 5564   2.807   3.045   1.447 -0.2554 -0.1817 -0.5022
 1380SOL    HW1 5565   2.877   3.011   1.392 -2.4757 -2.8206 -1.9244
 1380SOL    HW2 5566   2.847   3.054   1.534  2.2725  0.2716 -1.6273
 1381SOL     OW 5567   0.947   4.099   3.360  0.3322 -0.4254 -0.2645
 1381SOL    HW1 5568   0.926   4.185   3.396  1.4389  0.7191 -2.2082
 1381SOL    HW2 5569   1.010   4.062   3.422  1.3853  1.0344 -0.4195
 1382SOL     OW 5570   2.888   0.967   4.017 -0.4096  0.1408 -0.0785
 1382SOL    HW1 5571   2.880   0.969   3.922 -2.7248 -1.6131 -0.0020
 1382SOL    HW2 5572   2.931   0.884   4.036 -0.9797 -0.0505  0.4221
 1383SOL     OW 5573   1.817   0.219   0.644  0.2896 -0.6154 -0.4715
 1383SOL    HW1 5574   1.784   0.220   0.554  0.4555 -0.6417 -0.5322
 1383SOL    HW2 5575   1.807   0.127   0.672 -0.8406 -0.3866 -0.0652
 1384SOL     OW 5576   5.647   2.927   4.038 -0.2277  0.3262 -0.2573
 1384SOL    HW1 5577   5.652   2.898   3.947 -2.6521  0.7960 -0.6133
 1384SOL    HW2 5578   5.637   3.022   4.033  0.5165  0.4728  0.5762
 1385SOL     OW 5579   4.309   4.450   4.103 -0.6013  0.0065  0.4851
 1385SOL    HW1 5580   4.299   4.445   4.199 -1.2420 -0.3419  0.4054
 1385SOL    HW2 5581   4.234   4.501   4.074 -0.1814  0.4689  0.1991
 1386SOL     OW 5582   3.127   1.206   0.630  0.1218 -0.5539 -0.0230
 1386SOL    HW1 5583   3.114   1.139   0.563  1.6955 -1.6258  0.6772
 1386SOL    HW2 5584   3.052   1.265   0.620 -1.2179 -2.2887 -0.8138
 1387SOL     OW 5585   4.934   2.220   2.138  0.0238 -0.9999  0.4651
 1387SOL    HW1 5586   4.935   2.256   2.049  0.2783  0.3304  0.9836
 1387SOL    HW2 5587   4.843   2.230   2.167 -0.2244 -2.1076  0.1057
 1388SOL     OW 5588   0.070   1.286   2.198  0.1838  0.1138 -0.5596
 1388SOL    HW1 5589   0.050   1.359   2.140  1.1241  0.7171 -0.1582
 1388SOL    HW2 5590  -0.011   1.269   2.246 -0.2737  0.3467 -1.2395
 1389SOL     OW 5591   0.975   1.873   2.320  0.0882 -0.2318 -0.3552
 1389SOL    HW1 5592   1.059   1.900   2.359 -0.0234 -0.5259  0.0959
 1389SOL    HW2 5593   0.919   1.855   2.395  0.3706 -2.4352 -0.5933
 1390SOL     OW 5594   1.848   0.160   3.839 -0.1264  0.0745 -0.0736
 1390SOL    HW1 5595   1.806   0.181   3.922 -1.1705  0.8024 -0.7647
 1390SOL    HW2 5596   1.786   0.102   3.794 -1.4741  2.7632 -1.9757
 1391SOL     OW 5597   1.936   2.014   0.970 -0.1856 -0.1744 -0.0946
 1391SOL    HW1 5598   1.936   2.061   0.886 -3.1890 -0.7738 -0.5366
 1391SOL    HW2 5599   1.957   2.081   1.035  0.5693  0.6541 -1.1394
 1392SOL     OW 5600   0.226   3.924   3.508  0.1512 -0.0891 -0.0841
 1392SOL    HW1 5601   0.149   3.937   3.452  1.1591  0.9160 -1.2720
 1392SOL    HW2 5602   0.291   3.885   3.451  1.7620  2.4551 -0.1267
 1393SOL     OW 5603   2.916   2.116   2.787 -0.3883 -0.2945 -0.1664
 1393SOL    HW1 5604   2.968   2.132   2.866  0.2537 -3.5335  0.2035
 1393SOL    HW2 5605   2.974   2.140   2.715  0.0658 -0.0191  0.2815
 1394SOL     OW 5606   6.155   1.130   1.792 -0.0637 -0.7400 -0.1514
 1394SOL    HW1 5607   6.103   1.060   1.754  0.9890 -1.3687 -0.4732
 1394SOL    HW2 5608   6.185   1.094   1.876 -1.2179  0.1121  0.6510
 1395SOL     OW 5609   2.204   3.992   1.978  0.3050 -0.2537 -0.4018
 1395SOL    HW1 5610   2.162   3.933   1.915 -1.8573  0.4927  0.2617
 1395SOL    HW2 5611   2.291   3.954   1.991  0.4425 -1.0390 -2.9820
 1396SOL     OW 5612   4.053   0.058   3.682  0.2493  0.2162 -0.2454
 1396SOL    HW1 5613   3.979   0.084   3.627 -0.2867  3.6090  1.7634
 1396SOL    HW2 5614   4.012   0.020   3.760  0.8154 -0.7908 -0.4270
 1397SOL     OW 5615   4.423   0.972   0.486  0.3703 -0.3572 -0.1336
 1397SOL    HW1 5616   4.518   0.963   0.492  0.6332  1.5736 -0.6874
 1397SOL    HW2 5617   4.402   0.940   0.398  0.5510 -0.4475 -0.1444
 1398SOL     OW 5618   3.230   1.092   2.019  0.1109  0.7961  0.2552
 1398SOL    HW1 5619   3.141   1.084   2.054 -0.3040  1.2589 -0.6560
 1398SOL    HW2 5620   3.248   1.186   2.019 -1.6666  1.4382 -4.8078
 1399SOL     OW 5621   1.338   3.263   2.485 -0.6826 -0.2300 -0.5916
 1399SOL    HW1 5622   1.362   3.230   2.572  1.3206  2.2173 -0.0660
 1399SOL    HW2 5623   1.322   3.185   2.432  0.9730 -1.8907  1.2122
 1400SOL     OW 5624   2.238   2.807   2.543  0.1532 -0.1239  0.1591
 1400SOL    HW1 5625   2.204   2.719   2.524 -1.4016  0.5346 -0.2512
 1400SOL    HW2 5626   2.298   2.794   2.616  0.8789 -1.7006 -0.6660
 1401SOL     OW 5627   4.056   5.529   1.770  0.4588 -0.4773 -0.3230
 1401SOL    HW1 5628   4.001   5.512   1.846 -0.2996  2.0569 -0.1891
 1401SOL    HW2 5629   4.139   5.486   1.789 -0.6741 -2.3851  0.5519
 1402SOL     OW 5630   0.273   0.184   1.347  0.1718  0.0909 -0.1083
 1402SOL    HW1 5631   0.304   0.122   1.412  2.5566 -0.6234 -1.8077
 1402SOL    HW2 5632   0.255   0.131   1.270  0.7831  1.3035 -1.1225
 1403SOL     OW 5633   1.155   4.469   1.137 -0.0778 -0.0180  0.0868
 1403SOL    HW1 5634   1.089   4.434   1.197  0.5267 -2.5238 -0.5685
 1403SOL    HW2 5635   1.155   4.563   1.153 -3.4098  0.0358  0.4876
 1404SOL     OW 5636   4.264   2.833   3.449  0.2102  0.2727  0.4438
 1404SOL    HW1 5637   4.258   2.804   3.540  0.2837 -0.9267  0.0838
 1404SOL    HW2 5638   4.356   2.856   3.437 -0.0419  1.6346  1.0107
 1405SOL     OW 5639   2.147   5.811   0.177  0.2261  0.4583  0.5526
 1405SOL    HW1 5640   2.066   5.823   0.126 -0.4385  0.7360  1.6277
 1405SOL    HW2 5641   2.211   5.778   0.113 -1.1773 -1.3936 -0.0024
 1406SOL     OW 5642   6.224   1.727   0.840 -0.0726 -0.0898 -0.1131
 1406SOL    HW1 5643   6.181   1.653   0.884 -3.7081  1.4063 -0.7521
 1406SOL    HW2 5644   6.249   1.786   0.910 -0.3852 -0.3673  0.2373
 1407SOL     OW 5645   4.993   2.759   3.540  0.8375  0.2990 -0.2465
 1407SOL    HW1 5646   5.043   2.776   3.619  1.8577 -1.9567 -0.3265
 1407SOL    HW2 5647   5.052   2.710   3.483 -0.1850  1.0227 -2.0385
 1408SOL     OW 5648   2.295   0.561   3.710  0.5041  0.2171  0.0721
 1408SOL    HW1 5649   2.314   0.604   3.793  1.1612 -2.4185  1.4103
 1408SOL    HW2 5650   2.381   0.538   3.675  0.2082  0.8526 -1.1096
 1409SOL     OW 5651   6.131   5.017   3.138 -0.6926 -0.1291  0.5663
 1409SOL    HW1 5652   6.048   5.059   3.118 -0.8624  1.4525  3.8387
 1409SOL    HW2 5653   6.197   5.085   3.122 -0.2380 -0.6842  0.0104
 1410SOL     OW 5654   5.035   2.598   0.038  0.3920  0.2864  0.5165
 1410SOL    HW1 5655   5.077   2.531   0.093 -1.7028 -1.9924 -0.4664
 1410SOL    HW2 5656   4.955   2.620   0.085 -1.9150 -2.3672 -1.7550
 1411SOL     OW 5657   0.210   4.939   1.095 -0.6405 -0.5704  0.0849
 1411SOL    HW1 5658   0.292   4.986   1.078 -1.5830  1.0651 -0.1040
 1411SOL    HW2 5659   0.163   4.942   1.011 -0.1944 -3.0637 -0.3482
 1412SOL     OW 5660   4.033   0.059   2.394 -0.1733 -0.1377  0.4796
 1412SOL    HW1 5661   4.123   0.049   2.426 -0.0235 -2.3382 -0.4014
 1412SOL    HW2 5662   4.005  -0.031   2.375 -2.1997  0.5965 -0.2241
 1413SOL     OW 5663   5.071   2.708   2.535  0.0252  0.0223  0.4323
 1413SOL    HW1 5664   5.073   2.752   2.620  0.1474  0.1211  0.3774
 1413SOL    HW2 5665   4.985   2.666   2.533  0.0096  0.0436  0.5928
 1414SOL     OW 5666   0.037   1.685   1.270  0.3146 -0.1305  0.4205
 1414SOL    HW1 5667  -0.005   1.648   1.347 -0.2661 -2.4885 -0.9446
 1414SOL    HW2 5668   0.017   1.624   1.199  3.2670  0.3768 -1.0188
 1415SOL     OW 5669   0.687   2.805   0.836 -0.0468  0.1065  0.0112
 1415SOL    HW1 5670   0.594   2.823   0.821  0.0527 -1.1523 -2.8348
 1415SOL    HW2 5671   0.689   2.719   0.876 -0.1373 -0.6101 -1.4428
 1416SOL     OW 5672   2.515   4.235   3.281  0.2091 -0.0372 -0.5389
 1416SOL    HW1 5673   2.447   4.299   3.261 -0.3255 -0.0833  1.0349
 1416SOL    HW2 5674   2.558   4.269   3.359 -0.9226 -2.1539  1.1343
 1417SOL     OW 5675   5.475   6.126   2.050 -0.1085 -0.0474 -0.1221
 1417SOL    HW1 5676   5.475   6.054   1.986 -1.1684 -0.1384 -0.0374
 1417SOL    HW2 5677   5.502   6.203   2.000  0.9911 -0.4888 -0.2266
 1418SOL     OW 5678   0.363   5.331   2.996 -0.0856 -1.0154  0.8491
 1418SOL    HW1 5679   0.343   5.404   3.054  0.0236 -0.2648 -0.0272
 1418SOL    HW2 5680   0.451   5.303   3.022  1.2265  1.2369 -0.8225
 1419SOL     OW 5681   3.357   2.929   2.880 -0.1007  0.2339 -0.1196
 1419SOL    HW1 5682   3.274   2.908   2.837 -0.1948 -1.2906  0.7487
 1419SOL    HW2 5683   3.361   3.025   2.879 -1.4501  0.3058 -0.9296
 1420SOL     OW 5684   1.124   1.177   0.787  0.6797 -0.6748  0.2947
 1420SOL    HW1 5685   1.031   1.154   0.783  0.5128  0.1045 -1.7963
 1420SOL    HW2 5686   1.141   1.195   0.879 -1.4446 -0.0756  0.6188
 1421SOL     OW 5687   5.142   5.853   1.824 -0.0170  0.2022 -0.2105
 1421SOL    HW1 5688   5.059   5.827   1.865  0.1385  1.1420  0.7658
 1421SOL    HW2 5689   5.147   5.947   1.840  1.7583 -0.0151  0.7314
 1422SOL     OW 5690   1.793   2.774   0.637 -0.4493  0.2176 -0.4878
 1422SOL    HW1 5691   1.749   2.815   0.562 -2.3221 -0.3833  0.2140
 1422SOL    HW2 5692   1.878   2.746   0.603 -0.7716  1.0447 -2.0497
 1423SOL     OW 5693   5.130   4.601   2.624 -0.7846 -0.1955 -0.3401
 1423SOL    HW1 5694   5.226   4.605   2.615 -0.6258  0.0652  1.1859
 1423SOL    HW2 5695   5.104   4.531   2.564  0.4219 -0.6476 -0.3773
 1424SOL     OW 5696   1.219   3.046   2.738  0.3720  0.7374  0.1778
 1424SOL    HW1 5697   1.131   3.011   2.725  0.8260 -0.4647  0.1446
 1424SOL    HW2 5698   1.221   3.073   2.830 -0.0002  0.6716  0.2070
 1425SOL     OW 5699   4.269   0.577   2.986 -0.5236  0.1415  0.2833
 1425SOL    HW1 5700   4.192   0.522   2.970 -0.9390  0.7111  0.3031
 1425SOL    HW2 5701   4.234   0.666   2.993  0.3662  0.7179 -1.9108
 1426SOL     OW 5702   5.042   3.627   1.628  0.2677  0.2489  0.0669
 1426SOL    HW1 5703   5.098   3.700   1.605  0.2685 -0.2367 -1.6274
 1426SOL    HW2 5704   5.088   3.550   1.595 -0.0466 -0.4485  1.2117
 1427SOL     OW 5705   0.334   0.879   1.727  0.2260  0.0722 -0.1131
 1427SOL    HW1 5706   0.321   0.788   1.699 -0.0587  0.6282 -1.9493
 1427SOL    HW2 5707   0.266   0.927   1.681  0.4409  1.2443  0.7649
 1428SOL     OW 5708   1.891   5.489   4.038  0.2031 -0.0163 -0.1345
 1428SOL    HW1 5709   1.983   5.464   4.045  0.6765  1.8038  0.8213
 1428SOL    HW2 5710   1.880   5.557   4.104 -1.3794  1.0675 -1.4324
 1429SOL     OW 5711   3.826   1.650   2.317  0.0154 -0.3618  0.1430
 1429SOL    HW1 5712   3.914   1.619   2.337  0.6638  1.2477 -0.0267
 1429SOL    HW2 5713   3.776   1.632   2.397  0.7861 -0.3027  0.6590
 1430SOL     OW 5714   6.094   0.277   0.214  0.0192  0.2841  0.2331
 1430SOL    HW1 5715   6.057   0.215   0.152  1.3571 -2.0750  1.6758
 1430SOL    HW2 5716   6.018   0.323   0.251 -1.2339 -1.9961  0.6471
 1431SOL     OW 5717   0.088   5.233   0.720 -0.0022  0.0280 -0.4166
 1431SOL    HW1 5718   0.148   5.198   0.654  2.2773  0.2820  1.4071
 1431SOL    HW2 5719   0.080   5.163   0.784 -0.7387  0.4527 -0.0326
 1432SOL     OW 5720   3.250   1.082   3.625 -0.1895 -0.3732  0.0945
 1432SOL    HW1 5721   3.163   1.089   3.584 -0.7810  0.4513  1.4249
 1432SOL    HW2 5722   3.233   1.089   3.719  1.3610  0.2113  0.3571
 1433SOL     OW 5723   5.328   0.303   1.326 -0.0919  0.1549  0.1965
 1433SOL    HW1 5724   5.236   0.323   1.309  0.2837  1.0461 -0.9137
 1433SOL    HW2 5725   5.343   0.219   1.282 -0.5425 -0.3487  0.9912
 1434SOL     OW 5726   2.449   5.529   3.187 -0.1386  0.0814 -0.0565
 1434SOL    HW1 5727   2.468   5.617   3.156 -0.0505 -0.4238 -1.5274
 1434SOL    HW2 5728   2.519   5.510   3.249 -0.3558  1.1575  0.5480
 1435SOL     OW 5729   0.016   1.764   2.355  0.2097  0.3817  0.3095
 1435SOL    HW1 5730   0.101   1.724   2.336 -1.0627 -2.9627  0.8784
 1435SOL    HW2 5731  -0.018   1.790   2.270  0.1630 -2.0533 -0.5091
 1436SOL     OW 5732   4.619   1.274   2.404 -0.7478  0.0422  0.2420
 1436SOL    HW1 5733   4.661   1.263   2.489 -0.1032 -0.1675 -0.1019
 1436SOL    HW2 5734   4.538   1.323   2.424 -0.4077  0.3483  0.9161
 1437SOL     OW 5735   6.174   4.275   2.359  0.0005  0.2806 -0.0248
 1437SOL    HW1 5736   6.088   4.251   2.327 -1.0147  3.2656  0.1716
 1437SOL    HW2 5737   6.177   4.241   2.448  0.0645 -1.9273 -0.8028
 1438SOL     OW 5738   5.139   5.628   0.721 -0.4631 -0.5753  0.4921
 1438SOL    HW1 5739   5.206   5.666   0.777 -1.9852  0.0562  1.9734
 1438SOL    HW2 5740   5.161   5.658   0.633  1.0385 -0.2028  0.9637
 1439SOL     OW 5741   4.225   4.647   3.227 -0.1140  0.1381  0.1279
 1439SOL    HW1 5742   4.295   4.702   3.192 -0.7228  1.2765  0.6650
 1439SOL    HW2 5743   4.206   4.683   3.314 -2.4109  0.8603 -0.5955
 1440SOL     OW 5744   0.384   4.752   2.523 -0.3425  0.0975 -0.5673
 1440SOL    HW1 5745   0.342   4.812   2.461 -1.4809  0.0295  0.1143
 1440SOL    HW2 5746   0.314   4.695   2.552  0.4796 -0.7846 -0.2765
 1441SOL     OW 5747   5.707   6.067   3.221 -0.4858  0.0689  0.3635
 1441SOL    HW1 5748   5.773   6.022   3.273 -0.0247  1.3555  0.9483
 1441SOL    HW2 5749   5.710   6.025   3.135  1.5804  0.5403  0.1687
 1442SOL     OW 5750   1.716   1.822   0.432  0.3533 -0.3133  0.3490
 1442SOL    HW1 5751   1.635   1.846   0.388  1.0266 -1.4924 -1.6260
 1442SOL    HW2 5752   1.748   1.904   0.469 -1.5518  0.2322  0.9456
 1443SOL     OW 5753   3.782   5.226   1.600 -0.6238  0.2997 -0.1018
 1443SOL    HW1 5754   3.802   5.213   1.692  2.5077 -0.6729 -0.8065
 1443SOL    HW2 5755   3.816   5.313   1.579  1.7094 -0.7347 -0.9623
 1444SOL     OW 5756   6.107   3.473   0.890  0.1055  0.8944 -1.0131
 1444SOL    HW1 5757   6.083   3.413   0.961 -1.6065  0.6144 -1.7750
 1444SOL    HW2 5758   6.202   3.484   0.899 -0.0862  1.2643  1.6173
 1445SOL     OW 5759   3.150   2.985   2.191 -0.2095  0.3147 -0.3302
 1445SOL    HW1 5760   3.130   2.907   2.138 -0.6078  1.8134 -2.5063
 1445SOL    HW2 5761   3.087   2.981   2.264  0.3097 -1.7735  0.0743
 1446SOL     OW 5762   1.749   2.103   0.433  0.4120 -0.2702  0.1015
 1446SOL    HW1 5763   1.664   2.077   0.398  0.3039 -1.4439  1.1690
 1446SOL    HW2 5764   1.808   2.099   0.358  0.0414 -1.9818 -0.1357
 1447SOL     OW 5765   4.226   1.589   3.900 -0.1438  0.1046 -0.3423
 1447SOL    HW1 5766   4.166   1.568   3.829 -1.0180 -0.1048  0.4337
 1447SOL    HW2 5767   4.274   1.508   3.917  0.6392  0.3740 -1.2113
 1448SOL     OW 5768   4.209   3.260   0.382 -0.2283  0.4139 -0.0425
 1448SOL    HW1 5769   4.205   3.265   0.287  1.3884  0.9663 -0.1285
 1448SOL    HW2 5770   4.240   3.347   0.409  0.9552 -0.2391  0.8295
 1449SOL     OW 5771   0.461   5.834   0.241  0.0287 -0.5450  0.0159
 1449SOL    HW1 5772   0.370   5.814   0.220  0.4581 -1.8080 -0.7425
 1449SOL    HW2 5773   0.502   5.852   0.156  0.7880 -1.3181  0.2095
 1450SOL     OW 5774   3.768   5.645   2.931 -0.1890 -0.5327 -0.1343
 1450SOL    HW1 5775   3.691   5.589   2.921 -0.8429  0.5098 -1.1748
 1450SOL    HW2 5776   3.779   5.654   3.026 -2.4515  0.7437  0.0846
 1451SOL     OW 5777   0.369   3.330   2.176  0.2019 -0.0479  0.2956
 1451SOL    HW1 5778   0.324   3.377   2.246 -0.8016 -1.0423  0.3535
 1451SOL    HW2 5779   0.309   3.333   2.102 -0.7368 -2.6701  0.8224
 1452SOL     OW 5780   2.739   1.167   3.407 -0.0948  0.0358  0.1149
 1452SOL    HW1 5781   2.750   1.145   3.314  0.5393 -0.5279  0.3240
 1452SOL    HW2 5782   2.694   1.252   3.405 -1.1932 -0.5329 -0.6987
 1453SOL     OW 5783   1.513   3.623   2.053  0.5316 -0.2568 -0.2405
 1453SOL    HW1 5784   1.483   3.546   2.101 -0.4755  0.2160 -0.0745
 1453SOL    HW2 5785   1.562   3.674   2.117  1.5975 -0.9612 -0.4699
 1454SOL     OW 5786   2.462   3.897   2.073  0.1161 -0.1538 -0.0911
 1454SOL    HW1 5787   2.444   3.946   2.154  0.7629 -1.6143  0.9850
 1454SOL    HW2 5788   2.526   3.951   2.027 -0.5013  0.8613  0.2131
 1455SOL     OW 5789   4.508   1.967   4.048  0.4356  0.3175  0.1522
 1455SOL    HW1 5790   4.471   2.040   3.998 -0.2713  1.0966  1.7059
 1455SOL    HW2 5791   4.479   1.889   4.001  2.4333  0.9810 -2.3870
 1456SOL     OW 5792   5.975   6.199   3.008 -0.0957 -0.3046 -0.5358
 1456SOL    HW1 5793   5.881   6.218   3.011 -0.1066 -0.3317 -0.7093
 1456SOL    HW2 5794   5.982   6.121   2.952 -0.1869 -1.6642  1.2415
 1457SOL     OW 5795   3.345   2.574   3.248  0.2142 -0.6221  0.0535
 1457SOL    HW1 5796   3.384   2.598   3.164 -0.0011  0.8430  0.3417
[truncated: 790,349 more chars]
