# Supplementary material for: Binding characteristics of chemosensory protein 11 from Grapholita molesta Busck (Lepidoptera: Tortricidae) to insecticides
Source: PeerJ. 2026 Jul 20;14:e21510. doi: 10.7717/peerj.21510 (PMC13394210; doi:10.7717/peerj.21510)
Supplement: Supplemental Information 7 [file peerj-14-21510-s007.zip › trajectory_in_2nd_repeat.gro]

Protein in water
17249
    1ASP      N    1   1.217   4.334   2.906  0.4282  0.3886  0.4934
    1ASP     H1    2   1.277   4.402   2.863 -0.9617  1.0563 -0.4806
    1ASP     H2    3   1.263   4.284   2.981  1.3909 -0.6485 -0.7452
    1ASP     H3    4   1.187   4.263   2.840 -0.7298  0.6335  0.7240
    1ASP     CA    5   1.091   4.390   2.962  0.9729  0.3974 -0.0727
    1ASP     HA    6   1.039   4.306   3.008  0.5904 -0.3747 -1.8512
    1ASP     CB    7   1.127   4.483   3.082 -0.7157 -1.0154 -0.0644
    1ASP    HB1    8   1.181   4.423   3.156  1.8971  2.7580  1.3936
    1ASP    HB2    9   1.038   4.535   3.116  1.4096  2.7589  0.2593
    1ASP     CG   10   1.223   4.600   3.054 -0.0898 -0.4050  1.0483
    1ASP    OD1   11   1.186   4.716   3.084 -0.3714  0.2547  0.2243
    1ASP    OD2   12   1.335   4.571   3.014 -0.2217 -0.1728 -0.1920
    1ASP      C   13   0.999   4.457   2.861  0.1093  0.0934  0.0849
    1ASP      O   14   1.053   4.490   2.753  0.3096 -0.3463 -0.9929
    2PHE      N   15   0.871   4.481   2.897 -0.0479 -0.6046  0.4614
    2PHE      H   16   0.826   4.454   2.983 -3.8358  0.5690 -0.9739
    2PHE     CA   17   0.795   4.575   2.822 -0.3510  0.4229  0.8003
    2PHE     HA   18   0.865   4.625   2.755  0.4976 -1.3495  0.3107
    2PHE     CB   19   0.676   4.503   2.755  0.5761 -0.2856  0.7160
    2PHE    HB1   20   0.617   4.582   2.708  3.8061  2.3168  0.7156
    2PHE    HB2   21   0.620   4.452   2.833 -0.3649 -0.4196 -0.0198
    2PHE     CG   22   0.711   4.414   2.638 -0.1595  0.4294 -0.3657
    2PHE    CD1   23   0.684   4.277   2.656  0.1224  0.2989  0.2487
    2PHE    HD1   24   0.649   4.236   2.749 -1.6065 -1.2084 -0.9816
    2PHE    CE1   25   0.735   4.190   2.556 -0.5290  0.0250  0.2240
    2PHE    HE1   26   0.727   4.084   2.570  1.3981 -0.2768 -0.6978
    2PHE     CZ   27   0.801   4.237   2.442 -0.1661 -0.0173  0.0484
    2PHE     HZ   28   0.820   4.165   2.364 -3.1317 -1.3914  0.4952
    2PHE    CE2   29   0.822   4.377   2.423 -0.1658 -0.1200 -0.2679
    2PHE    HE2   30   0.870   4.415   2.334  0.6370  2.8686  1.3143
    2PHE    CD2   31   0.778   4.467   2.523 -0.2354 -0.1553 -0.4460
    2PHE    HD2   32   0.801   4.573   2.516  1.3322 -0.5704 -2.5793
    2PHE      C   33   0.734   4.678   2.919 -0.9261  0.3285  0.9353
    2PHE      O   34   0.702   4.635   3.032  0.0783  0.5569 -0.5310
    3TYR      N   35   0.715   4.807   2.878 -0.2234  0.2384 -0.5008
    3TYR      H   36   0.751   4.834   2.787 -0.8672  0.5654 -0.6652
    3TYR     CA   37   0.647   4.907   2.959  0.6856  0.9221 -1.0240
    3TYR     HA   38   0.702   4.902   3.052  2.8928  0.9668 -2.2630
    3TYR     CB   39   0.643   5.050   2.895  0.5242 -0.1248  0.4033
    3TYR    HB1   40   0.582   5.118   2.955  2.1184  0.2886  1.6150
    3TYR    HB2   41   0.592   5.037   2.800  2.6424 -0.6686 -0.7129
    3TYR     CG   42   0.782   5.109   2.876  0.3301  0.1635  0.6542
    3TYR    CD1   43   0.869   5.128   2.986  0.6943  0.3397 -0.6768
    3TYR    HD1   44   0.833   5.110   3.086  0.3764  0.9586 -0.6749
    3TYR    CE1   45   1.001   5.176   2.954 -0.0658 -0.3443 -0.1258
    3TYR    HE1   46   1.078   5.187   3.029  1.8501 -0.2489 -2.0212
    3TYR     CZ   47   1.035   5.207   2.822  0.5967 -0.0414 -0.3055
    3TYR     OH   48   1.162   5.244   2.793 -0.0315 -0.2079 -0.3821
    3TYR     HH   49   1.230   5.218   2.856 -0.4095 -0.4485 -0.0691
    3TYR    CE2   50   0.946   5.194   2.717  0.2278  0.3664  0.8998
    3TYR    HE2   51   0.974   5.216   2.615  0.5893 -0.8626  0.7112
    3TYR    CD2   52   0.821   5.141   2.747  0.1464 -0.5107  0.4871
    3TYR    HD2   53   0.750   5.125   2.667  0.6776 -0.0234 -0.0954
    3TYR      C   54   0.498   4.855   2.986  0.3753  0.5089 -0.8695
    3TYR      O   55   0.448   4.769   2.916 -0.3978 -0.5962  0.8493
    4SER      N   56   0.418   4.922   3.069  0.7443 -0.1617  0.2573
    4SER      H   57   0.465   4.990   3.126  1.2274  2.0596 -2.5442
    4SER     CA   58   0.273   4.893   3.095 -0.2073  0.4822 -0.0654
    4SER     HA   59   0.257   4.787   3.111 -0.9356  0.5540 -0.2989
    4SER     CB   60   0.220   4.961   3.226 -0.1157 -0.0668 -0.0875
    4SER    HB1   61   0.116   4.933   3.244 -0.3067  0.0080 -0.9997
    4SER    HB2   62   0.233   5.068   3.209  1.9463 -0.2056  0.4268
    4SER     OG   63   0.292   4.916   3.342  0.7902  0.0351  0.6302
    4SER     HG   64   0.260   4.970   3.415 -0.7129 -0.0245  0.0436
    4SER      C   65   0.188   4.951   2.982  0.2766 -0.3221 -0.5823
    4SER      O   66   0.224   5.058   2.926  0.2548  0.3577 -0.3744
    5SER      N   67   0.068   4.904   2.957 -0.0105  0.2596 -0.1619
    5SER      H   68   0.043   4.821   3.009 -2.1265  0.5097 -0.7152
    5SER     CA   69  -0.016   4.949   2.844 -0.1260  0.7128 -0.4993
    5SER     HA   70   0.039   4.934   2.750  0.9518 -1.4848  0.4038
    5SER     CB   71  -0.148   4.869   2.835  0.3350 -0.7679 -0.5959
    5SER    HB1   72  -0.212   4.897   2.751  0.6648  0.4347 -0.4649
    5SER    HB2   73  -0.202   4.878   2.929  0.4201 -2.2585 -0.3784
    5SER     OG   74  -0.110   4.734   2.834 -0.0328 -0.3175  0.0913
    5SER     HG   75  -0.134   4.705   2.746  3.0322  1.6454 -1.6131
    5SER      C   76  -0.066   5.099   2.841 -0.2792  0.9302 -0.0269
    5SER      O   77  -0.091   5.153   2.730  0.2758  0.2118 -0.2928
    6LYS      N   78  -0.080   5.163   2.957  0.0938  0.4264 -0.1847
    6LYS      H   79  -0.068   5.104   3.038  1.2526 -0.1789 -0.7696
    6LYS     CA   80  -0.123   5.303   2.968  0.1748 -0.3050 -0.1657
    6LYS     HA   81  -0.217   5.323   2.915 -1.1644 -1.2361  1.7515
    6LYS     CB   82  -0.151   5.335   3.118 -0.0168 -0.1459 -0.4508
    6LYS    HB1   83  -0.212   5.259   3.164  1.0972 -1.1008 -0.5118
    6LYS    HB2   84  -0.193   5.435   3.126  3.0707  1.1565  1.7399
    6LYS     CG   85  -0.026   5.349   3.211 -0.1163 -0.2226 -0.0563
    6LYS    HG1   86   0.044   5.421   3.170  1.2989 -1.2785  0.4039
    6LYS    HG2   87   0.022   5.253   3.230  0.5295  0.0757 -0.1374
    6LYS     CD   88  -0.071   5.380   3.353  0.4912  0.5286 -0.3489
    6LYS    HD1   89  -0.159   5.321   3.379  1.2364  0.2905  1.8470
    6LYS    HD2   90  -0.109   5.482   3.354 -1.4025 -0.1322  0.3687
    6LYS     CE   91   0.030   5.371   3.459 -0.2465 -0.3215 -0.6709
    6LYS    HE1   92   0.123   5.406   3.413  0.1393 -1.1899 -0.5714
    6LYS    HE2   93   0.034   5.266   3.489 -1.7699 -0.2721 -0.2257
    6LYS     NZ   94  -0.002   5.459   3.578  0.2793 -0.4002 -0.4047
    6LYS    HZ1   95  -0.007   5.559   3.564  0.6727 -0.1283  1.1763
    6LYS    HZ2   96  -0.094   5.437   3.611  0.2173 -2.0844 -1.5369
    6LYS    HZ3   97   0.063   5.452   3.655 -0.0449  2.3298  0.2234
    6LYS      C   98  -0.025   5.406   2.902 -0.5635  0.4602 -0.7518
    6LYS      O   99  -0.068   5.511   2.853  0.2170 -0.3496 -0.7234
    7TYR      N  100   0.103   5.378   2.876 -0.1909 -0.2018 -0.1603
    7TYR      H  101   0.133   5.283   2.890 -0.4735 -0.3005 -0.2240
    7TYR     CA  102   0.202   5.460   2.795 -0.3469 -0.7686 -0.7289
    7TYR     HA  103   0.159   5.559   2.799 -1.2995 -1.2026  1.0841
    7TYR     CB  104   0.344   5.451   2.855 -0.8085 -0.3619 -0.2327
    7TYR    HB1  105   0.405   5.532   2.815  0.8260 -0.4631  1.8542
    7TYR    HB2  106   0.404   5.364   2.826  0.3758 -0.4739  2.2139
    7TYR     CG  107   0.361   5.454   3.005  0.0178  0.0180 -0.4817
    7TYR    CD1  108   0.347   5.578   3.073 -0.3710  0.8388 -0.6257
    7TYR    HD1  109   0.336   5.667   3.014 -0.0181  0.6758 -0.9449
    7TYR    CE1  110   0.347   5.583   3.214 -0.0970 -0.0928  0.5534
    7TYR    HE1  111   0.336   5.675   3.269 -0.9537  0.1976 -0.0944
    7TYR     CZ  112   0.339   5.460   3.284  0.1816  0.0865 -0.6571
    7TYR     OH  113   0.326   5.461   3.425 -0.3510 -0.0436  0.6854
    7TYR     HH  114   0.301   5.548   3.457 -1.5332 -0.7986  1.9489
    7TYR    CE2  115   0.362   5.336   3.224  0.1561 -0.3736  0.7566
    7TYR    HE2  116   0.364   5.247   3.284  2.4893 -0.6853  0.3007
    7TYR    CD2  117   0.370   5.332   3.083 -0.2012 -0.0767  0.4752
    7TYR    HD2  118   0.385   5.231   3.046  1.6528  0.6164 -0.8326
    7TYR      C  119   0.212   5.432   2.645  0.1040 -0.0709  0.1151
    7TYR      O  120   0.309   5.478   2.577  0.4808 -0.0496 -0.6822
    8ASP      N  121   0.124   5.351   2.585  0.0281 -0.2446  0.3561
    8ASP      H  122   0.056   5.302   2.641  0.8721 -0.7709  0.9258
    8ASP     CA  123   0.127   5.319   2.442  0.2747 -0.6019  1.0404
    8ASP     HA  124   0.181   5.400   2.395 -1.5043  1.3247  2.1638
    8ASP     CB  125   0.178   5.178   2.421 -0.3140 -0.2197 -0.0062
    8ASP    HB1  126   0.118   5.108   2.478 -0.8556 -0.1503 -0.4778
    8ASP    HB2  127   0.281   5.180   2.454  0.1680  0.2331 -1.4672
    8ASP     CG  128   0.185   5.125   2.279  0.0994 -0.1073  0.0873
    8ASP    OD1  129   0.159   5.196   2.182  0.0391  0.8123 -0.5756
    8ASP    OD2  130   0.215   5.008   2.255 -0.7335 -0.0124  0.0381
    8ASP      C  131  -0.012   5.346   2.386 -0.3645  0.0546 -1.0139
    8ASP      O  132  -0.027   5.427   2.294  0.5280 -0.1331 -0.2444
    9ASP      N  133  -0.119   5.299   2.451  0.3249  0.4184  0.4491
    9ASP      H  134  -0.109   5.227   2.520  2.1270  0.8084  0.6300
    9ASP     CA  135  -0.254   5.350   2.422  0.2469 -0.4065  0.4337
    9ASP     HA  136  -0.255   5.374   2.316  0.7907  1.2439  0.7797
    9ASP     CB  137  -0.351   5.235   2.439 -0.5031  0.1526 -0.4600
    9ASP    HB1  138  -0.436   5.260   2.376  0.1760 -0.0475 -1.4851
    9ASP    HB2  139  -0.376   5.237   2.545  0.7854  0.5616 -0.1483
    9ASP     CG  140  -0.299   5.098   2.384  0.4966  0.0374 -0.4078
    9ASP    OD1  141  -0.233   5.086   2.282 -0.2335 -0.0636  0.3390
    9ASP    OD2  142  -0.325   4.998   2.454  0.4933  0.1586  0.6167
    9ASP      C  143  -0.286   5.489   2.495  0.4106  0.2796  0.2873
    9ASP      O  144  -0.381   5.495   2.577 -0.5187 -0.5945 -0.0353
   10PHE      N  145  -0.220   5.600   2.462 -0.0893  0.5017  0.2943
   10PHE      H  146  -0.148   5.590   2.393 -2.4752  0.3317 -2.3446
   10PHE     CA  147  -0.250   5.738   2.506  0.0663 -0.5289  0.6924
   10PHE     HA  148  -0.337   5.743   2.571  1.5661  1.6116  2.7213
   10PHE     CB  149  -0.135   5.785   2.592 -0.1991 -0.0748  1.0030
   10PHE    HB1  150  -0.126   5.707   2.668  0.7797 -2.8100 -1.7466
   10PHE    HB2  151  -0.183   5.870   2.641 -1.2867 -0.0823 -0.0068
   10PHE     CG  152  -0.004   5.819   2.527  0.5783  0.1424 -0.4253
   10PHE    CD1  153   0.087   5.716   2.486  0.5469  0.1309  0.0332
   10PHE    HD1  154   0.071   5.611   2.502  0.9844 -0.0296 -0.5617
   10PHE    CE1  155   0.192   5.735   2.401  0.2012 -0.1600 -0.0625
   10PHE    HE1  156   0.250   5.652   2.363 -1.9770 -1.2939 -1.0973
   10PHE     CZ  157   0.219   5.866   2.364  0.4766  0.5198  0.5803
   10PHE     HZ  158   0.294   5.886   2.288  1.6161 -3.0792  0.5948
   10PHE    CE2  159   0.142   5.975   2.412 -0.2718 -0.2969  0.2574
   10PHE    HE2  160   0.175   6.075   2.387 -1.9973 -0.1066 -1.4382
   10PHE    CD2  161   0.027   5.955   2.493  0.4537 -0.3368  0.3111
   10PHE    HD2  162  -0.038   6.039   2.511 -0.5675 -1.1731  0.5984
   10PHE      C  163  -0.286   5.837   2.390  0.4951 -0.2184 -0.0176
   10PHE      O  164  -0.273   5.803   2.271 -0.1250  0.0966 -0.2440
   11ASP      N  165  -0.330   5.958   2.427  0.0264  0.2916 -0.7966
   11ASP      H  166  -0.343   5.972   2.526  1.0088 -1.8978 -0.2917
   11ASP     CA  167  -0.376   6.054   2.319 -0.6318  0.2494  0.2011
   11ASP     HA  168  -0.348   6.024   2.218 -1.4974 -0.3833  0.1338
   11ASP     CB  169  -0.526   6.074   2.326  0.3438  0.2942  0.9547
   11ASP    HB1  170  -0.563   5.995   2.262  1.8637  1.1025 -1.0121
   11ASP    HB2  171  -0.550   6.169   2.278  3.1492  0.5087 -0.2054
   11ASP     CG  172  -0.606   6.068   2.457  0.3318 -0.4164 -0.9012
   11ASP    OD1  173  -0.726   6.105   2.454  0.3256 -0.4239  0.2427
   11ASP    OD2  174  -0.558   6.029   2.567  0.1128 -0.2205  0.4960
   11ASP      C  175  -0.297   6.187   2.333  0.0732  0.0541 -0.1047
   11ASP      O  176  -0.267   6.241   2.439 -0.0019  0.4947  0.1669
   12ILE      N  177  -0.262   6.251   2.219 -0.1845  1.0739 -0.0211
   12ILE      H  178  -0.315   6.218   2.139  0.7031 -0.4338 -0.0346
   12ILE     CA  179  -0.181   6.376   2.193  0.3648 -0.4317  0.5305
   12ILE     HA  180  -0.146   6.409   2.291  0.3898  1.1000  0.0283
   12ILE     CB  181  -0.054   6.343   2.114  0.1502 -0.2462  0.3158
   12ILE     HB  182  -0.003   6.437   2.094  0.9229 -0.7465 -0.1522
   12ILE    CG2  183   0.041   6.264   2.207  0.3166 -0.2321 -0.3470
   12ILE   HG21  184   0.041   6.298   2.310 -0.8975  1.7940 -0.9516
   12ILE   HG22  185   0.014   6.160   2.192 -1.5245  0.3710 -1.4911
   12ILE   HG23  186   0.139   6.276   2.161  0.5016  1.3237  0.3820
   12ILE    CG1  187  -0.079   6.269   1.982  0.4314  0.2619 -0.2387
   12ILE   HG11  188  -0.163   6.315   1.931  0.2209 -0.7227 -0.8097
   12ILE   HG12  189  -0.095   6.164   2.005  1.0071 -0.4004 -2.5513
   12ILE     CD  190   0.039   6.274   1.885  0.0111 -0.2448 -0.3900
   12ILE    HD1  191   0.046   6.365   1.825  3.9226  0.3680  0.7366
   12ILE    HD2  192   0.126   6.267   1.951  1.2957  1.3623 -1.8164
   12ILE    HD3  193   0.037   6.184   1.824 -1.2521 -2.2144  2.3412
   12ILE      C  194  -0.257   6.494   2.134 -0.3054  0.7438  0.0794
   12ILE      O  195  -0.231   6.611   2.170  0.8127  0.5921 -0.1657
   13GLN      N  196  -0.366   6.457   2.057 -0.0384  0.1360 -0.3388
   13GLN      H  197  -0.371   6.365   2.017  0.9779 -0.9253  1.7513
   13GLN     CA  198  -0.446   6.564   2.001  0.0475  0.9336 -0.7434
   13GLN     HA  199  -0.377   6.627   1.944  0.4471 -0.4841 -1.8693
   13GLN     CB  200  -0.535   6.504   1.895 -0.0630  0.5486 -0.3330
   13GLN    HB1  201  -0.620   6.448   1.933 -0.2771 -1.3220 -3.2399
   13GLN    HB2  202  -0.485   6.424   1.840  0.7737  0.9882 -0.2285
   13GLN     CG  203  -0.595   6.603   1.803  0.5230  1.0959  0.2994
   13GLN    HG1  204  -0.655   6.674   1.861  2.0373  2.4636  0.2767
   13GLN    HG2  205  -0.649   6.554   1.722  2.8373 -0.9115 -0.1608
   13GLN     CD  206  -0.499   6.684   1.716 -0.5569 -0.9384  0.1928
   13GLN    OE1  207  -0.386   6.640   1.691 -0.1040  0.4631 -0.1874
   13GLN    NE2  208  -0.542   6.799   1.673  0.0489  0.0223  0.2734
   13GLN   HE21  209  -0.633   6.831   1.703  0.1730  0.1919  0.4796
   13GLN   HE22  210  -0.487   6.853   1.608  0.0832 -2.4308 -1.8834
   13GLN      C  211  -0.513   6.663   2.103 -0.0184 -0.1958 -0.8282
   13GLN      O  212  -0.517   6.785   2.068  0.5305  0.2537 -0.1666
   14PRO      N  213  -0.554   6.630   2.226  0.2744  0.2463  0.4729
   14PRO     CD  214  -0.593   6.488   2.266  0.3370 -0.3392 -0.3633
   14PRO    HD1  215  -0.519   6.410   2.248  1.0660  0.0916  0.6142
   14PRO    HD2  216  -0.684   6.469   2.210 -0.9505  1.6701  0.9371
   14PRO     CG  217  -0.628   6.512   2.407  0.3192 -0.1981 -0.3567
   14PRO    HG1  218  -0.536   6.507   2.466  0.8661  0.1908 -1.1674
   14PRO    HG2  219  -0.702   6.437   2.433 -0.3787 -0.8964 -3.9334
   14PRO     CB  220  -0.689   6.654   2.423 -0.3367  0.2506 -0.1998
   14PRO    HB1  221  -0.673   6.686   2.526 -1.9668  0.4333  0.0244
   14PRO    HB2  222  -0.791   6.640   2.389 -0.6884 -1.5619  1.4525
   14PRO     CA  223  -0.615   6.732   2.312 -0.9127  0.2447 -0.4034
   14PRO     HA  224  -0.695   6.782   2.258 -1.6526  0.5282  0.9365
   14PRO      C  225  -0.503   6.825   2.371 -0.0369  0.0228 -0.2820
   14PRO      O  226  -0.530   6.921   2.445 -0.1219 -0.1676 -0.1190
   15LEU      N  227  -0.369   6.794   2.348 -0.1557 -0.0449  0.3274
   15LEU      H  228  -0.344   6.713   2.292 -1.7100 -0.8189  0.6844
   15LEU     CA  229  -0.254   6.880   2.382 -0.9717  0.0097  0.3759
   15LEU     HA  230  -0.288   6.949   2.460  2.0394  0.7349  1.1922
   15LEU     CB  231  -0.138   6.784   2.441 -0.0009 -0.3778 -0.4894
   15LEU    HB1  232  -0.056   6.845   2.479  0.2753 -1.8298  1.3916
   15LEU    HB2  233  -0.088   6.729   2.362 -0.2125  1.0744 -1.6934
   15LEU     CG  234  -0.171   6.693   2.565 -0.3912 -0.2595  0.4886
   15LEU     HG  235  -0.253   6.625   2.541 -0.2172 -0.3482  0.1321
   15LEU    CD1  236  -0.041   6.625   2.619  0.6344 -0.1781 -0.3120
   15LEU   HD11  237  -0.059   6.571   2.712 -0.1863 -0.1664 -0.4653
   15LEU   HD12  238  -0.007   6.557   2.541 -0.7567 -1.3753  0.0944
   15LEU   HD13  239   0.039   6.697   2.637  0.3175 -0.1279  1.0161
   15LEU    CD2  240  -0.216   6.785   2.678 -0.0461  0.0954 -0.1481
   15LEU   HD21  241  -0.136   6.852   2.708  0.1815 -0.4206  0.4275
   15LEU   HD22  242  -0.305   6.835   2.642 -0.3299 -0.2203  0.1106
   15LEU   HD23  243  -0.233   6.708   2.754 -0.7775 -0.9795 -1.3547
   15LEU      C  244  -0.201   6.958   2.261  0.6113 -0.6864 -0.3072
   15LEU      O  245  -0.170   7.077   2.283  0.2923 -0.1323  0.2406
   16LEU      N  246  -0.202   6.900   2.142 -0.1033 -0.0531 -0.1349
   16LEU      H  247  -0.213   6.799   2.142 -0.6478 -0.0002  0.3819
   16LEU     CA  248  -0.167   6.970   2.018  0.4106  0.0233 -0.3619
   16LEU     HA  249  -0.068   7.013   2.028  0.3689 -0.3754  2.4838
   16LEU     CB  250  -0.165   6.871   1.899 -0.0630 -0.4668 -0.1643
   16LEU    HB1  251  -0.167   6.928   1.806  1.1998 -0.2235 -0.0586
   16LEU    HB2  252  -0.254   6.808   1.899 -0.5124  0.1572 -0.2555
   16LEU     CG  253  -0.036   6.781   1.893  0.2961 -0.7658  0.4160
   16LEU     HG  254  -0.018   6.735   1.991 -1.7480 -0.5657  0.9193
   16LEU    CD1  255  -0.054   6.670   1.800  0.4404  0.4079  0.8792
   16LEU   HD11  256  -0.121   6.600   1.849 -2.7937  0.8204 -2.5225
   16LEU   HD12  257  -0.101   6.704   1.708  0.0689 -1.3853  0.3633
   16LEU   HD13  258   0.044   6.621   1.797  0.4633  0.3777  1.8094
   16LEU    CD2  259   0.081   6.863   1.842 -0.5256  0.5903  0.5424
   16LEU   HD21  260   0.117   6.932   1.918 -0.3971 -1.1285  2.1073
   16LEU   HD22  261   0.165   6.798   1.819 -1.3718 -0.0462 -0.8545
   16LEU   HD23  262   0.048   6.917   1.753 -0.6203 -2.3163 -1.3028
   16LEU      C  263  -0.267   7.078   1.986 -0.3401  0.1518  0.1495
   16LEU      O  264  -0.234   7.179   1.925 -0.0956 -0.1820  0.0696
   17ALA      N  265  -0.391   7.070   2.039 -0.0636  0.0418  0.2612
   17ALA      H  266  -0.415   6.977   2.070 -1.5394  0.3179 -0.0057
   17ALA     CA  267  -0.491   7.171   2.061  0.2432 -0.8798 -0.3263
   17ALA     HA  268  -0.562   7.165   1.979  2.2365  0.5161 -2.2796
   17ALA     CB  269  -0.554   7.134   2.196 -0.6067  0.4035 -0.2370
   17ALA    HB1  270  -0.474   7.116   2.268 -1.5095  1.6781  1.1320
   17ALA    HB2  271  -0.606   7.217   2.244  0.5268  0.4068  1.0314
   17ALA    HB3  272  -0.613   7.043   2.190  0.7235 -0.4794 -0.5654
   17ALA      C  273  -0.433   7.323   2.063  0.6612 -0.3726  0.0819
   17ALA      O  274  -0.482   7.409   1.989  0.5300  0.3055  0.0066
   18ASN      N  275  -0.335   7.360   2.143  0.5511 -0.7729  0.7857
   18ASN      H  276  -0.299   7.282   2.196  1.6928 -0.7587  0.0828
   18ASN     CA  277  -0.284   7.496   2.147 -0.2506 -0.3798 -0.3383
   18ASN     HA  278  -0.292   7.542   2.048  0.8794 -1.7313 -1.0958
   18ASN     CB  279  -0.361   7.577   2.251 -0.0630  0.4644 -0.3162
   18ASN    HB1  280  -0.381   7.517   2.340  2.1715 -1.2412 -0.8576
   18ASN    HB2  281  -0.460   7.596   2.209 -1.1056 -4.1878 -0.5138
   18ASN     CG  282  -0.295   7.708   2.276  0.2548  0.0071 -0.1480
   18ASN    OD1  283  -0.207   7.717   2.364  0.2257 -0.3151  0.8717
   18ASN    ND2  284  -0.339   7.810   2.204 -0.2067  0.3492  0.6318
   18ASN   HD21  285  -0.413   7.799   2.136  0.4114 -1.4241  0.1917
   18ASN   HD22  286  -0.294   7.899   2.222 -1.7505  1.0850  1.0434
   18ASN      C  287  -0.137   7.487   2.181 -0.4607 -0.6252 -0.1360
   18ASN      O  288  -0.107   7.426   2.280  0.9600  0.3414 -0.1432
   19ASP      N  289  -0.040   7.554   2.112 -0.3154 -0.6044 -0.0523
   19ASP      H  290  -0.066   7.603   2.027 -3.3586  0.8064  1.5567
   19ASP     CA  291   0.111   7.554   2.133 -0.2361  0.2328 -0.7729
   19ASP     HA  292   0.152   7.455   2.114  0.1173  0.4222 -1.0101
   19ASP     CB  293   0.187   7.645   2.038  0.1073  0.1074 -0.4278
   19ASP    HB1  294   0.156   7.616   1.937 -0.0439 -0.7017 -0.1495
   19ASP    HB2  295   0.295   7.634   2.050 -0.1069 -0.8706  0.8073
   19ASP     CG  296   0.152   7.792   2.054 -0.0978  0.1047  0.0638
   19ASP    OD1  297   0.219   7.866   2.134 -0.1995  0.0071  0.1887
   19ASP    OD2  298   0.047   7.840   2.001  0.2355  0.7098 -0.0332
   19ASP      C  299   0.160   7.577   2.277 -0.4926  0.5550 -0.8515
   19ASP      O  300   0.276   7.533   2.315 -0.3150  0.0745  0.1775
   20ARG      N  301   0.081   7.660   2.359  0.2888 -0.0978 -0.1620
   20ARG      H  302   0.006   7.708   2.311  1.3090  2.1474  0.3527
   20ARG     CA  303   0.122   7.683   2.494  0.3791  0.5064 -0.6572
   20ARG     HA  304   0.231   7.684   2.496  0.3942  1.4769 -1.3631
   20ARG     CB  305   0.079   7.823   2.547  0.7832  0.8628 -0.3368
   20ARG    HB1  306   0.078   7.811   2.656 -0.3562  0.8215 -0.3471
   20ARG    HB2  307  -0.027   7.842   2.531  0.4077  0.0436  0.9958
   20ARG     CG  308   0.159   7.946   2.506  0.3940  0.4685 -0.1259
   20ARG    HG1  309   0.246   7.915   2.449 -0.6468 -0.8924 -1.0435
   20ARG    HG2  310   0.194   7.997   2.596 -1.2278  0.5617  0.4869
   20ARG     CD  311   0.064   8.041   2.428 -0.0083 -0.0252 -0.3763
   20ARG    HD1  312   0.117   8.134   2.407  0.5000  0.2162  1.7410
   20ARG    HD2  313  -0.016   8.076   2.494  0.4370  0.1003  0.0983
   20ARG     NE  314   0.005   7.994   2.303  0.1567  0.7861 -0.6152
   20ARG     HE  315   0.073   7.941   2.250  0.7062 -0.1544  0.9699
   20ARG     CZ  316  -0.092   8.044   2.234 -0.2202  0.0409 -0.1087
   20ARG    NH1  317  -0.176   8.138   2.277 -0.3731  0.5444 -0.1798
   20ARG   HH11  318  -0.171   8.178   2.370 -1.0861  1.3410 -0.4681
   20ARG   HH12  319  -0.253   8.174   2.222 -0.2479 -1.0158 -1.4318
   20ARG    NH2  320  -0.120   8.011   2.107  0.0962  0.1157 -0.8613
   20ARG   HH21  321  -0.065   7.947   2.051 -0.1869 -2.5062  1.6514
   20ARG   HH22  322  -0.199   8.056   2.064 -0.5480 -0.0673  0.1159
   20ARG      C  323   0.086   7.575   2.598  0.3572  0.5936  0.4431
   20ARG      O  324   0.170   7.544   2.684  0.4813 -0.1378 -0.3986
   21ILE      N  325  -0.011   7.492   2.574 -0.2953 -0.2624 -0.2451
   21ILE      H  326  -0.076   7.507   2.499 -1.3935 -1.2815  0.4494
   21ILE     CA  327  -0.037   7.362   2.649  0.1584  0.0289 -1.1194
   21ILE     HA  328  -0.068   7.368   2.753  2.0132 -2.4411 -0.3268
   21ILE     CB  329  -0.158   7.290   2.580  0.2972  0.7072 -0.5146
   21ILE     HB  330  -0.126   7.287   2.476 -0.8688  0.2889 -0.8743
   21ILE    CG2  331  -0.187   7.150   2.650 -0.1324  0.8422  0.0436
   21ILE   HG21  332  -0.114   7.079   2.610  0.5158  1.6122 -0.1601
   21ILE   HG22  333  -0.164   7.152   2.757  0.8717  0.6650 -0.1530
   21ILE   HG23  334  -0.284   7.116   2.615  0.1861  0.7693 -0.7898
   21ILE    CG1  335  -0.285   7.371   2.591 -0.9676  0.4735  0.0704
   21ILE   HG11  336  -0.269   7.473   2.559 -0.2248 -0.5359 -3.1099
   21ILE   HG12  337  -0.314   7.380   2.696 -1.3915  4.1849 -0.2557
   21ILE     CD  338  -0.411   7.320   2.515 -0.3711 -0.1371 -0.0200
   21ILE    HD1  339  -0.383   7.308   2.411 -0.1891  0.1188 -0.0036
   21ILE    HD2  340  -0.455   7.234   2.564 -0.9100  2.3029  4.3992
   21ILE    HD3  341  -0.493   7.392   2.513  0.7337  1.2336  0.9961
   21ILE      C  342   0.092   7.285   2.648  0.2601  0.1984  0.0647
   21ILE      O  343   0.155   7.258   2.750 -0.4732 -0.7380  0.8220
   22LEU      N  344   0.148   7.257   2.530 -0.0368  0.3886  0.2567
   22LEU      H  345   0.097   7.290   2.449 -0.6290  0.0892  0.5016
   22LEU     CA  346   0.278   7.191   2.506 -0.1469  0.8152  0.1145
   22LEU     HA  347   0.261   7.090   2.544  0.0654  0.8105  0.1944
   22LEU     CB  348   0.307   7.189   2.357 -0.2301  0.0316  0.1991
   22LEU    HB1  349   0.385   7.114   2.341 -0.6069 -0.1455 -0.9247
   22LEU    HB2  350   0.349   7.283   2.322  1.5521 -0.2055  1.5513
   22LEU     CG  351   0.187   7.139   2.278  0.1126 -0.5420  0.0403
   22LEU     HG  352   0.104   7.208   2.294  0.9146  0.2639  0.8516
   22LEU    CD1  353   0.221   7.128   2.129  0.6125  0.6181 -0.7453
   22LEU   HD11  354   0.268   7.033   2.102 -2.4902 -0.4904 -2.7567
   22LEU   HD12  355   0.125   7.129   2.077  0.2379  0.0105 -0.0796
   22LEU   HD13  356   0.271   7.216   2.088  1.3828  0.7579  0.4438
   22LEU    CD2  357   0.132   7.003   2.322 -0.6603 -0.3904  1.2449
   22LEU   HD21  358   0.059   6.997   2.402 -1.4163 -3.4881  0.4712
   22LEU   HD22  359   0.083   6.961   2.234  0.7607 -0.0266  0.2294
   22LEU   HD23  360   0.214   6.937   2.354 -1.0095 -1.3052  0.3401
   22LEU      C  361   0.392   7.252   2.584  0.4449  0.0898 -0.0854
   22LEU      O  362   0.482   7.183   2.630 -0.1834  0.1454  0.5480
   23LEU      N  363   0.391   7.388   2.598 -0.0292  0.4569 -0.1592
   23LEU      H  364   0.315   7.440   2.558 -0.6473 -0.5667 -0.3467
   23LEU     CA  365   0.492   7.462   2.680  0.5691  0.2222  0.1174
   23LEU     HA  366   0.590   7.425   2.651  0.8646  1.0467  0.0614
   23LEU     CB  367   0.487   7.610   2.649  0.6257  0.7025 -0.3338
   23LEU    HB1  368   0.410   7.662   2.705  0.2163 -1.0808  0.8625
   23LEU    HB2  369   0.451   7.627   2.547 -1.0088 -1.4204 -0.1716
   23LEU     CG  370   0.616   7.685   2.678 -0.5794  0.1746  0.1233
   23LEU     HG  371   0.645   7.659   2.780  0.1871  1.7574  0.3378
   23LEU    CD1  372   0.734   7.647   2.584 -0.3296 -1.1372  0.6700
   23LEU   HD11  373   0.765   7.543   2.594  3.6530 -0.5749 -3.0063
   23LEU   HD12  374   0.715   7.676   2.481  1.0401 -0.0078  0.7061
   23LEU   HD13  375   0.825   7.700   2.612 -0.6107  0.0413 -0.5267
   23LEU    CD2  376   0.601   7.834   2.669  0.7328 -0.1871 -0.5532
   23LEU   HD21  377   0.504   7.870   2.704  2.2092  4.1837 -0.4086
   23LEU   HD22  378   0.674   7.884   2.732 -0.6759 -0.0279  1.0243
   23LEU   HD23  379   0.599   7.866   2.564  1.0319  0.7635 -0.2753
   23LEU      C  380   0.475   7.437   2.830 -0.1569 -0.2669  0.3576
   23LEU      O  381   0.582   7.413   2.890  0.0996 -0.2056 -0.4319
   24GLY      N  382   0.352   7.431   2.882  0.0801  0.8892  0.1030
   24GLY      H  383   0.271   7.439   2.822  1.0588 -0.4814 -1.4835
   24GLY     CA  384   0.336   7.394   3.024 -0.2376 -0.6870 -0.1675
   24GLY    HA1  385   0.230   7.409   3.044 -0.1392 -0.3671  0.1045
   24GLY    HA2  386   0.387   7.456   3.097 -0.5588 -0.1244 -0.4218
   24GLY      C  387   0.372   7.245   3.056 -0.0829  0.3465 -0.4241
   24GLY      O  388   0.444   7.222   3.154  0.3510 -0.2981 -0.1313
   25TYR      N  389   0.352   7.150   2.966  0.3952 -0.3608  0.2399
   25TYR      H  390   0.311   7.182   2.880 -0.2048 -0.5184  0.4582
   25TYR     CA  391   0.412   7.017   2.978 -0.2463 -0.1387  0.1990
   25TYR     HA  392   0.389   6.968   3.073 -0.2044 -3.0488 -1.1874
   25TYR     CB  393   0.348   6.927   2.871 -0.6861 -0.2495 -0.1127
   25TYR    HB1  394   0.414   6.842   2.855 -0.7822 -0.6217  1.3098
   25TYR    HB2  395   0.350   6.982   2.777  0.3820  0.5593  0.3532
   25TYR     CG  396   0.218   6.864   2.900 -0.2019  0.6417 -0.1780
   25TYR    CD1  397   0.208   6.722   2.928  0.2006 -0.3240  0.0472
   25TYR    HD1  398   0.285   6.647   2.925 -0.4551 -1.0679  1.1271
   25TYR    CE1  399   0.081   6.670   2.960 -0.1204  0.0883 -0.0577
   25TYR    HE1  400   0.074   6.565   2.984  1.3001 -0.0316 -0.1196
   25TYR     CZ  401  -0.034   6.755   2.973  0.0194  0.1082 -0.4539
   25TYR     OH  402  -0.152   6.701   3.005 -0.1506  0.0790  0.1892
   25TYR     HH  403  -0.150   6.611   3.039  0.5281  1.0625  2.9690
   25TYR    CE2  404  -0.017   6.898   2.962 -0.6367 -0.5629 -0.2889
   25TYR    HE2  405  -0.099   6.964   2.983 -0.7959 -0.8819  0.1000
   25TYR    CD2  406   0.108   6.953   2.919  0.1653 -0.1976  0.4495
   25TYR    HD2  407   0.128   7.058   2.910  2.9530 -0.4754  2.2282
   25TYR      C  408   0.565   7.017   2.966 -0.2046  0.7095  0.7779
   25TYR      O  409   0.637   6.948   3.042  0.8489  0.0794  0.0313
   26THR      N  410   0.622   7.094   2.868 -0.0097  0.7954 -0.8191
   26THR      H  411   0.560   7.139   2.803 -0.7385  2.7615  1.0841
   26THR     CA  412   0.762   7.122   2.853  0.2560 -0.1164 -0.3047
   26THR     HA  413   0.815   7.030   2.827 -0.9035 -0.5218 -1.3751
   26THR     CB  414   0.792   7.218   2.732 -0.1343 -0.1139 -1.2071
   26THR     HB  415   0.738   7.312   2.739  1.6093  0.9131 -1.1506
   26THR    CG2  416   0.938   7.241   2.709  0.2479  0.4619 -0.3798
   26THR   HG21  417   0.976   7.308   2.787 -0.0419 -0.8919  0.9718
   26THR   HG22  418   0.984   7.143   2.720  0.7222  0.1579 -3.8842
   26THR   HG23  419   0.958   7.282   2.610  3.9274  0.3378  0.1659
   26THR    OG1  420   0.750   7.151   2.618  0.1597  0.4292  0.3714
   26THR    HG1  421   0.654   7.153   2.623  0.1338 -0.2842  0.2506
   26THR      C  422   0.820   7.176   2.986  0.2133 -0.3665 -0.1174
   26THR      O  423   0.924   7.129   3.028 -0.3610  0.4872  0.0348
   27LYS      N  424   0.745   7.266   3.056 -0.5072  0.1169  0.3516
   27LYS      H  425   0.659   7.297   3.015 -1.2491 -0.6733  1.2599
   27LYS     CA  426   0.792   7.316   3.184 -0.3106  0.4440 -0.0743
   27LYS     HA  427   0.899   7.338   3.177  0.4450 -1.5343  3.0236
   27LYS     CB  428   0.733   7.446   3.223 -0.3505  0.4520  0.0853
   27LYS    HB1  429   0.771   7.472   3.322 -1.3579  0.4544  0.4895
   27LYS    HB2  430   0.624   7.438   3.215 -0.3918  1.5853 -0.5954
   27LYS     CG  431   0.787   7.558   3.129  0.7905  0.4787 -0.1992
   27LYS    HG1  432   0.768   7.526   3.026  0.7412  0.7974 -0.2904
   27LYS    HG2  433   0.890   7.585   3.152  0.0896  2.2322  1.0921
   27LYS     CD  434   0.709   7.690   3.153  0.3064  0.2968  1.0236
   27LYS    HD1  435   0.707   7.729   3.254 -2.7450  1.2216  0.6913
   27LYS    HD2  436   0.605   7.670   3.129  0.3645  2.1043 -1.0296
   27LYS     CE  437   0.760   7.798   3.056  0.0768 -0.3335  0.1977
   27LYS    HE1  438   0.767   7.764   2.953  2.6075 -1.3567  0.6400
   27LYS    HE2  439   0.867   7.806   3.071 -0.2318 -0.2008  2.6508
   27LYS     NZ  440   0.680   7.922   3.070 -0.4509  0.1606  0.2195
   27LYS    HZ1  441   0.652   7.941   3.165 -1.7986  2.0516 -0.4972
   27LYS    HZ2  442   0.715   8.000   3.016  0.9897 -0.9991 -0.6166
   27LYS    HZ3  443   0.588   7.916   3.031 -0.2092 -2.7241 -0.1431
   27LYS      C  444   0.788   7.208   3.298 -0.1452 -0.2591 -0.9102
   27LYS      O  445   0.870   7.225   3.392  0.0274  0.1997  0.4189
   28CYS      N  446   0.706   7.102   3.292  0.0692  0.3550 -0.2246
   28CYS      H  447   0.638   7.103   3.217  1.1295 -3.1237 -1.4680
   28CYS     CA  448   0.701   6.995   3.392  0.2860  0.3097  0.2527
   28CYS     HA  449   0.719   7.040   3.489 -1.8140 -0.6539  1.1546
   28CYS     CB  450   0.560   6.938   3.392  0.7005 -0.2840  0.4560
   28CYS    HB1  451   0.537   6.935   3.286  0.8451  3.1280  0.2024
   28CYS    HB2  452   0.495   7.005   3.448  0.9686 -2.3064  3.4004
   28CYS     SG  453   0.543   6.778   3.470  0.1208  0.3993  0.1357
   28CYS      C  454   0.812   6.893   3.373  0.1338  0.1119 -0.0741
   28CYS      O  455   0.876   6.855   3.472 -0.4344  0.0582 -0.2599
   29PHE      N  456   0.847   6.863   3.248 -0.0917  0.3148 -0.0188
   29PHE      H  457   0.788   6.893   3.172  1.3912  1.7561 -0.6492
   29PHE     CA  458   0.960   6.770   3.231 -0.6115 -0.4164  0.2908
   29PHE     HA  459   0.951   6.691   3.306 -2.1036 -0.9459 -0.4190
   29PHE     CB  460   0.959   6.712   3.089 -0.2771 -0.2136  0.2094
   29PHE    HB1  461   1.050   6.653   3.079 -0.4020 -0.2233 -1.0575
   29PHE    HB2  462   0.956   6.791   3.014 -0.0953  0.4144  0.8486
   29PHE     CG  463   0.847   6.617   3.075  0.1478 -0.1525 -0.7581
   29PHE    CD1  464   0.742   6.649   2.983  0.1161 -0.0406 -0.2615
   29PHE    HD1  465   0.741   6.739   2.923  0.1610  2.1512  2.7585
   29PHE    CE1  466   0.628   6.566   2.979  0.2195 -0.5723 -0.2878
   29PHE    HE1  467   0.545   6.589   2.913 -1.5982  3.1753  2.8102
   29PHE     CZ  468   0.625   6.457   3.064  0.3723 -0.4931  0.4525
   29PHE     HZ  469   0.532   6.402   3.054  1.0457 -1.2407 -4.4342
   29PHE    CE2  470   0.725   6.426   3.153  0.0065  0.1279 -0.0733
   29PHE    HE2  471   0.709   6.346   3.223 -0.6140  0.8966  0.6993
   29PHE    CD2  472   0.842   6.500   3.158  0.6191 -0.0489  0.9279
   29PHE    HD2  473   0.916   6.477   3.233 -0.3597 -0.7375  1.7109
   29PHE      C  474   1.094   6.848   3.257  0.6827  0.5629 -0.6689
   29PHE      O  475   1.183   6.784   3.312  0.0526 -0.0542 -0.3210
   30LEU      N  476   1.093   6.974   3.236 -0.0722 -0.0517 -0.8294
   30LEU      H  477   1.015   7.021   3.192  0.6033  1.0736 -0.8704
   30LEU     CA  478   1.202   7.063   3.267 -0.4241 -0.3983  0.3246
   30LEU     HA  479   1.296   7.017   3.233  0.2637  1.1822  0.0063
   30LEU     CB  480   1.196   7.188   3.184 -0.2253 -0.4888  0.4641
   30LEU    HB1  481   1.116   7.255   3.216  0.4994  0.1282  1.0130
   30LEU    HB2  482   1.163   7.156   3.085 -2.1446 -1.3192  1.3029
   30LEU     CG  483   1.322   7.279   3.161 -0.1049 -0.7397 -0.1425
   30LEU     HG  484   1.331   7.349   3.244 -1.6872 -0.7643  0.0853
   30LEU    CD1  485   1.457   7.213   3.142  0.8411 -0.1123 -0.1878
   30LEU   HD11  486   1.452   7.162   3.046 -1.3400  2.7026 -1.7286
   30LEU   HD12  487   1.538   7.286   3.148 -1.2045  2.5958 -2.9049
   30LEU   HD13  488   1.468   7.130   3.213  0.9946 -0.9929 -1.2192
   30LEU    CD2  489   1.303   7.379   3.042 -0.0845  1.0382 -0.0016
   30LEU   HD21  490   1.393   7.441   3.036  0.4122  0.5859  2.0530
   30LEU   HD22  491   1.275   7.334   2.947  0.1091  1.9947 -0.5283
   30LEU   HD23  492   1.216   7.438   3.068 -1.9758 -1.1011 -1.0969
   30LEU      C  493   1.212   7.103   3.412  0.4173 -0.3046 -0.0010
   30LEU      O  494   1.312   7.159   3.442 -0.2369 -0.0971  0.0958
   31ASP      N  495   1.113   7.079   3.496  0.7905 -0.6509 -0.2701
   31ASP      H  496   1.025   7.038   3.466 -0.5486 -0.0563  2.5485
   31ASP     CA  497   1.102   7.136   3.631  0.2685 -0.1676  0.0874
   31ASP     HA  498   1.006   7.107   3.671  0.5867  0.2345  1.1626
   31ASP     CB  499   1.198   7.071   3.728 -0.6290  0.0153 -0.3959
   31ASP    HB1  500   1.185   7.124   3.822  0.5863 -0.5170  0.0960
   31ASP    HB2  501   1.301   7.089   3.696  0.2864 -1.0237  1.8105
   31ASP     CG  502   1.180   6.918   3.755  0.0132 -0.6326 -0.1069
   31ASP    OD1  503   1.073   6.874   3.808  0.0706 -0.1215 -0.2591
   31ASP    OD2  504   1.281   6.846   3.736  0.0042 -0.6363  0.0254
   31ASP      C  505   1.107   7.293   3.631  0.2680  0.2391  0.1493
   31ASP      O  506   1.115   7.350   3.734  0.0431  0.1108 -0.2145
   32GLN      N  507   1.083   7.364   3.526  0.3212 -0.5141 -0.2861
   32GLN      H  508   1.032   7.312   3.456  0.1276 -0.8608  0.1066
   32GLN     CA  509   1.069   7.515   3.526 -0.1101  0.3583 -0.5160
   32GLN     HA  510   1.132   7.550   3.607 -0.2249 -0.2356 -0.1594
   32GLN     CB  511   1.116   7.554   3.385  0.7787 -0.3694  0.1773
   32GLN    HB1  512   1.037   7.542   3.311  1.0838 -0.3122 -0.1613
   32GLN    HB2  513   1.203   7.499   3.348  1.7999  1.4920 -0.3288
   32GLN     CG  514   1.163   7.692   3.375 -0.5711 -0.3972 -0.5464
   32GLN    HG1  515   1.245   7.713   3.444 -0.9065 -2.3313  0.4778
   32GLN    HG2  516   1.086   7.763   3.404 -1.0630 -0.8361 -0.7748
   32GLN     CD  517   1.214   7.721   3.227  0.2753  0.5017 -0.2918
   32GLN    OE1  518   1.137   7.756   3.144 -0.5334 -0.2784 -0.1057
   32GLN    NE2  519   1.341   7.701   3.194  0.2120 -0.3346  0.4082
   32GLN   HE21  520   1.404   7.672   3.268  0.1023 -0.4031  0.4739
   32GLN   HE22  521   1.362   7.684   3.097  1.0903  1.8418  0.1489
   32GLN      C  522   0.925   7.559   3.553  0.6604 -0.5179  0.5356
   32GLN      O  523   0.901   7.681   3.532 -0.2155 -0.0269 -0.2504
   33GLY      N  524   0.834   7.472   3.597 -0.1639 -0.2295 -0.0710
   33GLY      H  525   0.850   7.372   3.594 -0.2640 -0.3468  1.9944
   33GLY     CA  526   0.691   7.505   3.623 -0.2359  0.1053  0.7875
   33GLY    HA1  527   0.649   7.540   3.528 -0.2181  3.0850  1.7552
   33GLY    HA2  528   0.683   7.579   3.702  0.6636  0.3875  0.6261
   33GLY      C  529   0.603   7.387   3.660 -0.1258  0.3176 -0.1882
   33GLY      O  530   0.651   7.274   3.646 -0.1968  0.2380 -0.8161
   34PRO      N  531   0.480   7.408   3.694 -0.9652  0.3090 -0.0788
   34PRO     CD  532   0.402   7.530   3.683 -0.0263 -0.7614  0.1476
   34PRO    HD1  533   0.401   7.572   3.582 -3.1713  1.0768  0.7930
   34PRO    HD2  534   0.440   7.597   3.761 -2.1153  1.3946 -0.5361
   34PRO     CG  535   0.255   7.497   3.725 -0.2173  0.0235 -0.2498
   34PRO    HG1  536   0.195   7.481   3.635  0.0707  0.2985 -0.4953
   34PRO    HG2  537   0.208   7.582   3.775 -1.6170  0.5330 -2.3187
   34PRO     CB  538   0.266   7.372   3.810  0.3176  0.2247  0.3735
   34PRO    HB1  539   0.179   7.308   3.823  0.4281  0.3638  2.0729
   34PRO    HB2  540   0.297   7.394   3.912 -2.3266  0.8184  1.1169
   34PRO     CA  541   0.391   7.306   3.746  0.5442 -0.0845  0.2917
   34PRO     HA  542   0.444   7.254   3.826  0.7527 -2.8891 -1.5327
   34PRO      C  543   0.344   7.193   3.648  0.1314  0.5121 -0.4507
   34PRO      O  544   0.322   7.217   3.526  0.7350  0.4337 -0.6595
   35CYS      N  545   0.332   7.075   3.706  0.5030 -0.8427 -0.0057
   35CYS      H  546   0.376   7.061   3.796  0.0991 -0.4964  0.2473
   35CYS     CA  547   0.284   6.960   3.632  0.1045  0.3632 -0.2772
   35CYS     HA  548   0.310   6.973   3.527  1.5081  1.2331  0.1623
   35CYS     CB  549   0.354   6.840   3.695 -0.0076 -0.3465  0.2437
   35CYS    HB1  550   0.307   6.756   3.645  2.9904 -0.2506 -3.1204
   35CYS    HB2  551   0.327   6.831   3.801  0.9544 -0.2499  0.5093
   35CYS     SG  552   0.528   6.812   3.668 -0.1115  0.4079  0.0628
   35CYS      C  553   0.130   6.947   3.616 -0.3197  0.0969  0.2663
   35CYS      O  554   0.058   7.040   3.654 -0.0258 -0.8108  0.5340
   36THR      N  555   0.084   6.830   3.569  0.1965  0.0679  0.7977
   36THR      H  556   0.153   6.767   3.532  0.6224  0.0567  1.5953
   36THR     CA  557  -0.051   6.780   3.556 -0.3930 -0.5783  0.1169
   36THR     HA  558  -0.123   6.828   3.622 -1.6187 -1.5819 -0.4595
   36THR     CB  559  -0.095   6.781   3.412 -0.3248  0.3565 -0.3051
   36THR     HB  560  -0.189   6.727   3.401  0.4154 -1.1451  0.4705
   36THR    CG2  561  -0.141   6.918   3.365 -0.0259 -0.2939 -0.4155
   36THR   HG21  562  -0.225   6.947   3.429 -1.4655 -0.1540 -2.2822
   36THR   HG22  563  -0.059   6.989   3.368 -0.0642 -0.2529 -0.3195
   36THR   HG23  564  -0.173   6.914   3.261 -5.7662  1.8619  0.9159
   36THR    OG1  565  -0.002   6.735   3.323  0.7611  0.4570 -0.0913
   36THR    HG1  566  -0.043   6.668   3.269  1.7907  0.0699 -0.4203
   36THR      C  567  -0.031   6.627   3.592  0.5507  0.3103  0.6078
   36THR      O  568   0.082   6.573   3.583 -0.3556 -0.3852 -0.0341
   37PRO      N  569  -0.140   6.552   3.612 -0.3109 -0.1559 -0.1038
   37PRO     CD  570  -0.281   6.587   3.620 -0.2650  0.3781  0.6730
   37PRO    HD1  571  -0.339   6.550   3.536 -0.7677 -0.5548  1.4092
   37PRO    HD2  572  -0.301   6.694   3.633  1.3340  1.1967 -2.6124
   37PRO     CG  573  -0.343   6.513   3.736 -0.4958  0.6951  0.8737
   37PRO    HG1  574  -0.447   6.492   3.713  0.0171 -0.3086 -0.6651
   37PRO    HG2  575  -0.318   6.572   3.824  0.3568 -0.4420  1.4143
   37PRO     CB  576  -0.265   6.381   3.714  0.2369  0.0878  0.2840
   37PRO    HB1  577  -0.312   6.323   3.635 -1.5358  1.6907  0.0797
   37PRO    HB2  578  -0.265   6.311   3.797  0.3500 -2.0143 -1.4173
   37PRO     CA  579  -0.120   6.423   3.669  0.0279  1.0414 -0.2283
   37PRO     HA  580  -0.062   6.440   3.760 -0.8314 -1.6179  0.9574
   37PRO      C  581  -0.070   6.310   3.576 -0.0042  0.1241 -0.2705
   37PRO      O  582  -0.001   6.217   3.616 -0.2100 -0.6134 -0.1713
   38ASP      N  583  -0.104   6.331   3.450  0.2564  0.3030  0.7662
   38ASP      H  584  -0.152   6.416   3.424 -0.4771  0.0229  1.1830
   38ASP     CA  585  -0.052   6.253   3.341  0.6443  0.6273  0.0302
   38ASP     HA  586  -0.062   6.149   3.370 -2.0369  1.0374  0.8171
   38ASP     CB  587  -0.134   6.272   3.212 -0.1336  0.3086 -0.5540
   38ASP    HB1  588  -0.233   6.226   3.219 -0.5254  0.9064 -1.7983
   38ASP    HB2  589  -0.077   6.223   3.133  0.0240 -1.0943  0.3975
   38ASP     CG  590  -0.162   6.412   3.169 -0.0486  0.3305  0.3544
   38ASP    OD1  591  -0.117   6.511   3.229 -0.5290 -0.0956  0.5022
   38ASP    OD2  592  -0.239   6.435   3.073  0.2602  0.6035  0.1660
   38ASP      C  593   0.092   6.277   3.312  0.0224  0.1039 -0.2312
   38ASP      O  594   0.169   6.182   3.315 -0.2699  0.4267  0.0494
   39ALA      N  595   0.130   6.407   3.294  0.4318  0.2740 -0.4714
   39ALA      H  596   0.060   6.480   3.295  0.3532  0.1991 -0.4879
   39ALA     CA  597   0.275   6.435   3.280  0.6939 -0.8629  1.3191
   39ALA     HA  598   0.308   6.391   3.186 -1.2718 -0.5027  0.3983
   39ALA     CB  599   0.301   6.590   3.268  0.3795  0.3971 -0.7100
   39ALA    HB1  600   0.214   6.631   3.218 -2.4844 -0.5462  3.0161
   39ALA    HB2  601   0.291   6.619   3.373 -1.0082 -2.2687 -0.0292
   39ALA    HB3  602   0.398   6.623   3.230  0.5272 -0.7243 -1.3442
   39ALA      C  603   0.358   6.376   3.396 -0.6889  0.1360 -0.6011
   39ALA      O  604   0.458   6.307   3.378 -0.0230 -0.2345  0.7970
   40LYS      N  605   0.305   6.397   3.522 -0.6078 -0.1954 -0.1028
   40LYS      H  606   0.220   6.451   3.529 -0.3475  0.2337 -0.1832
   40LYS     CA  607   0.379   6.344   3.636  0.6542 -0.7921  0.6985
   40LYS     HA  608   0.476   6.393   3.639  0.5937 -0.5965 -0.4011
   40LYS     CB  609   0.297   6.374   3.763  0.5558  0.9300 -0.6480
   40LYS    HB1  610   0.204   6.318   3.764  2.2766 -2.1330  1.1489
   40LYS    HB2  611   0.273   6.481   3.761 -2.2545  0.3580 -1.3293
   40LYS     CG  612   0.385   6.341   3.890 -0.2576 -0.3197  0.5652
   40LYS    HG1  613   0.453   6.423   3.909  0.7191 -1.1902  0.9201
   40LYS    HG2  614   0.464   6.268   3.869 -0.0428  0.5989 -2.1675
   40LYS     CD  615   0.311   6.307   4.014 -0.7654 -0.6720 -0.2006
   40LYS    HD1  616   0.253   6.398   4.028 -0.2007 -0.5547  1.8083
   40LYS    HD2  617   0.377   6.312   4.101 -0.6471  2.4672 -0.3591
   40LYS     CE  618   0.222   6.189   4.002 -0.2914  0.0287  0.7553
   40LYS    HE1  619   0.274   6.097   3.973  0.2658  0.9166 -1.2296
   40LYS    HE2  620   0.139   6.215   3.936 -0.2748 -1.0154  0.2946
   40LYS     NZ  621   0.151   6.155   4.128 -0.4172 -0.6766 -0.0025
   40LYS    HZ1  622   0.074   6.220   4.144  0.2656  0.4832 -1.1801
   40LYS    HZ2  623   0.106   6.065   4.124 -0.8253 -0.4971  0.4238
   40LYS    HZ3  624   0.213   6.153   4.207 -1.5665  2.1123  1.1066
   40LYS      C  625   0.393   6.194   3.625  0.2254 -0.0230 -0.5996
   40LYS      O  626   0.500   6.145   3.661  0.1257 -0.0903  0.0602
   41ASP      N  627   0.299   6.118   3.565 -0.1107 -0.1145 -0.1620
   41ASP      H  628   0.223   6.172   3.528  1.0359  1.7755  0.0960
   41ASP     CA  629   0.305   5.977   3.549  0.4119  0.5845 -0.0338
   41ASP     HA  630   0.360   5.929   3.630 -0.6674  0.6468  0.7603
   41ASP     CB  631   0.169   5.899   3.559  0.0647  0.2959 -0.6565
   41ASP    HB1  632   0.091   5.928   3.490  0.1090  0.1683 -0.7603
   41ASP    HB2  633   0.114   5.917   3.651 -1.8842 -0.6752 -1.5827
   41ASP     CG  634   0.182   5.749   3.563 -0.4996  0.3816 -0.3771
   41ASP    OD1  635   0.193   5.687   3.457  0.3312  0.7468  0.2028
   41ASP    OD2  636   0.170   5.686   3.673  0.6095 -0.0424  0.3205
   41ASP      C  637   0.388   5.933   3.426 -0.1678 -0.2732 -0.3859
   41ASP      O  638   0.462   5.835   3.436 -0.1318  0.3517 -0.0044
   42PHE      N  639   0.395   6.016   3.325  0.4203  0.6339 -0.3170
   42PHE      H  640   0.349   6.105   3.312  0.0487  0.5668  0.4733
   42PHE     CA  641   0.480   5.983   3.211  0.1186 -0.3012 -0.6034
   42PHE     HA  642   0.469   5.876   3.192 -0.3693 -0.4427  0.4079
   42PHE     CB  643   0.430   6.060   3.087 -0.5139  0.3700 -0.3607
   42PHE    HB1  644   0.517   6.091   3.029  0.2325  0.9336  1.0089
   42PHE    HB2  645   0.410   6.163   3.116  0.4810  0.0610  1.5645
   42PHE     CG  646   0.319   6.000   3.003  0.2389  0.1807  0.2732
   42PHE    CD1  647   0.355   5.900   2.910 -0.2018 -0.1303 -0.6997
   42PHE    HD1  648   0.460   5.877   2.904  0.8840  3.1395  2.3398
   42PHE    CE1  649   0.259   5.846   2.826 -0.5509  0.4169  0.2684
   42PHE    HE1  650   0.278   5.774   2.748 -1.8123  0.0760  0.2454
   42PHE     CZ  651   0.125   5.885   2.843 -0.3903  0.0053 -0.4232
   42PHE     HZ  652   0.053   5.842   2.774  0.9976  0.0346 -1.9520
   42PHE    CE2  653   0.090   5.979   2.939  0.6377 -0.4044 -0.1573
   42PHE    HE2  654  -0.013   6.005   2.957  0.5341 -2.4495  3.1738
   42PHE    CD2  655   0.191   6.049   3.008  0.5518 -0.2803  0.3671
   42PHE    HD2  656   0.175   6.125   3.082  0.2199 -0.9994  1.0435
   42PHE      C  657   0.631   6.000   3.238  0.4141 -0.3052  0.3530
   42PHE      O  658   0.710   5.935   3.170  0.5075  0.2171 -0.7084
   43LYS      N  659   0.667   6.089   3.337  0.6099  0.5312 -1.1816
   43LYS      H  660   0.591   6.141   3.379  1.2865 -1.0678  2.3900
   43LYS     CA  661   0.808   6.082   3.406  0.0993 -0.3113  0.2743
   43LYS     HA  662   0.879   6.126   3.337  0.2649 -1.3354 -0.2269
   43LYS     CB  663   0.810   6.155   3.543 -0.5864  0.4689 -0.5683
   43LYS    HB1  664   0.906   6.125   3.584 -0.3833  1.0841 -0.5759
   43LYS    HB2  665   0.733   6.116   3.610 -0.9594  0.2779 -1.0968
   43LYS     CG  666   0.799   6.305   3.537  0.1174  0.0066  0.6742
   43LYS    HG1  667   0.708   6.325   3.481 -0.4933 -2.9970  0.3863
   43LYS    HG2  668   0.884   6.343   3.482 -0.8000 -0.6607 -1.2860
   43LYS     CD  669   0.777   6.366   3.673  0.0362  0.2120 -0.0371
   43LYS    HD1  670   0.691   6.321   3.723  0.0109 -1.2069 -1.2651
   43LYS    HD2  671   0.762   6.473   3.658  0.7213  0.4171  0.6665
   43LYS     CE  672   0.882   6.345   3.777 -0.5093 -0.1065 -0.5296
   43LYS    HE1  673   0.917   6.243   3.763 -2.6305 -0.5892 -2.9593
   43LYS    HE2  674   0.835   6.351   3.876  0.4699  0.4945 -0.0810
   43LYS     NZ  675   0.985   6.456   3.772 -0.1379 -0.5550 -0.4384
   43LYS    HZ1  676   1.021   6.478   3.863  1.2266  0.4767 -1.1897
   43LYS    HZ2  677   1.056   6.440   3.701  0.0773 -2.3505  0.1256
   43LYS    HZ3  678   0.936   6.539   3.740  0.3045 -0.1794 -0.1468
   43LYS      C  679   0.856   5.942   3.428 -0.1428  0.1202  0.7048
   43LYS      O  680   0.978   5.909   3.416 -0.2849  0.1123  0.3044
   44LYS      N  681   0.769   5.848   3.453  0.3152  0.6935 -0.6009
   44LYS      H  682   0.670   5.866   3.448  0.4338  1.4038 -0.5723
   44LYS     CA  683   0.807   5.709   3.472  0.0610  0.9260  0.8386
   44LYS     HA  684   0.879   5.692   3.552  1.3035 -0.3509 -0.4773
   44LYS     CB  685   0.684   5.621   3.495 -0.2443 -0.5887 -0.3826
   44LYS    HB1  686   0.717   5.518   3.487 -0.8753 -0.9422  1.1223
   44LYS    HB2  687   0.598   5.638   3.432  0.7750  2.0756 -1.2247
   44LYS     CG  688   0.648   5.638   3.642 -0.0143  0.5158 -0.2340
   44LYS    HG1  689   0.648   5.739   3.684  0.2711 -0.0564  1.1762
   44LYS    HG2  690   0.724   5.593   3.705  0.0514 -0.1211 -0.7591
   44LYS     CD  691   0.506   5.577   3.671  0.2849  0.1832 -0.6806
   44LYS    HD1  692   0.510   5.475   3.633 -1.4062  0.4151 -1.5633
   44LYS    HD2  693   0.431   5.631   3.613  0.0407 -1.6393 -2.1361
   44LYS     CE  694   0.462   5.589   3.821 -0.4810 -0.2277  0.1798
   44LYS    HE1  695   0.465   5.689   3.864 -0.4349 -0.1831  0.0756
   44LYS    HE2  696   0.540   5.536   3.876 -0.4816  0.2742  0.6681
   44LYS     NZ  697   0.333   5.534   3.839  0.2562 -0.7373 -0.5887
   44LYS    HZ1  698   0.305   5.449   3.791 -4.1247 -0.2428  0.6636
   44LYS    HZ2  699   0.306   5.516   3.934  0.6112 -0.3689 -0.4130
   44LYS    HZ3  700   0.269   5.599   3.796  1.5820  0.5881 -0.6248
   44LYS      C  701   0.893   5.646   3.362 -0.5834  0.4349  0.9539
   44LYS      O  702   0.964   5.552   3.387  0.1808  0.0417  0.3931
   45VAL      N  703   0.874   5.691   3.237 -0.5935  0.0891 -0.2448
   45VAL      H  704   0.804   5.765   3.235  0.1957  0.8480 -0.2411
   45VAL     CA  705   0.908   5.622   3.109 -0.4061 -0.3714 -0.1395
   45VAL     HA  706   0.968   5.533   3.128  0.2574 -0.0163 -0.5249
   45VAL     CB  707   0.788   5.566   3.029  0.0730  0.3838 -0.2815
   45VAL     HB  708   0.810   5.529   2.929 -0.4874  1.2069 -0.7213
   45VAL    CG1  709   0.734   5.460   3.119  0.5875 -0.5390 -0.4093
   45VAL   HG11  710   0.649   5.408   3.074 -0.4335 -0.5319  1.4276
   45VAL   HG12  711   0.805   5.380   3.139 -1.6170 -2.4946  0.0964
   45VAL   HG13  712   0.703   5.492   3.218 -0.0830 -1.7670 -0.1936
   45VAL    CG2  713   0.672   5.667   3.007 -0.4739 -0.5304  0.3679
   45VAL   HG21  714   0.721   5.758   2.973  0.9472 -2.0623 -2.0502
   45VAL   HG22  715   0.600   5.635   2.931  0.7523 -0.8112 -0.7276
   45VAL   HG23  716   0.621   5.698   3.098 -0.5419  0.2749  0.0568
   45VAL      C  717   0.989   5.712   3.013  0.1355  0.0598 -0.4660
   45VAL      O  718   1.080   5.671   2.941  0.3152 -0.5945 -0.7927
   46ILE      N  719   0.960   5.845   3.030  0.0412 -0.0783  0.2311
   46ILE      H  720   0.875   5.866   3.080  0.4940 -1.7379  1.8258
   46ILE     CA  721   1.015   5.949   2.948  0.7607  0.0487  0.7375
   46ILE     HA  722   0.989   5.922   2.846 -0.6987 -0.8217  1.3113
   46ILE     CB  723   0.937   6.079   2.980  0.2821 -0.3230 -0.1378
   46ILE     HB  724   0.915   6.079   3.087 -3.0202  2.0026 -0.6651
   46ILE    CG2  725   0.992   6.215   2.958 -0.6390 -0.7689  0.2945
   46ILE   HG21  726   1.082   6.225   3.019 -0.6772  1.5646  0.0747
   46ILE   HG22  727   1.015   6.229   2.853 -0.3785 -0.9076  0.3332
   46ILE   HG23  728   0.922   6.297   2.979  0.7982  0.8580 -1.0324
   46ILE    CG1  729   0.805   6.070   2.900  0.1381 -0.5724 -0.4870
   46ILE   HG11  730   0.736   6.138   2.950  0.1004 -1.9339  1.4129
   46ILE   HG12  731   0.763   5.970   2.914 -1.2773 -0.0582 -0.8764
   46ILE     CD  732   0.813   6.096   2.745  0.8463 -0.5181  0.2496
   46ILE    HD1  733   0.907   6.059   2.705  0.1735 -1.5748 -0.3834
   46ILE    HD2  734   0.729   6.041   2.702  0.2391 -0.7345  1.6591
   46ILE    HD3  735   0.816   6.204   2.725  2.4491 -0.7980 -1.2773
   46ILE      C  736   1.164   5.973   2.952 -0.2816  0.7664 -1.0286
   46ILE      O  737   1.231   5.957   2.850 -0.2598 -0.2276  0.2120
   47PRO      N  738   1.237   5.977   3.065  0.0565 -0.8286 -0.5588
   47PRO     CD  739   1.186   5.997   3.201 -0.0894 -0.1384 -0.2929
   47PRO    HD1  740   1.151   5.903   3.243  0.1502 -0.5670 -1.0398
   47PRO    HD2  741   1.102   6.066   3.196  1.2161  1.5311 -0.2672
   47PRO     CG  742   1.298   6.060   3.279 -0.5746 -0.3428 -1.3716
   47PRO    HG1  743   1.291   6.051   3.387  1.0564  3.3093 -0.7932
   47PRO    HG2  744   1.300   6.169   3.268  2.4376 -0.1490  0.2140
   47PRO     CB  745   1.420   5.990   3.225  0.0587 -0.4318  0.2731
   47PRO    HB1  746   1.423   5.888   3.264  0.8118 -1.0101 -1.1777
   47PRO    HB2  747   1.515   6.041   3.237  0.2171 -0.1545 -1.8121
   47PRO     CA  748   1.387   5.982   3.070 -0.0196 -0.5117 -0.5709
   47PRO     HA  749   1.431   6.071   3.027  2.3572  0.3975  3.2169
   47PRO      C  750   1.467   5.864   3.014  0.1743 -0.6363 -0.0774
   47PRO      O  751   1.577   5.896   2.966 -0.3188 -0.0466 -0.2800
   48GLU      N  752   1.411   5.742   3.013 -1.0623  0.5044  0.8179
   48GLU      H  753   1.321   5.730   3.057 -0.7510 -1.0180  1.0954
   48GLU     CA  754   1.464   5.617   2.948  0.4641  0.3405  0.0591
   48GLU     HA  755   1.571   5.606   2.967  0.8081  0.1420 -1.7374
   48GLU     CB  756   1.392   5.486   3.000 -0.1288  0.2300 -0.5084
   48GLU    HB1  757   1.291   5.482   2.961  0.6003 -1.2508 -2.3931
   48GLU    HB2  758   1.400   5.482   3.109 -0.6432 -0.1646 -0.4843
   48GLU     CG  759   1.476   5.366   2.960  0.1473  0.7317 -0.5550
   48GLU    HG1  760   1.573   5.386   3.005 -0.4727 -1.3069  1.9243
   48GLU    HG2  761   1.492   5.375   2.853  0.0778 -0.2482 -0.6545
   48GLU     CD  762   1.431   5.232   3.011  0.0174 -1.1518  0.5424
   48GLU    OE1  763   1.513   5.159   3.076  0.0874 -0.2937  0.3639
   48GLU    OE2  764   1.315   5.190   2.989 -0.4424 -0.5864 -0.0444
   48GLU      C  765   1.447   5.634   2.796 -0.3830 -0.1333  0.6923
   48GLU      O  766   1.548   5.611   2.725  0.0116  0.4833  1.1588
   49ALA      N  767   1.333   5.680   2.748  0.2987 -0.2204  0.5270
   49ALA      H  768   1.261   5.691   2.818 -0.1816  1.0874 -0.1525
   49ALA     CA  769   1.307   5.716   2.604 -0.3835  0.0404  0.4361
   49ALA     HA  770   1.328   5.627   2.544 -3.1578 -0.5009  0.1128
   49ALA     CB  771   1.160   5.755   2.585  0.6083  0.3305  0.3289
   49ALA    HB1  772   1.092   5.690   2.640 -1.5769  2.0568 -0.1661
   49ALA    HB2  773   1.145   5.858   2.619  1.9499  0.7483 -0.2920
   49ALA    HB3  774   1.132   5.755   2.480 -2.1317 -0.6169  0.9724
   49ALA      C  775   1.397   5.820   2.539  0.3938 -0.1351  0.3524
   49ALA      O  776   1.429   5.809   2.420 -0.2278  0.1413 -0.9173
   50LEU      N  777   1.434   5.922   2.615 -0.1633  0.2533 -0.6668
   50LEU      H  778   1.383   5.924   2.702  1.3028  1.5864  0.2255
   50LEU     CA  779   1.528   6.026   2.580 -0.5686 -0.8742 -0.1135
   50LEU     HA  780   1.496   6.056   2.480  1.4579  1.0020 -0.2871
   50LEU     CB  781   1.517   6.158   2.675  0.1878  0.2900  0.3935
   50LEU    HB1  782   1.590   6.234   2.646 -1.9944  2.6248  0.6980
   50LEU    HB2  783   1.540   6.124   2.776  1.2147 -0.2471  0.0005
   50LEU     CG  784   1.377   6.222   2.673  0.5049 -0.3327 -0.0204
   50LEU     HG  785   1.307   6.144   2.705 -0.0727  0.6161  1.0909
   50LEU    CD1  786   1.355   6.323   2.780 -0.8022 -0.3210  0.4497
   50LEU   HD11  787   1.408   6.418   2.766 -0.9130 -0.4261 -0.8394
   50LEU   HD12  788   1.249   6.348   2.768 -0.9969 -1.8287 -1.4755
   50LEU   HD13  789   1.378   6.275   2.875  1.2916 -1.3186 -0.5000
   50LEU    CD2  790   1.339   6.270   2.533 -0.3283 -0.5199 -0.1810
   50LEU   HD21  791   1.418   6.330   2.487  0.3841 -1.4663 -0.2251
   50LEU   HD22  792   1.324   6.184   2.467 -0.9157  0.0018 -0.7462
   50LEU   HD23  793   1.242   6.317   2.545  0.9243  1.9281  1.0749
   50LEU      C  794   1.671   5.975   2.565 -0.2454  0.0139 -0.2149
   50LEU      O  795   1.735   6.002   2.466 -0.2760 -0.1322  0.2178
   51GLU      N  796   1.717   5.895   2.662 -0.4149 -0.1313  0.1773
   51GLU      H  797   1.664   5.887   2.748  0.0182  0.7445  0.5339
   51GLU     CA  798   1.859   5.845   2.662  0.4615 -0.5253 -0.3037
   51GLU     HA  799   1.923   5.925   2.625 -0.6640  0.0865 -1.0072
   51GLU     CB  800   1.894   5.826   2.812 -0.1382 -0.6895  0.2163
   51GLU    HB1  801   1.988   5.771   2.809  1.0913  1.3788 -1.5119
   51GLU    HB2  802   1.815   5.779   2.870 -0.3270 -0.3092  0.2704
   51GLU     CG  803   1.926   5.968   2.869  0.2983  0.1740  0.3477
   51GLU    HG1  804   1.825   6.007   2.886 -0.6645 -1.6679 -0.7551
   51GLU    HG2  805   1.984   6.026   2.798 -1.5515 -0.8742 -2.1516
   51GLU     CD  806   2.004   5.955   3.002 -0.2858 -0.2257  0.5741
   51GLU    OE1  807   2.124   5.924   2.986 -0.4149 -0.1448  0.4679
   51GLU    OE2  808   1.959   5.990   3.114 -0.0983  0.4968 -0.0108
   51GLU      C  809   1.879   5.713   2.587  0.3018  0.1552  0.1941
   51GLU      O  810   1.997   5.668   2.570  0.2927 -0.7663  0.1343
   52THR      N  811   1.774   5.650   2.535  0.2967  0.0501  0.2322
   52THR      H  812   1.681   5.674   2.568 -0.2063 -1.5179  0.0267
   52THR     CA  813   1.777   5.530   2.453  0.3775 -0.6096 -1.0150
   52THR     HA  814   1.879   5.494   2.459  0.3544 -0.4707  0.5600
   52THR     CB  815   1.692   5.416   2.499 -0.1305  0.1706 -0.2611
   52THR     HB  816   1.696   5.331   2.430  0.0473  0.5957 -0.7822
   52THR    CG2  817   1.742   5.368   2.638 -0.4464 -1.0186  0.8266
   52THR   HG21  818   1.844   5.332   2.629 -1.1813 -2.9390 -0.4515
   52THR   HG22  819   1.745   5.453   2.707 -1.5347  0.0497 -0.3778
   52THR   HG23  820   1.678   5.288   2.675  0.3617 -1.2000  1.8465
   52THR    OG1  821   1.560   5.453   2.518  0.1324  0.1935 -0.4505
   52THR    HG1  822   1.554   5.507   2.597 -1.0290 -1.0632  0.3845
   52THR      C  823   1.746   5.557   2.305  0.5860 -0.1493 -0.3560
   52THR      O  824   1.732   5.458   2.235  0.1993  0.1312  0.6578
   53ILE      N  825   1.732   5.686   2.262 -0.0025  0.0954 -0.2309
   53ILE      H  826   1.756   5.756   2.331 -1.3547 -0.0091  0.3853
   53ILE     CA  827   1.652   5.721   2.141  0.2133 -0.1269  0.3760
   53ILE     HA  828   1.606   5.817   2.167  2.2509  0.2736  2.8896
   53ILE     CB  829   1.737   5.752   2.021 -0.8666  0.0731  0.2197
   53ILE     HB  830   1.757   5.654   1.976 -0.2304 -0.0984  0.8559
   53ILE    CG2  831   1.668   5.842   1.915 -0.8909 -0.3928  0.4117
   53ILE   HG21  832   1.696   5.797   1.819  1.6861  1.3106  0.2645
   53ILE   HG22  833   1.560   5.845   1.923 -1.2072 -0.3569 -2.6299
   53ILE   HG23  834   1.702   5.945   1.912 -1.2047 -0.2757 -2.7608
   53ILE    CG1  835   1.883   5.811   2.055  0.1547  0.2750 -0.1241
   53ILE   HG11  836   1.924   5.829   1.956 -0.0305 -1.2132 -0.5034
   53ILE   HG12  837   1.937   5.736   2.113  1.3023  2.8666  2.4154
   53ILE     CD  838   1.894   5.940   2.128  0.1796  0.3356  0.1281
   53ILE    HD1  839   1.857   6.026   2.071  0.2126 -0.1828 -0.7048
   53ILE    HD2  840   1.843   5.932   2.223 -1.0050  1.8041 -0.3403
   53ILE    HD3  841   2.000   5.961   2.138 -0.2601  1.9391  2.1398
   53ILE      C  842   1.546   5.620   2.114  0.4468  0.3008  0.0729
   53ILE      O  843   1.542   5.562   2.008  0.4657  0.2666 -0.1992
   54CYS      N  844   1.456   5.594   2.203  0.2196  0.4757  0.0484
   54CYS      H  845   1.467   5.633   2.295  1.2478 -1.6277  0.8817
   54CYS     CA  846   1.335   5.506   2.200  0.7047 -0.1784  0.2444
   54CYS     HA  847   1.302   5.503   2.303 -0.6557 -0.1261 -0.1708
   54CYS     CB  848   1.223   5.582   2.121 -0.0643  0.2592  0.0456
   54CYS    HB1  849   1.196   5.531   2.028 -1.6124  0.3273  0.4367
   54CYS    HB2  850   1.256   5.683   2.095 -2.3189  0.9269 -0.4747
   54CYS     SG  851   1.073   5.614   2.216 -0.0139 -0.0287  0.0549
   54CYS      C  852   1.360   5.358   2.156  0.3639 -0.7251  0.4885
   54CYS      O  853   1.266   5.288   2.111 -0.2605 -0.6539 -0.4010
   55GLY      N  854   1.482   5.312   2.175 -0.2281  0.1985 -0.3645
   55GLY      H  855   1.548   5.383   2.204 -1.2752  0.0765  2.6684
   55GLY     CA  856   1.527   5.171   2.179  0.1838  0.3481 -0.4301
   55GLY    HA1  857   1.611   5.174   2.249 -0.0303  0.2021 -0.1640
   55GLY    HA2  858   1.553   5.137   2.079  0.7729  1.3400 -0.6231
   55GLY      C  859   1.434   5.067   2.243 -0.1265  0.0752  0.3052
   55GLY      O  860   1.426   4.946   2.197 -0.0970 -0.2785  0.1888
   56LYS      N  861   1.353   5.097   2.344  0.7818  0.0371  0.5516
   56LYS      H  862   1.361   5.195   2.369  1.2159  0.6946 -1.9214
   56LYS     CA  863   1.252   5.017   2.415 -0.5116  0.1314 -0.1701
   56LYS     HA  864   1.271   4.914   2.385 -3.0904 -1.1876  2.2854
   56LYS     CB  865   1.284   5.008   2.567 -0.5953 -0.0297  0.5528
   56LYS    HB1  866   1.202   4.953   2.613  0.6010 -0.7176  1.9585
   56LYS    HB2  867   1.287   5.108   2.610 -0.6007 -0.0711  0.6503
   56LYS     CG  868   1.408   4.932   2.599  0.6225 -0.2770 -0.5240
   56LYS    HG1  869   1.491   4.971   2.539  0.2175  1.9857  0.2920
   56LYS    HG2  870   1.399   4.826   2.576 -0.4917  0.1779 -2.4329
   56LYS     CD  871   1.454   4.950   2.744  0.1300 -0.0289 -0.1094
   56LYS    HD1  872   1.460   5.057   2.764 -0.9621  0.3845 -1.8164
   56LYS    HD2  873   1.552   4.902   2.751 -0.4524 -1.3610 -0.7599
   56LYS     CE  874   1.357   4.878   2.836 -0.4598  0.1098  0.9752
   56LYS    HE1  875   1.344   4.774   2.806  0.4018 -0.2440  1.7652
   56LYS    HE2  876   1.261   4.930   2.827 -0.8223 -0.5517  0.9128
   56LYS     NZ  877   1.398   4.888   2.979  0.1025  0.0243  0.0931
   56LYS    HZ1  878   1.382   4.984   3.009  1.5290  0.6131 -0.9297
   56LYS    HZ2  879   1.339   4.838   3.044  1.2260  0.7278  1.7308
   56LYS    HZ3  880   1.495   4.862   2.989  0.2962  1.0486  1.1273
   56LYS      C  881   1.112   5.046   2.367  0.5712 -0.8017  0.1857
   56LYS      O  882   1.014   4.986   2.409  0.1334 -0.3362 -0.3786
   57CYS      N  883   1.090   5.150   2.285  0.2347 -0.0908  1.0149
   57CYS      H  884   1.172   5.198   2.251 -0.4207  0.4272  0.1353
   57CYS     CA  885   0.956   5.192   2.246  0.1949 -0.5698 -0.4936
   57CYS     HA  886   0.884   5.173   2.326 -0.0169 -0.6277 -0.6961
   57CYS     CB  887   0.943   5.342   2.211 -0.8742  0.1879 -0.6151
   57CYS    HB1  888   0.842   5.382   2.206 -1.2169 -0.7953 -2.4878
   57CYS    HB2  889   0.984   5.357   2.111  0.6232 -0.8618 -0.1984
   57CYS     SG  890   1.030   5.453   2.327 -0.0962 -0.0812 -0.1888
   57CYS      C  891   0.885   5.115   2.138  0.0457  0.3875  0.4411
   57CYS      O  892   0.949   5.058   2.046 -0.2618 -0.2968 -0.1453
   58THR      N  893   0.753   5.098   2.149 -0.3676 -0.8338 -0.5410
   58THR      H  894   0.699   5.145   2.220 -1.5224 -2.5528 -0.2134
   58THR     CA  895   0.664   5.022   2.054 -0.4034 -0.4033 -0.5742
   58THR     HA  896   0.721   4.943   2.005 -0.6984 -2.5692  2.3050
   58THR     CB  897   0.554   4.955   2.138 -0.3982 -0.5260 -0.8156
   58THR     HB  898   0.474   4.920   2.074 -0.0344 -1.0921 -0.9675
   58THR    CG2  899   0.613   4.837   2.222 -0.1966  0.4590 -0.4229
   58THR   HG21  900   0.670   4.776   2.151  1.8101  1.8338 -0.1053
   58THR   HG22  901   0.686   4.874   2.294  0.5170 -0.8602 -0.4300
   58THR   HG23  902   0.544   4.782   2.286  1.5551  0.2366  1.3730
   58THR    OG1  903   0.494   5.053   2.224 -0.0884 -0.0551  0.3478
   58THR    HG1  904   0.403   5.024   2.234  0.2059 -1.6358 -1.2017
   58THR      C  905   0.609   5.124   1.953 -1.0463  0.3628  0.1775
   58THR      O  906   0.610   5.246   1.971  0.1900  0.0768  0.2519
   59PRO      N  907   0.561   5.070   1.839  0.1376 -0.0082 -0.0905
   59PRO     CD  908   0.548   4.926   1.805 -0.1340 -0.0154  0.4145
   59PRO    HD1  909   0.445   4.895   1.821 -0.0533 -0.1864  0.6048
   59PRO    HD2  910   0.627   4.873   1.859 -2.2039 -2.5511  1.1231
   59PRO     CG  911   0.559   4.909   1.658 -0.0709 -0.6115  0.1413
   59PRO    HG1  912   0.519   4.813   1.626  0.7978 -0.7985 -0.4171
   59PRO    HG2  913   0.660   4.925   1.620 -1.0509  0.9470 -1.9991
   59PRO     CB  914   0.468   5.036   1.624 -0.4611  0.4764  0.5448
   59PRO    HB1  915   0.367   5.022   1.663 -0.5949 -0.3119 -0.0651
   59PRO    HB2  916   0.472   5.062   1.518 -1.7289  0.2394  0.4241
   59PRO     CA  917   0.525   5.144   1.713 -0.9394 -0.2933 -0.2113
   59PRO     HA  918   0.618   5.179   1.669 -0.8276 -0.7013 -0.3015
   59PRO      C  919   0.441   5.272   1.726  0.1624 -0.7321 -1.0243
   59PRO      O  920   0.470   5.382   1.679  0.0358  0.3278  0.8319
   60LYS      N  921   0.327   5.268   1.796 -0.0596 -0.6123 -0.4792
   60LYS      H  922   0.285   5.179   1.818 -0.6502 -0.6767 -1.7844
   60LYS     CA  923   0.246   5.388   1.807  0.3296  0.0049 -0.4296
   60LYS     HA  924   0.242   5.436   1.710  0.3111  0.7090 -0.0845
   60LYS     CB  925   0.113   5.352   1.860  0.5880  0.8579  0.3950
   60LYS    HB1  926   0.052   5.442   1.871 -0.4764  0.4341 -1.5542
   60LYS    HB2  927   0.118   5.302   1.957  0.6789 -2.5269 -1.1905
   60LYS     CG  928   0.038   5.252   1.772 -0.0740  0.4053  0.5055
   60LYS    HG1  929   0.081   5.152   1.779 -0.3051  0.2650 -0.0171
   60LYS    HG2  930   0.039   5.286   1.668 -1.0999 -1.8053 -0.2852
   60LYS     CD  931  -0.111   5.236   1.806  0.5508  0.3761 -0.1355
   60LYS    HD1  932  -0.159   5.179   1.727 -0.4032  0.0796  0.6350
   60LYS    HD2  933  -0.156   5.334   1.824 -1.2442 -0.6625  1.3786
   60LYS     CE  934  -0.126   5.141   1.926 -0.0289  0.1547  0.7889
   60LYS    HE1  935  -0.063   5.053   1.908 -0.6381  0.3976 -3.5347
   60LYS    HE2  936  -0.231   5.115   1.926 -0.4348  1.1223 -3.1972
   60LYS     NZ  937  -0.104   5.216   2.055 -0.1282 -0.8041 -0.9206
   60LYS    HZ1  938  -0.008   5.245   2.066 -1.2830  3.3268  0.1955
   60LYS    HZ2  939  -0.166   5.295   2.069  0.7300 -0.0311 -1.3484
   60LYS    HZ3  940  -0.119   5.149   2.129  2.0148  0.3999  0.7160
   60LYS      C  941   0.311   5.485   1.906 -0.6893  0.5477 -0.5345
   60LYS      O  942   0.337   5.597   1.880 -0.2407  0.1099  0.0606
   61GLN      N  943   0.352   5.437   2.018  0.3978 -0.2524 -1.0755
   61GLN      H  944   0.341   5.338   2.030 -1.3231  0.1061  1.0125
   61GLN     CA  945   0.422   5.511   2.131  0.0416  0.1837 -0.0978
   61GLN     HA  946   0.354   5.589   2.167 -0.8492 -0.6948  0.1587
   61GLN     CB  947   0.450   5.404   2.238  0.1362 -0.0967  0.1782
   61GLN    HB1  948   0.476   5.313   2.183  1.1045  0.7104 -0.7407
   61GLN    HB2  949   0.358   5.391   2.295  2.3935  1.3167  4.6194
   61GLN     CG  950   0.562   5.438   2.340  1.2911  0.1246  0.0265
   61GLN    HG1  951   0.538   5.522   2.405  0.7345  0.7712 -0.9882
   61GLN    HG2  952   0.652   5.461   2.284  2.1117 -2.3701  0.2015
   61GLN     CD  953   0.589   5.311   2.416  0.2166  0.5505 -0.6275
   61GLN    OE1  954   0.658   5.216   2.379  0.2856  0.7786 -0.8257
   61GLN    NE2  955   0.515   5.290   2.520  0.3086  0.6038 -0.8599
   61GLN   HE21  956   0.439   5.352   2.543  0.5253  1.0767 -1.4019
   61GLN   HE22  957   0.527   5.202   2.569  1.1427  1.3143  0.2473
   61GLN      C  958   0.545   5.585   2.070  0.1423 -0.4641 -0.4308
   61GLN      O  959   0.563   5.704   2.089  0.1791 -0.4219 -0.0863
   62LYS      N  960   0.638   5.512   2.001 -0.3760  0.0674 -0.6276
   62LYS      H  961   0.625   5.412   1.993 -1.5625  0.3462 -3.9781
   62LYS     CA  962   0.746   5.563   1.923 -0.5149  0.6483  0.0223
   62LYS     HA  963   0.829   5.596   1.986  2.0113 -1.3719 -2.0268
   62LYS     CB  964   0.789   5.458   1.826  0.0479  0.2735 -0.5404
   62LYS    HB1  965   0.714   5.441   1.749  1.5008 -1.8059 -1.5945
   62LYS    HB2  966   0.805   5.363   1.876  0.0379  0.8670  0.6168
   62LYS     CG  967   0.909   5.499   1.745 -0.5484  0.1496 -0.1316
   62LYS    HG1  968   1.000   5.508   1.803  0.6285  1.1616 -2.0426
   62LYS    HG2  969   0.892   5.601   1.711 -1.3507  0.8010  2.0126
   62LYS     CD  970   0.937   5.401   1.630 -0.3313  0.3157  0.4281
   62LYS    HD1  971   0.853   5.399   1.560  0.7057 -2.5585 -0.9042
   62LYS    HD2  972   0.940   5.298   1.667  0.6916  0.5949  1.1311
   62LYS     CE  973   1.076   5.422   1.566 -0.3616 -0.5550 -0.8261
   62LYS    HE1  974   1.084   5.530   1.553 -1.3462 -0.5750 -1.7282
   62LYS    HE2  975   1.081   5.369   1.471 -1.0468  2.5982 -2.7699
   62LYS     NZ  976   1.183   5.374   1.657 -0.0064  0.1832  0.0486
   62LYS    HZ1  977   1.152   5.334   1.745  0.3251 -0.6578 -0.2094
   62LYS    HZ2  978   1.240   5.303   1.615 -0.2468 -0.2151  0.3834
   62LYS    HZ3  979   1.237   5.456   1.684 -0.8826  1.0237 -0.6631
   62LYS      C  980   0.708   5.697   1.852  0.2414  0.4066 -0.4420
   62LYS      O  981   0.778   5.801   1.862  0.0794  0.2532 -0.0739
   63GLN      N  982   0.595   5.700   1.777 -0.0884 -0.8692  0.1845
   63GLN      H  983   0.537   5.617   1.779 -0.5009 -0.5879 -0.0918
   63GLN     CA  984   0.559   5.808   1.682  0.1113  0.0163  0.2635
   63GLN     HA  985   0.651   5.858   1.650  1.0120 -1.3014  0.6823
   63GLN     CB  986   0.490   5.746   1.564 -0.3636  0.9634  0.2687
   63GLN    HB1  987   0.408   5.685   1.604 -0.8076  2.0838  1.1502
   63GLN    HB2  988   0.561   5.682   1.512 -0.4636  1.1478 -0.1003
   63GLN     CG  989   0.436   5.835   1.453  0.3273 -0.6649 -0.3409
   63GLN    HG1  990   0.358   5.902   1.491  2.5312  0.4456  2.6139
   63GLN    HG2  991   0.398   5.773   1.372 -2.6630  1.1203 -0.4760
   63GLN     CD  992   0.537   5.926   1.385 -0.2040 -0.2246  0.9310
   63GLN    OE1  993   0.652   5.891   1.379 -0.7697 -0.0571  0.5539
   63GLN    NE2  994   0.500   6.043   1.342  0.5206  0.0129  0.3279
   63GLN   HE21  995   0.404   6.070   1.359  1.0301 -0.4235  5.0630
   63GLN   HE22  996   0.563   6.088   1.277 -1.3210  1.6332 -0.4440
   63GLN      C  997   0.472   5.917   1.742  0.7076 -0.4514 -0.1443
   63GLN      O  998   0.491   6.037   1.701  0.1424  0.0248 -0.1780
   64LEU      N  999   0.373   5.885   1.827 -0.1750  0.4007 -0.6884
   64LEU      H 1000   0.351   5.788   1.843 -3.3022  0.8234 -1.8143
   64LEU     CA 1001   0.304   5.974   1.920 -0.5248 -0.1346  0.8660
   64LEU     HA 1002   0.246   6.036   1.852 -0.4192  0.3221  1.1908
   64LEU     CB 1003   0.200   5.904   2.009  0.6972  0.4848  0.1399
   64LEU    HB1 1004   0.166   5.971   2.088  0.3151  0.0228  0.3740
   64LEU    HB2 1005   0.251   5.824   2.062 -1.2359  0.3159  1.8725
   64LEU     CG 1006   0.076   5.834   1.942 -0.0996  0.2378  0.4546
   64LEU     HG 1007   0.117   5.740   1.905 -0.8018  1.5694 -4.3479
   64LEU    CD1 1008  -0.032   5.821   2.052  0.2804 -0.1677 -0.0137
   64LEU   HD11 1009   0.017   5.762   2.129  0.8631  0.0828 -0.1925
   64LEU   HD12 1010  -0.067   5.918   2.089  0.9037 -0.5710  1.7509
   64LEU   HD13 1011  -0.114   5.756   2.020  0.7494 -0.2062 -1.1590
   64LEU    CD2 1012   0.009   5.901   1.818 -0.5738  0.1971 -0.1048
   64LEU   HD21 1013   0.098   5.913   1.756  0.5512  0.5966  1.4990
   64LEU   HD22 1014  -0.058   5.826   1.778  2.1082 -1.7762 -1.2252
   64LEU   HD23 1015  -0.053   5.986   1.848  0.5249  0.7807  0.6040
   64LEU      C 1016   0.406   6.063   1.995 -0.0805 -0.4239 -0.1248
   64LEU      O 1017   0.389   6.183   2.010 -0.0535 -0.5621 -0.2162
   65ILE      N 1018   0.510   6.001   2.047 -0.3286 -0.2373  0.3777
   65ILE      H 1019   0.498   5.901   2.046  0.7754 -0.3819  0.0590
   65ILE     CA 1020   0.624   6.071   2.114  0.0180 -0.3645  0.3948
   65ILE     HA 1021   0.586   6.135   2.193  1.1876 -0.5115  1.1138
   65ILE     CB 1022   0.719   5.970   2.187 -0.0637  0.0415  0.3725
   65ILE     HB 1023   0.739   5.879   2.129 -0.6912 -0.6017  1.1425
   65ILE    CG2 1024   0.861   6.037   2.217  0.1863 -0.2808 -0.3666
   65ILE   HG21 1025   0.840   6.121   2.283 -0.8204 -1.3026  0.6455
   65ILE   HG22 1026   0.937   5.969   2.255 -0.3611 -0.8081 -0.2052
   65ILE   HG23 1027   0.907   6.071   2.124  0.6437  2.9520  0.8778
   65ILE    CG1 1028   0.653   5.931   2.318 -0.2286  0.3604 -0.9516
   65ILE   HG11 1029   0.556   5.886   2.297  0.5880 -1.7417 -0.3961
   65ILE   HG12 1030   0.645   6.018   2.384  0.3333  0.3111 -0.8095
   65ILE     CD 1031   0.735   5.823   2.389 -0.4134  0.6951  0.3391
   65ILE    HD1 1032   0.782   5.754   2.319  0.1945  0.6210  0.8104
   65ILE    HD2 1033   0.820   5.873   2.437 -0.0136  0.7887 -0.4562
   65ILE    HD3 1034   0.672   5.768   2.459  0.2427  0.3968  0.7169
   65ILE      C 1035   0.708   6.155   2.016 -0.1323 -0.4408 -0.6993
   65ILE      O 1036   0.736   6.274   2.038 -0.8327  0.1920 -0.5394
   66ARG      N 1037   0.731   6.104   1.897  0.5483  0.2529  0.0785
   66ARG      H 1038   0.696   6.010   1.882 -2.8212  1.4493 -0.2607
   66ARG     CA 1039   0.809   6.173   1.790  0.9196 -0.1683  0.7006
   66ARG     HA 1040   0.909   6.190   1.830  1.3155 -1.1429  0.1469
   66ARG     CB 1041   0.819   6.074   1.673 -0.3295 -0.1111  0.4738
   66ARG    HB1 1042   0.730   6.072   1.610  1.2965 -0.4023 -1.9622
   66ARG    HB2 1043   0.847   5.976   1.713  0.0515 -0.8116 -1.4006
   66ARG     CG 1044   0.933   6.116   1.586  0.0842  0.4682  0.4027
   66ARG    HG1 1045   1.032   6.093   1.625  0.4261 -0.5734 -0.9822
   66ARG    HG2 1046   0.926   6.223   1.569 -1.8803  0.1483 -1.2279
   66ARG     CD 1047   0.922   6.054   1.441 -0.1487  0.1699 -0.8614
   66ARG    HD1 1048   1.009   6.089   1.385  0.9413  2.6219  2.0854
   66ARG    HD2 1049   0.835   6.099   1.394 -1.6622 -0.7030  0.9948
   66ARG     NE 1050   0.910   5.907   1.440 -0.7517  0.0557  1.1053
   66ARG     HE 1051   0.816   5.870   1.443 -0.0177 -1.8677  2.8125
   66ARG     CZ 1052   0.998   5.813   1.420 -0.1732 -0.0586 -0.4502
   66ARG    NH1 1053   0.969   5.693   1.389  0.7702  0.2192  0.4430
   66ARG   HH11 1054   0.872   5.669   1.371  0.8699 -1.4682  1.8464
   66ARG   HH12 1055   1.036   5.639   1.336 -1.3352 -1.0042 -1.1559
   66ARG    NH2 1056   1.122   5.844   1.420  0.1659  0.3314 -0.1114
   66ARG   HH21 1057   1.150   5.940   1.437  2.6409 -0.7767  3.4847
   66ARG   HH22 1058   1.194   5.785   1.379 -1.0313 -0.4329 -1.1750
   66ARG      C 1059   0.739   6.309   1.751  0.0332  0.4639 -0.1694
   66ARG      O 1060   0.807   6.411   1.740  0.2578  0.3052 -0.0240
   67GLN      N 1061   0.605   6.309   1.734  0.0530 -0.6590 -0.4446
   67GLN      H 1062   0.560   6.219   1.738 -0.6595 -0.3222 -0.7543
   67GLN     CA 1063   0.519   6.419   1.685 -0.8303 -0.0475 -0.6583
   67GLN     HA 1064   0.578   6.468   1.608 -0.3502  1.0563  0.3683
   67GLN     CB 1065   0.388   6.359   1.630 -0.0914 -0.4467  0.0731
   67GLN    HB1 1066   0.339   6.312   1.716 -3.5435 -0.4412 -1.7363
   67GLN    HB2 1067   0.408   6.288   1.549 -1.7370 -0.1003 -0.6742
   67GLN     CG 1068   0.288   6.461   1.577 -0.0659  0.3400  0.1492
   67GLN    HG1 1069   0.270   6.539   1.652 -1.1768  0.8332 -0.5927
   67GLN    HG2 1070   0.186   6.421   1.573 -0.6845  1.7699  0.7611
   67GLN     CD 1071   0.321   6.534   1.444 -0.4112  0.3448 -0.6109
   67GLN    OE1 1072   0.422   6.501   1.379  0.2010 -0.3643  0.5488
   67GLN    NE2 1073   0.247   6.638   1.404 -0.8295 -0.0287  0.2255
   67GLN   HE21 1074   0.160   6.672   1.443 -0.2551  1.6172  0.1561
   67GLN   HE22 1075   0.269   6.679   1.315 -2.4898  0.9322  0.2188
   67GLN      C 1076   0.488   6.529   1.788 -1.0056 -0.2844  0.1631
   67GLN      O 1077   0.516   6.644   1.757 -0.3370 -0.2039  0.7093
   68VAL      N 1078   0.438   6.496   1.905 -0.2713  0.4714 -0.0190
   68VAL      H 1079   0.426   6.398   1.928 -0.5079  0.0346 -1.8416
   68VAL     CA 1080   0.400   6.591   2.007 -0.2088  0.2652  0.6042
   68VAL     HA 1081   0.323   6.653   1.960  0.3214  0.6717  0.2520
   68VAL     CB 1082   0.325   6.524   2.113 -0.1263 -0.0051 -0.5701
   68VAL     HB 1083   0.257   6.457   2.061  0.7659 -0.7255 -0.8421
   68VAL    CG1 1084   0.421   6.454   2.209  0.3668  0.5462 -0.1032
   68VAL   HG11 1085   0.472   6.534   2.262  0.7021  1.3560 -1.6026
   68VAL   HG12 1086   0.366   6.398   2.285  1.2916  1.0282  0.9550
   68VAL   HG13 1087   0.487   6.384   2.159  1.2662  0.6517  0.8987
   68VAL    CG2 1088   0.245   6.630   2.193  0.0607  0.9157  0.6755
   68VAL   HG21 1089   0.170   6.666   2.122  1.4166  0.5469 -0.9965
   68VAL   HG22 1090   0.205   6.587   2.285  0.5835  0.2861  0.6136
   68VAL   HG23 1091   0.307   6.713   2.225 -0.3928  0.9815  1.4097
   68VAL      C 1092   0.513   6.679   2.054  0.3149  0.0602  0.2025
   68VAL      O 1093   0.490   6.795   2.086  0.3214 -0.5962 -0.3212
   69ILE      N 1094   0.636   6.623   2.059  0.5373 -0.1698  0.0466
   69ILE      H 1095   0.647   6.527   2.030  1.0116 -0.0492 -0.1797
   69ILE     CA 1096   0.760   6.691   2.108  0.0862 -0.4267 -0.7802
   69ILE     HA 1097   0.733   6.763   2.186  0.1502 -0.1478 -1.0115
   69ILE     CB 1098   0.872   6.589   2.156 -0.1257 -0.4672 -0.6226
   69ILE     HB 1099   0.881   6.515   2.077 -0.3963 -2.1600  0.8579
   69ILE    CG2 1100   1.007   6.656   2.185 -0.2569  0.0720 -0.0836
   69ILE   HG21 1101   1.048   6.707   2.097 -1.8237  2.2515  0.3567
   69ILE   HG22 1102   0.994   6.725   2.268 -1.9326 -1.4371  0.9777
   69ILE   HG23 1103   1.072   6.577   2.222  0.5516  1.8834  2.6174
   69ILE    CG1 1104   0.832   6.516   2.286 -0.1946  0.0634  0.4895
   69ILE   HG11 1105   0.731   6.482   2.263  0.9949 -1.7630 -2.7255
   69ILE   HG12 1106   0.816   6.578   2.374 -0.7419  0.1805  0.3127
   69ILE     CD 1107   0.917   6.380   2.323 -0.0382  0.0574 -0.1070
   69ILE    HD1 1108   0.851   6.324   2.389  0.5040 -0.2951  0.1458
   69ILE    HD2 1109   0.925   6.318   2.234 -0.9708  0.8849 -0.7860
   69ILE    HD3 1110   1.014   6.396   2.370 -0.1131 -2.2287  0.9545
   69ILE      C 1111   0.827   6.775   1.990  0.2898 -0.1266 -0.6824
   69ILE      O 1112   0.866   6.891   2.014 -0.3107  0.4719  0.3836
   70ARG      N 1113   0.830   6.726   1.868  0.0859 -0.2787 -0.4978
   70ARG      H 1114   0.790   6.635   1.850  0.5841 -0.6734  0.3207
   70ARG     CA 1115   0.882   6.808   1.758 -0.7588  0.5213 -0.7140
   70ARG     HA 1116   0.981   6.847   1.783 -1.1767 -0.4952  3.1469
   70ARG     CB 1117   0.920   6.728   1.628  0.1781 -0.1241 -0.1069
   70ARG    HB1 1118   0.972   6.642   1.670  1.1938  1.6240  2.5182
   70ARG    HB2 1119   0.985   6.799   1.575 -2.2252  3.5645  1.4474
   70ARG     CG 1120   0.808   6.687   1.542  0.4933  0.3305  0.4712
   70ARG    HG1 1121   0.756   6.775   1.503  0.4806 -0.0749 -0.4379
   70ARG    HG2 1122   0.738   6.630   1.602  0.1212 -0.6267 -0.8462
   70ARG     CD 1123   0.841   6.598   1.425  0.2571  0.5296  0.0163
   70ARG    HD1 1124   0.922   6.530   1.450  0.3294  0.2290 -0.9986
   70ARG    HD2 1125   0.867   6.666   1.343 -0.0609  1.1670  0.4302
   70ARG     NE 1126   0.722   6.521   1.379 -0.4307  0.0553 -0.6932
   70ARG     HE 1127   0.628   6.545   1.408 -0.1515  1.1123 -0.6100
   70ARG     CZ 1128   0.729   6.420   1.291 -0.5822  0.4093 -0.4094
   70ARG    NH1 1129   0.625   6.361   1.248 -0.3257  0.3585 -0.3303
   70ARG   HH11 1130   0.534   6.385   1.285 -0.0034  0.2819  0.5265
   70ARG   HH12 1131   0.632   6.292   1.174 -1.3970 -0.1709  0.0497
   70ARG    NH2 1132   0.846   6.383   1.250 -0.5308  0.1909  0.3523
   70ARG   HH21 1133   0.929   6.432   1.282  0.2464 -0.0007 -1.2655
   70ARG   HH22 1134   0.866   6.313   1.180  1.0703 -0.3266  1.2644
   70ARG      C 1135   0.786   6.925   1.725 -0.4402  0.5306  0.5344
   70ARG      O 1136   0.834   7.023   1.667  0.1147 -0.0319  0.4314
   71ALA      N 1137   0.655   6.926   1.758 -0.6529 -0.0878  0.2210
   71ALA      H 1138   0.629   6.852   1.821  1.0843 -0.9153  0.0180
   71ALA     CA 1139   0.554   7.030   1.727  1.0126  0.0859  0.1132
   71ALA     HA 1140   0.552   7.044   1.619 -0.3557 -2.0994 -0.2061
   71ALA     CB 1141   0.413   6.976   1.762  1.2341  0.4213 -0.7243
   71ALA    HB1 1142   0.410   6.945   1.866 -0.3526 -1.9227 -1.3921
   71ALA    HB2 1143   0.336   7.053   1.754  0.9266  0.0854 -1.0745
   71ALA    HB3 1144   0.389   6.886   1.705  1.4285 -1.4905  2.0397
   71ALA      C 1145   0.585   7.157   1.811 -0.1587  0.0649  0.1704
   71ALA      O 1146   0.520   7.257   1.789  0.5778  0.1958 -0.5755
   72ILE      N 1147   0.683   7.145   1.909 -0.4986 -0.4085  0.8313
   72ILE      H 1148   0.725   7.055   1.926  0.1439 -0.2089  0.3511
   72ILE     CA 1149   0.733   7.255   1.990  1.0692 -0.1427  0.1414
   72ILE     HA 1150   0.693   7.346   1.944  0.0426  0.6338  2.4483
   72ILE     CB 1151   0.659   7.243   2.129 -0.3902  0.0413  0.6778
   72ILE     HB 1152   0.554   7.223   2.111  0.2914 -1.3213 -2.4322
   72ILE    CG2 1153   0.714   7.130   2.205  0.0573  0.7716 -0.2678
   72ILE   HG21 1154   0.682   7.039   2.154  0.9059  0.5968 -0.5010
   72ILE   HG22 1155   0.822   7.130   2.217  0.1059 -3.5300  0.8198
   72ILE   HG23 1156   0.673   7.128   2.306 -0.3672  2.9530 -0.3487
   72ILE    CG1 1157   0.674   7.368   2.219 -0.3884  0.3019 -0.3157
   72ILE   HG11 1158   0.778   7.400   2.227 -0.6898  1.3455 -0.4338
   72ILE   HG12 1159   0.651   7.344   2.323  3.9663 -0.1023  0.7527
   72ILE     CD 1160   0.593   7.484   2.169 -0.5379  0.4872  0.2037
   72ILE    HD1 1161   0.615   7.572   2.229  0.2084 -0.5969  1.5902
   72ILE    HD2 1162   0.609   7.500   2.062  2.9230  1.0243  0.7092
   72ILE    HD3 1163   0.489   7.456   2.186 -0.2835 -0.7140 -0.1668
   72ILE      C 1164   0.887   7.274   1.988  0.1272  0.1732 -0.5256
   72ILE      O 1165   0.932   7.390   2.007  0.1185 -0.1847 -0.3755
   73MET      N 1166   0.963   7.168   1.959 -0.0327 -0.1019 -0.0814
   73MET      H 1167   0.919   7.078   1.950  0.1378 -0.1342 -0.6126
   73MET     CA 1168   1.109   7.174   1.941 -0.4940  0.0019  0.2736
   73MET     HA 1169   1.146   7.184   2.043 -2.9755  2.6761  1.0475
   73MET     CB 1170   1.144   7.038   1.872  0.8013 -0.2956  0.1705
   73MET    HB1 1171   1.092   7.030   1.777 -1.2205 -0.3187  1.2134
   73MET    HB2 1172   1.107   6.958   1.936 -1.3632 -0.5015 -1.2380
   73MET     CG 1173   1.296   7.026   1.862  0.1043  0.3621  0.3345
   73MET    HG1 1174   1.323   6.926   1.898  0.9528  0.8520  1.0859
   73MET    HG2 1175   1.340   7.086   1.941 -1.7654  3.2928 -0.6956
   73MET     SD 1176   1.368   7.067   1.700 -0.0425 -0.2484  0.2388
   73MET     CE 1177   1.284   6.937   1.611  0.1685  0.3764  0.3868
   73MET    HE1 1178   1.317   6.932   1.507 -0.8763  1.5433 -0.0232
   73MET    HE2 1179   1.283   6.839   1.658  0.9882  1.2528  2.3487
   73MET    HE3 1180   1.179   6.961   1.595  0.1048 -0.0344  0.1626
   73MET      C 1181   1.162   7.302   1.863  0.2166  0.3890 -0.6047
   73MET      O 1182   1.264   7.363   1.910 -0.1461  0.3570 -0.3782
   74ASP      N 1183   1.094   7.349   1.760  0.1474 -0.5291  0.1704
   74ASP      H 1184   1.004   7.308   1.739 -0.3337  0.9188 -0.8289
   74ASP     CA 1185   1.148   7.469   1.688 -0.0865 -0.2252  0.6021
   74ASP     HA 1186   1.218   7.516   1.756 -1.7559  0.6715  1.7908
   74ASP     CB 1187   1.213   7.425   1.561 -0.4643  0.7938 -0.0450
   74ASP    HB1 1188   1.298   7.362   1.585 -1.0886 -0.5821 -1.2516
   74ASP    HB2 1189   1.254   7.509   1.505 -0.4618  1.0774  0.3799
   74ASP     CG 1190   1.138   7.337   1.456  0.5689  0.1336 -0.0014
   74ASP    OD1 1191   1.017   7.320   1.466 -0.1459 -0.2106 -0.4801
   74ASP    OD2 1192   1.199   7.291   1.357 -0.0051  0.3166  0.1393
   74ASP      C 1193   1.051   7.584   1.679  0.0776 -0.6611  0.0375
   74ASP      O 1194   1.075   7.689   1.610  0.0485  0.7916  0.7980
   75ARG      N 1195   0.949   7.576   1.764 -0.3039 -0.0848 -0.4549
   75ARG      H 1196   0.947   7.486   1.811  3.1851 -0.0249  0.0686
   75ARG     CA 1197   0.843   7.680   1.776  0.4508  0.5665 -0.6414
   75ARG     HA 1198   0.845   7.747   1.690 -0.0519  0.4398 -0.7561
   75ARG     CB 1199   0.701   7.621   1.785 -0.1637 -0.6354 -0.1387
   75ARG    HB1 1200   0.673   7.590   1.886 -0.3274  1.9616  0.6709
   75ARG    HB2 1201   0.696   7.534   1.720  0.5052 -1.5265  0.9630
   75ARG     CG 1202   0.605   7.721   1.717  0.4540  0.2869  0.2127
   75ARG    HG1 1203   0.656   7.756   1.627  0.4131  2.8570  1.1205
   75ARG    HG2 1204   0.587   7.804   1.785  2.1166  1.5423 -0.8036
   75ARG     CD 1205   0.470   7.653   1.691 -0.8938  0.4301 -0.6185
   75ARG    HD1 1206   0.431   7.596   1.776 -0.9810  1.6740  0.2031
   75ARG    HD2 1207   0.498   7.583   1.612  2.8714  2.8581 -1.6771
   75ARG     NE 1208   0.369   7.748   1.648  0.0813  0.1410 -0.3396
   75ARG     HE 1209   0.402   7.838   1.617  2.1563 -0.6550 -0.5905
   75ARG     CZ 1210   0.244   7.711   1.620 -0.8078 -0.6194 -0.3554
   75ARG    NH1 1211   0.171   7.792   1.553 -0.6274  0.3904  0.8548
   75ARG   HH11 1212   0.217   7.859   1.494 -0.3555 -1.3767 -1.0905
   75ARG   HH12 1213   0.072   7.774   1.540 -0.5760 -0.5375  1.6364
   75ARG    NH2 1214   0.197   7.595   1.656  0.0596  0.0356  0.3711
   75ARG   HH21 1215   0.249   7.536   1.720  3.7442  2.8072  0.2814
   75ARG   HH22 1216   0.097   7.590   1.649  0.1398  0.6878 -1.7826
   75ARG      C 1217   0.872   7.759   1.901 -0.3319 -0.3635 -0.2169
   75ARG      O 1218   0.866   7.880   1.904  0.1867 -0.6238  0.5180
   76HIS      N 1219   0.910   7.689   2.011  0.3983 -0.5710  0.1766
   76HIS      H 1220   0.917   7.589   1.997  1.7608 -0.5328  0.4303
   76HIS     CA 1221   0.988   7.753   2.119  0.1013 -0.1153 -0.1801
   76HIS     HA 1222   1.011   7.856   2.094 -0.0348 -0.3252 -1.1956
   76HIS     CB 1223   0.903   7.758   2.240  0.1016 -0.9053  0.1126
   76HIS    HB1 1224   0.882   7.658   2.277 -2.1860 -0.8642 -0.9040
   76HIS    HB2 1225   0.804   7.801   2.220  0.5465 -0.2173 -0.6566
   76HIS     CG 1226   0.967   7.846   2.349  0.8190 -0.2095 -0.1887
   76HIS    ND1 1227   1.099   7.837   2.392  0.6159 -0.7866 -0.1018
   76HIS    CE1 1228   1.126   7.949   2.462  0.7445 -0.7193  0.2827
   76HIS    HE1 1229   1.221   7.975   2.506  0.7798 -1.5161  0.7058
   76HIS    NE2 1230   1.018   8.032   2.461 -0.4060  0.2343 -0.0201
   76HIS    HE2 1231   1.014   8.124   2.502  0.2779  0.8301 -1.2465
   76HIS    CD2 1232   0.909   7.960   2.400  0.7906  0.0507 -0.4058
   76HIS    HD2 1233   0.814   8.008   2.383  1.7987  2.0428 -0.8280
   76HIS      C 1234   1.125   7.687   2.126 -0.2580 -0.0439 -0.2693
   76HIS      O 1235   1.132   7.590   2.204 -0.2244 -0.2941 -0.1361
   77PRO      N 1236   1.232   7.733   2.059  0.1498  0.0661 -0.3645
   77PRO     CD 1237   1.226   7.848   1.968 -0.1354  0.6965 -0.3786
   77PRO    HD1 1238   1.240   7.940   2.024 -0.6131  0.1970  0.5744
   77PRO    HD2 1239   1.132   7.844   1.914  0.8386  0.0363 -2.1200
   77PRO     CG 1240   1.340   7.824   1.869  0.7378 -0.1100 -0.1334
   77PRO    HG1 1241   1.381   7.918   1.834 -1.1261  1.4542  1.6560
   77PRO    HG2 1242   1.300   7.760   1.790 -2.1868  0.9150  0.4087
   77PRO     CB 1243   1.440   7.747   1.950 -0.5709 -0.2016  0.3207
   77PRO    HB1 1244   1.503   7.823   1.996  0.1901  0.0367 -1.0783
   77PRO    HB2 1245   1.504   7.683   1.890 -0.4481 -1.3171  1.5911
   77PRO     CA 1246   1.366   7.668   2.055 -0.2746  0.1211  0.0169
   77PRO     HA 1247   1.354   7.568   2.013  0.8646 -0.0108 -0.0083
   77PRO      C 1248   1.441   7.649   2.190 -0.5908  0.5132 -0.4019
   77PRO      O 1249   1.498   7.537   2.216  0.3555 -0.2517 -0.5597
   78GLU      N 1250   1.451   7.757   2.264 -0.7397 -0.2903 -0.0330
   78GLU      H 1251   1.416   7.848   2.239 -1.7822 -0.6072  0.2367
   78GLU     CA 1252   1.519   7.756   2.390  0.5476  0.3010  0.2702
   78GLU     HA 1253   1.621   7.726   2.368  1.3378  3.0805 -0.1689
   78GLU     CB 1254   1.541   7.892   2.451  0.0730 -0.1926 -0.8952
   78GLU    HB1 1255   1.442   7.923   2.485 -0.9215 -2.1869 -1.7935
   78GLU    HB2 1256   1.569   7.966   2.376  0.8695  0.8493  0.3875
   78GLU     CG 1257   1.662   7.885   2.555  0.9192  1.0502  0.0494
   78GLU    HG1 1258   1.748   7.839   2.507  0.2082  0.6421 -0.8878
   78GLU    HG2 1259   1.624   7.830   2.642 -2.3676  1.2281 -1.1025
   78GLU     CD 1260   1.697   8.026   2.603  0.1784 -0.1949 -0.7534
   78GLU    OE1 1261   1.610   8.107   2.637  0.4403 -0.2248 -0.0325
   78GLU    OE2 1262   1.816   8.065   2.591  0.1696 -0.4071  0.0211
   78GLU      C 1263   1.462   7.647   2.483 -0.1437 -0.4157  0.2567
   78GLU      O 1264   1.545   7.587   2.552  0.2566  0.7153  0.0317
   79SER      N 1265   1.332   7.627   2.503  0.8145  0.0616  0.5712
   79SER      H 1266   1.268   7.685   2.451  0.9915  0.3428  0.6656
   79SER     CA 1267   1.277   7.528   2.596 -0.1207  0.0673  0.2545
   79SER     HA 1268   1.319   7.548   2.694  0.3835  0.9436 -0.1335
   79SER     CB 1269   1.126   7.546   2.613  0.2083  0.2252 -0.5918
   79SER    HB1 1270   1.106   7.473   2.691  2.1673 -0.9966 -1.1563
   79SER    HB2 1271   1.076   7.513   2.522  1.3913  1.3578 -1.7055
   79SER     OG 1272   1.102   7.680   2.644  0.4441  0.0759 -0.5003
   79SER     HG 1273   1.103   7.726   2.560  2.6373 -0.0887 -0.6011
   79SER      C 1274   1.316   7.381   2.578  0.4800  0.1619  0.1814
   79SER      O 1275   1.341   7.305   2.672  0.3826 -0.3353 -0.2261
   80TRP      N 1276   1.327   7.350   2.451 -0.0195  0.1795 -0.8587
   80TRP      H 1277   1.303   7.424   2.387 -1.4976  0.9158  0.4584
   80TRP     CA 1278   1.387   7.231   2.410 -0.2762 -0.4073 -0.2412
   80TRP     HA 1279   1.340   7.146   2.460  1.0570 -1.8019 -1.2669
   80TRP     CB 1280   1.345   7.204   2.263 -0.7327  0.5495 -0.1406
   80TRP    HB1 1281   1.390   7.276   2.194  0.0007  0.1177 -0.1232
   80TRP    HB2 1282   1.239   7.199   2.239 -0.7039  1.0497 -0.3826
   80TRP     CG 1283   1.404   7.071   2.224  0.4614  0.6342 -0.1448
   80TRP    CD1 1284   1.508   7.059   2.140 -0.3202 -0.0915 -0.2561
   80TRP    HD1 1285   1.564   7.143   2.102 -1.0225 -0.1220 -1.3985
   80TRP    NE1 1286   1.538   6.928   2.111  0.0964  0.5765  0.4848
   80TRP    HE1 1287   1.615   6.886   2.061 -0.0496 -1.1717  1.6666
   80TRP    CE2 1288   1.450   6.845   2.175  0.1616 -0.2875 -0.8012
   80TRP    CZ2 1289   1.438   6.703   2.185 -0.4624 -0.6631  0.1846
   80TRP    HZ2 1290   1.505   6.637   2.133  2.1081  1.8463  0.1188
   80TRP    CH2 1291   1.342   6.650   2.280 -0.0583 -0.5156  1.1759
   80TRP    HH2 1292   1.338   6.542   2.283  0.7858 -0.5752  0.5411
   80TRP    CZ3 1293   1.267   6.744   2.364  0.2105  0.0067  0.5082
   80TRP    HZ3 1294   1.205   6.711   2.446 -1.1345  3.5658  1.0746
   80TRP    CE3 1295   1.267   6.880   2.331 -0.5329 -0.5984 -0.6798
   80TRP    HE3 1296   1.206   6.947   2.390  0.2017 -1.0807  0.6971
   80TRP    CD2 1297   1.358   6.932   2.235 -0.3233 -0.3203 -0.6995
   80TRP      C 1298   1.541   7.218   2.436 -0.0245  0.7261  0.0029
   80TRP      O 1299   1.592   7.119   2.490  0.3099 -0.4667  0.0529
   81LYS      N 1300   1.617   7.320   2.406  0.2798  0.3122 -0.2115
   81LYS      H 1301   1.573   7.408   2.380  1.6909  1.6856  1.6993
   81LYS     CA 1302   1.761   7.335   2.437 -0.3749  0.8130 -0.4159
   81LYS     HA 1303   1.808   7.251   2.385 -1.4334 -1.1273  1.6254
   81LYS     CB 1304   1.830   7.460   2.375  0.1637 -0.2828  0.0174
   81LYS    HB1 1305   1.794   7.549   2.426  0.6755 -0.9698  1.6209
   81LYS    HB2 1306   1.801   7.474   2.271 -0.8080 -1.8367  0.0534
   81LYS     CG 1307   1.985   7.456   2.362 -0.6985  0.0816  0.0935
   81LYS    HG1 1308   2.020   7.379   2.294 -0.9282 -0.1117  0.1907
   81LYS    HG2 1309   2.026   7.426   2.459  2.0093  0.0468 -0.9956
   81LYS     CD 1310   2.048   7.594   2.327  0.6947  0.8639  0.3681
   81LYS    HD1 1311   2.043   7.657   2.416  0.8188 -0.6407  1.4921
   81LYS    HD2 1312   1.992   7.653   2.255  0.2409 -1.0360 -0.9043
   81LYS     CE 1313   2.193   7.572   2.284  0.3729  0.2847 -0.3164
   81LYS    HE1 1314   2.217   7.651   2.213  0.4835 -0.2328 -0.8567
   81LYS    HE2 1315   2.194   7.480   2.226 -0.9494  0.4015 -0.5428
   81LYS     NZ 1316   2.293   7.572   2.393 -0.0114 -0.2978 -0.1474
   81LYS    HZ1 1317   2.387   7.579   2.357  0.0062  0.8683  0.0890
   81LYS    HZ2 1318   2.284   7.644   2.464 -1.6176  0.5811 -1.1908
   81LYS    HZ3 1319   2.291   7.478   2.430  1.2541 -0.3089 -0.0623
   81LYS      C 1320   1.804   7.327   2.582  0.0165  0.0387 -0.0673
   81LYS      O 1321   1.904   7.260   2.614 -0.0271  0.0954 -0.0438
   82GLN      N 1322   1.720   7.380   2.664  0.7424  0.3251  0.5154
   82GLN      H 1323   1.666   7.458   2.632  1.7353  1.3128  1.1634
   82GLN     CA 1324   1.715   7.353   2.808  0.4162  0.2773  0.3593
   82GLN     HA 1325   1.816   7.371   2.846  1.0476  0.6157 -1.3996
   82GLN     CB 1326   1.611   7.446   2.870  0.5986 -0.2981  0.1539
   82GLN    HB1 1327   1.599   7.408   2.971 -0.4975 -0.5932 -0.0698
   82GLN    HB2 1328   1.514   7.441   2.821  0.5761  1.6690 -0.0851
   82GLN     CG 1329   1.652   7.597   2.867  0.6637 -0.8005  0.4839
   82GLN    HG1 1330   1.662   7.639   2.767 -1.6637  0.5001  0.7029
   82GLN    HG2 1331   1.746   7.604   2.922 -0.3384  0.0081  2.1864
   82GLN     CD 1332   1.552   7.704   2.925 -0.0687 -0.4422  0.3100
   82GLN    OE1 1333   1.428   7.690   2.926  0.2518 -0.6236  0.2463
   82GLN    NE2 1334   1.594   7.818   2.965 -0.0182  0.5125  0.0808
   82GLN   HE21 1335   1.692   7.836   2.978 -0.6017  2.0489  3.2191
   82GLN   HE22 1336   1.524   7.883   2.997 -1.7890 -0.1490 -2.1900
   82GLN      C 1337   1.681   7.209   2.845 -0.2008 -0.4176  0.2761
   82GLN      O 1338   1.764   7.154   2.917  0.3908  0.1090 -0.0748
   83LEU      N 1339   1.576   7.146   2.791  0.1023 -0.0106 -0.0451
   83LEU      H 1340   1.514   7.201   2.734 -1.2700  0.1906  1.5597
   83LEU     CA 1341   1.543   7.003   2.814  0.8473 -0.2232  0.0940
   83LEU     HA 1342   1.533   7.000   2.923 -0.1078  0.4446  0.0407
   83LEU     CB 1343   1.408   6.967   2.754 -0.7405 -0.5193  0.1363
   83LEU    HB1 1344   1.424   6.948   2.648  4.9675 -3.1050  1.1051
   83LEU    HB2 1345   1.345   7.056   2.760  1.4427  1.0404  1.4031
   83LEU     CG 1346   1.326   6.852   2.813 -0.4285  0.1804  0.6725
   83LEU     HG 1347   1.374   6.759   2.783 -0.1554  0.2794  0.8006
   83LEU    CD1 1348   1.310   6.865   2.963 -0.2004 -0.4600  0.4144
   83LEU   HD11 1349   1.300   6.971   2.986  0.7097 -0.1728 -0.4281
   83LEU   HD12 1350   1.226   6.799   2.986  0.6287 -2.4067 -1.7048
   83LEU   HD13 1351   1.395   6.828   3.019 -0.9233  0.6198  2.3462
   83LEU    CD2 1352   1.192   6.848   2.747 -0.2371 -0.3868 -0.1876
   83LEU   HD21 1353   1.134   6.762   2.778 -0.8988 -0.6687 -2.0815
   83LEU   HD22 1354   1.133   6.940   2.754  0.0663 -0.1481 -0.6863
   83LEU   HD23 1355   1.205   6.838   2.639 -1.1762 -0.1572 -0.3313
   83LEU      C 1356   1.654   6.903   2.777 -0.0001 -0.5472 -0.3956
   83LEU      O 1357   1.679   6.804   2.842  0.2938  0.3223  0.0080
   84THR      N 1358   1.732   6.933   2.669  0.4829  0.3000  0.1510
   84THR      H 1359   1.694   7.008   2.613 -1.9854 -1.1556 -0.2826
   84THR     CA 1360   1.832   6.847   2.608  0.1738  0.1856  0.0379
   84THR     HA 1361   1.813   6.741   2.624 -0.5286  0.4155  0.8264
   84THR     CB 1362   1.861   6.877   2.466  0.4589  0.1417 -0.0035
   84THR     HB 1363   1.945   6.811   2.442 -0.5511 -0.6567 -1.4998
   84THR    CG2 1364   1.749   6.842   2.368  0.0999  0.1224 -0.0610
   84THR   HG21 1365   1.696   6.748   2.385 -0.1391  0.2361 -0.1828
   84THR   HG22 1366   1.685   6.930   2.374 -0.3159 -0.2017  0.3719
   84THR   HG23 1367   1.787   6.836   2.266 -1.0121  0.6935 -0.5151
   84THR    OG1 1368   1.901   7.007   2.448 -0.2085  0.1235  0.4181
   84THR    HG1 1369   1.863   7.034   2.364 -0.3775  2.0853  1.0716
   84THR      C 1370   1.958   6.867   2.688  0.2503 -0.3993 -0.0858
   84THR      O 1371   2.032   6.771   2.711 -0.8023 -0.4210  0.2583
   85GLY      N 1372   1.983   6.985   2.748 -0.1606  0.1194 -0.8485
   85GLY      H 1373   1.912   7.057   2.741  0.8232  1.4254  1.3649
   85GLY     CA 1374   2.086   7.016   2.848 -0.6948  0.4676 -0.2600
   85GLY    HA1 1375   2.092   7.119   2.885 -0.0704  0.0371  0.8861
   85GLY    HA2 1376   2.186   6.981   2.824 -0.1135  1.4720  0.5917
   85GLY      C 1377   2.075   6.931   2.980 -0.2082 -0.0894  0.1761
   85GLY      O 1378   2.173   6.910   3.056 -0.2983 -0.1556  0.4380
   86LYS      N 1379   1.954   6.883   3.004  0.7296  0.3260  0.3995
   86LYS      H 1380   1.884   6.905   2.934 -1.0046  0.7955  2.1956
   86LYS     CA 1381   1.911   6.827   3.132  0.3634  0.4330 -0.2228
   86LYS     HA 1382   1.983   6.867   3.202  1.5221  1.6953 -2.0517
   86LYS     CB 1383   1.770   6.892   3.158 -0.8739  0.3127  1.5169
   86LYS    HB1 1384   1.691   6.837   3.108 -1.5244  1.6755  0.9879
   86LYS    HB2 1385   1.755   6.989   3.111  1.7357  0.3428  0.5647
   86LYS     CG 1386   1.727   6.904   3.304  0.6146 -0.2327 -0.4529
   86LYS    HG1 1387   1.761   6.811   3.348 -0.3293  0.3358  1.5825
   86LYS    HG2 1388   1.618   6.897   3.307  0.5789  0.3604 -0.2153
   86LYS     CD 1389   1.768   7.024   3.389 -0.6819  0.8043 -0.3278
   86LYS    HD1 1390   1.726   7.014   3.489 -0.5638  0.6818 -0.2903
   86LYS    HD2 1391   1.738   7.121   3.349 -5.3440 -0.4785 -0.5305
   86LYS     CE 1392   1.919   7.001   3.410  0.0196 -0.0190 -0.3223
   86LYS    HE1 1393   1.975   6.998   3.316  1.5120  1.6059  0.4426
   86LYS    HE2 1394   1.935   6.911   3.469  1.2329 -0.0315 -0.6552
   86LYS     NZ 1395   1.977   7.117   3.476  0.4372  0.3298 -0.0969
   86LYS    HZ1 1396   2.077   7.107   3.487  0.4409  0.3292 -0.1288
   86LYS    HZ2 1397   1.966   7.202   3.423 -0.0597  1.1400  1.2672
   86LYS    HZ3 1398   1.937   7.138   3.566  0.0189 -2.3022  0.4205
   86LYS      C 1399   1.907   6.671   3.143 -0.1925 -0.4551  0.3842
   86LYS      O 1400   1.917   6.620   3.251 -0.2808  0.6908 -0.1257
   87PHE      N 1401   1.881   6.597   3.029  0.2313 -0.3407  0.2331
   87PHE      H 1402   1.858   6.647   2.943  0.8754 -1.4589 -0.6166
   87PHE     CA 1403   1.903   6.450   3.020 -0.6428 -0.5602  0.0194
   87PHE     HA 1404   1.901   6.416   3.124 -0.3749  2.3166  1.0478
   87PHE     CB 1405   1.794   6.379   2.939  0.0624  0.0866 -0.6292
   87PHE    HB1 1406   1.694   6.406   2.971 -0.0001  0.2658 -0.9663
   87PHE    HB2 1407   1.806   6.271   2.941  1.4224  0.2191 -0.7186
   87PHE     CG 1408   1.782   6.411   2.794 -0.2539 -0.6397  0.4614
   87PHE    CD1 1409   1.676   6.492   2.756 -0.2763  0.0458  0.8414
   87PHE    HD1 1410   1.616   6.547   2.826  1.4559  0.7482  1.8307
   87PHE    CE1 1411   1.642   6.511   2.619 -0.0049 -0.1865  0.0826
   87PHE    HE1 1412   1.566   6.584   2.596  0.8438  1.6253  2.5625
   87PHE     CZ 1413   1.727   6.458   2.519  1.1517 -0.6634 -0.3697
   87PHE     HZ 1414   1.707   6.477   2.414  1.9086 -0.4556 -0.4840
   87PHE    CE2 1415   1.833   6.372   2.558 -0.3357  0.7311 -0.0974
   87PHE    HE2 1416   1.890   6.332   2.475  0.3585  1.0934  0.1963
   87PHE    CD2 1417   1.856   6.350   2.695 -0.0794  0.3330 -0.9822
   87PHE    HD2 1418   1.934   6.281   2.724  2.0196  3.0735  0.5016
   87PHE      C 1419   2.041   6.416   2.956  0.2233  0.2669 -0.3655
   87PHE      O 1420   2.099   6.319   2.998  0.3367  0.1934 -0.2313
   88ASP      N 1421   2.094   6.501   2.869 -0.0221  0.2010 -0.0508
   88ASP      H 1422   2.037   6.582   2.852  0.0897  0.3178  0.1218
   88ASP     CA 1423   2.218   6.477   2.795  0.1321 -0.1551  0.1958
   88ASP     HA 1424   2.255   6.378   2.820 -0.5869 -0.7474 -0.9990
   88ASP     CB 1425   2.175   6.462   2.648 -0.1983  0.3074  0.1616
   88ASP    HB1 1426   2.117   6.549   2.619  0.5018  0.6130 -0.3368
   88ASP    HB2 1427   2.100   6.383   2.644  2.3585 -2.2689  0.1937
   88ASP     CG 1428   2.294   6.436   2.554  0.4905  0.4750 -0.5572
   88ASP    OD1 1429   2.391   6.379   2.600 -0.0556 -0.5776  0.4881
   88ASP    OD2 1430   2.282   6.458   2.436  0.4903 -0.6020 -0.2209
   88ASP      C 1431   2.324   6.584   2.829 -0.2106  0.0915  0.2514
   88ASP      O 1432   2.353   6.665   2.742  0.1238 -0.8360  0.1644
   89PRO      N 1433   2.396   6.574   2.949  0.3813 -1.0118  0.2120
   89PRO     CD 1434   2.389   6.468   3.053  0.2533  0.1193 -0.7721
   89PRO    HD1 1435   2.386   6.375   2.997  0.3246  0.5482 -1.5099
   89PRO    HD2 1436   2.299   6.477   3.114  1.6711 -1.6457  1.7853
   89PRO     CG 1437   2.510   6.498   3.149  0.2606 -0.7202  0.4680
   89PRO    HG1 1438   2.600   6.441   3.123  1.0496  0.4824  0.4826
   89PRO    HG2 1439   2.481   6.485   3.253 -1.2770  0.5276  0.2310
   89PRO     CB 1440   2.527   6.650   3.130 -0.6083  0.5018  0.5197
   89PRO    HB1 1441   2.624   6.683   3.167 -0.2904 -0.5622  0.6919
   89PRO    HB2 1442   2.444   6.705   3.172  0.0858  0.4745  2.0034
   89PRO     CA 1443   2.500   6.676   2.980 -0.0929 -0.2114  0.3317
   89PRO     HA 1444   2.452   6.774   2.980 -0.5535 -0.3765 -2.0275
   89PRO      C 1445   2.634   6.670   2.895  0.5001  0.0552  0.4328
   89PRO      O 1446   2.726   6.740   2.925 -0.9459 -0.1322 -0.1140
   90GLU      N 1447   2.647   6.596   2.784 -0.3402 -0.0303  0.0025
   90GLU      H 1448   2.569   6.534   2.763 -0.6792  0.6939 -0.9464
   90GLU     CA 1449   2.768   6.564   2.713 -0.6527 -0.6970  0.1551
   90GLU     HA 1450   2.843   6.643   2.724  1.0577 -2.3703  1.0817
   90GLU     CB 1451   2.843   6.439   2.759  0.3810  0.0187  0.1383
   90GLU    HB1 1452   2.939   6.430   2.709  0.3489  1.2276 -0.1771
   90GLU    HB2 1453   2.780   6.355   2.731 -1.4332  1.3687 -0.0309
   90GLU     CG 1454   2.863   6.439   2.911 -0.5116  0.7179  0.4074
   90GLU    HG1 1455   2.774   6.460   2.970 -0.7853  1.9578 -0.3975
   90GLU    HG2 1456   2.936   6.516   2.934 -0.3989  0.6515  0.2780
   90GLU     CD 1457   2.933   6.310   2.958 -0.2070 -0.3623 -0.3844
   90GLU    OE1 1458   2.866   6.213   3.002  0.0108 -0.3428 -0.5796
   90GLU    OE2 1459   3.055   6.310   2.962 -0.1974 -0.0947 -0.3984
   90GLU      C 1460   2.746   6.583   2.560 -0.1838 -0.6794  0.5247
   90GLU      O 1461   2.836   6.551   2.484 -0.6816  0.1307 -0.2725
   91ASP      N 1462   2.625   6.628   2.520 -0.2837  0.0080 -0.2973
   91ASP      H 1463   2.565   6.645   2.600 -0.8290 -0.5262 -0.5844
   91ASP     CA 1464   2.577   6.629   2.382 -0.2939 -0.1144 -0.1039
   91ASP     HA 1465   2.468   6.633   2.382 -0.3479 -1.4012  0.3130
   91ASP     CB 1466   2.631   6.756   2.310  0.0173  0.1614  0.7259
   91ASP    HB1 1467   2.585   6.763   2.212  3.1089  0.3441 -0.8242
   91ASP    HB2 1468   2.735   6.744   2.283 -0.0187  1.2937  0.0057
   91ASP     CG 1469   2.630   6.893   2.389 -0.5088  1.0312 -0.6362
   91ASP    OD1 1470   2.521   6.945   2.422 -0.4322 -0.4711 -0.6238
   91ASP    OD2 1471   2.733   6.929   2.455  0.2530 -0.1719  0.1092
   91ASP      C 1472   2.619   6.494   2.315  0.2139 -0.4062  0.3381
   91ASP      O 1473   2.685   6.485   2.211 -0.6791 -0.2070  0.2292
   92LYS      N 1474   2.568   6.387   2.373  0.3007  0.2802  0.1542
   92LYS      H 1475   2.521   6.406   2.461 -1.5976 -0.0649 -0.7236
   92LYS     CA 1476   2.589   6.248   2.337  0.2085 -0.2982 -0.0654
   92LYS     HA 1477   2.675   6.243   2.271 -0.6588  1.0540 -1.3709
   92LYS     CB 1478   2.604   6.176   2.472 -0.7584  0.7702 -0.3234
   92LYS    HB1 1479   2.513   6.170   2.532 -0.6804  2.1297 -0.0424
   92LYS    HB2 1480   2.682   6.225   2.530 -1.3984  1.3862  0.0372
   92LYS     CG 1481   2.643   6.029   2.451  0.8643 -0.7254 -0.1144
   92LYS    HG1 1482   2.712   6.026   2.367  1.2891 -0.2271  0.2040
   92LYS    HG2 1483   2.553   5.972   2.428  2.4094 -3.5992  0.4610
   92LYS     CD 1484   2.707   5.966   2.575  0.4699  0.0298  0.1493
   92LYS    HD1 1485   2.626   5.942   2.644  0.2616 -0.3318 -0.2245
   92LYS    HD2 1486   2.776   6.033   2.627  0.3922  0.0822  0.1850
   92LYS     CE 1487   2.779   5.837   2.542  0.4292  0.1033  0.0684
   92LYS    HE1 1488   2.864   5.861   2.478  0.6905 -0.3978  0.2200
   92LYS    HE2 1489   2.709   5.773   2.487  1.1632 -2.0963  1.5387
   92LYS     NZ 1490   2.825   5.772   2.667 -0.1529 -0.2377  0.1455
   92LYS    HZ1 1491   2.827   5.674   2.643 -1.0404 -0.0938 -0.5894
   92LYS    HZ2 1492   2.915   5.802   2.702 -0.4585 -0.5734  1.2529
   92LYS    HZ3 1493   2.759   5.774   2.743 -0.1195 -0.1954  0.1737
   92LYS      C 1494   2.468   6.198   2.260 -0.2956  0.1908  0.3101
   92LYS      O 1495   2.485   6.128   2.158 -0.5487  0.1989 -0.7664
   93HIS      N 1496   2.345   6.236   2.294 -0.3903 -0.3449 -0.1985
   93HIS      H 1497   2.342   6.304   2.368  0.3568  0.2284 -0.6805
   93HIS     CA 1498   2.218   6.185   2.236 -0.0950 -0.3307  0.5246
   93HIS     HA 1499   2.233   6.097   2.173 -0.4169 -0.9255  1.2541
   93HIS     CB 1500   2.129   6.150   2.357 -0.1892 -0.7703 -0.4086
   93HIS    HB1 1501   2.031   6.114   2.326 -0.8291  0.8489 -0.3851
   93HIS    HB2 1502   2.104   6.241   2.412  1.6090 -0.4355 -0.0884
   93HIS     CG 1503   2.183   6.059   2.462  0.1924  0.2112  0.1659
   93HIS    ND1 1504   2.221   5.928   2.440 -0.3031 -0.3454 -0.2662
   93HIS    CE1 1505   2.243   5.877   2.563  0.4428 -0.5930  0.8481
   93HIS    HE1 1506   2.273   5.775   2.581 -2.9460 -1.6800  1.0982
   93HIS    NE2 1507   2.242   5.973   2.648 -0.2016 -0.6267 -0.3532
   93HIS    HE2 1508   2.268   5.965   2.745 -1.0424  1.5530  0.1073
   93HIS    CD2 1509   2.191   6.086   2.594 -1.1263  0.4812 -0.4531
   93HIS    HD2 1510   2.168   6.178   2.646 -0.8290 -0.7127  1.9367
   93HIS      C 1511   2.141   6.299   2.156 -0.4029  0.3841  0.0801
   93HIS      O 1512   2.060   6.267   2.069 -0.6446 -0.4716 -0.7775
   94LYS      N 1513   2.163   6.428   2.191 -0.1437 -0.1741  0.2867
   94LYS      H 1514   2.215   6.454   2.273  1.5122  2.1378 -1.3525
   94LYS     CA 1515   2.072   6.529   2.136  0.0465  0.6618 -0.1564
   94LYS     HA 1516   1.966   6.506   2.147 -0.9576  4.7317  0.3052
   94LYS     CB 1517   2.083   6.654   2.225 -0.3060  0.2997 -0.2286
   94LYS    HB1 1518   2.062   6.627   2.329 -2.1493 -0.1182 -0.6805
   94LYS    HB2 1519   2.004   6.723   2.192  0.6025  1.9081  0.8061
   94LYS     CG 1520   2.206   6.736   2.207 -0.3936 -0.3857  0.9353
   94LYS    HG1 1521   2.195   6.782   2.108 -0.9593 -2.3785  0.0199
   94LYS    HG2 1522   2.298   6.678   2.214 -0.4249 -0.6876 -0.6396
   94LYS     CD 1523   2.216   6.848   2.310  0.4353 -0.8345  0.1395
   94LYS    HD1 1524   2.127   6.912   2.309  1.7014  1.0285  1.3002
   94LYS    HD2 1525   2.306   6.907   2.297  0.8290 -1.5261 -0.3049
   94LYS     CE 1526   2.226   6.781   2.455  0.3309 -0.6128  0.9983
   94LYS    HE1 1527   2.291   6.695   2.440  2.1231  0.8491 -0.1296
   94LYS    HE2 1528   2.126   6.751   2.484  0.2407  0.7285  2.1677
   94LYS     NZ 1529   2.286   6.878   2.548  0.4997 -0.1597 -0.9672
   94LYS    HZ1 1530   2.232   6.962   2.556  0.3697 -0.1945 -1.4324
   94LYS    HZ2 1531   2.293   6.841   2.642 -0.3793  3.6966  0.8122
   94LYS    HZ3 1532   2.380   6.902   2.520  0.1058  2.5013 -0.2917
   94LYS      C 1533   2.084   6.566   1.990  0.1468  0.2239  0.2025
   94LYS      O 1534   1.992   6.627   1.939  0.3425 -0.3878 -0.0032
   95ASP      N 1535   2.185   6.508   1.922  0.2130  0.2824  0.2457
   95ASP      H 1536   2.263   6.466   1.970  0.1592 -0.9673 -0.6959
   95ASP     CA 1537   2.179   6.507   1.770  0.1375  0.0973 -0.9386
   95ASP     HA 1538   2.120   6.595   1.744 -0.3348  0.7988  2.0996
   95ASP     CB 1539   2.320   6.512   1.710  0.1797  0.0754  0.2943
   95ASP    HB1 1540   2.373   6.418   1.725 -1.9057 -1.4454 -1.2701
   95ASP    HB2 1541   2.386   6.591   1.746 -0.0656  1.4533 -2.0424
   95ASP     CG 1542   2.311   6.523   1.558  0.9734  0.2500 -0.3005
   95ASP    OD1 1543   2.351   6.426   1.490  0.1029 -0.6530 -0.1239
   95ASP    OD2 1544   2.258   6.628   1.513 -0.0329 -0.7914  0.5641
   95ASP      C 1545   2.098   6.384   1.719  0.0542  0.2116 -0.3486
   95ASP      O 1546   2.017   6.388   1.625 -0.1174 -0.3432 -0.3056
   96ASP      N 1547   2.118   6.270   1.781  0.4964 -0.1252 -0.8956
   96ASP      H 1548   2.182   6.272   1.859 -1.6554 -0.2942  1.0055
   96ASP     CA 1549   2.055   6.143   1.747  0.4406 -0.6243 -0.0351
   96ASP     HA 1550   2.075   6.134   1.641  1.2418 -0.1791  0.0695
   96ASP     CB 1551   2.117   6.025   1.819 -0.3068 -0.4036  0.0158
   96ASP    HB1 1552   2.083   5.934   1.770 -0.1564  0.1160 -1.0874
   96ASP    HB2 1553   2.071   6.012   1.917 -1.9393  1.1583 -0.4908
   96ASP     CG 1554   2.269   6.016   1.829  0.0218 -0.5042 -0.5923
   96ASP    OD1 1555   2.315   5.920   1.894  0.1809  0.1809 -0.4131
   96ASP    OD2 1556   2.347   6.080   1.757 -0.0991 -0.2864 -0.4863
   96ASP      C 1557   1.899   6.154   1.774 -0.4735 -0.5116 -0.7687
   96ASP      O 1558   1.820   6.104   1.695 -0.1067 -0.4427  0.4206
   97PHE      N 1559   1.857   6.230   1.877  0.6165  0.1414 -0.0038
   97PHE      H 1560   1.925   6.256   1.948  2.3248 -0.1999 -1.4388
   97PHE     CA 1561   1.715   6.258   1.895  0.8307  0.0602  0.2178
   97PHE     HA 1562   1.667   6.162   1.873  3.2004 -1.0853 -0.3198
   97PHE     CB 1563   1.683   6.311   2.032  0.2461  0.3803  0.1930
   97PHE    HB1 1564   1.678   6.420   2.033  0.3735  0.4069 -0.9238
   97PHE    HB2 1565   1.758   6.280   2.105 -0.6910 -2.2928  0.1338
   97PHE     CG 1566   1.556   6.252   2.086  0.2125  0.4344 -0.5061
   97PHE    CD1 1567   1.432   6.314   2.060  0.3401  0.0553  0.5402
   97PHE    HD1 1568   1.427   6.394   1.988 -0.3947  0.3399  0.8952
   97PHE    CE1 1569   1.318   6.263   2.119  0.2732  0.9222 -1.0704
   97PHE    HE1 1570   1.225   6.316   2.103 -1.1774 -1.0070  0.3494
   97PHE     CZ 1571   1.323   6.145   2.204 -0.3450  0.3224  0.4486
   97PHE     HZ 1572   1.229   6.109   2.243 -0.6904  0.9717  0.2412
   97PHE    CE2 1573   1.447   6.082   2.222  0.6328 -0.1660  0.2157
   97PHE    HE2 1574   1.452   5.988   2.275 -0.9122 -0.3326  0.1087
   97PHE    CD2 1575   1.562   6.139   2.168  0.4437  0.3725 -0.3374
   97PHE    HD2 1576   1.653   6.083   2.183 -1.4705 -2.2886  2.6015
   97PHE      C 1577   1.663   6.358   1.782 -0.1517  0.3428  0.9647
   97PHE      O 1578   1.550   6.340   1.738 -0.4967  0.5111 -0.2707
   98ASP      N 1579   1.745   6.449   1.730 -0.3521  0.0078 -0.5282
   98ASP      H 1580   1.839   6.457   1.766 -1.0530  1.5150  1.1265
   98ASP     CA 1581   1.709   6.540   1.629  0.1864  0.5069  1.0070
   98ASP     HA 1582   1.616   6.588   1.657  1.1095  1.7125  2.1066
   98ASP     CB 1583   1.809   6.653   1.606  0.7922 -0.3994 -0.1679
   98ASP    HB1 1584   1.905   6.603   1.599  1.6693  0.8677  1.8552
   98ASP    HB2 1585   1.809   6.715   1.696  2.5596 -1.0861  0.3441
   98ASP     CG 1586   1.783   6.743   1.480 -0.0176 -0.6803  0.4674
   98ASP    OD1 1587   1.859   6.730   1.383  0.0433  0.2891  0.0929
   98ASP    OD2 1588   1.701   6.836   1.488 -0.3892  0.7629  0.2501
   98ASP      C 1589   1.685   6.462   1.499  0.1434 -0.2792 -0.4063
   98ASP      O 1590   1.587   6.478   1.431 -0.0063  0.1643 -0.5280
   99LYS      N 1591   1.763   6.361   1.463  0.4042  0.1381  0.3611
   99LYS      H 1592   1.836   6.351   1.532 -0.3028  0.2156  1.1309
   99LYS     CA 1593   1.743   6.263   1.351 -0.1728 -0.2164 -0.9656
   99LYS     HA 1594   1.734   6.328   1.264 -0.0180 -0.7935 -1.4184
   99LYS     CB 1595   1.856   6.163   1.344  0.3492  0.4076 -0.3677
   99LYS    HB1 1596   1.814   6.073   1.300 -0.1437  1.2489 -1.6673
   99LYS    HB2 1597   1.902   6.131   1.438 -0.2020 -0.7997 -0.4876
   99LYS     CG 1598   1.966   6.202   1.252 -0.0243 -0.8652 -0.2032
   99LYS    HG1 1599   1.915   6.224   1.158  0.5702 -0.1701 -0.3703
   99LYS    HG2 1600   2.024   6.111   1.241 -0.5467 -1.3053  0.6106
   99LYS     CD 1601   2.055   6.319   1.296 -0.1571 -0.2393 -0.1988
   99LYS    HD1 1602   2.083   6.288   1.397 -2.3428  0.5487  0.7168
   99LYS    HD2 1603   2.009   6.416   1.315  3.2266  1.1784  1.4791
   99LYS     CE 1604   2.161   6.331   1.196 -0.2898  0.1748  0.7239
   99LYS    HE1 1605   2.118   6.345   1.097 -1.6514  0.6609  1.3653
   99LYS    HE2 1606   2.226   6.244   1.187 -0.2619  0.3352 -0.8510
   99LYS     NZ 1607   2.244   6.444   1.222 -0.0096 -0.1018 -0.0507
   99LYS    HZ1 1608   2.324   6.435   1.161  1.0642  0.2651  1.2422
   99LYS    HZ2 1609   2.193   6.528   1.199 -2.6715 -1.4738  0.4655
   99LYS    HZ3 1610   2.274   6.444   1.318  0.0194  2.2161 -0.0021
   99LYS      C 1611   1.610   6.190   1.363 -0.2618  0.2855 -0.3505
   99LYS      O 1612   1.536   6.186   1.266  1.0886  0.8568 -0.4670
  100PHE      N 1613   1.582   6.128   1.478 -0.2061 -0.6985 -0.8640
  100PHE      H 1614   1.655   6.141   1.547 -0.8949  1.7600 -0.5265
  100PHE     CA 1615   1.457   6.066   1.515 -0.2796  0.1720  0.9031
  100PHE     HA 1616   1.435   5.988   1.442  1.1305 -0.9296  1.6015
  100PHE     CB 1617   1.470   6.010   1.663 -0.6098  0.4226  0.1096
  100PHE    HB1 1618   1.529   6.080   1.722 -0.4304  1.1222 -0.8827
  100PHE    HB2 1619   1.521   5.915   1.645 -0.0648  0.8455 -0.5921
  100PHE     CG 1620   1.339   5.987   1.742 -0.2298 -0.3475  0.4395
  100PHE    CD1 1621   1.274   6.093   1.806  0.5901  0.0446  0.1688
  100PHE    HD1 1622   1.317   6.190   1.785  3.0677 -1.1741 -0.7018
  100PHE    CE1 1623   1.154   6.070   1.883 -1.3516 -0.2396 -0.6723
  100PHE    HE1 1624   1.102   6.154   1.926 -0.5828  0.1171 -0.4284
  100PHE     CZ 1625   1.106   5.942   1.897  0.4145 -0.2705  0.2453
  100PHE     HZ 1626   1.010   5.937   1.947 -0.5796  2.2334 -1.1900
  100PHE    CE2 1627   1.170   5.839   1.826  0.7370 -0.2283  0.3053
  100PHE    HE2 1628   1.134   5.737   1.827 -2.8515  0.8189 -1.9527
  100PHE    CD2 1629   1.290   5.859   1.755 -0.0738  0.1803  0.1951
  100PHE    HD2 1630   1.336   5.772   1.710 -1.9367 -0.4603 -0.5580
  100PHE      C 1631   1.346   6.167   1.504  0.3488 -0.0887 -0.0657
  100PHE      O 1632   1.241   6.123   1.452 -0.1858  0.2719  0.1976
  101LEU      N 1633   1.357   6.292   1.545 -0.7652  0.0483 -0.2652
  101LEU      H 1634   1.443   6.318   1.592 -0.0308  0.0851 -1.5766
  101LEU     CA 1635   1.261   6.398   1.521 -0.3985  0.0562 -0.0395
  101LEU     HA 1636   1.163   6.351   1.536 -0.2637 -0.7412 -1.4966
  101LEU     CB 1637   1.267   6.519   1.625 -1.0075  0.5675  0.3570
  101LEU    HB1 1638   1.186   6.587   1.599 -1.9259 -0.4591  0.4696
  101LEU    HB2 1639   1.366   6.559   1.601 -0.8575 -1.4339 -2.9852
  101LEU     CG 1640   1.262   6.493   1.775 -0.2222 -0.0516 -0.0606
  101LEU     HG 1641   1.341   6.420   1.794 -2.3281 -2.3541  0.3606
  101LEU    CD1 1642   1.290   6.619   1.853 -0.6490  0.4641 -1.4440
  101LEU   HD11 1643   1.395   6.648   1.851 -0.2447 -0.7260  0.2269
  101LEU   HD12 1644   1.214   6.695   1.832 -0.8291  0.9694  0.8224
  101LEU   HD13 1645   1.270   6.592   1.956 -0.9883 -0.2270 -1.6855
  101LEU    CD2 1646   1.136   6.426   1.818  0.0977  0.3166  0.3743
  101LEU   HD21 1647   1.130   6.330   1.767  0.3896  0.3763  0.2272
  101LEU   HD22 1648   1.139   6.401   1.925 -1.6896 -0.5206  0.2535
  101LEU   HD23 1649   1.054   6.491   1.788 -0.1297 -0.2488 -0.2466
  101LEU      C 1650   1.251   6.444   1.378  0.8436 -0.7271  0.0513
  101LEU      O 1651   1.137   6.473   1.334 -0.3679 -0.1219 -0.4252
  102ALA      N 1652   1.346   6.426   1.297 -0.1562  0.2127  0.6513
  102ALA      H 1653   1.441   6.414   1.330 -0.8242 -1.6429  2.0487
  102ALA     CA 1654   1.340   6.465   1.158 -1.3074 -0.7889 -0.5221
  102ALA     HA 1655   1.276   6.552   1.146 -0.3613 -0.2918 -2.1976
  102ALA     CB 1656   1.483   6.507   1.118  1.3894  0.1025 -0.3073
  102ALA    HB1 1657   1.493   6.603   1.169 -1.0186  2.1115 -3.2463
  102ALA    HB2 1658   1.548   6.431   1.160 -1.8322 -2.0044  1.2114
  102ALA    HB3 1659   1.487   6.507   1.009  0.1632 -3.5876 -0.4809
  102ALA      C 1660   1.297   6.351   1.073  0.4047  0.2972 -0.0336
  102ALA      O 1661   1.273   6.372   0.953 -0.6073 -0.1760 -0.1340
  103GLU      N 1662   1.283   6.227   1.121  0.3180  0.1392 -0.1994
  103GLU      H 1663   1.337   6.212   1.204 -0.2184  2.2477  0.6025
  103GLU     CA 1664   1.218   6.118   1.049  0.3321  0.0483  0.0983
  103GLU     HA 1665   1.269   6.107   0.953  1.9843  0.8411  0.8453
  103GLU     CB 1666   1.214   5.987   1.127 -0.2845 -0.2650  0.4127
  103GLU    HB1 1667   1.160   5.922   1.057 -0.9658  0.6482  0.0712
  103GLU    HB2 1668   1.164   6.003   1.222 -2.4375  0.6774 -0.8025
  103GLU     CG 1669   1.359   5.936   1.134 -0.0742  0.0274 -0.2123
  103GLU    HG1 1670   1.412   5.993   1.210 -2.8598  0.7009  1.3719
  103GLU    HG2 1671   1.418   5.950   1.043  1.2609  1.2650  0.8022
  103GLU     CD 1672   1.371   5.788   1.175  0.5886  0.0874 -0.1777
  103GLU    OE1 1673   1.372   5.699   1.085 -0.2200  0.6679  0.1856
  103GLU    OE2 1674   1.367   5.759   1.301 -0.1619 -0.6724 -0.0243
  103GLU      C 1675   1.070   6.154   1.015 -0.1139 -0.3093 -0.3474
  103GLU      O 1676   0.995   6.221   1.091 -0.3677  0.2263 -0.1195
  104ASN      N 1677   1.019   6.117   0.904  0.3859 -0.1773 -0.6693
  104ASN      H 1678   1.077   6.067   0.839  1.6828  1.4161 -0.8021
  104ASN     CA 1679   0.879   6.141   0.862 -0.0334 -0.0697 -0.3520
  104ASN     HA 1680   0.886   6.122   0.755  1.7148  2.3403 -0.7645
  104ASN     CB 1681   0.785   6.036   0.919 -0.2704 -0.2541 -0.1698
  104ASN    HB1 1682   0.832   5.944   0.884 -0.6153 -0.5090  0.0386
  104ASN    HB2 1683   0.700   6.043   0.851  0.7690  0.3294 -1.4561
  104ASN     CG 1684   0.759   6.031   1.065 -0.0509 -0.0623 -0.4220
  104ASN    OD1 1685   0.677   6.109   1.111 -0.2115  0.3078 -0.5535
  104ASN    ND2 1686   0.809   5.936   1.134  0.4484 -0.1734 -0.0728
  104ASN   HD21 1687   0.864   5.865   1.087  1.3172  0.7124 -0.4550
  104ASN   HD22 1688   0.793   5.934   1.234 -0.2296  0.9075 -0.1490
  104ASN      C 1689   0.826   6.290   0.855  0.6561  0.6327 -0.8646
  104ASN      O 1690   0.701   6.305   0.851  0.3267  0.2112  0.6904
  105ARG      N 1691   0.915   6.387   0.867  0.5141 -0.6219  0.6798
  105ARG      H 1692   1.014   6.369   0.866  0.6402 -0.6294 -3.0387
  105ARG     CA 1693   0.873   6.524   0.886  0.2729  0.2548 -0.1794
  105ARG     HA 1694   0.772   6.527   0.927  0.2654 -1.1210 -0.0426
  105ARG     CB 1695   0.979   6.590   0.976  0.5020 -0.4378  0.5667
  105ARG    HB1 1696   1.065   6.594   0.909 -1.4136 -0.3042 -2.0236
  105ARG    HB2 1697   1.009   6.524   1.057 -0.4803 -1.4933  0.0966
  105ARG     CG 1698   0.929   6.725   1.028  0.3139 -0.3011  0.3575
  105ARG    HG1 1699   0.828   6.719   1.070  0.4774 -1.3178  0.6433
  105ARG    HG2 1700   0.931   6.793   0.943 -0.8076 -1.0687 -0.3098
  105ARG     CD 1701   1.021   6.801   1.128  0.2479 -0.2938  0.4318
  105ARG    HD1 1702   1.103   6.854   1.080  0.3465  0.4553  1.4094
  105ARG    HD2 1703   1.069   6.720   1.183  0.6788 -0.4523 -0.1693
  105ARG     NE 1704   0.951   6.900   1.218 -0.6226 -0.0670 -0.1621
  105ARG     HE 1705   0.851   6.891   1.227 -1.0323  0.9775 -2.6860
  105ARG     CZ 1706   0.997   7.009   1.274 -1.0405  0.2260  0.7596
  105ARG    NH1 1707   0.926   7.091   1.337  0.0204 -0.0683 -0.0293
  105ARG   HH11 1708   0.827   7.071   1.339 -0.2009  0.5465 -2.0354
  105ARG   HH12 1709   0.968   7.174   1.376  0.2503  1.3858 -3.0578
  105ARG    NH2 1710   1.119   7.042   1.271 -0.2723 -0.6191 -0.5529
  105ARG   HH21 1711   1.186   6.974   1.238  0.2193 -0.5487  0.2727
  105ARG   HH22 1712   1.146   7.132   1.309 -1.8149  0.5391 -2.0295
  105ARG      C 1713   0.856   6.607   0.756  0.3278  0.0614  0.3037
  105ARG    OC1 1714   0.750   6.675   0.746  0.2520 -0.2259  0.3398
  105ARG    OC2 1715   0.943   6.603   0.667  0.0253  0.4916 -0.3127
  106UNL     CL 1716   0.360   0.553   2.548  0.0109  0.4088 -0.0735
  106UNL    CL1 1717   0.899   0.510   2.599 -0.1064  0.0192  0.4458
  106UNL    CL2 1718   0.853   0.201   2.678  0.6724 -0.2210 -0.2096
  106UNL      S 1719   0.345   0.065   2.858 -0.1198  0.0109  0.0080
  106UNL      P 1720   0.329   0.121   2.669 -0.1707 -0.1380  0.1366
  106UNL      O 1721   0.406   0.051   2.547 -0.6024  0.2374  0.2917
  106UNL     O1 1722   0.178   0.129   2.612 -0.1020  1.1569  0.2083
  106UNL     O2 1723   0.365   0.275   2.638 -0.4209  0.0112  0.1304
  106UNL      N 1724   0.597   0.246   2.646 -0.0218  0.6810 -0.3645
  106UNL      C 1725   0.496  -0.059   2.561 -0.4632 -0.7901 -0.3876
  106UNL     C1 1726   0.080   0.026   2.627 -0.7704 -0.0696  0.5893
  106UNL     C2 1727   0.492   0.321   2.620  0.4262 -0.6549  0.2951
  106UNL     C3 1728   0.421  -0.180   2.614 -0.4493 -0.3668  0.0098
  106UNL     C4 1729   0.019   0.013   2.773  0.5296  0.4865  0.5048
  106UNL     C5 1730   0.503   0.457   2.582  0.3392 -0.3108 -0.7605
  106UNL     C6 1731   0.627   0.514   2.595  0.0050  0.7023 -0.3186
  106UNL     C7 1732   0.741   0.437   2.612  0.0102  1.0190 -1.0446
  106UNL     C8 1733   0.720   0.301   2.650  0.5988 -1.2932  0.4768
  106UNL      H 1734   0.549  -0.085   2.469 -0.8681 -1.1484 -0.5229
  106UNL     H1 1735   0.569  -0.029   2.637 -1.8300  0.8366  0.3576
  106UNL     H2 1736   0.007   0.038   2.546 -2.5695  1.4461  2.3504
  106UNL     H3 1737   0.135  -0.067   2.608 -0.6347  0.0874  0.2016
  106UNL     H4 1738   0.330  -0.198   2.556  0.0776 -0.3595 -0.8255
  106UNL     H5 1739   0.484  -0.269   2.605  2.6122  1.4813  1.4602
  106UNL     H6 1740   0.377  -0.160   2.713 -0.4283 -3.0756  0.6581
  106UNL     H7 1741  -0.065  -0.057   2.763  1.7346 -0.8217 -0.9665
  106UNL     H8 1742   0.092  -0.016   2.849  0.4033 -1.3817 -0.0361
  106UNL     H9 1743  -0.020   0.109   2.810 -1.2302 -0.0016  0.0111
  106UNL    H10 1744   0.638   0.619   2.572  3.3526  0.9527  1.8368
  107SOL     OW 1745   6.131   1.990   3.206 -0.1151  0.2558 -0.3824
  107SOL    HW1 1746   6.109   1.901   3.180 -2.9547  0.5154  0.7697
  107SOL    HW2 1747   6.167   1.981   3.295 -0.5923  0.2726 -0.1872
  108SOL     OW 1748   5.698   4.767   2.697  0.1545  0.3914 -0.5771
  108SOL    HW1 1749   5.604   4.773   2.714  0.0765  2.7692 -1.5032
  108SOL    HW2 1750   5.729   4.857   2.705  2.2373 -0.2482 -0.9971
  109SOL     OW 1751   1.594   4.600   3.125 -0.3369 -0.1306  0.2480
  109SOL    HW1 1752   1.585   4.605   3.220 -0.5573  1.7514  0.1648
  109SOL    HW2 1753   1.521   4.545   3.097  0.3843 -1.6714  1.2195
  110SOL     OW 1754   1.518   3.250   3.317 -0.5918  0.4377  0.1102
  110SOL    HW1 1755   1.460   3.290   3.252  0.5333 -0.6021 -1.6345
  110SOL    HW2 1756   1.496   3.156   3.313 -1.4205  0.4716  2.2656
  111SOL     OW 1757   2.964   1.639   0.113  0.4202  0.0468 -0.4831
  111SOL    HW1 1758   3.006   1.560   0.078 -0.1028 -0.3357 -0.2603
  111SOL    HW2 1759   2.961   1.699   0.039  0.2574 -0.3750 -0.8212
  112SOL     OW 1760   2.471   1.303   1.688  0.3647  0.6022 -0.0002
  112SOL    HW1 1761   2.397   1.331   1.635 -0.2558 -1.9241 -0.5942
  112SOL    HW2 1762   2.435   1.287   1.775 -0.3932 -2.5356 -0.7426
  113SOL     OW 1763   1.767   5.475   4.271  0.3465  0.3596  0.1353
  113SOL    HW1 1764   1.859   5.479   4.243  0.6074 -1.0082  0.7178
  113SOL    HW2 1765   1.718   5.511   4.197  1.3511  1.3750 -0.0762
  114SOL     OW 1766   2.512   0.999   1.421 -0.2574  0.7150 -0.3907
  114SOL    HW1 1767   2.477   0.945   1.350 -0.3814  0.0067  0.2098
  114SOL    HW2 1768   2.467   0.969   1.500  0.0374  1.3522  0.0316
  115SOL     OW 1769   3.099   4.321   4.042 -0.0943 -0.0352  0.1109
  115SOL    HW1 1770   3.049   4.258   3.989  0.1664  1.4282 -2.0148
  115SOL    HW2 1771   3.149   4.267   4.104  1.4291 -2.1166 -2.7010
  116SOL     OW 1772   1.413   5.960   4.173 -0.3917 -0.0249  0.1390
  116SOL    HW1 1773   1.418   6.052   4.145 -3.1137 -0.0562 -0.7620
  116SOL    HW2 1774   1.504   5.931   4.176  0.4332  2.0721 -1.6864
  117SOL     OW 1775   5.632   3.027   4.151 -0.3085 -0.6127 -0.1204
  117SOL    HW1 1776   5.640   3.028   4.056  0.6615  1.1711 -0.0787
  117SOL    HW2 1777   5.716   3.063   4.182 -0.8923 -0.4614  1.3631
  118SOL     OW 1778   6.086   2.081   4.209  0.2484  0.0578  0.7396
  118SOL    HW1 1779   6.079   2.062   4.115  1.5527  0.6041  0.5100
  118SOL    HW2 1780   6.012   2.035   4.248 -0.5142  0.0908 -0.5957
  119SOL     OW 1781   1.322   2.025   2.966 -0.1012 -0.2552  0.0857
  119SOL    HW1 1782   1.348   1.984   2.883  0.8169 -1.8379  1.1085
  119SOL    HW2 1783   1.247   2.079   2.943 -1.2242 -2.3040 -1.4243
  120SOL     OW 1784   4.585   4.059   2.922 -0.6853 -0.1173 -0.0385
  120SOL    HW1 1785   4.631   4.120   2.863 -1.0050  1.1409  0.9617
  120SOL    HW2 1786   4.604   3.972   2.886  1.7086  0.4074 -0.2029
  121SOL     OW 1787   5.358   3.004   1.953 -0.1274 -0.1947 -0.3444
  121SOL    HW1 1788   5.418   2.986   2.026  0.1258  0.0978 -0.4808
  121SOL    HW2 1789   5.282   3.046   1.994 -0.0336 -0.1323 -0.2349
  122SOL     OW 1790   4.123   5.897   2.146  0.4717 -0.0022 -0.0434
  122SOL    HW1 1791   4.103   5.930   2.058  0.8905 -0.9172 -0.4922
  122SOL    HW2 1792   4.153   5.808   2.132  0.4355 -0.1982  1.0511
  123SOL     OW 1793   6.194   4.859   1.764  0.0642  0.3614 -0.7998
  123SOL    HW1 1794   6.282   4.834   1.792 -0.7104 -0.3789  1.1415
  123SOL    HW2 1795   6.167   4.788   1.706 -0.4405 -1.1589  1.1926
  124SOL     OW 1796   0.664   3.382   1.507 -0.3167  0.1769  0.3406
  124SOL    HW1 1797   0.606   3.312   1.536  1.2244 -1.4464 -0.3384
  124SOL    HW2 1798   0.668   3.442   1.582 -0.9176 -0.9428  1.3003
  125SOL     OW 1799   2.985   3.203   0.647  0.2541  0.0343  0.4777
  125SOL    HW1 1800   2.962   3.130   0.705  0.9718 -1.2663 -0.8453
  125SOL    HW2 1801   3.072   3.231   0.676  1.1408 -1.4021 -0.6795
  126SOL     OW 1802   2.936   0.522   1.227 -0.4666 -0.5021 -0.5346
  126SOL    HW1 1803   3.011   0.463   1.235 -0.7793 -0.8850 -0.3397
  126SOL    HW2 1804   2.923   0.532   1.133  0.9864  1.0888 -0.6243
  127SOL     OW 1805   3.571   3.209   0.662  0.2885 -0.0843 -0.2711
  127SOL    HW1 1806   3.613   3.235   0.744  0.1892 -0.1631 -0.1950
  127SOL    HW2 1807   3.482   3.187   0.687 -0.0960  1.0566 -0.5912
  128SOL     OW 1808   1.972   1.492   4.206  0.2319  0.4726 -0.0558
  128SOL    HW1 1809   1.900   1.553   4.188 -0.1639  0.3946  1.1463
  128SOL    HW2 1810   1.930   1.406   4.213  0.6696  0.1814 -0.9066
  129SOL     OW 1811   3.829   4.532   3.669 -0.6250  0.7334 -0.1556
  129SOL    HW1 1812   3.750   4.525   3.723  0.2557 -2.6583  0.9031
  129SOL    HW2 1813   3.802   4.505   3.582 -0.8437  0.5026 -0.0163
  130SOL     OW 1814   0.968   2.746   3.219  0.8915 -0.0634  0.6074
  130SOL    HW1 1815   1.004   2.715   3.301 -0.6756  0.6199  1.6102
  130SOL    HW2 1816   0.955   2.840   3.232  2.0713  0.3766 -1.0082
  131SOL     OW 1817   4.310   0.456   3.756 -0.3485 -0.1905  0.4742
  131SOL    HW1 1818   4.251   0.502   3.696 -0.8349 -1.1871  0.1645
  131SOL    HW2 1819   4.398   0.482   3.728 -0.6116  1.2408  0.8799
  132SOL     OW 1820   2.950   2.239   1.865  0.3605  0.2406  0.1992
  132SOL    HW1 1821   2.918   2.252   1.776  0.1070  1.1293  0.4156
  132SOL    HW2 1822   3.025   2.298   1.872 -0.5970  1.3887  1.0845
  133SOL     OW 1823   0.471   2.379   3.525  0.1755 -0.0018 -0.4764
  133SOL    HW1 1824   0.420   2.384   3.606 -0.6980 -1.3357 -0.9109
  133SOL    HW2 1825   0.428   2.310   3.474  1.9150 -0.5973 -1.2164
  134SOL     OW 1826   5.442   1.231   2.718 -0.2345  0.4399  0.4105
  134SOL    HW1 1827   5.446   1.325   2.704  1.7538  0.4367  0.7533
  134SOL    HW2 1828   5.533   1.204   2.729 -0.9024 -1.1160  2.8847
  135SOL     OW 1829   5.705   1.551   1.146 -0.0528  0.3616  0.1059
  135SOL    HW1 1830   5.800   1.543   1.138  0.0919  1.1845  0.8687
  135SOL    HW2 1831   5.671   1.495   1.076  1.0029  0.5858 -0.6266
  136SOL     OW 1832   1.297   2.096   1.337  0.6581  0.1610 -0.0845
  136SOL    HW1 1833   1.303   2.003   1.358  0.2309  0.4440  1.4663
  136SOL    HW2 1834   1.248   2.100   1.255 -0.4157 -0.9350  0.4720
  137SOL     OW 1835   6.000   3.649   0.704  0.3597 -0.5719  0.1027
  137SOL    HW1 1836   6.057   3.619   0.774  0.8564 -0.6408 -0.3295
  137SOL    HW2 1837   5.931   3.583   0.700  0.0944 -0.3507  0.7978
  138SOL     OW 1838   0.529   0.481   1.149 -0.6402 -0.0413 -0.0388
  138SOL    HW1 1839   0.519   0.424   1.073  0.8871  2.6792 -2.4607
  138SOL    HW2 1840   0.464   0.551   1.135 -1.9775 -0.6564  2.4740
  139SOL     OW 1841   3.733   0.487   2.950  0.6578  0.2315  0.2492
  139SOL    HW1 1842   3.748   0.499   2.856 -0.4201 -0.8262 -0.0771
  139SOL    HW2 1843   3.730   0.575   2.986 -2.7837  0.8806 -1.3352
  140SOL     OW 1844   3.714   3.652   2.451  0.3265 -0.0021  0.4569
  140SOL    HW1 1845   3.724   3.565   2.412 -1.3278 -0.4518  0.9536
  140SOL    HW2 1846   3.804   3.683   2.463  0.9336 -1.0751 -0.9466
  141SOL     OW 1847   1.800   2.137   3.388 -0.0033  1.1328 -0.0591
  141SOL    HW1 1848   1.884   2.132   3.343 -0.2580  1.6946 -0.6071
  141SOL    HW2 1849   1.737   2.103   3.325 -0.0720 -0.2544  0.7160
  142SOL     OW 1850   5.190   1.255   1.087  0.6467  0.5121 -0.5012
  142SOL    HW1 1851   5.203   1.327   1.149  0.6087  0.3424 -0.2983
  142SOL    HW2 1852   5.104   1.270   1.049 -0.6899 -1.0656  1.7011
  143SOL     OW 1853   0.240   3.591   1.538 -0.1414  0.4443  0.1534
  143SOL    HW1 1854   0.179   3.559   1.471 -1.6841  2.3293  0.5637
  143SOL    HW2 1855   0.272   3.674   1.503 -0.0402  0.8625  1.2227
  144SOL     OW 1856   2.170   1.996   2.284  0.8286 -0.3230  0.2851
  144SOL    HW1 1857   2.205   1.907   2.272 -0.2671 -0.7207 -0.0778
  144SOL    HW2 1858   2.247   2.050   2.300  1.4173 -1.6289  2.2890
  145SOL     OW 1859   4.150   3.534   4.237  0.7901 -0.0660 -0.1252
  145SOL    HW1 1860   4.095   3.539   4.158  1.3404  1.3463 -0.4519
  145SOL    HW2 1861   4.200   3.615   4.236  0.3322  0.3093  2.0409
  146SOL     OW 1862   3.779   5.955   2.156 -0.0675  0.0034 -0.6921
  146SOL    HW1 1863   3.828   5.948   2.074 -1.7295  1.9962 -1.9498
  146SOL    HW2 1864   3.808   5.880   2.208  1.6203 -0.8790 -2.7772
  147SOL     OW 1865   1.407   5.319   3.798  0.2591 -0.3200  0.2556
  147SOL    HW1 1866   1.471   5.247   3.798  2.1294  1.2387  1.9370
  147SOL    HW2 1867   1.331   5.283   3.844 -0.0199 -2.0817 -1.4180
  148SOL     OW 1868   4.586   2.135   1.223 -0.2548 -0.0296 -0.4290
  148SOL    HW1 1869   4.669   2.146   1.269 -1.2598 -0.5922  1.6289
  148SOL    HW2 1870   4.563   2.224   1.196 -0.1707  0.5274  1.2062
  149SOL     OW 1871   3.046   6.199   1.882 -0.1965  0.0727 -0.3713
  149SOL    HW1 1872   2.975   6.209   1.819  0.6330 -0.1097 -1.3819
  149SOL    HW2 1873   3.107   6.139   1.839  0.7540  0.5355  0.2924
  150SOL     OW 1874   1.870   5.778   0.450  0.2621 -0.9218 -0.0392
  150SOL    HW1 1875   1.896   5.865   0.478  0.4455 -1.3211  1.0695
  150SOL    HW2 1876   1.932   5.719   0.493 -1.5070 -1.8025  1.4396
  151SOL     OW 1877   0.472   2.757   1.714 -0.0137 -0.0259 -0.1617
  151SOL    HW1 1878   0.516   2.703   1.781 -0.7689  0.7544  1.0044
  151SOL    HW2 1879   0.383   2.722   1.711 -0.5192  1.1269  0.6196
  152SOL     OW 1880   4.264   2.419   1.359 -0.0098  0.2562  0.0916
  152SOL    HW1 1881   4.303   2.335   1.384  0.3518  0.4117  0.0559
  152SOL    HW2 1882   4.170   2.402   1.355  0.0667 -0.1576  0.0449
  153SOL     OW 1883   2.276   5.135   4.397  0.0514  0.2259 -0.8263
  153SOL    HW1 1884   2.296   5.184   4.476 -1.1766  0.1891 -0.4662
  153SOL    HW2 1885   2.358   5.133   4.348  1.4673 -1.5907  1.4137
  154SOL     OW 1886   1.973   5.950   3.924 -0.0936 -0.0508  0.0977
  154SOL    HW1 1887   1.964   6.012   3.996  0.8683 -0.0791  0.2582
  154SOL    HW2 1888   1.968   5.864   3.967  2.0260 -0.0857  0.3978
  155SOL     OW 1889   3.880   5.415   2.625 -0.6603  0.1778 -0.9928
  155SOL    HW1 1890   3.922   5.343   2.576  0.3409  1.0859 -1.5040
  155SOL    HW2 1891   3.889   5.491   2.569 -0.5193  1.0047  0.1118
  156SOL     OW 1892   0.332   2.929   3.988  0.6230 -0.2743  0.4760
  156SOL    HW1 1893   0.363   2.975   3.910 -1.5238 -0.4832 -0.5723
  156SOL    HW2 1894   0.262   2.872   3.956 -0.8621  0.2019  2.6526
  157SOL     OW 1895   3.970   4.743   2.738  0.4868 -0.1758 -0.4700
  157SOL    HW1 1896   4.002   4.707   2.820  0.1080 -0.4579 -0.4439
  157SOL    HW2 1897   3.930   4.669   2.693  0.6505 -0.0139 -0.8887
  158SOL     OW 1898   2.965   2.249   0.598 -0.1225  0.2764  1.1314
  158SOL    HW1 1899   2.994   2.162   0.570  1.9075  1.1868  0.1937
  158SOL    HW2 1900   3.025   2.310   0.553 -1.8905  2.1976  1.2355
  159SOL     OW 1901   3.610   4.250   0.602  0.1142 -0.0295 -0.0300
  159SOL    HW1 1902   3.625   4.333   0.646  0.0767  0.3902 -0.8042
  159SOL    HW2 1903   3.546   4.269   0.534  1.1164 -0.3948 -1.1016
  160SOL     OW 1904   4.499   6.151   1.796  0.3367  0.0064 -0.2463
  160SOL    HW1 1905   4.440   6.093   1.749 -0.4189  0.8665 -0.3983
  160SOL    HW2 1906   4.511   6.226   1.737  0.9777  0.1897  0.1015
  161SOL     OW 1907   0.117   2.367   1.278 -0.8121  0.1520 -0.2856
  161SOL    HW1 1908   0.173   2.290   1.290 -1.0975  0.3288  3.0936
  161SOL    HW2 1909   0.172   2.440   1.305 -1.5546  0.7607 -0.4106
  162SOL     OW 1910   0.777   4.050   2.996  0.0504  0.3466 -0.1031
  162SOL    HW1 1911   0.739   3.968   2.967 -1.6833  1.5985 -1.6008
  162SOL    HW2 1912   0.836   4.076   2.926 -0.3317  0.9512 -0.2113
  163SOL     OW 1913   3.420   5.597   4.332 -0.4476 -0.1951  0.1807
  163SOL    HW1 1914   3.446   5.512   4.298  2.2827  0.1414  1.2081
  163SOL    HW2 1915   3.423   5.655   4.255  1.9817 -0.2004  0.1971
  164SOL     OW 1916   5.974   4.320   3.645 -0.1916  0.2236  0.2491
  164SOL    HW1 1917   5.903   4.262   3.673 -2.5735  0.7084 -3.9149
  164SOL    HW2 1918   6.038   4.260   3.606 -1.5543  0.0791 -1.9363
  165SOL     OW 1919   2.265   2.464   1.863  0.3129  0.3071  0.7103
  165SOL    HW1 1920   2.286   2.526   1.933  1.3101  0.8713 -0.0653
  165SOL    HW2 1921   2.202   2.511   1.808 -1.7191 -0.7165  2.0427
  166SOL     OW 1922   5.355   1.168   1.907  0.3414  0.4051  0.4077
  166SOL    HW1 1923   5.302   1.103   1.862  0.2313  1.1124 -0.5122
  166SOL    HW2 1924   5.379   1.126   1.990 -1.5113  0.0070  0.7927
  167SOL     OW 1925   1.867   0.553   4.098 -0.3113  0.1683  0.4475
  167SOL    HW1 1926   1.888   0.615   4.029 -3.4211  0.2735 -0.5565
  167SOL    HW2 1927   1.849   0.608   4.175  3.5792  0.0326  1.6514
  168SOL     OW 1928   3.178   5.605   3.006  0.3172  0.1433  0.3616
  168SOL    HW1 1929   3.228   5.627   3.084  0.5130  0.8945  0.0392
  168SOL    HW2 1930   3.206   5.517   2.982  1.6189  0.6153  0.0879
  169SOL     OW 1931   4.976   0.518   0.200  0.1088  0.1764  0.0313
  169SOL    HW1 1932   4.935   0.435   0.177  1.2761 -0.3347 -0.2946
  169SOL    HW2 1933   5.013   0.503   0.287 -0.7239  0.7700  0.5096
  170SOL     OW 1934   0.451   3.177   4.087  0.6918 -0.1679 -0.0466
  170SOL    HW1 1935   0.541   3.155   4.112 -0.1432 -0.2087  3.4138
  170SOL    HW2 1936   0.405   3.094   4.085  0.6470 -0.1391 -1.7518
  171SOL     OW 1937   3.601   4.372   3.291 -0.1658  0.0231  0.2053
  171SOL    HW1 1938   3.524   4.402   3.340  0.0499 -1.3310  1.4403
  171SOL    HW2 1939   3.570   4.365   3.201 -1.2137  0.4338  0.5085
  172SOL     OW 1940   4.803   2.462   0.100  0.1690  0.4288  0.0822
  172SOL    HW1 1941   4.721   2.416   0.086 -0.1521  0.4925  1.5856
  172SOL    HW2 1942   4.847   2.461   0.014 -0.4351 -1.4637 -0.2363
  173SOL     OW 1943   1.977   2.995   1.967  0.1118  0.0812 -0.6709
  173SOL    HW1 1944   2.032   3.041   2.031 -0.0200 -1.4002  0.5780
  173SOL    HW2 1945   2.028   2.918   1.941  0.4482  0.9995 -2.9372
  174SOL     OW 1946   3.796   5.596   4.260 -0.0486 -0.0545  0.4504
  174SOL    HW1 1947   3.778   5.535   4.189 -1.9948  1.7947 -0.7397
  174SOL    HW2 1948   3.740   5.568   4.332 -0.9610  0.3237 -0.1058
  175SOL     OW 1949   2.340   3.566   3.200  0.1140 -0.5938 -0.5854
  175SOL    HW1 1950   2.307   3.622   3.271  1.4137 -0.8567  0.2619
  175SOL    HW2 1951   2.396   3.624   3.149 -0.7373 -0.4334 -1.3775
  176SOL     OW 1952   3.956   0.120   0.724  0.3596 -0.3174  0.4306
  176SOL    HW1 1953   4.034   0.086   0.679  1.2688 -2.3182  3.2542
  176SOL    HW2 1954   3.990   0.187   0.784 -0.3172 -0.1226  0.6057
  177SOL     OW 1955   1.566   2.969   1.039 -0.4313 -0.5644 -0.1370
  177SOL    HW1 1956   1.574   3.016   0.956 -1.0161 -0.5550 -0.1956
  177SOL    HW2 1957   1.473   2.946   1.044 -0.6204  0.4021  1.0430
  178SOL     OW 1958   1.710   4.140   0.494  0.0171  0.0857 -0.0305
  178SOL    HW1 1959   1.632   4.095   0.529 -0.7818  1.2329 -0.3027
  178SOL    HW2 1960   1.761   4.070   0.453 -3.6176 -0.1231 -5.1216
  179SOL     OW 1961   0.077   4.709   0.715  1.0530  0.2052 -0.3804
  179SOL    HW1 1962   0.038   4.650   0.780  1.4963  1.3153  0.9366
  179SOL    HW2 1963   0.106   4.651   0.644  1.6423 -1.1883  0.9580
  180SOL     OW 1964   0.152   1.045   0.578 -0.0893 -0.3028  0.0359
  180SOL    HW1 1965   0.096   1.085   0.644 -0.0923  0.9784 -0.7185
  180SOL    HW2 1966   0.241   1.073   0.600  0.0434 -0.7814  0.1282
  181SOL     OW 1967   4.145   4.375   3.997  0.1769 -0.7465  0.0732
  181SOL    HW1 1968   4.083   4.357   4.067 -1.2571  0.2931 -0.8619
  181SOL    HW2 1969   4.095   4.360   3.916  1.1128  0.1878 -0.7130
  182SOL     OW 1970   5.969   3.625   0.327  0.0426  0.2571  0.2642
  182SOL    HW1 1971   5.955   3.547   0.273  0.3281 -0.0701  0.6599
  182SOL    HW2 1972   6.051   3.608   0.373  0.3078  0.9589  0.0661
  183SOL     OW 1973   4.228   1.820   3.597  0.1472  0.0981  0.2578
  183SOL    HW1 1974   4.132   1.825   3.602  0.0549 -0.1874 -0.8649
  183SOL    HW2 1975   4.252   1.891   3.537  0.6741  0.3628  0.7742
  184SOL     OW 1976   2.760   4.324   2.935 -0.0281 -0.0383 -0.0060
  184SOL    HW1 1977   2.727   4.294   2.850 -1.5267 -2.1391  1.2153
  184SOL    HW2 1978   2.804   4.406   2.916  0.2799 -0.7600 -2.9171
  185SOL     OW 1979   5.952   4.415   2.537 -0.1846 -0.2207 -0.3240
  185SOL    HW1 1980   5.961   4.320   2.539  1.1782 -0.1249 -1.0836
  185SOL    HW2 1981   5.869   4.432   2.582  0.5726 -1.6108  1.7493
  186SOL     OW 1982   5.286   5.559   3.973  0.3880  0.1047 -0.2397
  186SOL    HW1 1983   5.218   5.610   3.929  0.4203 -0.3600 -0.8544
  186SOL    HW2 1984   5.238   5.500   4.031  0.3501  0.8062  0.4647
  187SOL     OW 1985   3.855   1.693   0.806  0.2471  0.0375  0.2305
  187SOL    HW1 1986   3.768   1.686   0.844  0.5055  0.6474  0.9524
  187SOL    HW2 1987   3.908   1.736   0.873  1.4345 -1.4734  0.3242
  188SOL     OW 1988   6.147   2.670   1.273 -0.2498  0.3513  0.2373
  188SOL    HW1 1989   6.237   2.702   1.266 -0.3932  1.0046  1.1626
  188SOL    HW2 1990   6.120   2.654   1.183 -0.0277  2.4533 -0.2515
  189SOL     OW 1991   3.178   0.640   0.564  0.6828  0.1566  0.1264
  189SOL    HW1 1992   3.150   0.649   0.655 -0.6922 -0.2720 -0.2223
  189SOL    HW2 1993   3.132   0.710   0.518  0.6262 -0.2131 -0.3852
  190SOL     OW 1994   2.950   4.066   2.381  0.5369  0.2838  0.2679
  190SOL    HW1 1995   3.030   4.119   2.378  0.2200  0.7974  0.6439
  190SOL    HW2 1996   2.885   4.124   2.420 -0.1730  0.0739 -0.5643
  191SOL     OW 1997   2.399   2.499   1.486  0.0467  0.4173  0.5039
  191SOL    HW1 1998   2.350   2.564   1.535  0.0067  0.1933  0.7623
  191SOL    HW2 1999   2.343   2.477   1.412 -0.1997  0.2404  0.7416
  192SOL     OW 2000   2.438   5.096   2.563  0.3217 -0.3978  0.2134
  192SOL    HW1 2001   2.396   5.055   2.487 -1.0050  2.5686 -0.8324
  192SOL    HW2 2002   2.532   5.094   2.542  0.3959 -3.0368  0.4185
  193SOL     OW 2003   3.705   4.078   1.660  0.6452 -0.3018  0.1170
  193SOL    HW1 2004   3.630   4.021   1.674  1.5662 -1.9674 -1.2949
  193SOL    HW2 2005   3.780   4.025   1.688  1.6393 -0.3193 -2.3837
  194SOL     OW 2006   5.395   6.074   2.964  0.4371 -0.8083 -0.2936
  194SOL    HW1 2007   5.456   6.019   3.013  0.7151  0.4811  0.8633
  194SOL    HW2 2008   5.408   6.049   2.873  3.0029 -0.3463 -0.1312
  195SOL     OW 2009   3.447   3.395   1.383  0.3783 -0.0511 -0.2729
  195SOL    HW1 2010   3.373   3.379   1.442  0.3383  0.9276 -0.0387
  195SOL    HW2 2011   3.449   3.490   1.373  1.6021 -0.0651 -0.2943
  196SOL     OW 2012   0.263   3.953   1.863 -0.2035 -0.7808 -0.0858
  196SOL    HW1 2013   0.190   3.904   1.824 -0.2600 -1.4729  0.8422
  196SOL    HW2 2014   0.288   3.901   1.939  2.8712 -1.8676 -1.6937
  197SOL     OW 2015   0.048   3.813   2.042 -0.2758  0.6700 -0.0412
  197SOL    HW1 2016   0.061   3.789   2.133 -1.1343 -1.1382 -0.3463
  197SOL    HW2 2017   0.107   3.756   1.993 -2.5807 -1.2206 -0.8230
  198SOL     OW 2018   2.331   4.305   0.399 -0.9267 -0.1593 -0.8572
  198SOL    HW1 2019   2.396   4.336   0.336  1.0598 -0.3916  0.9432
  198SOL    HW2 2020   2.355   4.348   0.481 -1.1489 -2.5785  0.5787
  199SOL     OW 2021   4.090   0.409   1.732 -0.2131  0.3193 -0.1445
  199SOL    HW1 2022   4.050   0.325   1.756  0.2808  0.4432  1.2305
  199SOL    HW2 2023   4.016   0.470   1.726 -0.4309  0.1227  0.4465
  200SOL     OW 2024   1.989   3.220   3.022 -0.3496 -0.0719  0.3144
  200SOL    HW1 2025   1.980   3.127   3.045  0.6318 -0.5631 -1.1133
  200SOL    HW2 2026   2.083   3.237   3.031 -0.3172  0.3864 -0.7766
  201SOL     OW 2027   0.788   3.687   2.117  0.3591  0.2677  0.1746
  201SOL    HW1 2028   0.881   3.670   2.109  0.8976  2.7024  0.3480
  201SOL    HW2 2029   0.783   3.779   2.143 -2.0676 -0.0380  1.0591
  202SOL     OW 2030   5.986   4.189   2.148  0.4465 -0.0352  0.5356
  202SOL    HW1 2031   5.904   4.200   2.196  0.6661  1.3677  0.6188
  202SOL    HW2 2032   6.021   4.277   2.139  0.5679 -0.2606 -1.9493
  203SOL     OW 2033   4.854   5.396   4.220  0.8686  0.1747 -0.2622
  203SOL    HW1 2034   4.810   5.319   4.254  2.1202 -0.5036 -0.0968
  203SOL    HW2 2035   4.906   5.429   4.294  1.0205  0.6560 -0.5764
  204SOL     OW 2036   3.859   1.535   2.953 -0.6382 -0.1544  0.6799
  204SOL    HW1 2037   3.803   1.501   2.883  0.3863  0.5852 -0.5225
  204SOL    HW2 2038   3.938   1.482   2.949 -0.0161  0.7815  0.3779
  205SOL     OW 2039   2.980   2.293   3.408  0.1514 -0.2320  0.1668
  205SOL    HW1 2040   2.918   2.223   3.430  0.7479 -0.5516  0.9166
  205SOL    HW2 2041   2.926   2.365   3.377 -0.5151 -0.8663 -0.1653
  206SOL     OW 2042   0.260   3.622   0.472  0.0037  0.3507  0.0547
  206SOL    HW1 2043   0.240   3.625   0.566 -2.1519  0.1946 -0.3535
  206SOL    HW2 2044   0.196   3.561   0.435  0.4560  0.8213 -1.5951
  207SOL     OW 2045   2.518   2.259   4.203 -0.3192 -0.0027 -0.0318
  207SOL    HW1 2046   2.496   2.350   4.224 -3.1400 -0.2922 -1.2209
  207SOL    HW2 2047   2.516   2.256   4.108 -0.0148 -1.2518 -0.0090
  208SOL     OW 2048   3.688   1.488   3.695 -0.7675 -0.1346 -0.1252
  208SOL    HW1 2049   3.712   1.482   3.788  1.1952 -0.8194 -0.6428
  208SOL    HW2 2050   3.681   1.396   3.667  0.4740  0.0537 -1.0899
  209SOL     OW 2051   5.936   1.923   2.020 -0.0463 -0.4283  0.6632
  209SOL    HW1 2052   5.895   2.005   1.996 -0.0982 -0.7612 -0.4174
  209SOL    HW2 2053   5.907   1.860   1.954 -1.6010 -1.8192  2.5303
  210SOL     OW 2054   5.170   5.915   1.201  0.1755 -0.4505  0.1752
  210SOL    HW1 2055   5.108   5.844   1.188 -0.6139  0.6161 -2.4056
  210SOL    HW2 2056   5.116   5.990   1.226  0.7848 -0.2359  0.8892
  211SOL     OW 2057   5.969   3.094   4.195 -0.1056 -0.2061  0.3081
  211SOL    HW1 2058   5.976   3.162   4.262 -0.5474  0.8642 -0.7043
  211SOL    HW2 2059   6.009   3.017   4.235 -0.1809  0.4630  1.7208
  212SOL     OW 2060   2.943   0.005   0.428  0.5434 -0.1113 -0.2497
  212SOL    HW1 2061   3.022   0.038   0.385  0.8617 -2.0127 -1.2464
  212SOL    HW2 2062   2.950   0.037   0.518  2.3286 -0.0153 -0.3724
  213SOL     OW 2063   2.184   1.995   3.516  0.0088 -0.0304 -0.1624
  213SOL    HW1 2064   2.118   1.944   3.563 -2.5233  0.8454 -2.5013
  213SOL    HW2 2065   2.209   1.939   3.443  0.1671  0.5239 -0.5343
  214SOL     OW 2066   3.805   3.653   2.767 -0.3302  0.3020 -0.0815
  214SOL    HW1 2067   3.761   3.587   2.712  1.1613 -0.9427  0.1539
  214SOL    HW2 2068   3.734   3.702   2.807 -1.4752  0.2028 -1.8932
  215SOL     OW 2069   5.612   2.292   2.275  0.0872  0.2914  0.4576
  215SOL    HW1 2070   5.631   2.251   2.359  2.6733 -2.4435 -1.2389
  215SOL    HW2 2071   5.698   2.321   2.243 -0.5091 -0.3633 -1.9375
  216SOL     OW 2072   5.244   1.036   0.877 -0.1233 -0.1982  0.3587
  216SOL    HW1 2073   5.163   0.994   0.848 -0.6892  0.0420  1.5579
  216SOL    HW2 2074   5.221   1.080   0.958  0.8363  1.1475 -0.0630
  217SOL     OW 2075   4.379   0.034   0.319 -0.4019  0.2818  0.1189
  217SOL    HW1 2076   4.331   0.057   0.240 -1.4535 -1.5121  0.1831
  217SOL    HW2 2077   4.435   0.110   0.336 -2.4027  2.0138 -0.5927
  218SOL     OW 2078   3.492   0.848   3.654 -0.2060  0.1470 -0.9326
  218SOL    HW1 2079   3.580   0.851   3.691 -0.2551 -1.3502 -0.6244
  218SOL    HW2 2080   3.489   0.764   3.607 -1.2285  0.5160 -1.5606
  219SOL     OW 2081   4.308   2.168   3.745 -0.7006  1.1819 -0.2904
  219SOL    HW1 2082   4.383   2.203   3.697 -0.6962 -0.2453 -1.3955
  219SOL    HW2 2083   4.234   2.180   3.686 -0.5509 -1.4041 -1.1588
  220SOL     OW 2084   2.330   1.284   1.161 -0.0979 -0.3240  0.0734
  220SOL    HW1 2085   2.312   1.190   1.158 -0.1674 -0.3318  0.6555
  220SOL    HW2 2086   2.263   1.319   1.220 -0.8039  0.2640 -1.0374
  221SOL     OW 2087   0.090   4.590   3.238 -0.3078 -0.1820  0.4638
  221SOL    HW1 2088   0.115   4.500   3.218 -0.8424 -0.6812  1.9174
  221SOL    HW2 2089   0.171   4.632   3.266 -0.2791 -0.5627  0.9577
  222SOL     OW 2090   0.301   1.135   1.822  0.0288 -0.2015 -0.1290
  222SOL    HW1 2091   0.234   1.069   1.807  0.2047 -0.2772 -0.5855
  222SOL    HW2 2092   0.384   1.087   1.818  0.2046  0.1572 -1.1926
  223SOL     OW 2093   3.537   5.356   4.252 -0.4768  0.2891 -0.4074
  223SOL    HW1 2094   3.561   5.266   4.229  1.6686  1.1559 -1.8765
  223SOL    HW2 2095   3.553   5.362   4.346 -0.4725 -0.8033 -0.3313
  224SOL     OW 2096   0.312   2.266   0.963  0.4646 -0.0822 -0.4757
  224SOL    HW1 2097   0.377   2.243   0.897  0.4289 -0.2817 -0.4421
  224SOL    HW2 2098   0.239   2.304   0.912  1.2250  1.5719 -0.3869
  225SOL     OW 2099   5.080   5.056   2.462 -0.3826  0.6059 -0.1914
  225SOL    HW1 2100   5.047   5.131   2.513 -1.4987  0.9251 -1.3231
  225SOL    HW2 2101   5.129   5.004   2.525  0.0355  2.0570  0.7366
  226SOL     OW 2102   3.596   4.734   3.035  0.4095 -0.2180  0.7835
  226SOL    HW1 2103   3.607   4.639   3.035  2.0634 -0.1733 -2.4426
  226SOL    HW2 2104   3.538   4.751   2.961  1.0891  1.3585  0.5842
  227SOL     OW 2105   2.102   2.453   0.948 -0.1036  0.0090  0.0360
  227SOL    HW1 2106   2.047   2.525   0.916  0.8965  0.8780  0.2408
  227SOL    HW2 2107   2.068   2.434   1.036 -0.5212  0.0560 -0.1114
  228SOL     OW 2108   2.813   0.375   0.095 -0.2161  0.4803  0.3418
  228SOL    HW1 2109   2.827   0.363   0.189 -3.1576  1.2337  1.0098
  228SOL    HW2 2110   2.742   0.440   0.091 -0.1353  0.4777 -2.4049
  229SOL     OW 2111   5.960   1.066   0.396 -0.0212 -0.1553  0.5088
  229SOL    HW1 2112   5.937   1.049   0.305  1.9242 -1.4960  0.2333
  229SOL    HW2 2113   5.938   1.159   0.409  1.5027  0.6377 -1.9238
  230SOL     OW 2114   2.254   4.441   0.734  0.0724  0.0906 -0.4442
  230SOL    HW1 2115   2.329   4.497   0.751 -1.3509  1.4798  1.7916
  230SOL    HW2 2116   2.269   4.364   0.789  0.0266  0.2025 -0.2753
  231SOL     OW 2117   5.081   0.978   1.205 -0.0544  0.7693 -0.0563
  231SOL    HW1 2118   5.074   1.069   1.177  0.0543  0.5704 -0.7631
  231SOL    HW2 2119   4.992   0.952   1.227 -0.1240  0.9766 -0.0910
  232SOL     OW 2120   5.234   3.278   1.008  0.4550 -0.5113 -0.2553
  232SOL    HW1 2121   5.319   3.254   1.045  1.2986  0.7375 -1.2966
  232SOL    HW2 2122   5.247   3.366   0.973 -1.9903  0.8588  1.8841
  233SOL     OW 2123   1.647   3.902   1.303  0.1601 -0.3796 -0.8725
  233SOL    HW1 2124   1.599   3.969   1.353 -0.4523 -2.1567  1.0555
  233SOL    HW2 2125   1.579   3.841   1.274  0.9302 -1.3556 -0.6710
  234SOL     OW 2126   1.598   2.373   1.783 -0.3723 -0.4850  0.3075
  234SOL    HW1 2127   1.538   2.300   1.799  0.5390 -1.3675 -0.1597
  234SOL    HW2 2128   1.680   2.331   1.754  0.4886  0.6757  0.9689
  235SOL     OW 2129   5.748   3.361   3.953  0.6502  0.1350 -0.1835
  235SOL    HW1 2130   5.693   3.359   3.875  0.1573  0.2011  0.1554
  235SOL    HW2 2131   5.805   3.285   3.944 -0.5252 -0.8252  0.1803
  236SOL     OW 2132   2.279   0.126   3.526 -0.3028 -0.5524 -0.5734
  236SOL    HW1 2133   2.327   0.181   3.464 -0.5683 -0.8817 -1.0735
  236SOL    HW2 2134   2.187   0.148   3.512 -0.3564 -0.5340 -0.2031
  237SOL     OW 2135   4.032   4.711   2.252 -0.1014 -0.2004  0.2529
  237SOL    HW1 2136   4.052   4.764   2.329  0.4419  1.0549 -0.7115
  237SOL    HW2 2137   4.048   4.770   2.178 -0.8956 -1.2814 -0.8104
  238SOL     OW 2138   5.108   2.044   3.105 -0.3484 -0.6497 -0.4828
  238SOL    HW1 2139   5.145   2.071   3.189  0.0202  0.7887 -1.0599
  238SOL    HW2 2140   5.070   1.958   3.121 -0.5976 -0.2538  1.2384
  239SOL     OW 2141   1.251   1.755   0.145 -0.0784 -0.3142  0.4269
  239SOL    HW1 2142   1.167   1.794   0.168 -0.0390 -1.1095  2.1060
  239SOL    HW2 2143   1.229   1.683   0.086 -0.3825  0.5835 -0.5842
  240SOL     OW 2144   5.920   3.310   1.864 -0.2783 -0.3733 -0.3268
  240SOL    HW1 2145   5.877   3.227   1.843 -0.9500 -0.8180  2.4302
  240SOL    HW2 2146   5.849   3.369   1.888  0.4298 -0.6036  2.6663
  241SOL     OW 2147   3.043   0.984   4.124 -0.3546 -0.1395  0.1568
  241SOL    HW1 2148   3.054   0.933   4.044  0.2853 -2.1759  1.4523
  241SOL    HW2 2149   3.088   0.933   4.192  1.0167  2.5376  1.4698
  242SOL     OW 2150   0.508   6.189   4.415 -0.4775  0.2049  0.0061
  242SOL    HW1 2151   0.572   6.215   4.348  0.1348 -1.0183  0.0915
  242SOL    HW2 2152   0.539   6.230   4.495  0.3136 -0.4941  0.0793
  243SOL     OW 2153   4.145   5.429   0.793  0.0025 -0.5245  0.0539
  243SOL    HW1 2154   4.135   5.523   0.777  1.2577 -0.4945 -0.7300
  243SOL    HW2 2155   4.144   5.391   0.705  2.1186 -0.9291  0.1595
  244SOL     OW 2156   1.488   4.642   3.376 -0.7414  0.1823  0.3770
  244SOL    HW1 2157   1.400   4.674   3.356 -0.1640  1.1362 -0.8213
  244SOL    HW2 2158   1.474   4.562   3.426 -2.3081 -0.4962 -1.0360
  245SOL     OW 2159   3.779   3.276   1.614 -0.4427 -0.8624  0.3668
  245SOL    HW1 2160   3.750   3.200   1.663 -1.4782 -0.1520  0.8906
  245SOL    HW2 2161   3.711   3.342   1.629 -0.0119 -0.1260 -0.7913
  246SOL     OW 2162   4.686   4.627   0.520  0.2270  0.1691 -0.0538
  246SOL    HW1 2163   4.672   4.688   0.592  0.3811 -0.2004  0.2922
  246SOL    HW2 2164   4.751   4.669   0.464 -0.7998  1.0208 -0.6368
  247SOL     OW 2165   4.465   1.348   2.360 -0.0160 -0.3680  0.4136
  247SOL    HW1 2166   4.542   1.323   2.309 -0.3248  0.4293 -0.4770
  247SOL    HW2 2167   4.395   1.292   2.326  0.2103 -1.2604  1.3884
  248SOL     OW 2168   0.677   0.665   1.293  0.0041  0.1246 -0.0011
  248SOL    HW1 2169   0.615   0.736   1.279  0.1030 -0.2896 -3.3302
  248SOL    HW2 2170   0.629   0.586   1.269  0.6362 -0.6815  1.2901
  249SOL     OW 2171   5.027   6.157   2.938  0.1089 -0.4418 -0.2126
  249SOL    HW1 2172   5.090   6.122   2.875  0.5194 -0.7941  0.3892
  249SOL    HW2 2173   4.978   6.223   2.889  0.2262 -0.9235 -0.9840
  250SOL     OW 2174   2.768   4.512   0.989  0.3419 -0.1220 -0.0187
  250SOL    HW1 2175   2.826   4.506   1.065 -0.2274  1.2180  0.5512
  250SOL    HW2 2176   2.806   4.451   0.925  2.5688  0.9192  0.2078
  251SOL     OW 2177   3.021   0.490   1.757 -0.1623 -0.2023  0.0111
  251SOL    HW1 2178   2.987   0.577   1.736  1.6822  0.7579  0.7913
  251SOL    HW2 2179   3.018   0.486   1.852  1.1356 -0.3866  0.0603
  252SOL     OW 2180   2.910   4.813   2.865 -0.1285 -0.2280  0.5108
  252SOL    HW1 2181   2.966   4.848   2.934  1.8212  0.2582 -1.1814
  252SOL    HW2 2182   2.971   4.773   2.803 -1.3778  2.0007 -2.4176
  253SOL     OW 2183   5.944   2.727   3.282 -0.0651  0.0999  0.1093
  253SOL    HW1 2184   5.958   2.819   3.258 -4.1081  0.5064 -1.4205
  253SOL    HW2 2185   5.861   2.726   3.329 -0.6448 -2.8737 -0.7354
  254SOL     OW 2186   3.682   1.343   1.230 -0.2946 -0.6563  0.3061
  254SOL    HW1 2187   3.602   1.358   1.179 -0.5647 -1.4025  0.5023
  254SOL    HW2 2188   3.652   1.301   1.310 -0.0250  1.6406  1.7051
  255SOL     OW 2189   3.248   2.582   2.944  0.4010 -0.0888 -0.3249
  255SOL    HW1 2190   3.317   2.549   3.002 -0.1794 -0.3351  0.2421
  255SOL    HW2 2191   3.289   2.655   2.898  0.2139  1.7644  2.1913
  256SOL     OW 2192   5.052   0.522   3.045  0.2533  0.3098 -0.2764
  256SOL    HW1 2193   5.048   0.438   2.999 -0.5145  1.3219 -2.1457
  256SOL    HW2 2194   5.144   0.531   3.070  0.0815 -1.7667  1.3687
  257SOL     OW 2195   6.011   0.824   4.396  0.0532  0.0266  0.1137
  257SOL    HW1 2196   5.953   0.765   4.349  0.3276  1.1069 -1.6469
  257SOL    HW2 2197   5.968   0.909   4.392  1.4363  0.7260 -0.7009
  258SOL     OW 2198   2.228   2.163   1.316  0.5537 -0.6209 -0.4127
  258SOL    HW1 2199   2.225   2.119   1.231  1.4235 -3.0216  0.6945
  258SOL    HW2 2200   2.320   2.159   1.342  0.3185  0.1657  0.5970
  259SOL     OW 2201   4.306   0.943   3.205 -0.1825  0.1826 -0.6161
  259SOL    HW1 2202   4.354   1.020   3.237  1.9435 -1.4603  0.4313
  259SOL    HW2 2203   4.346   0.923   3.121  1.7707 -1.6993  0.6428
  260SOL     OW 2204   0.237   4.976   3.804  0.1792  0.0870 -0.1111
  260SOL    HW1 2205   0.248   4.882   3.821  1.6925 -0.1138 -1.8299
  260SOL    HW2 2206   0.249   5.017   3.889  0.6890 -1.2184  0.4772
  261SOL     OW 2207   0.425   3.136   0.837 -0.2386 -0.0397 -0.0125
  261SOL    HW1 2208   0.517   3.134   0.808  0.3876  1.7700  1.5851
  261SOL    HW2 2209   0.380   3.185   0.768  0.3956  0.6972  0.0789
  262SOL     OW 2210   4.739   1.852   3.722  0.4974 -0.6075  0.7062
  262SOL    HW1 2211   4.664   1.818   3.673  1.0139  0.7841 -1.1332
  262SOL    HW2 2212   4.773   1.775   3.768 -1.2405 -1.5378  0.5425
  263SOL     OW 2213   1.886   4.178   1.917 -0.0167 -0.6061  0.1595
  263SOL    HW1 2214   1.847   4.133   1.992  0.6394 -1.5338 -0.0289
  263SOL    HW2 2215   1.896   4.109   1.851 -0.3231  0.1365 -0.6803
  264SOL     OW 2216   1.155   3.718   4.200  0.0657  0.3811 -0.1850
  264SOL    HW1 2217   1.189   3.803   4.171 -3.2471  1.3025 -2.0347
  264SOL    HW2 2218   1.067   3.714   4.160 -1.4939 -2.1814  3.0694
  265SOL     OW 2219   2.528   1.859   0.429 -0.4532 -0.1480 -0.6833
  265SOL    HW1 2220   2.469   1.886   0.500 -1.2294  0.4041 -1.5138
  265SOL    HW2 2221   2.545   1.766   0.445 -0.0361  0.1272  0.6224
  266SOL     OW 2222   4.090   0.671   2.880 -0.6756 -0.2626 -0.4303
  266SOL    HW1 2223   4.049   0.725   2.948 -2.6628 -2.1861  0.0127
  266SOL    HW2 2224   4.047   0.697   2.799  0.6225  0.9545 -0.7842
  267SOL     OW 2225   2.668   1.269   2.491 -0.4763 -0.2005  0.7079
  267SOL    HW1 2226   2.681   1.357   2.457 -0.6289 -0.2482  0.5291
  267SOL    HW2 2227   2.756   1.241   2.517 -0.2514 -0.4090 -0.2324
  268SOL     OW 2228   5.923   2.769   4.073 -0.3524 -0.3462  0.2163
  268SOL    HW1 2229   5.884   2.809   4.151  0.4678  1.4028 -0.2126
  268SOL    HW2 2230   5.851   2.720   4.033 -1.0275 -0.5199  1.5651
  269SOL     OW 2231   0.454   3.365   2.279  0.1373  0.2116 -0.1441
  269SOL    HW1 2232   0.442   3.343   2.187 -0.8172 -0.2296  0.0731
  269SOL    HW2 2233   0.528   3.426   2.280 -1.1038  1.8443 -1.4269
  270SOL     OW 2234   4.932   0.864   2.492  0.2308 -0.3567 -0.2114
  270SOL    HW1 2235   4.887   0.821   2.564  0.5200  0.5315  0.5211
  270SOL    HW2 2236   4.962   0.793   2.436 -0.5359 -1.0289  0.2208
  271SOL     OW 2237   0.673   1.674   0.208 -0.3382 -0.3789 -0.1965
  271SOL    HW1 2238   0.584   1.663   0.174 -0.5388 -1.4820  0.6178
  271SOL    HW2 2239   0.695   1.764   0.188 -1.7880  0.0320 -0.1036
  272SOL     OW 2240   2.535   3.193   0.321 -0.2114  0.2347 -0.2272
  272SOL    HW1 2241   2.627   3.189   0.347 -0.4139  0.4270  0.5215
  272SOL    HW2 2242   2.529   3.269   0.264 -0.3812  1.7329  1.6872
  273SOL     OW 2243   4.061   5.293   2.461  0.2053  0.1024  0.7646
  273SOL    HW1 2244   4.094   5.381   2.447  1.5400 -0.3992  0.6548
  273SOL    HW2 2245   4.111   5.259   2.535 -0.4105 -0.5142  0.9207
  274SOL     OW 2246   2.129   2.788   3.867 -0.0817 -0.0858  0.3895
  274SOL    HW1 2247   2.112   2.882   3.862  0.1546 -0.0969 -1.3538
  274SOL    HW2 2248   2.144   2.762   3.776 -0.9285 -1.9529  0.7370
  275SOL     OW 2249   0.168   0.652   3.231  0.3968 -0.1490 -0.2727
  275SOL    HW1 2250   0.186   0.609   3.147 -0.2510 -1.6731  0.3330
  275SOL    HW2 2251   0.099   0.599   3.271 -1.1408  2.0065  0.1200
  276SOL     OW 2252   6.076   2.578   3.059  0.8585 -0.4472 -0.0175
  276SOL    HW1 2253   6.049   2.606   3.147 -1.4193 -0.7671 -0.5655
  276SOL    HW2 2254   6.086   2.660   3.010  1.5758 -0.2987  0.3526
  277SOL     OW 2255   3.831   4.820   1.238 -0.2312  0.5631 -0.0011
  277SOL    HW1 2256   3.770   4.894   1.240  0.3393  1.0757  2.6265
  277SOL    HW2 2257   3.912   4.854   1.277 -0.0527 -1.4723  1.5846
  278SOL     OW 2258   0.403   4.522   0.900  0.2275  0.3138 -0.2269
  278SOL    HW1 2259   0.357   4.459   0.955  0.3552  0.4551  0.0446
  278SOL    HW2 2260   0.442   4.584   0.961 -1.3732  1.7008 -0.5471
  279SOL     OW 2261   4.326   1.918   3.863 -0.4907  0.0464  0.0289
  279SOL    HW1 2262   4.341   2.009   3.838  3.5288 -0.6107 -0.6646
  279SOL    HW2 2263   4.281   1.879   3.788  0.8603  0.7468 -1.1926
  280SOL     OW 2264   3.115   2.485   0.523 -0.4127  0.6103  0.3037
  280SOL    HW1 2265   3.180   2.556   0.526  0.2718  0.0396 -0.3810
  280SOL    HW2 2266   3.044   2.520   0.470 -0.5675  1.1631  0.8683
  281SOL     OW 2267   1.293   0.278   3.331  0.7426 -0.1329 -0.0986
  281SOL    HW1 2268   1.356   0.274   3.259  1.5245  0.1459  0.5542
  281SOL    HW2 2269   1.259   0.367   3.328 -0.5361 -0.6220 -1.1887
  282SOL     OW 2270   3.937   0.304   2.358 -0.5369 -0.1748 -0.6377
  282SOL    HW1 2271   3.977   0.220   2.383 -0.9379 -0.3673 -0.6381
  282SOL    HW2 2272   3.978   0.368   2.416  0.2085 -0.2793 -1.0382
  283SOL     OW 2273   4.799   1.957   3.250 -0.1852 -0.5967  0.3154
  283SOL    HW1 2274   4.747   1.937   3.172  0.7507 -0.8232 -0.2691
  283SOL    HW2 2275   4.765   2.041   3.280 -0.8504 -0.7105 -0.0851
  284SOL     OW 2276   5.543   3.572   3.508  0.1837  0.3359 -0.0937
  284SOL    HW1 2277   5.448   3.576   3.501  0.2418  1.2250 -0.5089
  284SOL    HW2 2278   5.564   3.627   3.584  0.3849  0.4629 -0.2396
  285SOL     OW 2279   0.276   3.088   3.591  0.4704  0.0851  0.1689
  285SOL    HW1 2280   0.298   3.124   3.677  1.0413  0.5974 -0.1841
  285SOL    HW2 2281   0.250   3.164   3.539  0.3862 -0.1867 -0.1907
  286SOL     OW 2282   3.820   2.486   2.983  0.0423 -0.1240 -0.1247
  286SOL    HW1 2283   3.819   2.542   3.061  0.4512 -0.7269  0.3264
  286SOL    HW2 2284   3.842   2.399   3.016  1.9202 -0.0768 -1.0959
  287SOL     OW 2285   5.607   2.272   1.318 -0.2827 -0.4231 -0.3510
  287SOL    HW1 2286   5.581   2.195   1.368 -2.1360  0.1653 -0.3056
  287SOL    HW2 2287   5.641   2.333   1.383  0.9374 -1.0773 -0.3526
  288SOL     OW 2288   4.761   2.547   2.854  0.1239  0.6771 -0.2796
  288SOL    HW1 2289   4.705   2.570   2.780  1.3091 -0.6436 -1.6571
  288SOL    HW2 2290   4.700   2.521   2.923 -1.0071 -1.2163 -1.8924
  289SOL     OW 2291   2.207   4.250   1.893 -0.2088  0.0982  0.2383
  289SOL    HW1 2292   2.158   4.332   1.881  0.3243  0.4019  0.1336
  289SOL    HW2 2293   2.139   4.184   1.909 -0.6462  0.5436  0.2364
  290SOL     OW 2294   3.246   4.457   1.846  0.0896 -0.2522 -0.3255
  290SOL    HW1 2295   3.300   4.526   1.885 -1.1667  0.8832 -0.5465
  290SOL    HW2 2296   3.202   4.417   1.921 -0.3160  0.1735 -0.3381
  291SOL     OW 2297   3.364   5.234   0.516  1.0961 -1.2224 -0.0198
  291SOL    HW1 2298   3.285   5.181   0.506  0.4263 -0.5266  1.3756
  291SOL    HW2 2299   3.333   5.324   0.515  1.8504 -0.9385  0.7498
  292SOL     OW 2300   2.657   1.557   2.456  0.5503  0.1303  0.3836
  292SOL    HW1 2301   2.727   1.602   2.503  0.3567  0.3996  0.4171
  292SOL    HW2 2302   2.577   1.597   2.489  0.3714 -0.3115  0.4855
  293SOL     OW 2303   3.404   2.735   3.458 -0.4773  0.4138 -0.2430
  293SOL    HW1 2304   3.312   2.753   3.439 -0.7387  0.7497  1.1884
  293SOL    HW2 2305   3.431   2.673   3.391 -1.4186  1.1896 -1.3752
  294SOL     OW 2306   4.149   5.786   3.452  0.1375  0.4103 -0.0545
  294SOL    HW1 2307   4.143   5.764   3.359 -2.3910  1.6643 -0.2878
  294SOL    HW2 2308   4.072   5.743   3.491 -0.3404  2.0687  0.9192
  295SOL     OW 2309   5.233   5.200   2.768 -0.0933  0.4748 -0.1401
  295SOL    HW1 2310   5.257   5.121   2.817  0.1962  1.1049  0.7639
  295SOL    HW2 2311   5.289   5.198   2.691 -1.2911 -1.0848 -1.0444
  296SOL     OW 2312   5.818   1.066   3.149 -0.1340 -0.5204 -0.2201
  296SOL    HW1 2313   5.750   1.009   3.111  0.1065 -1.6785  1.0097
  296SOL    HW2 2314   5.854   1.015   3.221 -0.8807  1.7395  1.8920
  297SOL     OW 2315   0.061   1.483   0.157 -0.6905  0.0707  0.1943
  297SOL    HW1 2316   0.082   1.532   0.077 -3.7432 -0.6566 -1.1637
  297SOL    HW2 2317   0.099   1.396   0.143 -1.7340 -0.2486 -0.8024
  298SOL     OW 2318   5.177   1.548   0.108  0.3492 -0.1540 -0.2791
  298SOL    HW1 2319   5.182   1.471   0.052 -0.1018  0.1271 -0.7112
  298SOL    HW2 2320   5.201   1.621   0.051 -0.0242  0.1253 -0.0807
  299SOL     OW 2321   2.951   4.490   1.197  0.1208 -0.6606 -0.0491
  299SOL    HW1 2322   2.958   4.513   1.290  0.3588  0.0236 -0.2259
  299SOL    HW2 2323   3.042   4.485   1.167  0.0426  0.6509 -0.5920
  300SOL     OW 2324   0.087   1.363   0.746  0.1182  0.1023 -0.4692
  300SOL    HW1 2325   0.171   1.388   0.785  0.9500 -0.7869 -1.6283
  300SOL    HW2 2326   0.076   1.271   0.769 -1.3649  0.5990  1.0455
  301SOL     OW 2327   5.584   5.821   2.925 -0.5924  0.4004  0.1686
  301SOL    HW1 2328   5.673   5.850   2.944 -1.1601  2.3835 -0.0191
  301SOL    HW2 2329   5.545   5.804   3.011  0.4507 -2.2903  0.2248
  302SOL     OW 2330   2.613   1.347   2.909 -0.1883  0.4559  0.7410
  302SOL    HW1 2331   2.589   1.275   2.967  0.7233  0.1322  0.7244
  302SOL    HW2 2332   2.705   1.331   2.888 -0.6793  0.0980 -1.4208
  303SOL     OW 2333   2.227   2.854   0.695  0.3914  0.2077 -0.4979
  303SOL    HW1 2334   2.293   2.917   0.723  2.1160 -1.2589 -1.0477
  303SOL    HW2 2335   2.172   2.902   0.634  1.6502  1.2048 -0.8927
  304SOL     OW 2336   2.830   2.050   3.433 -0.0602  0.1001  0.1151
  304SOL    HW1 2337   2.809   2.024   3.523  1.4247 -2.0381 -0.0776
  304SOL    HW2 2338   2.906   1.998   3.410  0.8534  2.0852 -1.7273
  305SOL     OW 2339   1.718   3.109   0.468 -0.1644  0.0946  0.3399
  305SOL    HW1 2340   1.701   3.034   0.411  1.7286 -1.4440  1.6306
  305SOL    HW2 2341   1.787   3.158   0.423  0.9525 -0.8277  0.9827
  306SOL     OW 2342   3.214   3.239   2.005  0.7002 -0.7471  0.3912
  306SOL    HW1 2343   3.238   3.149   1.981  0.0119 -0.6117 -0.8973
  306SOL    HW2 2344   3.227   3.243   2.100  0.0812 -2.4057  0.5767
  307SOL     OW 2345   2.662   0.173   0.886 -0.7562  0.2632 -0.5244
  307SOL    HW1 2346   2.732   0.202   0.829  0.1038 -1.8988 -0.6828
  307SOL    HW2 2347   2.616   0.106   0.835 -0.2572 -1.3764  1.0500
  308SOL     OW 2348   3.673   4.590   0.998 -0.4910  0.3807  0.0880
  308SOL    HW1 2349   3.631   4.676   0.999 -2.4893 -0.5231  2.1052
  308SOL    HW2 2350   3.730   4.591   1.075 -0.8348 -0.2250  0.3557
  309SOL     OW 2351   2.464   3.271   0.799  0.3363 -0.3102 -0.0847
  309SOL    HW1 2352   2.532   3.287   0.734  0.6343  0.5312  0.4235
  309SOL    HW2 2353   2.428   3.358   0.818  0.9703 -0.3806  1.6448
  310SOL     OW 2354   3.769   3.117   1.892 -0.2663  0.1680 -0.4413
  310SOL    HW1 2355   3.693   3.133   1.947  0.8284  0.6835  0.9842
  310SOL    HW2 2356   3.743   3.044   1.835 -2.1538  0.9787 -0.7086
  311SOL     OW 2357   3.573   2.247   4.147 -0.5119  0.2667 -0.4491
  311SOL    HW1 2358   3.643   2.307   4.120  0.6200 -0.0086  1.6648
  311SOL    HW2 2359   3.579   2.174   4.085  1.7652 -0.2130  0.2221
  312SOL     OW 2360   6.155   1.336   1.779 -0.3440  0.4615 -0.4405
  312SOL    HW1 2361   6.151   1.290   1.695 -1.2825  1.0682 -0.7481
  312SOL    HW2 2362   6.064   1.359   1.798 -0.0054  1.3853  0.1428
  313SOL     OW 2363   2.129   2.795   1.857 -0.1187  0.0650 -0.1733
  313SOL    HW1 2364   2.143   2.798   1.762 -1.9848 -1.8054 -0.5795
  313SOL    HW2 2365   2.217   2.802   1.894  0.7482 -0.0921 -2.0474
  314SOL     OW 2366   0.348   4.602   3.374 -0.2734 -0.5192 -0.4819
  314SOL    HW1 2367   0.352   4.693   3.405 -2.2591 -0.3441 -0.5957
  314SOL    HW2 2368   0.333   4.551   3.453  0.8911 -0.7795 -0.4130
  315SOL     OW 2369   0.892   3.271   3.344  0.0773 -0.6235  0.1401
  315SOL    HW1 2370   0.986   3.281   3.354  0.1346 -0.1529 -0.7012
  315SOL    HW2 2371   0.881   3.214   3.268 -0.3087 -0.3795  0.0043
  316SOL     OW 2372   1.793   6.173   3.202  0.1579  0.4392  0.1656
  316SOL    HW1 2373   1.854   6.106   3.170  0.2409 -0.4379  2.0133
  316SOL    HW2 2374   1.790   6.159   3.297 -1.8248  1.3936  0.2973
  317SOL     OW 2375   3.500   3.012   3.759 -0.0622 -0.9506  0.2783
  317SOL    HW1 2376   3.456   2.974   3.835 -1.2150 -1.9076 -0.8329
  317SOL    HW2 2377   3.473   2.957   3.685  0.8839  0.0593 -0.8654
  318SOL     OW 2378   0.586   4.567   1.359  0.6222  0.3536 -0.3132
  318SOL    HW1 2379   0.574   4.509   1.284  0.6656  0.5115 -0.4409
  318SOL    HW2 2380   0.665   4.533   1.402  0.8209  0.5007 -0.5575
  319SOL     OW 2381   3.996   3.542   2.490  0.3972 -0.4003  0.1534
  319SOL    HW1 2382   4.034   3.462   2.453  0.7456  0.3516 -1.1925
  319SOL    HW2 2383   4.035   3.549   2.577 -0.1974 -2.0576  0.5924
  320SOL     OW 2384   5.780   3.762   4.144 -0.0796  0.1636  0.6215
  320SOL    HW1 2385   5.686   3.770   4.130 -0.3413 -1.7938  0.9687
  320SOL    HW2 2386   5.816   3.744   4.057 -0.5477 -2.6999  0.9063
  321SOL     OW 2387   1.301   1.840   1.388 -0.4024  0.5118 -0.1374
  321SOL    HW1 2388   1.235   1.778   1.359 -0.9024  0.6313  0.6907
  321SOL    HW2 2389   1.381   1.816   1.341 -0.7287 -0.4107 -0.2252
  322SOL     OW 2390   2.711   4.323   4.269 -0.0563  0.0792 -0.1602
  322SOL    HW1 2391   2.803   4.333   4.297  0.1132 -2.3228  0.3257
  322SOL    HW2 2392   2.716   4.284   4.182 -0.6232 -0.4248  0.0315
  323SOL     OW 2393   2.122   0.696   3.734  0.7436  0.1168  0.3048
  323SOL    HW1 2394   2.177   0.638   3.682 -0.4777 -0.4172 -0.4344
  323SOL    HW2 2395   2.066   0.637   3.785  0.0409  0.6312  0.1544
  324SOL     OW 2396   3.376   4.276   1.338  0.6685 -0.3941 -0.5248
  324SOL    HW1 2397   3.291   4.248   1.372  0.8159 -1.1930 -0.7691
  324SOL    HW2 2398   3.360   4.362   1.300  0.3141  0.1293  0.7687
  325SOL     OW 2399   6.206   0.998   3.585 -0.1426  0.4690  0.0421
  325SOL    HW1 2400   6.258   0.918   3.585  0.1015  0.6151  0.8169
  325SOL    HW2 2401   6.200   1.023   3.493  1.1981  0.4768 -0.0589
  326SOL     OW 2402   1.419   4.419   4.168  0.1787 -0.1153 -0.0487
  326SOL    HW1 2403   1.479   4.368   4.222  1.8819  2.5614  0.7381
  326SOL    HW2 2404   1.474   4.454   4.097 -0.7956  1.0919 -0.2312
  327SOL     OW 2405   3.284   5.076   4.172 -0.2534  0.2234  0.1204
  327SOL    HW1 2406   3.255   5.092   4.262 -2.0445 -0.6683 -0.2590
  327SOL    HW2 2407   3.291   5.163   4.133  3.0657  0.8541  1.7760
  328SOL     OW 2408   1.952   0.926   4.189 -0.0439  0.1589 -0.0404
  328SOL    HW1 2409   2.035   0.899   4.151 -0.4205  0.6264 -1.2552
  328SOL    HW2 2410   1.974   0.998   4.249  0.6599 -1.1621  1.3341
  329SOL     OW 2411   5.349   3.660   1.863  0.3592 -0.6898  0.0601
  329SOL    HW1 2412   5.412   3.596   1.828  0.6059  0.8108 -2.4743
  329SOL    HW2 2413   5.339   3.724   1.793 -3.6693 -0.5693  0.5153
  330SOL     OW 2414   2.380   3.324   3.344  0.1394 -0.2921 -1.0998
  330SOL    HW1 2415   2.366   3.258   3.276 -2.1996 -0.3780 -0.6243
  330SOL    HW2 2416   2.378   3.407   3.298  1.3879 -0.4501 -1.4740
  331SOL     OW 2417   4.897   0.250   1.498  0.2340  0.2500 -0.2125
  331SOL    HW1 2418   4.834   0.210   1.558  0.1627 -0.0258 -0.4677
  331SOL    HW2 2419   4.907   0.186   1.428  0.2764  0.5930 -0.5218
  332SOL     OW 2420   3.432   0.166   0.843 -0.4587 -0.2282 -0.1739
  332SOL    HW1 2421   3.501   0.141   0.904  0.6928  0.3378 -1.2041
  332SOL    HW2 2422   3.471   0.236   0.790 -1.7862  0.0227 -0.8624
  333SOL     OW 2423   0.235   3.273   2.770 -0.0610 -0.2198 -0.2120
  333SOL    HW1 2424   0.164   3.332   2.743  0.1217 -1.4724 -3.8784
  333SOL    HW2 2425   0.223   3.265   2.865 -2.9400  1.9674 -0.2306
  334SOL     OW 2426   4.308   3.788   3.160  0.4902  0.2774 -0.4188
  334SOL    HW1 2427   4.279   3.804   3.070 -0.8220  1.4037  0.1646
  334SOL    HW2 2428   4.398   3.820   3.162  0.3590  0.7241 -1.2057
  335SOL     OW 2429   4.004   3.240   0.665 -0.3643  0.7236  0.1170
  335SOL    HW1 2430   4.061   3.258   0.740  1.1349  1.0306 -1.0416
  335SOL    HW2 2431   4.057   3.263   0.589 -1.8076  0.3285 -1.0550
  336SOL     OW 2432   0.142   2.551   4.140 -0.1842 -0.0862  0.5285
  336SOL    HW1 2433   0.053   2.516   4.127  0.4622 -1.3029 -0.8310
  336SOL    HW2 2434   0.134   2.605   4.219 -2.5117  1.1720 -0.4533
  337SOL     OW 2435   0.477   2.884   2.101 -0.3442  0.1410 -0.2953
  337SOL    HW1 2436   0.403   2.844   2.055  0.1226 -0.5926 -0.4334
  337SOL    HW2 2437   0.439   2.955   2.152 -0.9783  0.5036 -1.2567
  338SOL     OW 2438   3.991   1.677   2.195  0.1714 -0.3308  0.1793
  338SOL    HW1 2439   3.970   1.708   2.283 -1.0527  0.4884 -0.3853
  338SOL    HW2 2440   3.950   1.740   2.136  1.4281 -0.5657 -0.9944
  339SOL     OW 2441   2.862   3.105   3.422 -0.4080 -0.0210  0.6254
  339SOL    HW1 2442   2.942   3.129   3.468 -1.6334  0.1038  2.8559
  339SOL    HW2 2443   2.819   3.189   3.404  0.2601 -0.0383 -1.2479
  340SOL     OW 2444   2.150   2.158   0.314 -0.5273  0.4274 -0.3332
  340SOL    HW1 2445   2.149   2.251   0.335 -1.4056  0.3256  0.1034
  340SOL    HW2 2446   2.152   2.114   0.399  0.5250  0.0347 -0.5347
  341SOL     OW 2447   1.588   5.077   1.398 -0.2053  0.1687  0.6196
  341SOL    HW1 2448   1.620   4.989   1.376 -0.3290  0.3159 -0.1723
  341SOL    HW2 2449   1.662   5.134   1.381 -0.1432  0.2301  1.0834
  342SOL     OW 2450   4.718   4.929   0.483 -0.0035 -0.4648 -0.3142
  342SOL    HW1 2451   4.665   4.901   0.557 -0.7393 -1.4200 -1.1666
  342SOL    HW2 2452   4.805   4.945   0.519 -0.9912  1.9223  1.2789
  343SOL     OW 2453   3.247   0.085   4.357 -0.2033 -0.0073  0.2390
  343SOL    HW1 2454   3.328   0.100   4.309 -0.1828 -0.9464 -0.0384
  343SOL    HW2 2455   3.217   0.173   4.383  0.4747  0.4000 -0.3469
  344SOL     OW 2456   5.599   4.840   1.616 -0.1468 -0.1955 -0.2308
  344SOL    HW1 2457   5.626   4.932   1.622 -1.9430  0.3696 -0.4704
  344SOL    HW2 2458   5.519   4.835   1.668  0.3810 -1.8398  0.4817
  345SOL     OW 2459   3.989   4.132   2.246 -0.5010 -0.1119 -0.3912
  345SOL    HW1 2460   4.048   4.061   2.223 -0.6425 -0.4485  0.2492
  345SOL    HW2 2461   3.979   4.125   2.341 -2.4165 -0.7503 -0.5886
  346SOL     OW 2462   3.642   5.511   3.804  0.1504  0.7990 -0.2807
  346SOL    HW1 2463   3.608   5.447   3.866 -1.0067  1.2083 -0.4640
  346SOL    HW2 2464   3.566   5.536   3.752  1.3248 -0.5052 -2.7807
  347SOL     OW 2465   4.252   0.180   1.464  0.2629  0.1470  0.0506
  347SOL    HW1 2466   4.277   0.249   1.526 -0.4505 -0.9108  1.5995
  347SOL    HW2 2467   4.313   0.189   1.392 -1.3376  3.9777 -1.0638
  348SOL     OW 2468   2.106   3.345   1.033  0.4237  0.0408  0.0438
  348SOL    HW1 2469   2.023   3.303   1.056  0.0469  0.8907  0.2737
  348SOL    HW2 2470   2.090   3.382   0.946  0.4535  0.4634  0.2146
  349SOL     OW 2471   6.001   1.873   3.618 -0.2841  0.4690 -0.2612
  349SOL    HW1 2472   5.913   1.891   3.584 -0.6286  0.6530  0.7069
  349SOL    HW2 2473   6.049   1.955   3.605 -0.9965  1.1948  1.4688
  350SOL     OW 2474   2.388   4.644   1.986  0.0631  0.3031 -0.1337
  350SOL    HW1 2475   2.430   4.682   2.063  0.6182  0.5678 -0.5643
  350SOL    HW2 2476   2.309   4.697   1.973 -0.1304  0.1422  0.3562
  351SOL     OW 2477   4.642   5.265   0.632  0.2945  0.0658  0.5232
  351SOL    HW1 2478   4.694   5.323   0.577  1.6625 -2.1072 -0.6407
  351SOL    HW2 2479   4.620   5.318   0.709  1.3330  2.1114 -0.5025
  352SOL     OW 2480   5.512   2.495   1.151  0.3205  0.2150 -0.4866
  352SOL    HW1 2481   5.418   2.485   1.159  0.4631  0.2532  1.8712
  352SOL    HW2 2482   5.549   2.420   1.198  1.4548  0.9461 -0.1535
  353SOL     OW 2483   2.933   6.026   0.559  0.1357  0.3778 -1.2020
  353SOL    HW1 2484   2.922   6.098   0.498  0.8671  1.1588 -0.4339
  353SOL    HW2 2485   3.006   6.052   0.616  1.2561 -1.5004 -1.6797
  354SOL     OW 2486   3.091   2.454   2.779 -0.1081 -0.7250 -0.2176
  354SOL    HW1 2487   3.049   2.525   2.730  0.8931 -0.7038 -1.0955
  354SOL    HW2 2488   3.143   2.499   2.846 -1.0252 -0.7257  0.4980
  355SOL     OW 2489   1.568   2.707   1.447  0.1520 -0.0511  0.3806
  355SOL    HW1 2490   1.494   2.727   1.390  1.8952  1.7960 -1.3500
  355SOL    HW2 2491   1.534   2.719   1.536 -1.5442  1.0036 -0.3774
  356SOL     OW 2492   6.086   4.921   4.314 -0.1524 -0.3263 -0.6555
  356SOL    HW1 2493   6.014   4.899   4.255 -1.3092  2.2295 -0.3578
  356SOL    HW2 2494   6.051   4.992   4.369  2.9254  1.8952 -1.3070
  357SOL     OW 2495   1.508   4.222   0.907 -0.2861  0.2347 -0.5918
  357SOL    HW1 2496   1.524   4.167   0.830 -1.0937  1.0578 -1.3580
  357SOL    HW2 2497   1.504   4.311   0.873 -0.8079  0.5970  0.3812
  358SOL     OW 2498   4.507   0.302   0.627  0.0110  0.2762 -0.1368
  358SOL    HW1 2499   4.516   0.249   0.548  1.2046  0.4482 -0.1296
  358SOL    HW2 2500   4.464   0.382   0.597 -1.8381 -0.6677 -0.1427
  359SOL     OW 2501   3.777   0.374   1.603 -0.0067 -0.3023  0.0721
  359SOL    HW1 2502   3.798   0.445   1.664 -1.0279 -0.0261  0.1166
  359SOL    HW2 2503   3.718   0.413   1.539 -0.6736 -1.1219  0.1550
  360SOL     OW 2504   6.000   1.005   3.346  0.2163  0.1814  0.0743
  360SOL    HW1 2505   5.945   0.965   3.414 -0.5632  1.2612  0.1026
  360SOL    HW2 2506   5.998   1.099   3.365 -1.4038  0.7468 -2.3734
  361SOL     OW 2507   0.379   4.465   1.550  0.1693 -0.1479  0.5444
  361SOL    HW1 2508   0.421   4.403   1.611  0.5554 -0.5796 -0.1542
  361SOL    HW2 2509   0.452   4.506   1.505 -0.0754 -2.7029 -2.5121
  362SOL     OW 2510   1.359   4.106   3.588 -0.0322 -0.3543  0.4833
  362SOL    HW1 2511   1.276   4.146   3.564  0.2501  0.6271  1.0611
  362SOL    HW2 2512   1.378   4.141   3.675  1.1845 -0.2192  0.1894
  363SOL     OW 2513   5.498   3.372   0.243 -0.1816  0.1799  0.4729
  363SOL    HW1 2514   5.493   3.459   0.203  1.3761 -0.6485 -1.7590
  363SOL    HW2 2515   5.576   3.375   0.298  1.4714 -0.4575 -1.6724
  364SOL     OW 2516   1.601   1.897   0.560 -0.2952 -0.1586  0.8785
  364SOL    HW1 2517   1.529   1.834   0.553 -0.8471  0.4725  0.7234
  364SOL    HW2 2518   1.649   1.888   0.478  1.2896 -2.2994  1.9228
  365SOL     OW 2519   0.353   0.338   0.686  0.1237  0.2818 -0.0736
  365SOL    HW1 2520   0.295   0.382   0.748  1.6699 -2.7368  3.9471
  365SOL    HW2 2521   0.309   0.254   0.668  1.5633 -0.5661  0.2344
  366SOL     OW 2522   3.781   5.858   4.224  0.3122 -0.4775 -0.5902
  366SOL    HW1 2523   3.798   5.767   4.249  0.1052 -0.6699 -1.1434
  366SOL    HW2 2524   3.746   5.852   4.135  0.4516  0.1557 -0.6881
  367SOL     OW 2525   2.588   2.980   1.547 -0.1025  0.1460  0.5385
  367SOL    HW1 2526   2.564   2.892   1.521 -1.5567  0.3570  1.0408
  367SOL    HW2 2527   2.684   2.981   1.547 -0.0728 -1.3962  0.4492
  368SOL     OW 2528   3.341   1.231   0.282  0.1581  0.1751 -0.5090
  368SOL    HW1 2529   3.394   1.210   0.359  1.3524 -2.1982 -1.8590
  368SOL    HW2 2530   3.251   1.223   0.313  0.4914  2.3499  1.3455
  369SOL     OW 2531   1.713   1.276   1.030  0.0377  0.2405 -0.2925
  369SOL    HW1 2532   1.756   1.343   1.083  0.5260 -0.9775  0.9192
  369SOL    HW2 2533   1.621   1.301   1.028 -0.1032  0.0108  1.6937
  370SOL     OW 2534   3.920   4.774   0.348  0.6959  0.5326 -0.0389
  370SOL    HW1 2535   3.882   4.859   0.369  0.0815  0.2248  0.1305
  370SOL    HW2 2536   3.907   4.765   0.253 -1.6821 -0.4912  0.2958
  371SOL     OW 2537   3.580   5.257   1.961 -0.5043 -0.8123  0.2094
  371SOL    HW1 2538   3.522   5.329   1.937  0.2263 -0.1106  0.4966
  371SOL    HW2 2539   3.522   5.182   1.973 -1.4752  0.1073  1.4735
  372SOL     OW 2540   0.955   2.189   3.529 -0.2558  0.3876 -0.2242
  372SOL    HW1 2541   1.023   2.211   3.465 -0.1844  3.1155  0.6494
  372SOL    HW2 2542   0.877   2.232   3.496 -0.2326  1.7859  1.4249
  373SOL     OW 2543   3.066   0.313   0.671 -0.0702 -0.7663  0.2275
  373SOL    HW1 2544   3.036   0.370   0.600 -0.3915 -0.5569  0.5335
  373SOL    HW2 2545   3.018   0.231   0.657 -0.2482 -0.6727  0.2982
  374SOL     OW 2546   6.107   5.459   0.004  0.2374 -0.3844 -0.1631
  374SOL    HW1 2547   6.078   5.550   0.002 -0.5870 -0.6413 -0.0658
  374SOL    HW2 2548   6.033   5.409  -0.030  0.3762 -1.1031  0.5645
  375SOL     OW 2549   0.870   4.309   1.258 -0.4498 -0.0644 -0.0883
  375SOL    HW1 2550   0.884   4.368   1.183 -1.3569 -1.0006 -1.0388
  375SOL    HW2 2551   0.957   4.276   1.279 -0.2677 -0.4321 -1.3075
  376SOL     OW 2552   0.985   1.305   0.317  0.1421  0.3049 -0.3835
  376SOL    HW1 2553   1.008   1.356   0.394  1.2335 -1.4627  0.5288
  376SOL    HW2 2554   0.938   1.229   0.351 -1.5844  0.7082 -1.7050
  377SOL     OW 2555   0.151   5.748   4.345 -0.0288  0.3060  0.2474
  377SOL    HW1 2556   0.192   5.789   4.422  0.6584  0.5470 -0.2386
  377SOL    HW2 2557   0.127   5.660   4.375 -2.2355  1.2733  1.5421
  378SOL     OW 2558   3.912   2.606   2.360 -0.3329  0.4154  0.1429
  378SOL    HW1 2559   3.834   2.603   2.305  0.1524  1.4098 -0.6492
  378SOL    HW2 2560   3.956   2.522   2.344 -1.2970 -0.2185  0.7180
  379SOL     OW 2561   5.336   0.023   0.622 -0.1088  0.3736 -0.5778
  379SOL    HW1 2562   5.264   0.072   0.661  0.4536 -0.3380  1.4621
  379SOL    HW2 2563   5.334  -0.062   0.666  1.5784  0.1167 -0.9270
  380SOL     OW 2564   2.683   3.764   0.453  0.5517  0.4591 -0.5493
  380SOL    HW1 2565   2.620   3.790   0.386 -0.8522  0.4661  0.7057
  380SOL    HW2 2566   2.760   3.819   0.437 -0.0186  0.9529 -1.6975
  381SOL     OW 2567   0.829   4.101   0.584 -0.4372 -0.2031  0.1074
  381SOL    HW1 2568   0.823   4.020   0.635  0.6051 -0.9349 -0.8746
  381SOL    HW2 2569   0.746   4.105   0.536 -1.2545  0.2796  1.5133
  382SOL     OW 2570   3.479   4.146   4.107 -0.2127 -0.2475  0.5452
  382SOL    HW1 2571   3.548   4.095   4.148 -0.3025 -0.5029  0.3814
  382SOL    HW2 2572   3.522   4.192   4.035 -0.3508 -0.9601 -0.0032
  383SOL     OW 2573   3.042   0.855   3.600  0.1682  0.3084  0.0681
  383SOL    HW1 2574   3.021   0.799   3.525  0.0793  0.4479 -0.0123
  383SOL    HW2 2575   3.131   0.885   3.583  0.5201 -0.4684  0.5252
  384SOL     OW 2576   4.415   2.234   2.931  0.6927 -0.1640 -0.2934
  384SOL    HW1 2577   4.366   2.213   2.852  0.4612  3.8119 -1.4268
  384SOL    HW2 2578   4.464   2.313   2.908  3.2764 -0.7651  2.5578
  385SOL     OW 2579   4.735   5.266   3.882  0.1695  0.5168  0.2452
  385SOL    HW1 2580   4.744   5.361   3.871  1.8908  0.1631 -2.2035
  385SOL    HW2 2581   4.675   5.240   3.812 -1.0569 -0.1649  1.4835
  386SOL     OW 2582   3.410   3.018   1.640  0.5029  0.3314 -0.0191
  386SOL    HW1 2583   3.418   2.928   1.608  0.8840  0.1833  0.4844
  386SOL    HW2 2584   3.498   3.041   1.670  0.1514  0.4458  0.9649
  387SOL     OW 2585   3.255   4.721   0.803  0.1139 -0.4617  0.3768
  387SOL    HW1 2586   3.161   4.734   0.817 -0.2130 -0.6929 -1.3112
  387SOL    HW2 2587   3.260   4.665   0.725  1.6487 -0.2780  0.3110
  388SOL     OW 2588   1.667   4.792   1.357 -0.5738 -0.3610  0.2402
  388SOL    HW1 2589   1.619   4.740   1.292  0.1646  0.2420 -0.8178
  388SOL    HW2 2590   1.729   4.730   1.396 -0.8337 -0.6628  0.1805
  389SOL     OW 2591   2.273   5.810   4.147 -0.4081 -0.1694  0.6837
  389SOL    HW1 2592   2.348   5.826   4.091 -0.0267  0.4689  1.3534
  389SOL    HW2 2593   2.304   5.746   4.211 -0.3185  0.3177  1.1448
  390SOL     OW 2594   5.873   2.752   2.721 -0.0218  0.3751  0.3314
  390SOL    HW1 2595   5.916   2.680   2.674 -1.8995 -0.5717 -0.0361
  390SOL    HW2 2596   5.934   2.775   2.791  0.8630 -1.2125  0.1296
  391SOL     OW 2597   5.176   0.866   2.932 -0.6142  0.0915 -0.3895
  391SOL    HW1 2598   5.200   0.959   2.927  0.3744 -0.0760  0.8093
  391SOL    HW2 2599   5.189   0.843   3.023 -5.1822 -0.1346  0.4374
  392SOL     OW 2600   6.106   2.654   3.502  0.0607  0.0902 -0.1344
  392SOL    HW1 2601   6.049   2.618   3.570 -0.5688  0.3398 -0.5127
  392SOL    HW2 2602   6.047   2.671   3.429  0.7776 -0.4575 -0.8529
  393SOL     OW 2603   2.207   0.782   1.017  0.2337  0.4974  0.0158
  393SOL    HW1 2604   2.128   0.811   1.064 -0.6108  0.0516 -1.0786
  393SOL    HW2 2605   2.218   0.691   1.044 -0.1278  0.3055 -0.4688
  394SOL     OW 2606   4.254   5.162   1.280 -0.5706 -0.4532 -0.2553
  394SOL    HW1 2607   4.327   5.220   1.259 -0.5398 -0.2540  0.3867
  394SOL    HW2 2608   4.180   5.197   1.229 -0.3300 -0.4008 -0.5723
  395SOL     OW 2609   3.138   3.858   3.096 -0.4531  0.4295 -0.0523
  395SOL    HW1 2610   3.156   3.921   3.027  0.2361 -0.1185 -0.3842
  395SOL    HW2 2611   3.072   3.900   3.151  1.5676  2.3793  1.0214
  396SOL     OW 2612   3.836   5.166   1.984 -0.6955  0.2988  0.0023
  396SOL    HW1 2613   3.892   5.194   1.912 -0.6154 -0.6381 -0.3129
  396SOL    HW2 2614   3.752   5.209   1.967 -0.3921  0.8599 -0.1033
  397SOL     OW 2615   1.539   4.961   0.206 -0.4437  0.2429 -0.1327
  397SOL    HW1 2616   1.565   5.049   0.181  1.2376 -0.6449 -1.7968
  397SOL    HW2 2617   1.533   4.964   0.301  0.7905  1.8574 -0.0570
  398SOL     OW 2618   5.640   2.212   1.827 -0.1081 -0.1584  0.0553
  398SOL    HW1 2619   5.716   2.204   1.770 -1.0509 -1.2079 -1.0984
  398SOL    HW2 2620   5.630   2.125   1.867 -0.1415  0.2402  0.9476
  399SOL     OW 2621   1.040   2.727   2.943  0.4272  0.3293 -0.3004
  399SOL    HW1 2622   0.969   2.719   2.879 -0.0147 -0.0972  0.2322
  399SOL    HW2 2623   0.995   2.730   3.027  1.0294  0.4667  0.0175
  400SOL     OW 2624   4.925   5.786   2.146  0.3738 -0.1159  0.0921
  400SOL    HW1 2625   4.928   5.771   2.240 -0.5329 -1.9139 -0.1194
  400SOL    HW2 2626   5.013   5.763   2.115  0.2937 -0.7995  0.3533
  401SOL     OW 2627   1.238   0.910   0.094  0.1061 -0.3089 -0.5560
  401SOL    HW1 2628   1.244   0.964   0.016  1.9667 -0.6122 -0.6637
  401SOL    HW2 2629   1.284   0.959   0.162 -2.6355  0.5920  0.8013
  402SOL     OW 2630   3.583   3.481   1.652  0.1863  0.8105 -0.1810
  402SOL    HW1 2631   3.600   3.532   1.572 -0.3090  1.6860  0.2649
  402SOL    HW2 2632   3.518   3.532   1.700  1.0708  0.7041  1.1796
  403SOL     OW 2633   5.235   5.706   0.805 -0.4018  0.2846  0.0739
  403SOL    HW1 2634   5.259   5.642   0.871  3.3568  1.0638 -0.3265
  403SOL    HW2 2635   5.233   5.657   0.723 -1.4658  0.0006  0.2547
  404SOL     OW 2636   2.810   3.995   3.599 -0.1211 -0.0150  0.0264
  404SOL    HW1 2637   2.875   4.055   3.636  0.1880 -0.1572 -0.2882
  404SOL    HW2 2638   2.729   4.046   3.596 -0.4706 -0.3321  2.0092
  405SOL     OW 2639   3.645   1.970   2.117  0.0695 -0.1555  0.1727
  405SOL    HW1 2640   3.698   2.040   2.155 -0.1585  0.6940 -1.0180
  405SOL    HW2 2641   3.640   1.991   2.024 -1.7515 -0.6094  0.1277
  406SOL     OW 2642   5.154   0.188   0.754 -0.1947 -0.0539  0.4216
  406SOL    HW1 2643   5.113   0.119   0.806  0.0929  0.6229  1.5854
  406SOL    HW2 2644   5.160   0.263   0.814 -0.7232  1.0698 -0.8818
  407SOL     OW 2645   0.225   3.533   3.330  0.7984  0.2311 -0.1526
  407SOL    HW1 2646   0.172   3.589   3.272 -0.5288 -1.6303 -0.8626
  407SOL    HW2 2647   0.254   3.591   3.400 -1.9404  1.4705  0.0898
  408SOL     OW 2648   3.133   3.098   4.098 -0.0582  0.0840  0.3405
  408SOL    HW1 2649   3.215   3.093   4.146  0.5866  1.8089 -0.5246
  408SOL    HW2 2650   3.109   3.190   4.099 -1.7739 -0.3061  0.1797
  409SOL     OW 2651   6.081   4.853   1.183 -0.3510  0.2357  0.1793
  409SOL    HW1 2652   6.036   4.768   1.193 -0.8023  0.4405 -0.0852
  409SOL    HW2 2653   6.058   4.882   1.095  0.5425  0.2126 -0.0645
  410SOL     OW 2654   3.849   3.444   0.805 -0.0712  0.0007  0.2622
  410SOL    HW1 2655   3.878   3.377   0.742 -2.2162 -0.2736 -0.5329
  410SOL    HW2 2656   3.757   3.423   0.821 -1.0951  3.2445 -0.6514
  411SOL     OW 2657   4.165   2.577   0.329 -0.1649  0.2210  0.0882
  411SOL    HW1 2658   4.226   2.624   0.272 -0.1236  0.2442  0.1519
  411SOL    HW2 2659   4.221   2.528   0.389 -0.2103  0.4033  0.2797
  412SOL     OW 2660   4.000   0.717   1.954  0.1951 -0.4309  0.2682
  412SOL    HW1 2661   4.061   0.785   1.923  0.6878 -0.7500  0.5307
  412SOL    HW2 2662   4.028   0.700   2.044  0.0904 -1.0068  0.1897
  413SOL     OW 2663   1.711   2.319   0.950  0.2213  0.0825  0.2667
  413SOL    HW1 2664   1.704   2.412   0.968  0.2483 -0.0404  0.9439
  413SOL    HW2 2665   1.766   2.313   0.872  1.3506  0.5638  1.0119
  414SOL     OW 2666   3.553   0.875   1.323  0.6148  0.2180 -0.3798
  414SOL    HW1 2667   3.533   0.812   1.391 -2.2204  0.1048 -1.2174
  414SOL    HW2 2668   3.594   0.824   1.253 -1.2972 -0.6943 -0.8884
  415SOL     OW 2669   2.160   5.672   0.472 -0.3549 -0.0987 -0.1929
  415SOL    HW1 2670   2.200   5.628   0.547  0.8517  1.7594  0.3226
  415SOL    HW2 2671   2.230   5.725   0.434 -1.3595  0.2360 -1.6674
  416SOL     OW 2672   3.482   6.139   2.539  0.2474  0.1118 -0.1942
  416SOL    HW1 2673   3.520   6.090   2.612  0.5771  0.1389 -0.3484
  416SOL    HW2 2674   3.411   6.190   2.580 -0.8475 -1.3230 -0.2192
  417SOL     OW 2675   5.245   1.654   4.418 -0.0552 -0.0538  0.2226
  417SOL    HW1 2676   5.253   1.597   4.342  2.2160 -1.6264  1.5281
  417SOL    HW2 2677   5.189   1.606   4.479 -2.6010  1.5770 -0.6408
  418SOL     OW 2678   0.565   3.973   4.065 -0.4274  0.1278 -0.4634
  418SOL    HW1 2679   0.503   3.988   4.136  0.2844 -0.1472  0.2331
  418SOL    HW2 2680   0.514   3.988   3.985 -1.2058  0.5833  0.0986
  419SOL     OW 2681   5.096   5.368   4.045  0.0323  0.6153 -0.1472
  419SOL    HW1 2682   5.049   5.356   4.127  0.8423  1.8838  0.5312
  419SOL    HW2 2683   5.059   5.449   4.008 -0.8847 -0.3460 -1.4622
  420SOL     OW 2684   0.949   0.936   4.364  0.1862 -1.1535  0.1846
  420SOL    HW1 2685   0.906   0.980   4.291  1.9345 -0.3380 -0.4060
  420SOL    HW2 2686   0.877   0.902   4.418 -1.1642  0.1632 -0.7273
  421SOL     OW 2687   2.331   6.005   3.349  0.7401  0.0896 -0.5030
  421SOL    HW1 2688   2.330   5.932   3.287 -0.9903  0.0634 -0.4811
  421SOL    HW2 2689   2.254   6.058   3.326  0.3340  0.3494  1.2992
  422SOL     OW 2690   5.663   4.004   1.199  0.2473  0.5986  0.9514
  422SOL    HW1 2691   5.653   4.086   1.151  1.3734 -1.1480 -2.5996
  422SOL    HW2 2692   5.577   3.963   1.195  0.5691  0.0057 -0.6489
  423SOL     OW 2693   3.708   4.249   1.151  0.2078 -1.0580  0.2395
  423SOL    HW1 2694   3.699   4.344   1.151 -1.6162 -1.1969  0.7023
  423SOL    HW2 2695   3.798   4.233   1.122 -0.2105  0.7225 -2.2949
  424SOL     OW 2696   1.448   2.458   3.822 -0.5854 -0.8753  0.1049
  424SOL    HW1 2697   1.385   2.397   3.860  0.2981 -1.8850  0.0051
  424SOL    HW2 2698   1.455   2.430   3.730 -2.3170  1.2096 -0.7737
  425SOL     OW 2699   0.557   2.819   4.271  0.2524  0.0647  0.0833
  425SOL    HW1 2700   0.476   2.819   4.323 -0.2702  0.3939 -0.7113
  425SOL    HW2 2701   0.618   2.766   4.323  0.6195  2.4712  2.3118
  426SOL     OW 2702   2.333   1.058   2.972  0.7726 -0.1623  0.8174
  426SOL    HW1 2703   2.428   1.062   2.962  0.7397 -0.5546  0.3078
  426SOL    HW2 2704   2.299   1.050   2.883  0.3152 -0.9915  1.0464
  427SOL     OW 2705   1.026   1.952   0.573  0.0939  0.0529 -0.2474
  427SOL    HW1 2706   1.100   2.013   0.569 -0.8163  1.2092  0.0532
  427SOL    HW2 2707   0.952   2.001   0.537 -0.4881 -1.1800 -0.8116
  428SOL     OW 2708   1.645   5.162   3.588 -0.0719 -0.2003  0.2257
  428SOL    HW1 2709   1.652   5.243   3.536  0.5071 -1.2183 -1.3677
  428SOL    HW2 2710   1.729   5.118   3.575 -0.7439 -1.5253  0.2384
  429SOL     OW 2711   1.874   5.835   4.357  0.2506 -0.2185  0.2371
  429SOL    HW1 2712   1.928   5.851   4.434  0.2756 -1.2403  0.4504
  429SOL    HW2 2713   1.917   5.761   4.313 -1.7644 -2.1053  1.2355
  430SOL     OW 2714   1.681   1.657   3.358 -0.1859  0.3162 -0.4244
  430SOL    HW1 2715   1.664   1.741   3.400  1.4981  0.1035  0.7894
  430SOL    HW2 2716   1.729   1.679   3.278  0.3892  0.5106 -0.0301
  431SOL     OW 2717   2.445   1.261   2.645  0.5874  0.0031 -0.2789
  431SOL    HW1 2718   2.448   1.319   2.721  0.0613  0.1989 -0.4048
  431SOL    HW2 2719   2.529   1.275   2.601 -0.0573  1.6812 -1.0536
  432SOL     OW 2720   5.364   2.559   1.495 -0.1411 -0.1050  0.4736
  432SOL    HW1 2721   5.329   2.531   1.410 -0.5885  2.9438 -0.4445
  432SOL    HW2 2722   5.288   2.556   1.554 -0.2621 -0.3857  0.3082
  433SOL     OW 2723   5.628   1.755   4.210  0.3787 -0.5930 -1.0856
  433SOL    HW1 2724   5.572   1.832   4.214 -2.0272 -2.2463 -1.0356
  433SOL    HW2 2725   5.626   1.719   4.299  0.6507 -1.2540 -1.3383
  434SOL     OW 2726   1.350   0.860   4.389  0.2123 -0.2395 -0.1160
  434SOL    HW1 2727   1.294   0.822   4.321  0.2947 -2.0679  0.7797
  434SOL    HW2 2728   1.373   0.946   4.355 -1.6914 -0.1359 -1.3098
  435SOL     OW 2729   5.968   2.155   0.897 -0.0582 -0.2312  0.3316
  435SOL    HW1 2730   6.019   2.097   0.954 -0.9568 -0.1449  1.2421
  435SOL    HW2 2731   5.991   2.243   0.926 -0.2153 -0.1768  0.2895
  436SOL     OW 2732   1.688   0.330   3.791 -0.0711  0.3528  0.3115
  436SOL    HW1 2733   1.609   0.342   3.844 -0.3976 -1.1710  0.2261
  436SOL    HW2 2734   1.659   0.346   3.701  0.2354  1.8816  0.4594
  437SOL     OW 2735   6.131   3.022   1.697 -0.1215 -0.2359 -0.2722
  437SOL    HW1 2736   6.038   3.000   1.700 -0.2359  0.1495 -0.8547
  437SOL    HW2 2737   6.134   3.115   1.677  0.3757  0.1333  1.4214
  438SOL     OW 2738   4.012   4.273   3.780 -0.6953 -0.2849 -0.4446
  438SOL    HW1 2739   3.957   4.346   3.749  0.8091  1.1986  0.2149
  438SOL    HW2 2740   4.071   4.255   3.708  1.9077  2.2642  0.8304
  439SOL     OW 2741   0.204   4.441   2.821 -0.2459  0.8579  0.1989
  439SOL    HW1 2742   0.230   4.457   2.912  0.2706 -0.1412  0.2441
  439SOL    HW2 2743   0.206   4.527   2.780 -1.8393  1.5529  1.4606
  440SOL     OW 2744   3.313   1.452   3.863  0.6962  0.1359 -0.5107
  440SOL    HW1 2745   3.315   1.364   3.826  0.1186 -0.0488 -0.1158
  440SOL    HW2 2746   3.281   1.440   3.953 -0.2908  0.8434 -0.7428
  441SOL     OW 2747   5.544   4.827   2.230 -0.5629 -0.1872 -0.3864
  441SOL    HW1 2748   5.602   4.886   2.183 -2.4851  0.9208 -1.5013
  441SOL    HW2 2749   5.598   4.790   2.300  1.6920  0.0443 -1.9201
  442SOL     OW 2750   3.086   0.795   3.065 -0.6528 -0.7698  1.0189
  442SOL    HW1 2751   3.032   0.716   3.066 -1.1190 -0.4505  1.1725
  442SOL    HW2 2752   3.155   0.778   3.129 -1.2996 -0.6738  1.7595
  443SOL     OW 2753   4.379   4.023   3.554  0.3263  1.0718 -0.0476
  443SOL    HW1 2754   4.382   3.933   3.587 -0.0529  1.1369  0.1733
  443SOL    HW2 2755   4.458   4.031   3.500  0.7361  0.8284  0.5040
  444SOL     OW 2756   4.313   4.665   2.361  0.1353  0.5502  0.4416
  444SOL    HW1 2757   4.237   4.620   2.323  0.5797  1.2072 -1.3237
  444SOL    HW2 2758   4.275   4.730   2.420 -0.5578 -0.9980  1.7648
  445SOL     OW 2759   2.819   1.528   0.710  0.8163  0.5248 -0.3860
  445SOL    HW1 2760   2.778   1.478   0.780 -0.7361  2.1858 -0.0204
  445SOL    HW2 2761   2.902   1.559   0.747  0.0243  1.3553  0.7491
  446SOL     OW 2762   3.480   2.156   1.282  0.3020  0.0334 -0.1221
  446SOL    HW1 2763   3.443   2.148   1.370 -1.6510 -1.3652 -0.9793
  446SOL    HW2 2764   3.410   2.196   1.230  0.8788 -0.4569 -1.3240
  447SOL     OW 2765   2.119   0.540   0.499 -0.7156  0.7685  0.1665
  447SOL    HW1 2766   2.076   0.484   0.434 -1.8901  2.7981 -0.8974
  447SOL    HW2 2767   2.189   0.584   0.451 -0.3332  0.8431  0.7787
  448SOL     OW 2768   2.299   4.226   3.342  0.5869  0.4882  0.0399
  448SOL    HW1 2769   2.328   4.144   3.300  0.0852  0.1073  0.4285
  448SOL    HW2 2770   2.276   4.283   3.268 -2.6286 -1.0057 -0.3008
  449SOL     OW 2771   2.903   3.051   0.867  0.2203 -0.7739  0.1386
  449SOL    HW1 2772   2.817   3.069   0.907 -0.6826 -0.8573 -1.6804
  449SOL    HW2 2773   2.966   3.086   0.930 -1.2287  1.9688  0.2293
  450SOL     OW 2774   3.314   4.753   2.233  0.1697  0.4064 -0.4314
  450SOL    HW1 2775   3.269   4.692   2.292  0.3763  1.8024  1.2512
  450SOL    HW2 2776   3.310   4.837   2.279  0.0683  1.6412 -2.5762
  451SOL     OW 2777   0.615   2.164   3.115  0.3326  0.0070  0.2111
  451SOL    HW1 2778   0.591   2.256   3.117 -1.1714 -0.3497 -0.2583
  451SOL    HW2 2779   0.709   2.164   3.094  0.1599  1.3915 -0.6698
  452SOL     OW 2780   5.347   0.489   3.050 -0.0703 -0.4132  0.5157
  452SOL    HW1 2781   5.404   0.443   3.112 -1.0556  0.2868  2.0106
  452SOL    HW2 2782   5.394   0.570   3.031 -0.2136 -0.1575  1.1931
  453SOL     OW 2783   3.148   1.642   2.430  0.4121  0.4890 -0.1579
  453SOL    HW1 2784   3.125   1.714   2.371 -0.7337  0.2106 -0.0848
  453SOL    HW2 2785   3.172   1.685   2.512 -0.9037  0.7865  0.0924
  454SOL     OW 2786   4.234   4.293   0.028 -0.0779 -0.6421  0.3937
  454SOL    HW1 2787   4.192   4.210   0.006  1.8814 -1.4571 -0.5763
  454SOL    HW2 2788   4.241   4.340  -0.056 -0.1059 -0.0220  0.7313
  455SOL     OW 2789   2.042   0.824   1.711  0.3399 -0.1206  0.6042
  455SOL    HW1 2790   2.102   0.868   1.772  0.6563  1.1937 -0.6177
  455SOL    HW2 2791   1.955   0.838   1.749  0.4115  1.7232  0.1920
  456SOL     OW 2792   4.918   3.699   3.882  0.1704  0.2044  0.0113
  456SOL    HW1 2793   4.983   3.755   3.924 -0.3822  0.5369  0.4337
  456SOL    HW2 2794   4.960   3.614   3.875  1.5065  0.9326 -1.7677
  457SOL     OW 2795   1.316   1.062   1.110  0.1820  0.1422  0.0691
  457SOL    HW1 2796   1.281   1.046   1.198  1.8617 -0.2760  0.7161
  457SOL    HW2 2797   1.328   0.975   1.073 -1.8945  0.3389 -1.2149
  458SOL     OW 2798   4.460   1.616   1.742 -0.7719  0.3972 -0.3226
  458SOL    HW1 2799   4.381   1.572   1.773  0.0168  0.0517  1.2991
  458SOL    HW2 2800   4.455   1.609   1.647 -2.9072  0.8012 -0.2875
  459SOL     OW 2801   2.377   5.278   0.680 -0.2550  0.0385 -0.5197
  459SOL    HW1 2802   2.302   5.334   0.662  0.8581  1.5960 -0.5751
  459SOL    HW2 2803   2.453   5.329   0.651  0.9526 -0.7764  0.9948
  460SOL     OW 2804   4.048   4.504   0.156 -0.2054 -0.3610  0.4098
  460SOL    HW1 2805   4.117   4.444   0.127 -2.2684 -3.7377  1.8741
  460SOL    HW2 2806   4.091   4.561   0.220  2.0314  0.3847 -1.5926
  461SOL     OW 2807   4.755   4.253   2.752 -0.3148 -0.2663 -0.2336
  461SOL    HW1 2808   4.713   4.322   2.804 -0.8079  1.0108 -2.2395
  461SOL    HW2 2809   4.751   4.285   2.662  3.4616 -0.8613 -0.7511
  462SOL     OW 2810   0.409   5.209   0.183  0.4020 -0.7610  0.1946
  462SOL    HW1 2811   0.361   5.198   0.265  0.4700  0.6600  0.4494
  462SOL    HW2 2812   0.342   5.237   0.120  0.5878 -0.4616  0.1261
  463SOL     OW 2813   1.996   4.054   3.417  0.3031  0.0866  0.0855
  463SOL    HW1 2814   1.998   4.089   3.328 -0.4720  2.1586  0.8306
  463SOL    HW2 2815   1.941   3.975   3.411 -0.6287  0.8028 -1.0890
  464SOL     OW 2816   5.465   4.316   0.369 -0.2377 -0.3069  0.1619
  464SOL    HW1 2817   5.381   4.285   0.405  0.5690 -2.3110  0.4593
  464SOL    HW2 2818   5.493   4.244   0.311  0.3775  1.1679 -1.4574
  465SOL     OW 2819   1.565   4.187   4.350 -0.0833  0.2575  0.2532
  465SOL    HW1 2820   1.475   4.178   4.317 -0.4682  2.9497  0.3576
  465SOL    HW2 2821   1.554   4.191   4.445  0.1632  0.5214  0.2683
  466SOL     OW 2822   3.457   4.802   2.821 -0.3688  0.4704  0.3306
  466SOL    HW1 2823   3.509   4.866   2.773  0.4284 -0.8584 -0.6758
  466SOL    HW2 2824   3.373   4.844   2.835  0.1413  1.7295 -0.2687
  467SOL     OW 2825   5.746   4.175   3.772 -0.6083 -0.2322 -0.2101
  467SOL    HW1 2826   5.757   4.089   3.813 -1.8370 -0.0122  0.6708
  467SOL    HW2 2827   5.721   4.232   3.845  5.0557  2.1726  0.3521
  468SOL     OW 2828   5.006   3.573   1.067 -0.4605 -0.2708 -0.4328
  468SOL    HW1 2829   5.022   3.624   0.988  0.1368 -0.1454 -0.2392
  468SOL    HW2 2830   4.998   3.483   1.037  1.3459 -0.4461 -0.4949
  469SOL     OW 2831   3.457   1.325   3.413  0.5974  0.0973 -0.2805
  469SOL    HW1 2832   3.362   1.324   3.402  0.5330  0.1397  0.2411
  469SOL    HW2 2833   3.471   1.307   3.506  1.0605  1.0437 -0.1522
  470SOL     OW 2834   2.574   0.524   1.891  0.2722 -0.3833 -0.2627
  470SOL    HW1 2835   2.532   0.449   1.932  0.5641 -0.6946 -0.5282
  470SOL    HW2 2836   2.635   0.486   1.827 -0.7561  0.0926 -1.5854
  471SOL     OW 2837   0.934   3.235   1.310 -0.1342  0.2390  0.2053
  471SOL    HW1 2838   0.945   3.217   1.217 -2.2447 -1.2968  0.1580
  471SOL    HW2 2839   0.912   3.328   1.315  0.0976  0.3552 -0.8124
  472SOL     OW 2840   4.017   2.925   0.570 -1.0196 -0.0186  0.0832
  472SOL    HW1 2841   4.034   3.017   0.589 -0.2569 -0.5478  2.2722
  472SOL    HW2 2842   4.080   2.877   0.624 -0.1141 -1.8395 -2.3994
  473SOL     OW 2843   1.879   0.631   0.575  0.4405 -0.3559  0.5168
  473SOL    HW1 2844   1.806   0.591   0.528  1.1165  0.6104 -1.4258
  473SOL    HW2 2845   1.956   0.583   0.544  0.7822 -0.6219  1.7168
  474SOL     OW 2846   0.296   2.137   1.199 -0.2653  0.0017  0.2010
  474SOL    HW1 2847   0.303   2.179   1.113 -0.1660  1.3547  0.8621
  474SOL    HW2 2848   0.346   2.193   1.258 -0.4315 -0.8487  1.1835
  475SOL     OW 2849   4.951   5.856   4.321  0.7550  0.2082  0.3911
  475SOL    HW1 2850   5.039   5.834   4.352  0.5501 -1.3960 -0.1084
  475SOL    HW2 2851   4.959   5.861   4.226  0.4161  0.6722  0.3807
  476SOL     OW 2852   4.971   3.789   2.407 -0.1381 -0.7389  0.3112
  476SOL    HW1 2853   4.880   3.820   2.410  0.0164 -0.2599  0.2396
  476SOL    HW2 2854   5.022   3.869   2.390  0.0900 -1.3315 -2.2960
  477SOL     OW 2855   5.477   2.668   1.953 -0.0700 -0.2272 -0.1340
  477SOL    HW1 2856   5.497   2.635   1.865 -1.7886 -1.3502 -0.1488
  477SOL    HW2 2857   5.434   2.752   1.938  0.7372  0.1715 -0.2852
  478SOL     OW 2858   0.626   0.986   0.018  0.1205  0.1880 -0.2860
  478SOL    HW1 2859   0.545   1.002   0.065  0.4507 -0.2292  0.4461
  478SOL    HW2 2860   0.678   1.066   0.030  1.1451 -0.7333  2.0657
  479SOL     OW 2861   2.341   0.673   0.394 -0.2480 -0.1367 -0.1469
  479SOL    HW1 2862   2.340   0.725   0.314  0.3803 -1.8237 -1.3072
  479SOL    HW2 2863   2.336   0.738   0.465 -2.5295  1.3481 -1.5163
  480SOL     OW 2864   5.253   3.743   3.486 -0.3588  0.6032  0.0614
  480SOL    HW1 2865   5.233   3.754   3.393 -0.7022 -0.1985  0.0354
  480SOL    HW2 2866   5.195   3.805   3.530 -2.1597 -0.8842 -0.0959
  481SOL     OW 2867   1.273   3.060   0.057  0.0146  0.2306  0.6139
  481SOL    HW1 2868   1.335   3.130   0.076  1.8274 -1.2742  0.5606
  481SOL    HW2 2869   1.263   3.013   0.140 -0.5765  0.0904  0.4669
  482SOL     OW 2870   2.843   3.540   1.583  0.1089  0.3514 -0.3676
  482SOL    HW1 2871   2.897   3.562   1.660 -2.1290 -2.0273  2.0827
  482SOL    HW2 2872   2.855   3.446   1.571 -1.9499  0.1231 -0.9569
  483SOL     OW 2873   6.237   4.903   0.353 -0.3399 -0.8489  0.8314
  483SOL    HW1 2874   6.186   4.870   0.427  0.0035 -0.6594  1.1526
  483SOL    HW2 2875   6.304   4.837   0.338 -1.0063 -1.3753  0.0483
  484SOL     OW 2876   5.980   2.023   1.434 -0.5904  0.5046 -0.4445
  484SOL    HW1 2877   5.978   1.947   1.375  0.0687 -1.0968  1.4753
  484SOL    HW2 2878   6.070   2.024   1.468 -1.5293 -0.1246  2.2878
  485SOL     OW 2879   2.626   3.210   1.686  0.1306  0.0826  0.2100
  485SOL    HW1 2880   2.695   3.252   1.635 -1.6651  2.8426 -0.1825
  485SOL    HW2 2881   2.612   3.126   1.642  3.6454 -0.9359  0.7916
  486SOL     OW 2882   3.685   2.078   0.371  0.2935  0.0909  0.1224
  486SOL    HW1 2883   3.593   2.066   0.394  0.3365 -2.1255 -0.6853
  486SOL    HW2 2884   3.686   2.158   0.318 -1.1811  0.0473 -0.0140
  487SOL     OW 2885   4.363   4.097   0.224 -0.1333  0.2981 -0.1292
  487SOL    HW1 2886   4.394   4.044   0.150  0.1933 -1.0708  0.9430
  487SOL    HW2 2887   4.353   4.185   0.188  0.6478 -0.1903 -1.6353
  488SOL     OW 2888   3.188   4.210   2.330 -0.2760 -0.5703  0.8181
  488SOL    HW1 2889   3.257   4.265   2.367 -1.3297 -0.9550  3.5805
  488SOL    HW2 2890   3.235   4.143   2.280  1.2512  0.1785  1.1763
  489SOL     OW 2891   5.577   6.105   0.864 -0.1572 -0.7069  0.4157
  489SOL    HW1 2892   5.533   6.066   0.939  1.2606  0.2426  1.8066
  489SOL    HW2 2893   5.565   6.199   0.875  0.3062 -0.5397 -0.4130
  490SOL     OW 2894   4.000   0.130   3.093 -0.0669  0.0080  0.0491
  490SOL    HW1 2895   3.915   0.175   3.100  0.2273  0.8750 -1.4369
  490SOL    HW2 2896   3.982   0.041   3.122 -0.8382  0.8535  2.3885
  491SOL     OW 2897   4.316   4.909   2.737 -0.4718  0.1571 -0.2043
  491SOL    HW1 2898   4.376   4.834   2.730 -0.0470  0.4682  0.0138
  491SOL    HW2 2899   4.276   4.901   2.823 -0.3006  0.2715 -0.1137
  492SOL     OW 2900   0.855   4.520   1.857 -0.4060  0.0764 -0.1976
  492SOL    HW1 2901   0.819   4.486   1.938 -0.9274  1.6460  0.2689
  492SOL    HW2 2902   0.925   4.579   1.884 -1.4559  1.6772 -0.7544
  493SOL     OW 2903   2.114   6.046   3.569  0.1714 -0.1867  0.5160
  493SOL    HW1 2904   2.183   5.992   3.531 -1.0743 -0.6727 -1.2089
  493SOL    HW2 2905   2.160   6.108   3.625  1.8831 -1.2722  0.3898
  494SOL     OW 2906   6.013   0.789   1.302 -0.5642 -0.0730 -0.1573
  494SOL    HW1 2907   5.975   0.856   1.246 -0.7364 -0.8838 -1.0341
  494SOL    HW2 2908   6.006   0.708   1.251 -0.5100 -0.7909  0.9399
  495SOL     OW 2909   3.496   0.773   4.222  0.3603 -0.0677 -0.4133
  495SOL    HW1 2910   3.539   0.818   4.149  1.3656 -0.1042  0.1376
  495SOL    HW2 2911   3.553   0.699   4.241  1.2139  1.0322  1.6724
  496SOL     OW 2912   1.812   3.251   0.894 -0.1497 -0.3155 -0.0764
  496SOL    HW1 2913   1.844   3.231   0.981  0.8063 -1.0320 -0.5734
  496SOL    HW2 2914   1.725   3.212   0.890 -0.2828 -0.0988  0.6127
  497SOL     OW 2915   6.159   2.076   3.535 -0.1916  0.2763 -0.0563
  497SOL    HW1 2916   6.228   2.127   3.575 -0.0300 -1.6362  2.3399
  497SOL    HW2 2917   6.102   2.140   3.492  1.3467  2.1560  0.6154
  498SOL     OW 2918   4.530   3.802   1.979  0.1341 -0.5202  0.0014
  498SOL    HW1 2919   4.515   3.764   2.066 -2.1719 -0.7091 -0.4021
  498SOL    HW2 2920   4.572   3.732   1.929 -1.1764 -1.4822  0.1812
  499SOL     OW 2921   4.949   1.565   1.701  0.5422 -0.0169 -0.0237
  499SOL    HW1 2922   4.999   1.640   1.733  0.1678 -0.0714  0.7158
  499SOL    HW2 2923   4.983   1.490   1.750 -1.7069  0.2637  2.1764
  500SOL     OW 2924   0.586   0.817   4.255 -0.6589  0.1342 -0.3868
  500SOL    HW1 2925   0.591   0.872   4.333 -0.9371 -1.1431  0.5696
  500SOL    HW2 2926   0.672   0.778   4.247 -0.0159  1.7281 -1.8898
  501SOL     OW 2927   1.487   4.445   3.558  0.3453 -0.0076  0.1314
  501SOL    HW1 2928   1.506   4.476   3.647 -0.4014  0.3400  0.1794
  501SOL    HW2 2929   1.553   4.379   3.541  0.8530  0.3360  0.7298
  502SOL     OW 2930   2.321   5.478   0.172  0.4617 -0.4835 -0.5227
  502SOL    HW1 2931   2.303   5.408   0.234  1.0740  2.7150  3.7477
  502SOL    HW2 2932   2.238   5.525   0.164  1.1367  0.9899  0.6208
  503SOL     OW 2933   3.462   5.461   2.207 -0.1416 -0.4449 -0.0739
  503SOL    HW1 2934   3.407   5.509   2.268  1.1113  1.5275 -0.3868
  503SOL    HW2 2935   3.517   5.405   2.263 -0.0006  0.2602  0.5074
  504SOL     OW 2936   3.983   0.251   1.404 -0.5994 -0.1969 -0.0573
  504SOL    HW1 2937   4.074   0.229   1.421 -0.3836  1.1186  0.5868
  504SOL    HW2 2938   3.944   0.261   1.491 -1.6002 -1.5900 -0.3032
  505SOL     OW 2939   2.176   1.459   4.004 -0.0137 -0.4709 -0.2063
  505SOL    HW1 2940   2.131   1.483   3.924  1.1419  1.5888 -0.3061
  505SOL    HW2 2941   2.112   1.474   4.074 -0.5111 -0.7130 -0.6129
  506SOL     OW 2942   4.623   3.861   3.155 -0.4714  0.0728 -0.6508
  506SOL    HW1 2943   4.606   3.951   3.180 -0.8851 -0.2121  0.1267
  506SOL    HW2 2944   4.713   3.861   3.122 -1.0526  1.0960 -2.3164
  507SOL     OW 2945   5.730   1.464   4.187 -0.2953  0.0321  0.1958
  507SOL    HW1 2946   5.791   1.469   4.113 -1.0338 -0.2167 -0.4467
  507SOL    HW2 2947   5.657   1.520   4.161 -1.0144 -0.8316  0.2995
  508SOL     OW 2948   3.944   0.029   4.427  0.2273  0.3385 -0.3444
  508SOL    HW1 2949   4.021   0.021   4.371  0.4137  2.0561 -0.3886
  508SOL    HW2 2950   3.923   0.122   4.427  0.3812  0.4934  2.6285
  509SOL     OW 2951   1.635   3.758   1.569 -0.3929  0.1917  0.2026
  509SOL    HW1 2952   1.545   3.775   1.599 -0.2654 -0.2900  0.8739
  509SOL    HW2 2953   1.633   3.777   1.476 -1.3283 -0.3093  0.1083
  510SOL     OW 2954   3.110   4.044   2.652  0.0345  0.5100  0.0423
  510SOL    HW1 2955   3.191   4.027   2.604  0.9135  1.2908  1.1892
  510SOL    HW2 2956   3.055   3.968   2.635  0.1022  0.9682 -2.5790
  511SOL     OW 2957   3.756   2.493   0.406  0.2815  0.6991  0.0563
  511SOL    HW1 2958   3.668   2.481   0.441  0.8128 -0.3177  1.1032
  511SOL    HW2 2959   3.779   2.583   0.430 -0.1735  0.7045  0.4844
  512SOL     OW 2960   2.864   4.447   3.507 -0.6352  0.2261  0.1071
  512SOL    HW1 2961   2.927   4.489   3.447 -0.4945  0.4541  0.4087
  512SOL    HW2 2962   2.807   4.395   3.450 -1.0303  1.1055 -0.3181
  513SOL     OW 2963   1.610   3.491   1.099  0.2212 -0.5831  0.1032
  513SOL    HW1 2964   1.636   3.569   1.147  1.2599 -0.4928 -0.5906
  513SOL    HW2 2965   1.614   3.420   1.164 -0.7113 -0.0957  0.7283
  514SOL     OW 2966   0.031   1.680   4.176 -0.2073 -0.4400 -0.2185
  514SOL    HW1 2967  -0.047   1.723   4.140 -0.6728  1.0780  2.3259
  514SOL    HW2 2968   0.104   1.727   4.137 -0.6363 -0.0292 -0.5364
  515SOL     OW 2969   2.793   5.786   0.859 -0.1021  0.2693 -0.2133
  515SOL    HW1 2970   2.847   5.747   0.791 -0.5236 -0.3090 -0.2185
  515SOL    HW2 2971   2.733   5.717   0.886  0.9540  0.0300  1.7272
  516SOL     OW 2972   3.897   3.145   4.021 -0.2637  0.0829 -0.4373
  516SOL    HW1 2973   3.930   3.065   4.062 -2.5414 -0.7133 -0.0509
  516SOL    HW2 2974   3.939   3.216   4.070  0.6410 -0.8442  0.1768
  517SOL     OW 2975   0.879   1.744   3.781 -0.1638 -0.2781  0.0663
  517SOL    HW1 2976   0.820   1.820   3.787  0.5093  0.3331 -0.9079
  517SOL    HW2 2977   0.884   1.712   3.871 -1.0107  0.4083  0.3812
  518SOL     OW 2978   4.758   4.832   3.381 -0.1340 -0.5799  0.0033
  518SOL    HW1 2979   4.786   4.862   3.468 -0.2694 -1.9820  0.5688
  518SOL    HW2 2980   4.765   4.909   3.325 -0.8250  0.5820  1.4325
  519SOL     OW 2981   2.899   2.238   3.707 -0.0265 -0.1525  0.2604
  519SOL    HW1 2982   2.819   2.241   3.654  1.1868  2.2951 -1.6675
  519SOL    HW2 2983   2.879   2.178   3.779 -2.8327 -1.2529 -1.3121
  520SOL     OW 2984   3.159   6.127   3.135 -0.2378 -0.7417  0.1782
  520SOL    HW1 2985   3.069   6.093   3.144 -0.1724 -0.4979  2.1518
  520SOL    HW2 2986   3.155   6.184   3.059 -1.2639 -2.2595 -0.9733
  521SOL     OW 2987   5.403   1.850   1.228 -0.0456  0.5868  0.1201
  521SOL    HW1 2988   5.328   1.793   1.246  0.9778 -0.4412  1.3384
  521SOL    HW2 2989   5.379   1.898   1.149 -0.2937 -2.7611 -2.0397
  522SOL     OW 2990   0.941   0.763   4.031  0.2120  0.1917  0.3504
  522SOL    HW1 2991   0.962   0.714   3.951 -0.6436  0.5518 -0.1071
  522SOL    HW2 2992   0.868   0.820   4.006  0.0020  0.3890  1.3653
  523SOL     OW 2993   5.860   3.819   2.880 -0.0730  0.0467 -0.0034
  523SOL    HW1 2994   5.927   3.770   2.928  1.3794  1.8228 -0.1035
  523SOL    HW2 2995   5.777   3.782   2.911  0.8352 -0.0129  2.6315
  524SOL     OW 2996   5.197   0.995   1.765  0.8847  0.2975  0.0432
  524SOL    HW1 2997   5.222   0.996   1.672  0.0319  0.8290 -0.1937
  524SOL    HW2 2998   5.133   1.065   1.773  0.2783 -0.3345  0.8523
  525SOL     OW 2999   0.754   1.022   4.182 -0.7956 -0.3345  0.6023
  525SOL    HW1 3000   0.658   1.020   4.182 -0.7861 -1.6699  0.9810
  525SOL    HW2 3001   0.776   1.105   4.225 -1.7770  0.0865  0.3158
  526SOL     OW 3002   1.692   2.138   0.617 -0.0113 -0.6164 -0.2468
  526SOL    HW1 3003   1.643   2.058   0.599 -1.7550  0.1107  0.9619
  526SOL    HW2 3004   1.657   2.169   0.700  1.5780  0.7033 -0.0146
  527SOL     OW 3005   1.173   4.196   2.644 -0.0289 -0.0949 -0.0606
  527SOL    HW1 3006   1.078   4.193   2.651  0.0721 -1.0829  1.1297
  527SOL    HW2 3007   1.191   4.168   2.554 -0.8216 -1.2897  0.1278
  528SOL     OW 3008   3.395   4.577   4.179 -0.4105  0.1575 -0.3784
  528SOL    HW1 3009   3.397   4.548   4.088  0.1375  0.3595 -0.4354
  528SOL    HW2 3010   3.470   4.534   4.220 -1.2081 -0.7079  0.2294
  529SOL     OW 3011   5.686   5.268   4.124 -0.5611 -0.3419 -0.2896
  529SOL    HW1 3012   5.668   5.255   4.217 -1.7930  1.1420 -0.2992
  529SOL    HW2 3013   5.739   5.348   4.120 -0.9992 -0.0748 -0.9108
  530SOL     OW 3014   2.154   4.310   3.978 -0.5881  0.2373 -0.2699
  530SOL    HW1 3015   2.067   4.283   4.007 -0.1388  0.0515  0.9515
  530SOL    HW2 3016   2.143   4.332   3.885 -2.1175  1.0077  0.0649
  531SOL     OW 3017   2.510   5.493   3.232  0.4182 -0.0548 -0.0707
  531SOL    HW1 3018   2.482   5.555   3.300  2.0622  2.6273 -1.6563
  531SOL    HW2 3019   2.431   5.476   3.181  0.0897  1.3856 -0.0706
  532SOL     OW 3020   1.209   1.245   4.193 -0.0372 -0.2657  0.0693
  532SOL    HW1 3021   1.266   1.205   4.260  0.6506  1.4680  0.5680
  532SOL    HW2 3022   1.251   1.222   4.110  0.4732 -0.3804  0.3510
  533SOL     OW 3023   2.346   1.455   3.412  0.2123 -0.1709 -0.1176
  533SOL    HW1 3024   2.386   1.462   3.498  2.5618  0.4046 -1.1772
  533SOL    HW2 3025   2.397   1.388   3.367 -0.3993  0.1547 -1.3420
  534SOL     OW 3026   3.796   0.967   2.936 -0.7571  0.3532  0.0434
  534SOL    HW1 3027   3.746   1.048   2.948 -0.8720  0.1403  1.0854
  534SOL    HW2 3028   3.756   0.905   2.997 -2.7516 -1.5149 -2.8782
  535SOL     OW 3029   1.687   3.641   4.041  0.2255 -0.8000  0.0520
  535SOL    HW1 3030   1.704   3.552   4.011 -0.7173 -1.1911  0.6272
  535SOL    HW2 3031   1.645   3.684   3.967 -0.8563 -1.3572  0.3085
  536SOL     OW 3032   4.661   1.381   0.640 -0.2804  0.8869  0.2663
  536SOL    HW1 3033   4.725   1.401   0.572 -1.2328  3.1442 -0.0289
  536SOL    HW2 3034   4.708   1.395   0.722  0.8495 -1.7814  0.1904
  537SOL     OW 3035   3.711   5.254   1.644 -0.0739 -0.2156  0.6958
  537SOL    HW1 3036   3.748   5.339   1.620 -0.9734 -0.0985 -0.3302
  537SOL    HW2 3037   3.654   5.273   1.718  0.3068 -0.0651  0.9575
  538SOL     OW 3038   5.616   2.856   2.479  0.2288 -0.1277 -0.2937
  538SOL    HW1 3039   5.554   2.920   2.444  0.5064 -0.3174 -1.1376
  538SOL    HW2 3040   5.560   2.788   2.517 -0.0702  0.6661  0.7528
  539SOL     OW 3041   5.272   3.355   2.067  0.0848 -0.3320  0.1342
  539SOL    HW1 3042   5.228   3.422   2.014 -0.2819 -0.3723  0.3866
  539SOL    HW2 3043   5.203   3.318   2.121 -0.4823 -3.2846 -2.3741
  540SOL     OW 3044   2.496   5.860   2.068 -0.5345  0.6737  0.4940
  540SOL    HW1 3045   2.522   5.947   2.100  0.3065  1.4483 -2.0472
  540SOL    HW2 3046   2.439   5.878   1.993 -0.4889 -0.9729  0.0239
  541SOL     OW 3047   5.542   5.856   1.367 -0.6526 -0.3133  0.0797
  541SOL    HW1 3048   5.503   5.799   1.300 -1.6621  1.2939 -0.7564
  541SOL    HW2 3049   5.608   5.907   1.319 -1.7986  1.2829  0.1038
  542SOL     OW 3050   4.237   4.443   0.528 -0.5359 -0.1376  0.1768
  542SOL    HW1 3051   4.306   4.413   0.588 -0.6847 -0.7930  0.0267
  542SOL    HW2 3052   4.276   4.434   0.441 -0.4674  0.4278  0.1409
  543SOL     OW 3053   4.289   4.842   3.017  0.1077  0.0104  0.0405
  543SOL    HW1 3054   4.346   4.919   3.026 -0.5650  0.6903 -1.1933
  543SOL    HW2 3055   4.234   4.843   3.095  0.8353  0.1506  0.5624
  544SOL     OW 3056   2.283   4.612   3.270  0.4813 -0.1486 -0.0031
  544SOL    HW1 3057   2.280   4.698   3.313 -2.2465 -0.6967  1.1471
  544SOL    HW2 3058   2.367   4.574   3.297  1.6611  2.0312 -0.3993
  545SOL     OW 3059   0.031   4.161   4.178  0.2175 -0.3989  0.2998
  545SOL    HW1 3060   0.044   4.085   4.122  0.2932 -0.3143  0.2027
  545SOL    HW2 3061   0.046   4.129   4.267  0.5251 -0.4318  0.2350
  546SOL     OW 3062   3.763   4.934   4.304 -0.4689  0.0028  0.8537
  546SOL    HW1 3063   3.828   4.939   4.234 -0.2330  1.1329  1.1333
  546SOL    HW2 3064   3.758   4.841   4.325 -1.2501 -0.5020 -1.2905
  547SOL     OW 3065   3.125   1.193   0.479 -0.4635 -0.1709  0.3064
  547SOL    HW1 3066   3.120   1.182   0.574 -1.0853 -0.7423  0.2103
  547SOL    HW2 3067   3.035   1.210   0.452 -0.0781  1.5297 -0.0081
  548SOL     OW 3068   2.079   0.099   4.056  0.3964  0.1856  0.1568
  548SOL    HW1 3069   2.110   0.137   3.974  0.0781  0.1319  0.0096
  548SOL    HW2 3070   2.049   0.174   4.108 -2.8595  0.0177 -1.2145
  549SOL     OW 3071   3.255   1.189   1.993 -0.3193 -0.3698  0.1127
  549SOL    HW1 3072   3.236   1.106   1.951  2.3890 -0.5179 -1.0280
  549SOL    HW2 3073   3.320   1.168   2.061 -0.0878  0.6951  0.2497
  550SOL     OW 3074   2.934   1.601   1.763 -0.1081 -0.9224 -0.2886
  550SOL    HW1 3075   3.004   1.661   1.740 -0.7666 -0.1494 -0.3443
  550SOL    HW2 3076   2.913   1.555   1.681  0.5654 -1.4175 -0.1882
  551SOL     OW 3077   6.116   1.754   0.588 -0.9761  0.4747 -0.6920
  551SOL    HW1 3078   6.118   1.659   0.585 -2.1028  0.4392 -0.4531
  551SOL    HW2 3079   6.025   1.777   0.607 -0.5215  1.5696  0.3651
  552SOL     OW 3080   2.038   4.147   3.166  0.4769  0.5597  0.0769
  552SOL    HW1 3081   2.099   4.213   3.134  1.5663  0.5950  2.0714
  552SOL    HW2 3082   1.951   4.184   3.147  1.0647  2.1919  0.3832
  553SOL     OW 3083   3.185   1.872   0.739 -0.3462  0.4300 -0.2473
  553SOL    HW1 3084   3.270   1.858   0.696 -0.6399 -0.8254 -0.4534
  553SOL    HW2 3085   3.127   1.900   0.668 -0.4799 -0.2378 -0.4048
  554SOL     OW 3086   1.578   2.063   2.272  0.6553 -0.6393 -0.0505
  554SOL    HW1 3087   1.573   2.149   2.314 -0.8198  0.3053 -2.0236
  554SOL    HW2 3088   1.659   2.024   2.308  0.3119  0.6819  2.4055
  555SOL     OW 3089   6.084   4.651   1.609 -0.8622 -0.0168 -0.5381
  555SOL    HW1 3090   6.066   4.575   1.554 -2.5995 -0.1438  0.1515
  555SOL    HW2 3091   6.061   4.623   1.697  0.6923  0.5867  0.0983
  556SOL     OW 3092   1.382   0.459   0.013  0.2025  0.3030 -0.2898
  556SOL    HW1 3093   1.317   0.481  -0.054  0.6951 -0.8896 -1.1935
  556SOL    HW2 3094   1.372   0.528   0.079 -0.6365  1.2413 -1.3422
  557SOL     OW 3095   1.576   4.088   3.174  0.9953  0.0168 -0.7643
  557SOL    HW1 3096   1.628   4.023   3.126  3.1426  0.5364  0.6894
  557SOL    HW2 3097   1.536   4.038   3.245  1.3210 -0.0193 -0.6019
  558SOL     OW 3098   5.610   5.632   2.312  0.4519 -0.4518  0.0570
  558SOL    HW1 3099   5.582   5.685   2.387 -0.3275 -1.5468  0.5705
  558SOL    HW2 3100   5.624   5.544   2.349 -3.0243 -1.8509 -1.5527
  559SOL     OW 3101   1.085   4.108   0.477  0.1613 -0.2904  0.4185
  559SOL    HW1 3102   1.007   4.114   0.532  1.0287 -0.4063  1.7068
  559SOL    HW2 3103   1.063   4.041   0.412 -1.5521  1.1255 -0.5529
  560SOL     OW 3104   2.059   4.817   4.112 -0.2022  0.9788  0.1776
  560SOL    HW1 3105   2.152   4.802   4.097  0.1112  3.2059 -0.5536
  560SOL    HW2 3106   2.055   4.859   4.198 -0.8717 -1.5245  1.4686
  561SOL     OW 3107   4.391   2.172   1.488 -0.2950  0.6648 -0.6796
  561SOL    HW1 3108   4.433   2.185   1.573 -0.3324  2.5461 -0.9227
  561SOL    HW2 3109   4.381   2.077   1.481  0.6779  0.4091  0.9387
  562SOL     OW 3110   3.588   6.236   0.437  0.1743  0.5810 -0.4241
  562SOL    HW1 3111   3.630   6.322   0.437  1.0577  0.1766  0.5614
  562SOL    HW2 3112   3.661   6.174   0.434 -0.4367 -0.1382 -0.6125
  563SOL     OW 3113   3.179   2.602   1.121 -0.7078  0.1880 -0.0223
  563SOL    HW1 3114   3.126   2.632   1.194  0.6845  1.2131  0.6149
  563SOL    HW2 3115   3.242   2.672   1.107 -0.5067 -0.2972 -1.7664
  564SOL     OW 3116   1.630   1.099   0.537  0.0425 -0.3325 -0.1171
  564SOL    HW1 3117   1.661   1.162   0.472  0.3542  0.6077  0.9217
  564SOL    HW2 3118   1.706   1.042   0.552 -0.5842 -1.7548 -1.9172
  565SOL     OW 3119   3.611   4.956   2.668  0.1901  0.4278 -0.0058
  565SOL    HW1 3120   3.601   4.944   2.574 -0.9183  0.7572  0.0545
  565SOL    HW2 3121   3.703   4.983   2.679  0.3913  0.1739 -0.9581
  566SOL     OW 3122   3.420   2.078   3.266  0.7180  0.1207 -0.1498
  566SOL    HW1 3123   3.428   1.983   3.264  2.7398  0.2597 -0.6372
  566SOL    HW2 3124   3.456   2.104   3.351  1.7353  0.5484 -0.6996
  567SOL     OW 3125   2.564   3.879   2.145 -0.2366 -0.0376  0.2260
  567SOL    HW1 3126   2.562   3.973   2.160  1.2012  0.1138 -0.3886
  567SOL    HW2 3127   2.650   3.862   2.107 -0.3517 -1.6432  0.5915
  568SOL     OW 3128   6.251   3.380   0.209  0.1207 -0.1862  0.2073
  568SOL    HW1 3129   6.160   3.355   0.226 -0.3951  1.8488  0.7214
  568SOL    HW2 3130   6.251   3.408   0.118 -0.0721  0.9081  0.5250
  569SOL     OW 3131   0.875   3.559   0.254 -0.6175 -0.2374  0.3229
  569SOL    HW1 3132   0.905   3.567   0.345  2.7600  0.9558 -0.7564
  569SOL    HW2 3133   0.803   3.496   0.258  1.1291 -2.3002  3.4748
  570SOL     OW 3134   1.092   5.469   4.118  0.2479  0.2665 -0.0344
  570SOL    HW1 3135   1.091   5.545   4.175  2.1626 -0.0808  0.5327
  570SOL    HW2 3136   1.012   5.422   4.138  0.8103  0.2179  2.3075
  571SOL     OW 3137   0.889   5.350   1.249 -0.4745 -0.0453 -0.1601
  571SOL    HW1 3138   0.916   5.302   1.171 -1.4780  0.2979 -0.7433
  571SOL    HW2 3139   0.837   5.287   1.299  0.4373 -0.3646  0.4072
  572SOL     OW 3140   4.196   0.624   0.606  0.5041  0.0103  0.4947
  572SOL    HW1 3141   4.183   0.554   0.541 -1.0153 -1.0939  1.9151
  572SOL    HW2 3142   4.199   0.704   0.554  0.9671 -0.9633 -1.0743
  573SOL     OW 3143   3.891   3.646   4.307 -0.0645  0.3267  0.1155
  573SOL    HW1 3144   3.830   3.673   4.376 -0.5839 -0.5159  0.0012
  573SOL    HW2 3145   3.940   3.573   4.346  0.1098  0.2895 -0.1720
  574SOL     OW 3146   2.030   5.687   4.212 -0.0744  0.5785 -0.5593
  574SOL    HW1 3147   1.988   5.689   4.126  0.7373  1.3384 -0.9475
  574SOL    HW2 3148   2.115   5.729   4.199  0.4628 -0.1497  0.4030
  575SOL     OW 3149   5.301   5.695   2.324 -0.2108  0.2124 -0.2646
  575SOL    HW1 3150   5.281   5.644   2.402  0.5538  1.5195  0.8394
  575SOL    HW2 3151   5.355   5.637   2.271  0.6256 -0.1706  0.9512
  576SOL     OW 3152   1.567   3.993   0.714 -0.0588 -0.2480 -0.3294
  576SOL    HW1 3153   1.600   3.912   0.675  0.8690  0.7724 -1.7271
  576SOL    HW2 3154   1.486   4.011   0.667  1.2608  1.1930 -2.1574
  577SOL     OW 3155   5.719   5.613   0.981  0.4739 -0.2566 -0.2668
  577SOL    HW1 3156   5.761   5.593   0.897  2.1953  2.0597 -0.0524
  577SOL    HW2 3157   5.792   5.632   1.040 -0.7711  0.3737  1.1206
  578SOL     OW 3158   3.915   5.623   3.840  0.3459 -0.2690  0.4964
  578SOL    HW1 3159   3.938   5.553   3.901 -3.3374 -0.3168  2.1010
  578SOL    HW2 3160   3.829   5.597   3.806 -0.0133  2.2694 -0.7449
  579SOL     OW 3161   5.175   1.392   3.947  0.1652 -0.3737 -0.2926
  579SOL    HW1 3162   5.108   1.417   4.010 -0.3519 -0.9410 -0.6098
  579SOL    HW2 3163   5.144   1.428   3.863  1.6164  1.7670 -0.0033
  580SOL     OW 3164   5.384   5.629   1.836  0.2041  0.3423 -0.7040
  580SOL    HW1 3165   5.323   5.673   1.776 -0.6373 -0.3744 -0.3997
  580SOL    HW2 3166   5.389   5.687   1.912 -3.1803 -1.3252  0.9835
  581SOL     OW 3167   1.528   1.452   3.420 -0.1933  0.0059  0.3627
  581SOL    HW1 3168   1.490   1.484   3.503  1.2008  0.4488  0.8565
  581SOL    HW2 3169   1.582   1.525   3.389  1.0218 -0.9386  0.1854
  582SOL     OW 3170   1.376   3.800   1.815  0.3999 -0.2717  0.0249
  582SOL    HW1 3171   1.372   3.895   1.810  0.3399 -0.1895  1.3076
  582SOL    HW2 3172   1.319   3.777   1.888  2.5184 -1.0657  1.5355
  583SOL     OW 3173   0.924   3.902   2.709  0.5376  0.3828  0.1136
  583SOL    HW1 3174   1.000   3.894   2.652  1.5134 -0.2431  1.4536
  583SOL    HW2 3175   0.937   3.835   2.777 -1.5359 -0.1927  0.0163
  584SOL     OW 3176   3.290   4.218   3.103  0.1980 -0.1894  0.4132
  584SOL    HW1 3177   3.291   4.155   3.032  0.7241 -0.5471  0.7317
  584SOL    HW2 3178   3.200   4.253   3.104  0.2435 -0.0296 -0.5454
  585SOL     OW 3179   2.140   0.834   1.995  0.0579  0.1689  0.0736
  585SOL    HW1 3180   2.196   0.758   1.976  0.4597  1.1910 -3.4198
  585SOL    HW2 3181   2.198   0.897   2.038  0.4872 -0.3448  0.2593
  586SOL     OW 3182   3.166   5.043   0.187 -0.4547 -0.3852  0.5676
  586SOL    HW1 3183   3.178   4.955   0.223  0.0147 -0.1206  1.0822
  586SOL    HW2 3184   3.136   5.096   0.261  2.9128  0.7371  1.3265
  587SOL     OW 3185   3.473   1.886   0.125 -0.2042  0.6415 -0.1527
  587SOL    HW1 3186   3.474   1.837   0.206 -0.3538  0.5939 -0.1810
  587SOL    HW2 3187   3.511   1.826   0.060 -4.4899 -1.2344 -1.2511
  588SOL     OW 3188   0.175   5.320   0.888  0.1790  1.0556 -0.0609
  588SOL    HW1 3189   0.173   5.413   0.909  1.3614  1.2517 -0.6997
  588SOL    HW2 3190   0.116   5.311   0.813  0.9800  1.5264 -0.7693
  589SOL     OW 3191   0.287   4.281   0.748  0.0350  0.1105 -0.5047
  589SOL    HW1 3192   0.278   4.361   0.695 -2.5734  0.7660  0.7782
  589SOL    HW2 3193   0.247   4.303   0.832  0.5730 -2.1319  0.4137
  590SOL     OW 3194   4.510   4.775   1.677 -0.3934  0.9770  0.2390
  590SOL    HW1 3195   4.415   4.778   1.678 -0.7349 -3.4166 -0.3987
  590SOL    HW2 3196   4.533   4.701   1.732  2.7895  2.4115  1.0827
  591SOL     OW 3197   5.089   1.251   0.356 -0.6944  0.0777 -0.0814
  591SOL    HW1 3198   5.077   1.159   0.334  0.4074 -0.8371  2.7093
  591SOL    HW2 3199   5.173   1.275   0.317  0.1972 -0.8687  1.1659
  592SOL     OW 3200   4.926   0.283   3.595  0.0545 -0.0050  1.2893
  592SOL    HW1 3201   4.850   0.298   3.540  0.0270 -0.2830  1.2465
  592SOL    HW2 3202   4.890   0.269   3.683 -0.1797 -2.6170  0.8596
  593SOL     OW 3203   1.753   5.916   1.083 -0.4148  0.0407 -0.7673
  593SOL    HW1 3204   1.712   5.869   1.155 -1.0564 -0.6630 -1.5871
  593SOL    HW2 3205   1.689   5.982   1.057  0.4426  1.3708  0.3202
  594SOL     OW 3206   4.030   4.629   0.812  0.1825  0.2894  0.2680
  594SOL    HW1 3207   4.034   4.620   0.717 -0.3110 -1.2052  0.3577
  594SOL    HW2 3208   4.024   4.724   0.827  1.4564  0.6287 -1.1113
  595SOL     OW 3209   6.121   3.597   2.520  0.0491 -0.6555 -0.6248
  595SOL    HW1 3210   6.139   3.663   2.453 -0.0547 -0.4650 -0.4681
  595SOL    HW2 3211   6.053   3.541   2.482 -1.0752  0.3252 -0.1243
  596SOL     OW 3212   4.324   2.053   0.918  0.0035 -0.0330  0.3416
  596SOL    HW1 3213   4.297   2.140   0.945  1.6538  0.5699  0.1803
  596SOL    HW2 3214   4.355   2.011   0.998 -1.6032 -0.8407  0.5896
  597SOL     OW 3215   2.733   4.370   1.841 -0.1451  0.0703  0.1240
  597SOL    HW1 3216   2.648   4.372   1.885 -0.1715  0.4016  0.0628
  597SOL    HW2 3217   2.712   4.372   1.748 -0.1081 -1.2912  0.0717
  598SOL     OW 3218   0.012   3.496   0.467  0.2047 -0.1310 -0.4520
  598SOL    HW1 3219  -0.023   3.414   0.502 -1.1008  0.0910 -1.1506
  598SOL    HW2 3220   0.014   3.483   0.372 -1.2886  1.0676 -0.6955
  599SOL     OW 3221   0.241   0.908   0.096  0.0495  0.4571  1.1340
  599SOL    HW1 3222   0.201   0.845   0.156  2.0494 -0.3445  1.7189
  599SOL    HW2 3223   0.279   0.854   0.026  2.6121  0.8388  2.1281
  600SOL     OW 3224   0.399   4.182   2.461  0.5314  0.0925  0.0453
  600SOL    HW1 3225   0.330   4.178   2.394  0.9490  0.8300 -0.4425
  600SOL    HW2 3226   0.380   4.261   2.510  0.5049 -0.1944  0.5000
  601SOL     OW 3227   3.285   0.970   3.519 -0.1829 -0.6354 -0.5375
  601SOL    HW1 3228   3.299   0.956   3.426  1.1114 -0.1801 -0.4314
  601SOL    HW2 3229   3.369   0.946   3.560 -0.8816 -1.3205  0.5714
  602SOL     OW 3230   5.563   5.136   2.751 -0.2864 -0.2232 -0.5679
  602SOL    HW1 3231   5.624   5.209   2.761  0.2558 -0.9059  1.7339
  602SOL    HW2 3232   5.613   5.070   2.703  0.4224 -0.3484  0.3098
  603SOL     OW 3233   1.923   3.918   4.305 -0.2103 -0.2884 -0.0654
  603SOL    HW1 3234   1.847   3.868   4.336 -0.6189  0.7051  0.5976
  603SOL    HW2 3235   1.933   3.892   4.213 -1.2103 -0.6161 -0.0963
  604SOL     OW 3236   0.132   2.208   2.401  0.4257 -0.0428 -0.1504
  604SOL    HW1 3237   0.171   2.157   2.330  1.9840 -0.5003  0.9736
  604SOL    HW2 3238   0.179   2.291   2.399 -1.6260  1.1884 -1.5289
  605SOL     OW 3239   3.727   3.161   2.438  0.2966 -0.4407 -0.6068
  605SOL    HW1 3240   3.765   3.165   2.525 -0.6473 -0.2456 -0.1931
  605SOL    HW2 3241   3.693   3.249   2.422 -1.0403 -0.9122 -0.4659
  606SOL     OW 3242   4.312   4.459   1.776 -0.2078  0.6577 -0.1438
  606SOL    HW1 3243   4.386   4.415   1.736  0.5064  2.8910 -1.4866
  606SOL    HW2 3244   4.249   4.470   1.705 -1.8414 -1.0763  0.9371
  607SOL     OW 3245   0.464   5.559   0.430  0.3303 -0.2208  0.2396
  607SOL    HW1 3246   0.421   5.569   0.346 -0.0097 -0.7342  0.3524
  607SOL    HW2 3247   0.510   5.475   0.424  2.5334  0.9528 -0.4139
  608SOL     OW 3248   2.593   1.800   4.370  0.5249 -0.0668  0.0969
  608SOL    HW1 3249   2.601   1.827   4.462 -2.4319  0.2171  0.3604
  608SOL    HW2 3250   2.579   1.706   4.373  2.4582 -0.4265 -0.2864
  609SOL     OW 3251   1.511   4.191   1.696 -0.0712  0.0972 -0.4653
  609SOL    HW1 3252   1.483   4.157   1.781  0.9391  0.4706  0.0359
  609SOL    HW2 3253   1.507   4.286   1.705 -0.7243  0.1477 -1.1185
  610SOL     OW 3254   0.290   3.078   0.100  0.4545 -0.3512 -0.0258
  610SOL    HW1 3255   0.289   2.992   0.059  0.5054 -0.7440  0.8000
  610SOL    HW2 3256   0.214   3.123   0.062  1.3701 -0.1405 -1.7332
  611SOL     OW 3257   4.891   1.627   4.294  0.4537  0.5264 -0.0386
  611SOL    HW1 3258   4.849   1.713   4.289 -0.1701  0.2269 -0.0109
  611SOL    HW2 3259   4.864   1.592   4.379  0.0347 -0.0426 -0.4046
  612SOL     OW 3260   3.072   1.960   3.306 -0.3178  0.1976 -0.4000
  612SOL    HW1 3261   3.115   2.018   3.369 -1.9009 -0.3188  1.2857
  612SOL    HW2 3262   3.124   1.880   3.307  0.7314  0.8574 -1.1960
  613SOL     OW 3263   6.102   5.724   3.540  0.7072  0.1282 -0.5991
  613SOL    HW1 3264   6.130   5.809   3.575 -2.0479  0.8920 -0.0099
  613SOL    HW2 3265   6.025   5.702   3.591 -0.0511 -1.5820 -2.3727
  614SOL     OW 3266   0.100   5.508   0.352  0.1696 -0.3575  0.2790
  614SOL    HW1 3267   0.050   5.584   0.383 -0.5948 -0.9564  0.5469
  614SOL    HW2 3268   0.056   5.481   0.272  1.1321  0.1665 -0.4410
  615SOL     OW 3269   1.066   3.630   1.056 -0.4630 -0.0921  0.2141
  615SOL    HW1 3270   1.146   3.578   1.044  0.2980  1.1843 -0.5042
  615SOL    HW2 3271   1.051   3.670   0.970 -0.6676  1.3426  0.8856
  616SOL     OW 3272   4.418   0.574   2.078  0.6571 -0.3996  0.0607
  616SOL    HW1 3273   4.378   0.497   2.037 -1.7993  1.1942 -0.7422
  616SOL    HW2 3274   4.450   0.626   2.004 -0.9596  1.0173  0.3118
  617SOL     OW 3275   4.750   5.267   2.854 -0.3852  0.2741  0.1333
  617SOL    HW1 3276   4.763   5.173   2.865  0.4531  0.1628 -1.5506
  617SOL    HW2 3277   4.837   5.305   2.867 -0.2027  0.5349 -1.5879
  618SOL     OW 3278   4.943   5.145   1.732 -0.0488  0.2195  0.0795
  618SOL    HW1 3279   4.911   5.059   1.705  2.4177 -1.0348  0.8777
  618SOL    HW2 3280   4.892   5.166   1.810 -0.8459 -0.3611 -0.2630
  619SOL     OW 3281   6.125   1.444   2.817 -0.0697  0.0623  0.5623
  619SOL    HW1 3282   6.066   1.479   2.750  0.4780 -0.4733 -0.2267
  619SOL    HW2 3283   6.172   1.520   2.850 -0.1705  0.3041  0.1571
  620SOL     OW 3284   2.833   2.541   3.308 -0.0796 -0.7712  0.0190
  620SOL    HW1 3285   2.820   2.633   3.331  1.9594 -0.5037  0.3139
  620SOL    HW2 3286   2.920   2.538   3.267  2.0197 -3.1203  3.9481
  621SOL     OW 3287   5.550   6.148   0.466  0.1605 -1.1884  0.2016
  621SOL    HW1 3288   5.488   6.114   0.401  0.9073 -1.6397 -0.2936
  621SOL    HW2 3289   5.497   6.203   0.523 -0.5459 -0.8830 -0.7176
  622SOL     OW 3290   4.726   3.857   0.335 -0.7527 -0.0738  0.0704
  622SOL    HW1 3291   4.769   3.938   0.363 -1.6279  0.1697  0.7226
  622SOL    HW2 3292   4.642   3.857   0.379 -0.8542 -1.2484 -0.0791
  623SOL     OW 3293   0.952   3.012   0.456  0.4583  0.1163  0.5292
  623SOL    HW1 3294   0.988   2.992   0.369  0.6389  0.1855  0.5873
  623SOL    HW2 3295   0.876   2.953   0.465  1.5968 -1.3427  1.1193
  624SOL     OW 3296   1.331   4.673   4.209 -0.5829 -0.1728 -0.1943
  624SOL    HW1 3297   1.329   4.578   4.200  0.0537 -0.0403 -2.3629
  624SOL    HW2 3298   1.424   4.695   4.214 -0.5753  0.4416 -2.0751
  625SOL     OW 3299   0.019   4.380   3.628 -0.3337  0.0218 -0.2077
  625SOL    HW1 3300   0.022   4.341   3.541 -2.5349  0.7252 -0.6813
  625SOL    HW2 3301  -0.045   4.327   3.676 -0.0591  0.3785  0.5724
  626SOL     OW 3302   1.897   2.283   0.204 -0.1016 -0.4645  0.2383
  626SOL    HW1 3303   1.982   2.251   0.233  1.3746  1.2177 -1.9133
  626SOL    HW2 3304   1.878   2.357   0.262  0.5095 -0.0660 -0.0693
  627SOL     OW 3305   3.562   2.734   2.695  0.0135 -0.0687 -0.3750
  627SOL    HW1 3306   3.525   2.741   2.607 -0.5725 -2.8698 -0.4382
  627SOL    HW2 3307   3.489   2.758   2.753  0.3548  1.6264 -0.6054
  628SOL     OW 3308   2.303   5.202   0.933  0.1186 -0.5816  0.0817
  628SOL    HW1 3309   2.325   5.214   0.840  2.2150 -0.1460  0.5982
  628SOL    HW2 3310   2.373   5.246   0.980 -0.5926 -1.3160  1.8942
  629SOL     OW 3311   5.674   4.409   1.336 -0.5759 -0.0619  0.2746
  629SOL    HW1 3312   5.757   4.382   1.376 -0.3644  0.3971  0.1520
  629SOL    HW2 3313   5.653   4.492   1.379 -1.4682 -0.6444  1.0033
  630SOL     OW 3314   2.866   5.199   1.143 -0.2095  0.3920 -0.3529
  630SOL    HW1 3315   2.779   5.181   1.179 -0.9379  0.7311 -1.8610
  630SOL    HW2 3316   2.886   5.288   1.172  1.2275 -0.8375  2.9223
  631SOL     OW 3317   4.011   0.394   3.349 -0.2581 -0.3011  0.5588
  631SOL    HW1 3318   4.051   0.386   3.262  0.5059  0.6002  0.8187
  631SOL    HW2 3319   3.935   0.337   3.345  1.2299 -2.3827  0.1638
  632SOL     OW 3320   4.359   5.808   0.578 -0.3657 -0.0436  0.6415
  632SOL    HW1 3321   4.320   5.890   0.547 -1.1785 -0.4177  0.6515
  632SOL    HW2 3322   4.454   5.823   0.572 -0.4312 -0.4055 -2.9038
  633SOL     OW 3323   2.103   2.680   2.875 -0.2777  1.4368  0.1071
  633SOL    HW1 3324   2.195   2.702   2.860  0.2740 -0.0012  1.0427
  633SOL    HW2 3325   2.068   2.661   2.788  0.2872  2.0846 -0.2667
  634SOL     OW 3326   1.287   1.614   4.028 -0.1738  0.3433  0.1764
  634SOL    HW1 3327   1.339   1.656   3.959 -0.6916  1.3989  0.4040
  634SOL    HW2 3328   1.284   1.679   4.099 -2.2387  0.5491 -0.0347
  635SOL     OW 3329   1.789   2.811   1.028 -0.4993 -0.5198  1.1520
  635SOL    HW1 3330   1.820   2.830   1.117  0.3702  1.7649  0.4169
  635SOL    HW2 3331   1.709   2.863   1.019 -0.7945 -1.0372  0.6924
  636SOL     OW 3332   4.111   2.227   1.783  0.5360 -0.5846 -0.7026
  636SOL    HW1 3333   4.087   2.151   1.731 -0.7353 -0.1145 -0.8294
  636SOL    HW2 3334   4.088   2.302   1.728 -1.4005 -0.0605  0.7315
  637SOL     OW 3335   6.158   1.259   3.656  0.0578  0.2357 -0.1858
  637SOL    HW1 3336   6.181   1.319   3.584 -0.3601  1.1620  0.4235
  637SOL    HW2 3337   6.194   1.175   3.630 -0.4157  0.4564 -1.6717
  638SOL     OW 3338   0.056   1.223   4.321  0.3675  0.0077  0.1038
  638SOL    HW1 3339   0.048   1.255   4.410 -2.0200 -0.0636 -0.0195
  638SOL    HW2 3340  -0.014   1.268   4.273 -0.1051 -1.9067 -1.1130
  639SOL     OW 3341   0.514   1.940   0.082 -0.3710 -0.3799  0.1909
  639SOL    HW1 3342   0.557   1.881   0.020  0.3063 -0.5068  0.7691
  639SOL    HW2 3343   0.427   1.956   0.044  0.0372 -0.4420 -0.7934
  640SOL     OW 3344   3.865   3.149   0.972 -0.2785  0.2024 -0.7224
  640SOL    HW1 3345   3.902   3.061   0.977  2.1872  1.1706 -0.3973
  640SOL    HW2 3346   3.937   3.203   0.940 -1.7242  2.1225 -0.8878
  641SOL     OW 3347   2.076   5.397   3.537 -0.1512  0.8419  0.1798
  641SOL    HW1 3348   1.987   5.374   3.510  0.2004 -2.5993  1.4727
  641SOL    HW2 3349   2.064   5.464   3.605 -1.9931 -1.0942  1.8886
  642SOL     OW 3350   3.649   5.229   0.985  0.0446 -0.0655 -0.4726
  642SOL    HW1 3351   3.576   5.194   1.036 -0.6046  1.0604 -0.5981
  642SOL    HW2 3352   3.613   5.243   0.898  0.7482 -0.5979 -0.8568
  643SOL     OW 3353   1.418   5.268   1.498  0.0555  0.9085 -0.0145
  643SOL    HW1 3354   1.476   5.208   1.452 -0.1997  0.4266  0.2869
  643SOL    HW2 3355   1.410   5.344   1.439 -0.2800  0.3009 -0.7631
  644SOL     OW 3356   5.843   2.834   3.596 -0.2717 -0.6857 -1.0351
  644SOL    HW1 3357   5.812   2.776   3.527 -1.0426  0.2855 -1.5404
  644SOL    HW2 3358   5.770   2.895   3.610  0.3774 -0.0552 -0.2840
  645SOL     OW 3359   3.404   3.406   4.071 -0.5420  0.0592  0.1678
  645SOL    HW1 3360   3.481   3.444   4.113 -0.7013  0.4180  0.1310
  645SOL    HW2 3361   3.437   3.370   3.989 -0.3569 -0.0534  0.2908
  646SOL     OW 3362   3.589   3.570   3.315  0.2233  0.1166 -0.0897
  646SOL    HW1 3363   3.671   3.593   3.271  0.0122  2.1381  0.4747
  646SOL    HW2 3364   3.602   3.598   3.406 -0.5655 -0.9039  0.3556
  647SOL     OW 3365   4.691   5.776   4.306  0.1802 -0.1572  0.3009
  647SOL    HW1 3366   4.674   5.690   4.267 -0.0026  0.0919 -0.1767
  647SOL    HW2 3367   4.785   5.790   4.294 -0.1783  0.7707 -1.8542
  648SOL     OW 3368   0.678   0.233   4.427 -0.1104  0.1747  0.3025
  648SOL    HW1 3369   0.651   0.197   4.512 -0.0854  0.2086  0.3249
  648SOL    HW2 3370   0.773   0.242   4.434 -0.3161  2.3625  1.1389
  649SOL     OW 3371   0.862   2.636   2.732 -0.0162  0.1029 -0.4373
  649SOL    HW1 3372   0.789   2.678   2.686 -0.0957 -0.6216 -0.9999
  649SOL    HW2 3373   0.879   2.557   2.681 -0.2492 -0.8510  0.9260
  650SOL     OW 3374   4.770   4.215   3.906  0.2307  0.0453  0.6691
  650SOL    HW1 3375   4.692   4.250   3.863  0.4083  1.6321  1.5637
  650SOL    HW2 3376   4.736   4.172   3.985  0.1067 -1.0078  0.0652
  651SOL     OW 3377   0.238   2.573   1.407  0.0502  0.2498 -0.0356
  651SOL    HW1 3378   0.326   2.606   1.386  1.2468 -2.7191 -0.1826
  651SOL    HW2 3379   0.252   2.512   1.479 -1.2770 -2.7915 -2.1317
  652SOL     OW 3380   2.719   2.658   3.036  0.2396  0.3263  0.4711
  652SOL    HW1 3381   2.715   2.568   3.002  0.7285  0.7098 -0.6360
  652SOL    HW2 3382   2.780   2.652   3.110  0.5971 -0.1778  0.1451
  653SOL     OW 3383   5.657   2.723   1.197  0.2529  0.7936 -0.1540
  653SOL    HW1 3384   5.602   2.646   1.213 -1.7642  2.4197  1.4862
  653SOL    HW2 3385   5.746   2.689   1.195 -0.4240 -1.4205  2.0059
  654SOL     OW 3386   4.884   5.746   2.422  0.7030 -0.1028  0.5597
  654SOL    HW1 3387   4.937   5.720   2.497  1.1770  0.8062  0.5599
  654SOL    HW2 3388   4.798   5.768   2.460  0.4852 -1.0395  0.6308
  655SOL     OW 3389   1.490   6.243   4.186  0.2612 -0.0874 -0.0197
  655SOL    HW1 3390   1.579   6.271   4.166  0.3625 -0.2327  0.2207
  655SOL    HW2 3391   1.469   6.286   4.269 -0.1461  0.4965 -0.4212
  656SOL     OW 3392   0.452   1.726   2.051 -0.2104  0.4978  0.7953
  656SOL    HW1 3393   0.368   1.683   2.065 -0.7295  1.1002 -0.2989
  656SOL    HW2 3394   0.459   1.734   1.955  2.0858 -1.4560  0.6799
  657SOL     OW 3395   5.969   0.287   4.096 -0.0327 -0.2184 -0.0608
  657SOL    HW1 3396   5.877   0.313   4.089  0.2893  1.3468  1.0658
  657SOL    HW2 3397   6.017   0.369   4.095  1.3725 -1.0096 -0.5605
  658SOL     OW 3398   2.245   4.188   0.001  0.2043  0.2170 -0.2021
  658SOL    HW1 3399   2.198   4.168  -0.079 -0.7945  1.6806 -0.0124
  658SOL    HW2 3400   2.222   4.278   0.022 -2.2956 -1.0153  3.4983
  659SOL     OW 3401   3.752   0.276   3.115  0.0079 -0.1421  0.4496
  659SOL    HW1 3402   3.683   0.233   3.064  0.5490 -0.4550 -0.0354
  659SOL    HW2 3403   3.772   0.355   3.067  1.7025 -1.2629 -0.7979
  660SOL     OW 3404   2.386   2.976   3.831  0.4882 -0.3799 -0.0266
  660SOL    HW1 3405   2.428   2.909   3.777 -2.8192 -3.4150  0.8335
  660SOL    HW2 3406   2.378   2.935   3.917  1.0459  2.3789  1.4449
  661SOL     OW 3407   5.615   3.306   3.699 -0.4112 -0.2416 -0.4341
  661SOL    HW1 3408   5.622   3.316   3.605  0.5147  3.1411 -0.1384
  661SOL    HW2 3409   5.554   3.374   3.726 -1.1717 -1.5481  1.3936
  662SOL     OW 3410   6.110   4.511   1.890 -0.0225 -0.3184  0.6437
  662SOL    HW1 3411   6.200   4.499   1.919 -0.0408  0.6844  1.1477
  662SOL    HW2 3412   6.091   4.433   1.837  1.0009 -0.7230  0.8553
  663SOL     OW 3413   3.059   6.111   1.489  0.0056  0.0750 -0.0304
  663SOL    HW1 3414   3.083   6.200   1.464 -2.6201  0.6745 -0.6562
  663SOL    HW2 3415   2.982   6.121   1.545  0.1767 -1.7905  0.6294
  664SOL     OW 3416   6.258   2.664   2.853 -0.3031 -0.0063 -0.7363
  664SOL    HW1 3417   6.302   2.656   2.938 -0.1373  1.3251 -0.6778
  664SOL    HW2 3418   6.301   2.599   2.798 -0.4178 -0.8954  0.1971
  665SOL     OW 3419   2.723   5.265   3.522  0.4494 -0.5224  0.1146
  665SOL    HW1 3420   2.763   5.181   3.546 -0.0029 -0.2076  2.1353
  665SOL    HW2 3421   2.634   5.242   3.494  1.1358 -0.9457 -1.9100
  666SOL     OW 3422   2.026   1.176   1.300  0.3472 -0.9521 -0.3865
  666SOL    HW1 3423   2.083   1.111   1.259  0.6262 -1.0799  0.1992
  666SOL    HW2 3424   1.946   1.127   1.322  0.6069 -1.1245  0.1686
  667SOL     OW 3425   1.808   5.407   3.448  0.3579 -0.1090 -0.2125
  667SOL    HW1 3426   1.801   5.356   3.368  0.6795  0.7514 -0.8109
  667SOL    HW2 3427   1.753   5.484   3.432 -0.9897 -0.7547  1.0897
  668SOL     OW 3428   0.299   2.603   3.932 -0.3551 -0.1497  0.0116
  668SOL    HW1 3429   0.235   2.591   4.002 -0.2274  0.1487  0.1847
  668SOL    HW2 3430   0.263   2.673   3.878  0.3528  0.8143  0.7514
  669SOL     OW 3431   2.156   4.117   2.839 -0.2901  0.1958 -0.1787
  669SOL    HW1 3432   2.199   4.187   2.789 -1.1723  0.3796 -0.6964
  669SOL    HW2 3433   2.063   4.141   2.839 -0.7113 -1.3111 -0.9263
  670SOL     OW 3434   5.860   0.596   4.407  0.7787  0.1793 -0.0392
  670SOL    HW1 3435   5.775   0.590   4.363 -0.2261  1.4733  1.6250
  670SOL    HW2 3436   5.853   0.537   4.482  1.0977  0.7678  0.4681
  671SOL     OW 3437   4.875   1.391   3.060  0.2143 -0.1181 -0.2153
  671SOL    HW1 3438   4.925   1.382   2.978 -0.1000 -0.6500 -0.3523
  671SOL    HW2 3439   4.829   1.474   3.050 -0.4929 -0.5753 -0.9597
  672SOL     OW 3440   4.338   4.677   4.405  0.0397  0.4648  0.2388
  672SOL    HW1 3441   4.356   4.588   4.375 -0.2927  0.3356  0.4117
  672SOL    HW2 3442   4.262   4.704   4.353 -1.8022 -0.4825  2.2457
  673SOL     OW 3443   3.807   4.526   3.371 -0.1551  0.2075 -0.1651
  673SOL    HW1 3444   3.727   4.475   3.356 -0.0490 -0.2009  0.6136
  673SOL    HW2 3445   3.866   4.499   3.301 -0.1523 -0.6312  0.1519
  674SOL     OW 3446   5.813   4.773   3.468 -0.1567  0.2999 -0.6615
  674SOL    HW1 3447   5.894   4.757   3.518 -0.3045  0.2747 -0.4284
  674SOL    HW2 3448   5.796   4.689   3.425 -1.3152 -0.4465  1.1196
  675SOL     OW 3449   5.513   2.499   1.716 -0.0524 -0.2114 -0.1101
  675SOL    HW1 3450   5.468   2.417   1.737  0.1028 -0.5734 -1.1495
  675SOL    HW2 3451   5.493   2.516   1.624 -0.1503  0.9713  0.1079
  676SOL     OW 3452   3.851   3.522   3.601 -0.3909  0.5135 -0.3530
  676SOL    HW1 3453   3.808   3.548   3.682  1.7448  2.7030  0.1943
  676SOL    HW2 3454   3.888   3.435   3.620 -2.4632 -0.3536 -0.0789
  677SOL     OW 3455   4.572   5.406   3.709 -1.1307  0.1652  0.2173
  677SOL    HW1 3456   4.483   5.395   3.676 -1.0893  0.9360 -0.1814
  677SOL    HW2 3457   4.623   5.430   3.632 -0.1542 -2.1442  0.0456
  678SOL     OW 3458   6.060   6.023   3.936  0.3180 -0.4796  0.0172
  678SOL    HW1 3459   6.004   6.100   3.938  1.0204  0.0362  0.5232
  678SOL    HW2 3460   6.072   6.004   3.843  0.4622  0.2791 -0.1277
  679SOL     OW 3461   2.922   3.081   2.051 -0.3071 -0.2348 -0.1085
  679SOL    HW1 3462   2.942   3.124   2.134  0.2808  1.1311 -0.9400
  679SOL    HW2 3463   2.849   3.130   2.014 -1.5569 -1.7379  0.2527
  680SOL     OW 3464   1.059   0.062   0.223 -0.0273  0.2248 -0.1370
  680SOL    HW1 3465   1.151   0.081   0.237  0.4046 -1.8249  0.1248
  680SOL    HW2 3466   1.029   0.026   0.307 -0.8496  0.1220 -0.4639
  681SOL     OW 3467   2.536   3.398   2.506  0.4620  0.3208  0.1829
  681SOL    HW1 3468   2.558   3.418   2.597 -1.2020 -0.7962  0.8912
  681SOL    HW2 3469   2.462   3.456   2.487 -0.5156 -0.8495  0.2672
  682SOL     OW 3470   4.634   1.181   2.578  0.7420  0.6894 -0.2918
  682SOL    HW1 3471   4.677   1.227   2.505 -1.0554 -0.0386 -1.8865
  682SOL    HW2 3472   4.541   1.193   2.563  0.3056  0.2734  1.7767
  683SOL     OW 3473   4.788   0.120   1.744  0.2310  0.6725  0.3436
  683SOL    HW1 3474   4.844   0.125   1.821 -1.8082 -0.4425  2.0021
  683SOL    HW2 3475   4.801   0.032   1.709  0.3154  0.7821  0.0974
  684SOL     OW 3476   1.523   1.293   1.587  0.6645 -0.0785 -0.1747
  684SOL    HW1 3477   1.510   1.240   1.666 -0.5292  0.5886  0.1025
  684SOL    HW2 3478   1.540   1.229   1.518 -0.0855 -0.7860  0.2797
  685SOL     OW 3479   2.336   2.022   3.225  0.2972  0.1704 -0.1968
  685SOL    HW1 3480   2.330   2.016   3.130 -1.1879 -0.2594 -0.0996
  685SOL    HW2 3481   2.336   2.116   3.243  1.0714  0.2628 -0.6319
  686SOL     OW 3482   3.829   1.655   4.381 -1.0467  0.2062  0.4417
  686SOL    HW1 3483   3.811   1.727   4.442  0.5837 -1.0730  2.5875
  686SOL    HW2 3484   3.752   1.598   4.389 -1.2610  0.5049  0.5695
  687SOL     OW 3485   4.652   0.466   0.241 -0.1247  0.9783 -0.1329
  687SOL    HW1 3486   4.696   0.540   0.200  1.3717  1.0783  1.5529
  687SOL    HW2 3487   4.695   0.456   0.326 -1.6654 -0.5533  0.5300
  688SOL     OW 3488   2.301   1.028   2.716  0.1816  0.3595  0.2471
  688SOL    HW1 3489   2.364   0.961   2.690  0.2541 -0.0826  1.4893
  688SOL    HW2 3490   2.334   1.108   2.676  1.6405  0.1654  0.9874
  689SOL     OW 3491   2.952   4.897   2.212 -0.2307  0.5241  0.5087
  689SOL    HW1 3492   2.994   4.920   2.295  1.5579 -0.1076 -0.1693
  689SOL    HW2 3493   2.925   4.806   2.224  0.0784  0.4149  0.3852
  690SOL     OW 3494   3.833   1.839   2.981 -0.1679  0.8979 -0.3206
  690SOL    HW1 3495   3.815   1.766   2.922 -3.7998  0.2218  1.3201
  690SOL    HW2 3496   3.863   1.797   3.062 -1.0568  1.2774  0.2191
  691SOL     OW 3497   2.619   3.780   1.445 -1.0911  0.2210  0.3751
  691SOL    HW1 3498   2.596   3.707   1.502  0.5177  0.3523  1.2704
  691SOL    HW2 3499   2.562   3.772   1.369 -0.6585 -2.2168  0.2496
  692SOL     OW 3500   2.686   1.146   1.568  0.3969 -0.1147 -0.0920
  692SOL    HW1 3501   2.624   1.216   1.590  0.4537 -0.3504  0.8346
  692SOL    HW2 3502   2.636   1.087   1.511 -0.5429 -0.7621  1.3367
  693SOL     OW 3503   5.767   4.407   3.040  0.2033 -0.3276  0.0190
  693SOL    HW1 3504   5.683   4.447   3.017 -0.1497 -1.7749 -1.3339
  693SOL    HW2 3505   5.755   4.314   3.023  1.9784 -0.6066  0.1398
  694SOL     OW 3506   3.019   6.145   3.520 -0.0405  0.2637  0.6363
  694SOL    HW1 3507   2.941   6.140   3.465  0.8662 -0.5646 -0.6384
  694SOL    HW2 3508   3.008   6.075   3.584  0.3570 -0.9202 -0.5432
  695SOL     OW 3509   2.411   1.740   1.072  0.2692  0.4572 -0.7272
  695SOL    HW1 3510   2.378   1.806   1.011 -1.3113 -0.6359 -1.1104
  695SOL    HW2 3511   2.429   1.663   1.017  3.4553  0.9263 -0.5309
  696SOL     OW 3512   1.706   1.846   2.932 -0.2049  0.4562 -0.3341
  696SOL    HW1 3513   1.717   1.891   2.848 -0.9037  0.0165 -0.6722
  696SOL    HW2 3514   1.647   1.773   2.912 -2.8447  2.0462  1.1202
  697SOL     OW 3515   3.770   1.163   2.666 -0.7922 -0.0582  0.2546
  697SOL    HW1 3516   3.688   1.161   2.716 -0.6942 -0.4154  0.3990
  697SOL    HW2 3517   3.828   1.104   2.712 -0.4434  0.2069  0.1571
  698SOL     OW 3518   1.162   2.313   4.187  0.3090  0.7877 -0.4610
  698SOL    HW1 3519   1.251   2.311   4.152  0.2395  0.6294 -0.6294
  698SOL    HW2 3520   1.170   2.280   4.277  0.1859 -0.7703 -0.9894
  699SOL     OW 3521   4.178   3.506   1.107 -0.0258 -0.2022 -0.1020
  699SOL    HW1 3522   4.116   3.563   1.152 -0.3924 -0.0354 -0.8008
  699SOL    HW2 3523   4.259   3.557   1.101  0.9122 -1.1701  2.6689
  700SOL     OW 3524   2.731   0.659   4.374 -0.2092  0.0428  0.6810
  700SOL    HW1 3525   2.665   0.707   4.424  0.6603 -0.4158  2.3297
  700SOL    HW2 3526   2.810   0.665   4.427  0.6260 -0.9133 -0.4072
  701SOL     OW 3527   2.146   2.121   1.046  0.4181  0.4500 -0.4069
  701SOL    HW1 3528   2.064   2.092   1.007  1.4824  0.5576 -2.8737
  701SOL    HW2 3529   2.209   2.118   0.975  2.2111  1.9127  1.0219
  702SOL     OW 3530   0.701   3.034   4.151  0.5029 -0.2361 -0.1217
  702SOL    HW1 3531   0.680   3.004   4.062 -0.6403  1.1019 -0.3390
  702SOL    HW2 3532   0.646   2.980   4.208 -1.4330  1.2314 -0.5007
  703SOL     OW 3533   5.431   5.608   0.112 -0.2251 -0.0987  0.2003
  703SOL    HW1 3534   5.481   5.540   0.156  1.8529  0.4341 -1.1816
  703SOL    HW2 3535   5.423   5.577   0.021  1.9041  1.9494 -0.8017
  704SOL     OW 3536   3.179   0.155   3.534 -0.0163 -0.1885  0.1515
  704SOL    HW1 3537   3.160   0.158   3.440 -0.6830 -2.5597  0.1430
  704SOL    HW2 3538   3.139   0.073   3.564  0.9242  0.0826  2.3509
  705SOL     OW 3539   6.194   4.089   3.570  0.2978 -0.2810  0.7182
  705SOL    HW1 3540   6.270   4.120   3.522 -0.2920 -1.2351 -0.9280
  705SOL    HW2 3541   6.213   3.996   3.587 -0.6101 -0.6355 -0.0545
  706SOL     OW 3542   3.755   1.440   3.387 -0.1064  0.6356  0.1345
  706SOL    HW1 3543   3.704   1.486   3.454  0.1331  0.7670  0.2295
  706SOL    HW2 3544   3.723   1.475   3.304  1.4361  2.4893  0.2376
  707SOL     OW 3545   2.855   5.465   3.823  0.9192 -0.0463 -0.5122
  707SOL    HW1 3546   2.780   5.408   3.805 -0.1990  1.6070 -1.3271
  707SOL    HW2 3547   2.879   5.445   3.913  0.7519 -1.9730 -0.8478
  708SOL     OW 3548   3.138   2.725   3.403 -0.0645  0.3353 -0.0791
  708SOL    HW1 3549   3.072   2.655   3.398  0.0431  0.2826 -1.2058
  708SOL    HW2 3550   3.108   2.790   3.340  1.1803  0.0940 -0.9675
  709SOL     OW 3551   5.535   1.377   1.872 -0.2688  0.2472 -0.3482
  709SOL    HW1 3552   5.477   1.306   1.902 -1.7847  1.1151 -1.0671
  709SOL    HW2 3553   5.584   1.338   1.799 -0.2151 -0.4023  0.0293
  710SOL     OW 3554   2.135   0.279   0.658  0.1717 -0.2139 -0.2104
  710SOL    HW1 3555   2.182   0.237   0.586 -1.7912 -1.2087 -0.9897
  710SOL    HW2 3556   2.117   0.368   0.626  1.6325  0.2593  0.1888
  711SOL     OW 3557   4.591   6.019   2.622  0.1940 -0.6146 -0.3312
  711SOL    HW1 3558   4.638   5.959   2.564  0.6516  0.0276 -0.6356
  711SOL    HW2 3559   4.595   5.978   2.708 -1.5698 -2.2192 -0.9368
  712SOL     OW 3560   0.826   3.544   4.063  0.2038  0.4869  0.4458
  712SOL    HW1 3561   0.773   3.623   4.056  0.5184  0.6473 -0.1771
  712SOL    HW2 3562   0.782   3.481   4.005  0.8865  0.7342 -0.3532
  713SOL     OW 3563   2.050   1.528   1.973 -0.0577  0.2633  0.0401
  713SOL    HW1 3564   2.130   1.576   1.953  0.5603 -0.9970 -0.6384
  713SOL    HW2 3565   2.002   1.585   2.033 -0.0013  2.3490 -1.7425
  714SOL     OW 3566   2.468   5.806   1.676 -0.5555  0.0966  0.7480
  714SOL    HW1 3567   2.427   5.818   1.761 -0.6114  0.7919  0.6246
  714SOL    HW2 3568   2.447   5.885   1.627 -1.4679 -0.7672 -0.3119
  715SOL     OW 3569   1.157   3.344   2.451  0.2589  0.4883 -0.3904
  715SOL    HW1 3570   1.155   3.250   2.432  1.0059  0.7974 -2.2602
  715SOL    HW2 3571   1.153   3.350   2.546 -0.5584 -1.4044 -0.2676
  716SOL     OW 3572   4.736   0.046   3.699 -0.3976 -0.6343  0.5203
  716SOL    HW1 3573   4.723   0.081   3.787  0.2443 -0.3489  0.5054
  716SOL    HW2 3574   4.731   0.122   3.642  3.0593 -0.1326  0.6579
  717SOL     OW 3575   3.385   3.623   1.797 -0.0412 -0.4385  0.0356
  717SOL    HW1 3576   3.305   3.599   1.844  0.8210 -1.3349  1.0996
  717SOL    HW2 3577   3.354   3.653   1.711 -1.4395 -1.9083 -0.0216
  718SOL     OW 3578   3.624   3.377   2.331 -0.1164 -0.1664  0.0815
  718SOL    HW1 3579   3.536   3.374   2.293  0.2747 -1.2578 -0.7979
  718SOL    HW2 3580   3.673   3.437   2.274  0.1020 -0.7274 -0.3273
  719SOL     OW 3581   6.111   0.025   0.356 -0.6870  0.2394 -0.4823
  719SOL    HW1 3582   6.146  -0.062   0.336  0.7292  0.6632  0.0138
  719SOL    HW2 3583   6.066   0.051   0.276  0.6264 -0.1228 -1.3750
  720SOL     OW 3584   5.431   3.087   2.451  0.0081 -0.4055  0.3373
  720SOL    HW1 3585   5.450   3.155   2.386  0.8392 -0.9390  0.0021
  720SOL    HW2 3586   5.335   3.084   2.455 -0.0354  0.9626  0.5627
  721SOL     OW 3587   0.213   4.179   2.036 -0.0543 -0.4180 -0.1985
  721SOL    HW1 3588   0.220   4.103   1.978  1.3687 -1.9996  1.9391
  721SOL    HW2 3589   0.188   4.143   2.121 -0.6188  1.6791  0.5939
  722SOL     OW 3590   4.645   0.287   2.123 -0.4407  0.2466 -0.2953
  722SOL    HW1 3591   4.563   0.238   2.129 -0.1648 -0.0175  2.8101
  722SOL    HW2 3592   4.712   0.220   2.106 -0.6384  0.2856 -1.3357
  723SOL     OW 3593   3.603   4.659   1.324  0.1057  0.1649 -0.5280
  723SOL    HW1 3594   3.677   4.704   1.284  0.6069 -1.7554 -1.9034
  723SOL    HW2 3595   3.581   4.712   1.401  0.6517  2.6753 -1.9986
  724SOL     OW 3596   4.854   4.628   1.183 -0.1217  0.2040  0.3372
  724SOL    HW1 3597   4.759   4.625   1.190  0.0137 -0.1811  2.4319
  724SOL    HW2 3598   4.886   4.629   1.273  1.8422  1.5090 -0.3037
  725SOL     OW 3599   2.668   3.820   4.104  0.3359 -0.2101  0.6979
  725SOL    HW1 3600   2.674   3.869   4.186 -0.7509 -1.6419  1.6790
  725SOL    HW2 3601   2.685   3.886   4.036  1.4247  0.9702  2.0514
  726SOL     OW 3602   4.183   2.630   1.923 -0.8816  0.4620 -0.1742
  726SOL    HW1 3603   4.112   2.580   1.962  0.0779 -1.3166 -0.5859
  726SOL    HW2 3604   4.200   2.700   1.985  0.2801 -1.9622  2.4628
  727SOL     OW 3605   2.730   0.853   3.754  0.4016 -0.4468 -0.0327
  727SOL    HW1 3606   2.822   0.847   3.730  0.5114 -0.1742  0.3163
  727SOL    HW2 3607   2.721   0.940   3.794  0.0534 -0.5880  0.1955
  728SOL     OW 3608   5.232   4.973   2.923  0.6006 -0.4047  0.2089
  728SOL    HW1 3609   5.182   4.893   2.911 -1.6020  0.4287  2.7505
  728SOL    HW2 3610   5.214   5.000   3.013  1.4888  2.7718 -0.4186
  729SOL     OW 3611   1.824   0.384   4.379  0.2634 -0.0849 -0.4817
  729SOL    HW1 3612   1.822   0.479   4.385  0.9147 -0.0665 -0.5018
  729SOL    HW2 3613   1.784   0.364   4.294 -2.2126  0.0254  0.5932
  730SOL     OW 3614   2.975   1.449   3.954 -0.2361 -0.3671  0.3318
  730SOL    HW1 3615   3.012   1.499   3.881  0.1616 -1.0301  0.0770
  730SOL    HW2 3616   2.960   1.362   3.918  0.2563 -0.7908  1.1364
  731SOL     OW 3617   1.543   1.271   3.765 -0.0095  0.1931 -0.5623
  731SOL    HW1 3618   1.469   1.276   3.825  1.2505 -2.4385  1.4106
  731SOL    HW2 3619   1.578   1.360   3.762  0.5931  0.2948  3.7294
  732SOL     OW 3620   0.156   4.751   4.138  0.2697  0.2419  0.1008
  732SOL    HW1 3621   0.065   4.726   4.124  0.3911 -0.1069 -0.0890
  732SOL    HW2 3622   0.198   4.737   4.053  0.6435 -0.2540  0.3610
  733SOL     OW 3623   5.629   0.861   0.275 -0.1466 -0.2129  0.0231
  733SOL    HW1 3624   5.555   0.921   0.286  0.7196  1.2219 -1.6337
  733SOL    HW2 3625   5.683   0.875   0.353 -0.3261  0.6191  0.0032
  734SOL     OW 3626   1.284   5.221   0.068 -0.5840  0.3256  0.4509
  734SOL    HW1 3627   1.246   5.251   0.151 -3.2622  0.4403 -0.7226
  734SOL    HW2 3628   1.211   5.181   0.022  0.9749 -0.2252 -1.6433
  735SOL     OW 3629   5.601   3.191   2.972  0.3295 -0.1965  0.8949
  735SOL    HW1 3630   5.613   3.130   2.899 -0.2005 -0.5487  1.0950
  735SOL    HW2 3631   5.587   3.135   3.048 -0.5747  0.1779  1.0097
  736SOL     OW 3632   1.834   1.560   1.179  0.4446  0.2221 -0.4494
  736SOL    HW1 3633   1.904   1.623   1.162  1.4643 -0.7537  0.0817
  736SOL    HW2 3634   1.761   1.614   1.210  1.8285  1.0217  1.6379
  737SOL     OW 3635   5.983   2.361   3.273  0.1392 -0.1502  0.1765
  737SOL    HW1 3636   5.896   2.394   3.251  0.6285  0.8266 -0.3350
  737SOL    HW2 3637   5.966   2.292   3.337 -1.2214 -2.0539 -2.0633
  738SOL     OW 3638   3.894   3.326   2.073  0.0311  0.2758  0.1768
  738SOL    HW1 3639   3.835   3.273   2.019  0.4800 -0.9480  0.8554
  738SOL    HW2 3640   3.935   3.264   2.133  2.3330  1.0099 -0.5199
  739SOL     OW 3641   2.946   5.635   3.613 -0.0468 -0.0528  0.5376
  739SOL    HW1 3642   2.974   5.579   3.540  0.4714 -0.8432  1.3237
  739SOL    HW2 3643   2.915   5.574   3.680 -0.4173  0.6586  1.0272
  740SOL     OW 3644   1.861   1.590   3.546  0.1976 -0.0553 -0.5278
  740SOL    HW1 3645   1.892   1.499   3.548 -0.3921 -0.2686 -0.7546
  740SOL    HW2 3646   1.789   1.589   3.483  0.5158  0.6839 -0.9060
  741SOL     OW 3647   3.870   2.651   3.194  0.0475  0.2641  0.1318
  741SOL    HW1 3648   3.856   2.695   3.278 -0.8677 -1.3277  0.8732
  741SOL    HW2 3649   3.939   2.587   3.212 -0.4997 -0.4269 -0.1838
  742SOL     OW 3650   5.705   1.543   0.343 -0.4063  0.4026 -0.1305
  742SOL    HW1 3651   5.615   1.563   0.317 -0.1419  2.3791  0.3061
  742SOL    HW2 3652   5.758   1.567   0.267 -0.2149 -0.4054 -0.2558
  743SOL     OW 3653   2.368   5.828   0.473 -0.1013 -0.1742  0.2535
  743SOL    HW1 3654   2.405   5.891   0.412 -0.2408  0.0856  0.4342
  743SOL    HW2 3655   2.386   5.865   0.560 -3.2787  1.4635  0.3593
  744SOL     OW 3656   4.321   2.369   2.211 -0.3866  0.0534  0.8354
  744SOL    HW1 3657   4.401   2.334   2.250  0.5845  1.3122  0.0551
  744SOL    HW2 3658   4.281   2.420   2.281 -1.4922 -1.9958  1.7879
  745SOL     OW 3659   4.895   1.185   4.299 -0.6184 -0.0491  0.0570
  745SOL    HW1 3660   4.879   1.116   4.234 -0.1024 -0.3930  0.2905
  745SOL    HW2 3661   4.815   1.185   4.353 -0.7698 -0.2223 -0.1646
  746SOL     OW 3662   2.361   2.367   0.975 -0.2710 -0.2874 -0.6558
  746SOL    HW1 3663   2.406   2.425   1.036 -0.1483 -1.4645  0.4070
  746SOL    HW2 3664   2.286   2.419   0.945  0.4551  0.8258 -0.6207
  747SOL     OW 3665   3.983   6.190   0.913  0.7813 -0.1080  0.0215
  747SOL    HW1 3666   4.032   6.249   0.970  0.3406  0.3950 -0.1095
  747SOL    HW2 3667   3.960   6.244   0.837 -1.4290  0.1615  0.8266
  748SOL     OW 3668   2.367   0.180   4.254 -0.0967 -0.3293  0.5706
  748SOL    HW1 3669   2.272   0.185   4.252 -0.1025 -0.5078  0.0279
  748SOL    HW2 3670   2.392   0.221   4.337 -0.5137  1.7414 -0.2665
  749SOL     OW 3671   2.004   4.196   2.471 -0.1655 -0.1361 -0.2108
  749SOL    HW1 3672   1.979   4.264   2.408  1.5064  0.6117 -0.1240
  749SOL    HW2 3673   2.094   4.173   2.447 -0.3363 -1.5583  0.4347
  750SOL     OW 3674   4.632   3.227   0.921  0.2520  0.1607 -0.0100
  750SOL    HW1 3675   4.578   3.302   0.947 -0.9284 -0.3302 -0.9640
  750SOL    HW2 3676   4.591   3.194   0.842  1.3682 -0.8784 -0.1865
  751SOL     OW 3677   4.726   0.836   1.918  0.2980 -0.0051 -0.0281
  751SOL    HW1 3678   4.755   0.829   2.009 -1.4394 -0.9453  0.5096
  751SOL    HW2 3679   4.728   0.929   1.899  1.3833  0.1429  0.7212
  752SOL     OW 3680   0.509   2.162   1.601 -0.1272 -0.4880  0.4885
  752SOL    HW1 3681   0.418   2.134   1.608  0.2639 -1.7378  0.6980
  752SOL    HW2 3682   0.522   2.218   1.678 -0.3274 -1.4270  1.2204
  753SOL     OW 3683   3.645   4.291   2.547 -0.8629  0.3423 -0.3966
  753SOL    HW1 3684   3.667   4.235   2.621 -3.2595  1.3373  1.1912
  753SOL    HW2 3685   3.669   4.240   2.470 -0.5461 -1.7537  1.0154
  754SOL     OW 3686   0.385   3.826   1.455 -0.2629 -0.5691 -0.1909
  754SOL    HW1 3687   0.425   3.843   1.541  0.2583 -0.1192 -0.5113
  754SOL    HW2 3688   0.417   3.897   1.400  0.9962 -1.9091 -1.2742
  755SOL     OW 3689   1.737   5.240   3.959 -0.1921 -0.2871  0.5025
  755SOL    HW1 3690   1.765   5.298   3.888  2.4824 -2.5703 -0.5027
  755SOL    HW2 3691   1.668   5.186   3.921 -0.3085 -0.0477  0.3679
  756SOL     OW 3692   2.817   4.132   0.584 -0.3092  0.2758  0.3105
  756SOL    HW1 3693   2.819   4.096   0.673 -1.3517 -0.2036  0.1670
  756SOL    HW2 3694   2.861   4.066   0.531  0.7996  0.8157  0.5376
  757SOL     OW 3695   0.833   5.269   4.111  0.6307  0.5934 -0.1740
  757SOL    HW1 3696   0.897   5.213   4.156  1.2693  0.8893 -0.6901
  757SOL    HW2 3697   0.827   5.231   4.023 -0.9852 -0.2889  0.2731
  758SOL     OW 3698   5.671   5.992   0.647 -0.2058  0.2912  0.7775
  758SOL    HW1 3699   5.641   6.045   0.573  0.3569 -0.4545  0.0032
  758SOL    HW2 3700   5.609   6.014   0.718 -1.0996  0.5941 -0.0680
  759SOL     OW 3701   1.754   3.119   3.241  0.2184 -0.0987  0.1376
  759SOL    HW1 3702   1.835   3.124   3.292 -0.4981 -1.9393  1.5680
  759SOL    HW2 3703   1.699   3.189   3.276  0.8110  0.5441 -0.1851
  760SOL     OW 3704   2.275   3.061   1.744  0.0185 -0.3333  0.2308
  760SOL    HW1 3705   2.360   3.026   1.773  0.4366 -0.5945 -1.2018
  760SOL    HW2 3706   2.280   3.154   1.763  0.8410 -0.2593 -0.2844
  761SOL     OW 3707   5.893   6.220   2.935 -0.1583 -0.4248  0.4846
  761SOL    HW1 3708   5.958   6.288   2.952 -0.1627 -0.4247  0.5013
  761SOL    HW2 3709   5.873   6.228   2.842  1.0999 -1.5093  0.0821
  762SOL     OW 3710   5.768   3.590   1.320 -0.5741 -0.4678 -0.3095
  762SOL    HW1 3711   5.792   3.682   1.330 -0.0884 -0.6717  0.5172
  762SOL    HW2 3712   5.712   3.572   1.395 -1.9492 -0.4537 -1.3089
  763SOL     OW 3713   4.038   1.903   0.198 -0.2636 -1.0532  0.1494
  763SOL    HW1 3714   3.959   1.901   0.253 -1.8099 -0.7581 -1.9429
  763SOL    HW2 3715   4.082   1.984   0.223 -1.0145 -0.8274  0.8062
  764SOL     OW 3716   3.674   5.556   3.337  0.4095 -0.1839  0.3764
  764SOL    HW1 3717   3.634   5.471   3.318 -1.1686  0.4991  0.4723
  764SOL    HW2 3718   3.710   5.546   3.425  3.2727 -1.7682 -0.8383
  765SOL     OW 3719   0.465   4.475   2.309 -0.3511  0.2426 -0.6186
  765SOL    HW1 3720   0.389   4.530   2.289 -0.8257 -0.1706  0.0067
  765SOL    HW2 3721   0.467   4.471   2.405 -1.3561 -2.2134 -0.6374
  766SOL     OW 3722   4.416   3.887   1.199 -0.2242 -0.4364 -0.0140
  766SOL    HW1 3723   4.409   3.879   1.104 -0.5292  0.4994 -0.0838
  766SOL    HW2 3724   4.347   3.829   1.233 -0.5227 -0.3036 -0.3852
  767SOL     OW 3725   0.378   2.201   2.632  0.5803  0.7703 -0.0917
  767SOL    HW1 3726   0.423   2.159   2.559  1.2222 -0.2419  0.8602
  767SOL    HW2 3727   0.290   2.217   2.599 -0.1701 -2.5944 -0.1118
  768SOL     OW 3728   4.997   1.176   1.758 -0.1952 -0.1125  0.6867
  768SOL    HW1 3729   4.941   1.185   1.682  0.1306  2.5500  0.6746
  768SOL    HW2 3730   4.940   1.141   1.827 -2.0074  2.6113  0.7102
  769SOL     OW 3731   6.208   2.105   3.855  0.4089  0.4631 -0.1539
  769SOL    HW1 3732   6.226   2.011   3.843  1.9372  0.6102  0.7746
  769SOL    HW2 3733   6.260   2.148   3.787  0.1179  0.6854 -0.2404
  770SOL     OW 3734   4.546   5.723   1.829  0.4099  0.5049  0.0669
  770SOL    HW1 3735   4.471   5.780   1.849 -1.0029 -0.9990 -0.6909
  770SOL    HW2 3736   4.577   5.693   1.914 -0.3695  0.5277  0.3710
  771SOL     OW 3737   3.104   0.866   3.896  0.4478 -0.1953  0.6823
  771SOL    HW1 3738   3.070   0.875   3.807  1.2303 -0.6882  0.3238
  771SOL    HW2 3739   3.165   0.793   3.891  0.3623 -0.3436  1.6713
  772SOL     OW 3740   5.403   5.207   4.133 -0.0402 -0.1525  0.3436
  772SOL    HW1 3741   5.378   5.282   4.187  0.3076 -1.1091  1.9092
  772SOL    HW2 3742   5.496   5.219   4.114 -0.5964  1.2372 -1.8813
  773SOL     OW 3743   3.629   3.735   0.017 -0.3922  1.0337 -0.0709
  773SOL    HW1 3744   3.656   3.775  -0.066 -0.9173 -1.3561 -1.5191
  773SOL    HW2 3745   3.708   3.691   0.049 -1.1423 -1.8271 -1.7608
  774SOL     OW 3746   5.842   1.009   1.749 -0.4002 -0.3913  0.5936
  774SOL    HW1 3747   5.903   0.949   1.791  0.7258  1.4777  1.8125
  774SOL    HW2 3748   5.814   1.067   1.820 -0.1839  1.4900 -0.7822
  775SOL     OW 3749   3.258   0.225   2.982  0.0167 -1.0158  0.4157
  775SOL    HW1 3750   3.312   0.210   2.905 -0.7084  2.5165 -0.9548
  775SOL    HW2 3751   3.184   0.165   2.972  1.2113 -2.4401 -0.2006
  776SOL     OW 3752   5.175   5.566   2.891  0.3365  0.1276 -0.7821
  776SOL    HW1 3753   5.247   5.507   2.913 -1.1944 -1.7317 -0.4779
  776SOL    HW2 3754   5.177   5.571   2.795 -0.3696 -1.6555 -0.9354
  777SOL     OW 3755   3.520   0.885   3.234  0.3139  0.5553 -0.0213
  777SOL    HW1 3756   3.577   0.835   3.292  0.6905 -0.1279 -0.9582
  777SOL    HW2 3757   3.549   0.976   3.244  0.7859  0.3631  0.3907
  778SOL     OW 3758   2.311   2.731   3.661  0.3052 -0.5020  0.3107
  778SOL    HW1 3759   2.397   2.706   3.695 -0.0031 -1.6555  0.2865
  778SOL    HW2 3760   2.305   2.687   3.576 -0.5639 -0.9686  0.6018
  779SOL     OW 3761   2.174   2.916   3.075 -0.2435 -0.0757  0.8200
  779SOL    HW1 3762   2.207   2.833   3.110  0.6719  0.0112  0.2104
  779SOL    HW2 3763   2.174   2.903   2.980  0.3448  0.7679  0.6904
  780SOL     OW 3764   4.659   0.790   1.366 -0.6220  0.3463 -0.0149
  780SOL    HW1 3765   4.638   0.865   1.421  0.9562  0.3460  0.6362
  780SOL    HW2 3766   4.704   0.729   1.424 -2.2793 -1.3507 -0.4158
  781SOL     OW 3767   2.008   5.222   0.827 -0.3594 -0.5300 -0.8465
  781SOL    HW1 3768   2.091   5.238   0.872 -0.7196 -0.2480 -0.2710
  781SOL    HW2 3769   1.980   5.308   0.795 -0.6930 -0.5305 -0.5685
  782SOL     OW 3770   1.479   2.338   1.383 -0.5511 -0.1527  0.0265
  782SOL    HW1 3771   1.570   2.309   1.375 -0.6024 -0.1422 -0.7268
  782SOL    HW2 3772   1.429   2.256   1.387 -0.6408 -0.2030 -1.4099
  783SOL     OW 3773   0.787   1.114   1.038  0.3456  0.8829 -0.2221
  783SOL    HW1 3774   0.879   1.101   1.016  0.2928 -0.0302  0.0471
  783SOL    HW2 3775   0.775   1.209   1.035  1.8796  1.2327  2.0443
  784SOL     OW 3776   0.381   2.216   0.100  0.2827 -0.0675  0.3862
  784SOL    HW1 3777   0.290   2.217   0.130  0.5817  0.5032  1.3402
  784SOL    HW2 3778   0.430   2.180   0.174  0.6744 -1.8328 -0.6825
  785SOL     OW 3779   5.870   0.883   0.572 -0.1376  0.6006 -0.2883
  785SOL    HW1 3780   5.884   0.793   0.541 -0.2459 -0.2718  2.0260
  785SOL    HW2 3781   5.907   0.938   0.503  0.0222 -1.2042 -1.7230
  786SOL     OW 3782   4.849   4.382   3.472  0.0660 -0.0511  0.2283
  786SOL    HW1 3783   4.911   4.454   3.478 -0.7290  0.5162  3.7451
  786SOL    HW2 3784   4.902   4.307   3.445  1.5711  1.1017 -0.1892
  787SOL     OW 3785   0.357   0.766   0.662 -0.1451  0.3692 -0.0728
  787SOL    HW1 3786   0.425   0.718   0.615  0.2724  0.3434  0.5487
  787SOL    HW2 3787   0.276   0.742   0.618  0.2443  0.4137 -0.8338
  788SOL     OW 3788   5.889   3.321   2.181  0.4012 -0.0108 -0.0430
  788SOL    HW1 3789   5.888   3.389   2.113 -0.6838  0.4456  0.4057
  788SOL    HW2 3790   5.822   3.258   2.153  1.0485 -0.6516 -0.1912
  789SOL     OW 3791   2.174   1.239   3.590 -0.7306  0.1566 -0.6927
  789SOL    HW1 3792   2.243   1.299   3.619 -1.3489  0.4013  0.3599
  789SOL    HW2 3793   2.112   1.295   3.544 -0.5238  0.0398 -1.1173
  790SOL     OW 3794   4.620   2.436   4.334 -0.0990 -0.5027  0.1799
  790SOL    HW1 3795   4.550   2.495   4.362  0.8955  0.5757  0.5000
  790SOL    HW2 3796   4.575   2.360   4.298 -1.5206 -1.6695  3.8983
  791SOL     OW 3797   2.080   1.436   1.227  0.2400 -0.1935 -0.5556
  791SOL    HW1 3798   2.059   1.344   1.240  0.3004  0.0729  1.7828
  791SOL    HW2 3799   2.000   1.474   1.190  0.5340 -1.3207 -2.4589
  792SOL     OW 3800   0.978   2.429   2.947 -0.0420  0.3642  0.0939
  792SOL    HW1 3801   0.917   2.418   2.874  1.3766  0.4656 -1.1708
  792SOL    HW2 3802   1.019   2.514   2.931  2.9424 -1.1538 -1.1523
  793SOL     OW 3803   2.784   1.516   3.137  0.0681  0.1278  0.2532
  793SOL    HW1 3804   2.727   1.593   3.149 -0.4147 -0.1738 -0.0760
  793SOL    HW2 3805   2.735   1.459   3.078  0.8371 -0.0198 -0.2513
  794SOL     OW 3806   1.336   2.595   2.804  0.1882 -0.0730 -0.0967
  794SOL    HW1 3807   1.269   2.618   2.868  0.1119  1.4688 -0.6989
  794SOL    HW2 3808   1.295   2.527   2.750 -0.1320 -0.6057  0.7996
  795SOL     OW 3809   2.895   5.076   1.865  0.1971  0.0531 -0.3343
  795SOL    HW1 3810   2.971   5.018   1.859  1.3901  1.6969 -1.7136
  795SOL    HW2 3811   2.820   5.017   1.855  1.2815 -1.4731  0.1135
  796SOL     OW 3812   3.457   5.365   3.993 -0.1396  0.2822 -0.1751
  796SOL    HW1 3813   3.366   5.335   3.999 -0.2965  1.0732  1.9397
  796SOL    HW2 3814   3.492   5.355   4.081  1.1764  2.0259 -0.4522
  797SOL     OW 3815   3.316   2.759   0.138 -0.9869  0.1244  0.2397
  797SOL    HW1 3816   3.390   2.772   0.197  0.3952 -1.3043 -1.0872
  797SOL    HW2 3817   3.270   2.843   0.138  0.5704  1.0142  1.1806
  798SOL     OW 3818   4.726   4.954   1.013  0.3413  0.3988 -0.0084
  798SOL    HW1 3819   4.696   5.023   1.073  1.8912  1.3844 -0.2959
  798SOL    HW2 3820   4.660   4.885   1.020  0.9259  0.0434  3.5633
  799SOL     OW 3821   3.618   5.384   2.718 -0.4803  0.5557 -0.6080
  799SOL    HW1 3822   3.637   5.441   2.793  0.3877  0.1841 -0.5360
  799SOL    HW2 3823   3.701   5.375   2.672 -0.7351 -0.1790 -0.9532
  800SOL     OW 3824   1.794   5.418   3.743 -0.4920 -0.3810  0.1429
  800SOL    HW1 3825   1.767   5.412   3.651  0.3540 -0.4073 -0.1088
  800SOL    HW2 3826   1.888   5.404   3.742 -0.6363 -1.6860  1.1543
  801SOL     OW 3827   5.523   2.645   3.580 -0.2198 -0.0819 -0.5971
  801SOL    HW1 3828   5.517   2.585   3.654 -0.7403  0.2379 -0.3782
  801SOL    HW2 3829   5.457   2.712   3.597  1.2363  1.3166 -0.1564
  802SOL     OW 3830   3.097   5.710   0.479 -0.4351  0.0644 -0.0062
  802SOL    HW1 3831   3.073   5.754   0.560 -1.9726 -0.8715  0.0783
  802SOL    HW2 3832   3.109   5.782   0.416 -1.7378  0.6925  0.4193
  803SOL     OW 3833   0.401   3.331   2.011 -0.1717 -0.1871  0.3819
  803SOL    HW1 3834   0.425   3.299   1.924  0.6979  0.6637  0.2826
  803SOL    HW2 3835   0.371   3.421   1.995 -1.8830 -0.6791  0.7281
  804SOL     OW 3836   0.884   1.439   0.069  0.8351 -0.0267  0.3039
  804SOL    HW1 3837   0.866   1.495   0.145  0.1077  1.0967 -0.6727
  804SOL    HW2 3838   0.899   1.352   0.107 -3.7763 -0.5477  1.5413
  805SOL     OW 3839   5.165   0.697   2.228  0.2446  0.3632  0.3547
  805SOL    HW1 3840   5.224   0.741   2.291 -0.9789  1.8794  0.5078
  805SOL    HW2 3841   5.148   0.764   2.161 -2.3549  0.4856  1.0322
  806SOL     OW 3842   5.633   1.972   1.987  0.0571  0.2444 -0.3832
  806SOL    HW1 3843   5.564   1.996   2.049 -0.3493 -0.6425 -0.4801
  806SOL    HW2 3844   5.593   1.906   1.931  1.3749 -1.3047  0.4168
  807SOL     OW 3845   4.634   3.000   4.344 -0.1934  0.1313  0.0024
  807SOL    HW1 3846   4.622   3.013   4.438  1.3463 -0.9191  0.3863
  807SOL    HW2 3847   4.665   3.084   4.311  0.1943  0.2368  0.6191
  808SOL     OW 3848   1.711   4.080   3.822 -0.7462 -0.0149  0.2617
  808SOL    HW1 3849   1.752   4.120   3.899 -0.1086 -1.3294  0.6388
  808SOL    HW2 3850   1.622   4.060   3.850 -0.2346 -1.3795  1.0350
  809SOL     OW 3851   4.084   3.369   3.361 -0.2438  0.1011  0.2050
  809SOL    HW1 3852   4.018   3.308   3.326  1.4359 -1.7557  0.1258
  809SOL    HW2 3853   4.135   3.396   3.285  1.8080 -1.9596  0.7290
  810SOL     OW 3854   0.675   2.589   3.384 -0.0479  0.0502  0.1166
  810SOL    HW1 3855   0.747   2.601   3.321 -0.1236  3.3878  0.4487
  810SOL    HW2 3856   0.604   2.552   3.333  0.8954 -0.2899 -0.9948
  811SOL     OW 3857   4.212   5.546   2.461 -0.2450  0.8567  0.0389
  811SOL    HW1 3858   4.201   5.640   2.444  1.4730  0.7592 -2.1033
  811SOL    HW2 3859   4.287   5.541   2.521 -1.4157  0.8756  1.5574
  812SOL     OW 3860   3.765   2.798   0.204 -0.0101 -0.3742 -0.3697
  812SOL    HW1 3861   3.809   2.722   0.241 -0.7578 -0.9184 -0.5684
  812SOL    HW2 3862   3.814   2.873   0.237  0.0768 -0.8940  0.7273
  813SOL     OW 3863   3.532   5.176   2.859 -0.4636  0.2967 -0.5452
  813SOL    HW1 3864   3.580   5.247   2.816  0.8309 -0.4509 -0.3969
  813SOL    HW2 3865   3.553   5.098   2.806 -0.7167 -0.2204  0.1029
  814SOL     OW 3866   2.175   3.627   2.729  0.5517  0.1020  0.2018
  814SOL    HW1 3867   2.159   3.605   2.821  1.5071 -0.1984  0.3152
  814SOL    HW2 3868   2.144   3.551   2.680 -1.1624  0.7948  0.1517
  815SOL     OW 3869   2.948   4.759   3.659 -0.4079  0.9810 -0.0040
  815SOL    HW1 3870   2.908   4.699   3.723  0.5633 -0.0615 -0.3352
  815SOL    HW2 3871   3.032   4.784   3.698  0.7440 -0.6047 -1.3167
  816SOL     OW 3872   4.525   4.132   0.970  0.3067 -0.1126 -0.0576
  816SOL    HW1 3873   4.488   4.044   0.983 -1.5226  0.7212  0.5781
  816SOL    HW2 3874   4.571   4.125   0.886  1.1633 -1.9562  0.4867
  817SOL     OW 3875   3.780   5.950   1.307 -0.1161 -0.0617  0.3967
  817SOL    HW1 3876   3.711   5.999   1.351  1.1868  2.2852 -0.0102
  817SOL    HW2 3877   3.774   5.975   1.215  0.9996 -0.1246  0.2835
  818SOL     OW 3878   3.740   4.794   3.421  0.1667 -0.0030  0.0887
  818SOL    HW1 3879   3.811   4.815   3.481  3.0431  0.5748 -3.2190
  818SOL    HW2 3880   3.761   4.707   3.387  0.3098  0.8486 -2.1723
  819SOL     OW 3881   4.596   5.807   1.212  0.4167 -0.0998  0.6454
  819SOL    HW1 3882   4.502   5.791   1.223  0.4548 -1.1324 -0.3372
  819SOL    HW2 3883   4.601   5.866   1.137  0.6584 -3.3016 -2.0690
  820SOL     OW 3884   6.116   2.410   1.807 -0.2094 -0.2158  0.0562
  820SOL    HW1 3885   6.064   2.414   1.727  0.5962  0.9281 -0.4436
  820SOL    HW2 3886   6.197   2.367   1.781 -0.4415 -0.9822  0.5673
  821SOL     OW 3887   4.552   0.233   0.353  0.2714  0.5686  0.2024
  821SOL    HW1 3888   4.626   0.181   0.322 -0.3990  1.5917 -3.6379
  821SOL    HW2 3889   4.570   0.322   0.323 -1.3257  1.3818  1.4726
  822SOL     OW 3890   5.849   0.015   1.003  0.3508 -0.2755  0.6590
  822SOL    HW1 3891   5.816   0.089   1.054 -0.3143  0.5839 -0.9601
  822SOL    HW2 3892   5.944   0.029   1.000  0.1777  0.8488 -0.1114
  823SOL     OW 3893   2.218   4.334   3.080  0.3298 -0.8196  0.1363
  823SOL    HW1 3894   2.312   4.327   3.064  0.1042 -1.1364 -1.1552
  823SOL    HW2 3895   2.198   4.427   3.069  0.7145 -0.5169  1.8222
  824SOL     OW 3896   5.378   1.123   4.095 -0.5064  0.3311  0.4788
  824SOL    HW1 3897   5.299   1.120   4.041 -1.1026  0.5056  1.3286
  824SOL    HW2 3898   5.436   1.184   4.049 -1.8194  2.1319  1.0879
  825SOL     OW 3899   4.365   4.183   3.284 -0.4495 -0.1254 -0.5487
  825SOL    HW1 3900   4.446   4.134   3.298 -0.4155 -0.3516 -1.4816
  825SOL    HW2 3901   4.377   4.264   3.333 -0.2466 -0.7665  0.4826
  826SOL     OW 3902   2.731   4.850   0.360  0.3500 -0.0564  0.0781
  826SOL    HW1 3903   2.670   4.780   0.382  1.0642 -0.1598  1.8789
  826SOL    HW2 3904   2.695   4.929   0.401  1.4682 -0.1516  1.3209
  827SOL     OW 3905   5.170   0.931   0.589  0.0762  0.5180  0.6669
  827SOL    HW1 3906   5.081   0.933   0.624  0.4779 -1.1989  1.9144
  827SOL    HW2 3907   5.225   0.962   0.661  0.5653  0.6201  0.2525
  828SOL     OW 3908   4.618   5.958   0.596 -0.2074  0.2213 -0.2128
  828SOL    HW1 3909   4.638   6.015   0.670  0.9778  1.7312 -1.6297
  828SOL    HW2 3910   4.577   6.016   0.531 -0.6393 -0.9245 -0.9982
  829SOL     OW 3911   2.483   6.147   1.235  0.3419 -0.5973 -0.4007
  829SOL    HW1 3912   2.577   6.152   1.253  0.5551 -1.3322 -1.2208
  829SOL    HW2 3913   2.447   6.102   1.312  0.3287  1.4665  0.8654
  830SOL     OW 3914   2.296   4.309   1.142  0.7828 -0.8380  0.4643
  830SOL    HW1 3915   2.297   4.382   1.204  0.8015  0.6901 -1.2266
  830SOL    HW2 3916   2.205   4.280   1.141  0.3067  0.5732 -0.3320
  831SOL     OW 3917   2.895   0.694   0.081 -1.0382 -0.1590  0.0383
  831SOL    HW1 3918   2.833   0.630   0.046  0.6144 -1.0621 -1.3630
  831SOL    HW2 3919   2.893   0.766   0.017 -0.7009 -0.1517  0.0354
  832SOL     OW 3920   5.330   5.371   1.692  0.4241  0.0230  0.0657
  832SOL    HW1 3921   5.322   5.408   1.604 -0.1468  0.5611  0.3438
  832SOL    HW2 3922   5.310   5.443   1.751  0.8083 -0.3352  0.6467
  833SOL     OW 3923   2.781   5.211   2.510  0.1643  0.2436  0.0823
  833SOL    HW1 3924   2.847   5.211   2.440 -0.9986 -0.5434 -1.0684
  833SOL    HW2 3925   2.800   5.132   2.561  0.8077  0.6370  0.4596
  834SOL     OW 3926   2.377   0.207   0.847 -0.2897  0.0331 -0.3142
  834SOL    HW1 3927   2.311   0.232   0.783  1.0490 -0.1475 -1.8123
  834SOL    HW2 3928   2.370   0.111   0.852  0.1921 -0.0321 -0.8540
  835SOL     OW 3929   4.978   2.737   3.845 -0.1729  0.4128  0.3303
  835SOL    HW1 3930   5.010   2.811   3.897 -1.5594 -0.1959  2.1689
  835SOL    HW2 3931   4.994   2.660   3.900  0.4929 -0.5940 -1.2017
  836SOL     OW 3932   1.822   1.319   0.042  0.1231  0.0827  0.3667
  836SOL    HW1 3933   1.887   1.252   0.019  0.0643  0.0955  0.1621
  836SOL    HW2 3934   1.793   1.354  -0.042  1.7645  1.9253  0.4947
  837SOL     OW 3935   6.157   1.771   1.501  0.1730 -0.5621 -0.0651
  837SOL    HW1 3936   6.179   1.679   1.516 -1.0703 -0.5968  2.0445
  837SOL    HW2 3937   6.127   1.774   1.410  0.3703 -2.2252 -0.2169
  838SOL     OW 3938   5.015   2.519   1.194  0.7670 -0.2496 -0.0037
  838SOL    HW1 3939   4.929   2.526   1.154  1.4974  0.4087 -1.5669
  838SOL    HW2 3940   5.021   2.594   1.254  0.4417 -0.0047 -0.2790
  839SOL     OW 3941   1.081   3.247   2.151 -0.1740  0.3230 -0.1728
  839SOL    HW1 3942   1.096   3.188   2.078  0.4478 -0.3209  0.4592
  839SOL    HW2 3943   1.064   3.190   2.225 -0.1818  0.9509  0.3201
  840SOL     OW 3944   2.492   3.569   3.795 -0.0758  0.4760 -0.1045
  840SOL    HW1 3945   2.427   3.608   3.854  0.2334 -0.2469  0.7269
  840SOL    HW2 3946   2.446   3.564   3.710 -2.2635 -2.7177  1.0703
  841SOL     OW 3947   3.048   4.383   2.499  0.0158  0.2288 -0.2205
  841SOL    HW1 3948   2.989   4.334   2.557 -0.6769  0.2674 -0.8763
  841SOL    HW2 3949   3.121   4.322   2.483  0.2014  0.2075  0.6508
  842SOL     OW 3950   1.472   5.205   0.951  0.1990 -0.0069 -0.6269
  842SOL    HW1 3951   1.495   5.275   1.012  0.9943  0.9541 -1.9611
  842SOL    HW2 3952   1.502   5.125   0.993  0.1236  0.5462  0.5181
  843SOL     OW 3953   3.974   4.699   3.105  0.0561 -0.2162  0.9388
  843SOL    HW1 3954   3.928   4.626   3.146 -0.2394 -0.7609 -0.3208
  843SOL    HW2 3955   4.046   4.658   3.055 -0.7807  0.2087 -0.6884
  844SOL     OW 3956   5.522   4.604   0.106  0.2735  0.3358 -0.5468
  844SOL    HW1 3957   5.463   4.638   0.040 -0.4491  0.0662 -0.0530
  844SOL    HW2 3958   5.567   4.531   0.063 -2.1255 -1.6179 -0.0039
  845SOL     OW 3959   3.118   2.074   3.615  0.8079 -0.3410  0.4237
  845SOL    HW1 3960   3.061   1.998   3.629  0.6912 -0.2434  0.4824
  845SOL    HW2 3961   3.059   2.149   3.615  1.1308 -0.0502  2.3113
  846SOL     OW 3962   2.687   3.779   3.264 -0.0932 -0.7074  0.2609
  846SOL    HW1 3963   2.663   3.766   3.172  1.0115 -1.4637  0.0599
  846SOL    HW2 3964   2.681   3.692   3.303 -1.1765 -0.2872  1.0791
  847SOL     OW 3965   1.373   2.569   2.429 -0.2630  0.1675  0.1078
  847SOL    HW1 3966   1.289   2.562   2.384 -0.6159 -1.3953  0.9525
  847SOL    HW2 3967   1.352   2.565   2.522  0.6106  1.6936  0.4175
  848SOL     OW 3968   5.826   3.004   2.569 -0.1768  0.0431  0.6477
  848SOL    HW1 3969   5.753   2.947   2.544 -0.8169  0.9841  0.3038
  848SOL    HW2 3970   5.877   2.952   2.631  0.1930 -1.5068 -0.8956
  849SOL     OW 3971   3.323   5.860   2.094  0.1466 -0.6116 -0.1420
  849SOL    HW1 3972   3.312   5.942   2.142 -1.7795 -0.4118 -0.8320
  849SOL    HW2 3973   3.400   5.874   2.040 -0.2456  0.8202 -0.3631
  850SOL     OW 3974   5.161   0.318   1.608  0.2496 -0.5476 -0.7058
  850SOL    HW1 3975   5.073   0.310   1.570  0.1178  2.4974 -1.3510
  850SOL    HW2 3976   5.150   0.290   1.699 -1.2766 -0.7087 -0.9070
  851SOL     OW 3977   2.246   1.703   1.310 -0.0962  0.3281  0.6037
  851SOL    HW1 3978   2.296   1.735   1.235 -2.1660  1.7402 -0.2647
  851SOL    HW2 3979   2.202   1.624   1.279 -0.3290  0.4616  0.5951
  852SOL     OW 3980   3.837   3.615   0.140  1.0260  0.7160 -0.1228
  852SOL    HW1 3981   3.882   3.536   0.113  0.3770  0.9540 -2.0391
  852SOL    HW2 3982   3.836   3.611   0.236  0.9059 -1.6350 -0.1796
  853SOL     OW 3983   2.102   3.910   2.689 -0.2565 -0.1691  0.4368
  853SOL    HW1 3984   2.119   3.979   2.752 -0.1718 -1.0398  1.3989
  853SOL    HW2 3985   2.131   3.830   2.732  0.2838 -0.7342 -0.9165
  854SOL     OW 3986   2.362   4.227   3.770 -0.3623 -0.1721 -0.1421
  854SOL    HW1 3987   2.301   4.227   3.845 -1.3973  2.1987 -0.8661
  854SOL    HW2 3988   2.307   4.204   3.695  0.4663 -1.5658 -0.3526
  855SOL     OW 3989   4.469   5.162   3.239  0.3842 -0.2981  0.4456
  855SOL    HW1 3990   4.413   5.235   3.267 -0.1783 -0.4051 -0.3386
  855SOL    HW2 3991   4.415   5.114   3.175  1.1119 -0.8276  0.2105
  856SOL     OW 3992   0.910   2.816   1.979  0.1888 -0.8893  0.2272
  856SOL    HW1 3993   0.988   2.863   1.950 -0.2828  0.2161  0.6694
  856SOL    HW2 3994   0.847   2.830   1.907 -0.3238  0.1481  0.8549
  857SOL     OW 3995   3.907   1.666   3.590  0.0477 -0.8120  0.0497
  857SOL    HW1 3996   3.828   1.618   3.613 -0.5190  0.9464  2.1284
  857SOL    HW2 3997   3.975   1.627   3.645 -0.0760 -0.2756  0.5894
  858SOL     OW 3998   3.905   3.762   1.966 -0.2408 -0.1892  0.1784
  858SOL    HW1 3999   3.896   3.690   1.903 -0.1630 -0.1265  0.0950
  858SOL    HW2 4000   3.935   3.836   1.913 -3.5247  0.8995 -0.3791
  859SOL     OW 4001   5.548   5.684   2.056  0.0892  0.4790 -0.0336
  859SOL    HW1 4002   5.613   5.749   2.029  0.0230  0.6383  0.1796
  859SOL    HW2 4003   5.574   5.661   2.145 -0.4056  0.8830  0.2242
  860SOL     OW 4004   1.521   6.024   3.770 -0.8657 -0.6213  0.0598
  860SOL    HW1 4005   1.427   6.041   3.778 -0.7529  0.2921 -0.4398
  860SOL    HW2 4006   1.563   6.107   3.792 -0.2907 -0.1806 -2.3321
  861SOL     OW 4007   1.393   2.208   0.660  0.2510  0.6373 -0.1385
  861SOL    HW1 4008   1.414   2.126   0.703  1.3959  0.0862 -1.6727
  861SOL    HW2 4009   1.298   2.204   0.645  0.3060 -0.4325 -0.2524
  862SOL     OW 4010   4.439   3.975   2.409  0.3624  0.1379  0.1499
  862SOL    HW1 4011   4.433   4.039   2.338  0.5066 -0.0138 -0.0029
  862SOL    HW2 4012   4.368   3.997   2.468  1.0448  1.0950  0.6395
  863SOL     OW 4013   0.007   3.167   2.974 -0.1637  0.6642  0.1115
  863SOL    HW1 4014   0.019   3.259   2.998  2.3464  0.4561 -0.0987
  863SOL    HW2 4015   0.014   3.121   3.058 -0.4599  0.5844  0.0929
  864SOL     OW 4016   6.088   2.944   1.365  0.2248 -0.2589 -0.5005
  864SOL    HW1 4017   6.083   2.855   1.332  1.2001 -0.0825 -1.1967
  864SOL    HW2 4018   6.133   2.937   1.449 -1.5784 -0.6267  0.4903
  865SOL     OW 4019   5.299   0.731   0.462  0.2251 -0.4561 -0.3728
  865SOL    HW1 4020   5.373   0.777   0.421  0.7911  0.2838  1.3989
  865SOL    HW2 4021   5.246   0.800   0.500 -0.1855 -1.1298  0.2961
  866SOL     OW 4022   1.913   1.671   2.151  0.7610 -0.5557 -0.5233
  866SOL    HW1 4023   1.868   1.743   2.196  0.8814 -0.1363 -1.0669
  866SOL    HW2 4024   1.843   1.623   2.106  0.6091 -1.1099  0.2652
  867SOL     OW 4025   2.501   2.871   1.121  0.0839 -0.4729 -0.3332
  867SOL    HW1 4026   2.531   2.949   1.167 -0.5844 -1.1050  1.2461
  867SOL    HW2 4027   2.411   2.892   1.096  0.7473  0.2318 -2.2702
  868SOL     OW 4028   5.045   0.259   2.949 -0.0348 -0.4227 -0.2633
  868SOL    HW1 4029   5.024   0.194   3.016 -0.7094 -1.7770 -1.7350
  868SOL    HW2 4030   5.128   0.229   2.911 -0.1335 -0.2023 -0.6619
  869SOL     OW 4031   5.318   4.120   2.972  0.4977 -0.2004 -0.0947
  869SOL    HW1 4032   5.352   4.190   3.027  2.2598 -0.9068 -0.2087
  869SOL    HW2 4033   5.395   4.071   2.945 -0.5526 -1.3390 -1.1939
  870SOL     OW 4034   2.926   2.742   2.227  0.4331 -0.7611 -0.1762
  870SOL    HW1 4035   2.876   2.785   2.158 -0.8559 -2.0927 -0.1334
  870SOL    HW2 4036   2.883   2.768   2.308 -0.0174 -1.6410 -0.1164
  871SOL     OW 4037   4.637   3.733   3.882 -0.2043  0.1408  0.2116
  871SOL    HW1 4038   4.615   3.686   3.801  1.9484  0.2531 -0.5062
  871SOL    HW2 4039   4.731   3.750   3.875  0.1562 -0.2601  2.9762
  872SOL     OW 4040   3.724   2.647   3.856 -0.2978 -0.0597  0.3262
  872SOL    HW1 4041   3.664   2.684   3.920 -0.0179  1.8147 -0.4486
  872SOL    HW2 4042   3.811   2.656   3.895 -0.2143  0.2426  0.0748
  873SOL     OW 4043   3.929   2.085   3.320 -0.6655  0.7242  0.1530
  873SOL    HW1 4044   3.898   1.999   3.291 -1.1518  0.8465  0.2980
  873SOL    HW2 4045   4.020   2.070   3.347 -1.3940 -0.2709  2.3649
  874SOL     OW 4046   1.143   3.462   2.953  0.0326  0.0660 -0.1848
  874SOL    HW1 4047   1.122   3.492   2.864  1.7817  1.6979 -0.1022
  874SOL    HW2 4048   1.168   3.542   2.999  0.3690 -0.9456  1.4352
  875SOL     OW 4049   2.185   5.467   0.660 -0.1729 -0.4844 -0.1508
  875SOL    HW1 4050   2.095   5.447   0.635 -0.0960 -0.0308 -0.8139
  875SOL    HW2 4051   2.176   5.530   0.732 -0.3987  0.6391 -1.1272
  876SOL     OW 4052   1.776   4.536   2.129  0.0642  0.1424  0.1251
  876SOL    HW1 4053   1.709   4.597   2.159  0.7884  2.5724 -2.6630
  876SOL    HW2 4054   1.837   4.590   2.078  2.5825 -2.4276  0.1164
  877SOL     OW 4055   5.338   0.272   2.143  0.3660  0.4170 -0.2369
  877SOL    HW1 4056   5.375   0.251   2.229 -1.1107 -3.1000 -0.2902
  877SOL    HW2 4057   5.373   0.205   2.085 -0.2936  1.4937 -1.9569
  878SOL     OW 4058   4.094   5.539   1.050 -0.1898  0.1300  0.4095
  878SOL    HW1 4059   4.125   5.533   0.960 -3.9019 -1.1484 -0.9641
  878SOL    HW2 4060   4.093   5.448   1.081  1.8067  0.6212  2.1482
  879SOL     OW 4061   1.761   4.508   2.464 -0.4645 -0.0603  0.6465
  879SOL    HW1 4062   1.745   4.602   2.455 -0.2421 -0.1453 -0.9298
  879SOL    HW2 4063   1.703   4.468   2.400  1.1099 -0.8310 -0.3347
  880SOL     OW 4064   5.473   5.960   2.703 -0.0579  0.0020 -0.3089
  880SOL    HW1 4065   5.527   5.902   2.755 -1.1581  0.0262  0.9029
  880SOL    HW2 4066   5.536   6.018   2.658  0.9918 -1.4665 -0.7956
  881SOL     OW 4067   1.342   3.212   1.745  0.0296 -0.6538  0.3370
  881SOL    HW1 4068   1.250   3.196   1.763  0.1170 -0.7944  0.6859
  881SOL    HW2 4069   1.387   3.135   1.781  0.3881 -0.0101  1.3194
  882SOL     OW 4070   1.875   2.587   2.565 -0.2033 -0.7651  0.4814
  882SOL    HW1 4071   1.866   2.677   2.534  0.6599 -0.7155  0.3301
  882SOL    HW2 4072   1.790   2.565   2.604 -0.1740  0.3930  1.2486
  883SOL     OW 4073   5.203   1.255   3.562  0.0865  0.0623  0.3270
  883SOL    HW1 4074   5.283   1.214   3.594  0.1923 -1.4461 -1.7041
  883SOL    HW2 4075   5.165   1.191   3.503 -0.8007  2.1065 -1.4586
  884SOL     OW 4076   4.282   2.186   2.693 -0.2554  0.1270 -0.3056
  884SOL    HW1 4077   4.347   2.184   2.623  1.5632  0.8470  1.2616
  884SOL    HW2 4078   4.268   2.094   2.715  1.9919 -0.0335  0.7807
  885SOL     OW 4079   2.000   2.129   2.497  0.7751 -0.0146  0.1101
  885SOL    HW1 4080   2.059   2.097   2.429  0.8591  0.0078  0.1719
  885SOL    HW2 4081   1.953   2.201   2.457  1.5952  0.7119  0.4062
  886SOL     OW 4082   1.743   1.217   0.294 -0.0452 -0.4716  0.2666
  886SOL    HW1 4083   1.743   1.126   0.265 -0.0311 -0.5355  0.4724
  886SOL    HW2 4084   1.774   1.266   0.217  0.3268 -0.6767  0.2851
  887SOL     OW 4085   2.960   5.725   1.834 -0.3509 -0.3971  0.3330
  887SOL    HW1 4086   2.991   5.654   1.777 -1.1177  0.2948 -0.9830
  887SOL    HW2 4087   2.905   5.681   1.899  0.8788 -1.2524  0.8447
  888SOL     OW 4088   0.574   5.142   0.771  0.0730  0.6668 -0.3803
  888SOL    HW1 4089   0.590   5.167   0.862  1.3909  3.1033 -1.2052
  888SOL    HW2 4090   0.494   5.188   0.747  0.3691  0.9894 -0.7702
  889SOL     OW 4091   3.568   1.933   4.164  0.6866 -0.1045 -0.2536
  889SOL    HW1 4092   3.582   1.892   4.249  0.7767  2.3203  0.9787
  889SOL    HW2 4093   3.532   1.863   4.109 -1.3054 -1.2788  2.3281
  890SOL     OW 4094   3.696   1.325   0.031  0.1579 -0.9239  0.1031
  890SOL    HW1 4095   3.662   1.408   0.066  1.2700  0.4374 -1.8765
  890SOL    HW2 4096   3.629   1.261   0.054 -1.1683  0.6673  0.9482
  891SOL     OW 4097   0.666   3.942   0.920 -0.2941 -0.1107 -0.0290
  891SOL    HW1 4098   0.627   4.026   0.895  1.6877  0.5494 -1.1645
  891SOL    HW2 4099   0.641   3.930   1.012 -1.5869  1.1339 -0.1869
  892SOL     OW 4100   0.569   0.622   0.067 -0.4157  0.3054 -0.3111
  892SOL    HW1 4101   0.641   0.684   0.057 -0.0470 -0.3315 -1.9987
  892SOL    HW2 4102   0.541   0.631   0.158  1.7566  0.6145  0.3707
  893SOL     OW 4103   5.976   1.528   2.608 -0.1503  0.3285 -0.3941
  893SOL    HW1 4104   5.948   1.616   2.583 -2.3875  0.1435  1.1992
  893SOL    HW2 4105   6.014   1.492   2.527 -0.5564  2.2046 -1.4914
  894SOL     OW 4106   3.903   2.992   0.335  0.2687 -0.5088  0.2721
  894SOL    HW1 4107   3.926   3.079   0.304  1.3402 -0.5588  0.8713
  894SOL    HW2 4108   3.959   2.978   0.412  1.1063 -2.2463 -0.5946
  895SOL     OW 4109   3.427   5.229   1.145 -0.9582  0.3928 -0.6092
  895SOL    HW1 4110   3.336   5.210   1.166 -0.6290  0.5528  1.2063
  895SOL    HW2 4111   3.436   5.323   1.159 -0.4903  0.3606 -0.6598
  896SOL     OW 4112   1.223   4.028   1.465  0.2402  0.3448  0.2361
  896SOL    HW1 4113   1.220   3.947   1.516  0.4313  0.1042 -0.1307
  896SOL    HW2 4114   1.147   4.024   1.407  2.1517 -1.3128 -2.3709
  897SOL     OW 4115   0.432   0.040   0.967  0.3092  0.6925  0.0730
  897SOL    HW1 4116   0.499   0.104   0.944  2.3324 -0.9686  1.0060
  897SOL    HW2 4117   0.444  -0.031   0.904 -0.7747  0.4759  0.0865
  898SOL     OW 4118   6.170   4.960   3.853 -0.0641 -0.2912  0.2311
  898SOL    HW1 4119   6.100   4.945   3.789 -0.1956 -0.7422  0.4721
  898SOL    HW2 4120   6.243   4.907   3.822 -0.3583 -1.0562  0.8136
  899SOL     OW 4121   4.858   0.226   2.357 -0.1728 -0.0381  0.3112
  899SOL    HW1 4122   4.794   0.246   2.290  0.4152  1.1409  0.0706
  899SOL    HW2 4123   4.923   0.296   2.350  1.4265 -1.4799  0.1864
  900SOL     OW 4124   2.911   3.862   1.536  0.0880  0.4373 -0.0168
  900SOL    HW1 4125   2.969   3.813   1.477 -0.3019 -1.5941  1.1825
  900SOL    HW2 4126   2.822   3.840   1.506 -0.0968  0.0826  0.7624
  901SOL     OW 4127   0.873   2.285   1.514  0.1188  0.4491  0.8568
  901SOL    HW1 4128   0.854   2.191   1.522 -2.4469  0.7896 -0.1636
  901SOL    HW2 4129   0.808   2.327   1.570  0.7032  1.6439  0.6619
  902SOL     OW 4130   2.735   1.543   0.230  0.1936  0.1195 -0.1824
  902SOL    HW1 4131   2.713   1.509   0.144  2.7137 -2.6647  0.1273
  902SOL    HW2 4132   2.818   1.591   0.217 -0.6289  1.7894  0.3463
  903SOL     OW 4133   4.789   0.577   1.502 -0.1850  0.5036 -0.0157
  903SOL    HW1 4134   4.724   0.538   1.561  1.7636 -0.0591  1.8836
  903SOL    HW2 4135   4.782   0.527   1.421 -1.7029  0.0876  0.3384
  904SOL     OW 4136   1.455   0.289   3.120  0.2415  0.5099  0.0046
  904SOL    HW1 4137   1.499   0.214   3.160  2.5992  1.2253 -1.0803
  904SOL    HW2 4138   1.464   0.276   3.026 -1.4563  0.9980 -0.2715
  905SOL     OW 4139   2.224   1.006   3.226 -0.4590 -0.1944  0.2032
  905SOL    HW1 4140   2.284   0.960   3.167  0.0493  0.5726  0.1011
  905SOL    HW2 4141   2.144   1.017   3.176 -0.2978 -0.2382 -0.0655
  906SOL     OW 4142   1.537   3.113   2.618  0.0275  0.1801  0.3027
  906SOL    HW1 4143   1.594   3.039   2.636  0.9685  1.1255  1.3350
  906SOL    HW2 4144   1.570   3.183   2.674 -0.7409  1.4307 -0.7498
  907SOL     OW 4145   2.912   2.991   3.788  0.1068 -0.2299  0.0654
  907SOL    HW1 4146   2.858   2.940   3.727  0.4530  1.4170 -1.6993
  907SOL    HW2 4147   2.890   2.955   3.874 -1.2620 -1.8751 -0.8916
  908SOL     OW 4148   2.453   5.791   0.945  0.3251 -0.2170 -0.2431
  908SOL    HW1 4149   2.514   5.719   0.929 -1.2531 -1.2920 -1.7865
  908SOL    HW2 4150   2.487   5.834   1.024  1.8736 -2.0232  0.1556
  909SOL     OW 4151   0.178   1.768   1.073  0.4165 -0.4613 -0.0994
  909SOL    HW1 4152   0.213   1.681   1.094  0.9666 -0.2153  0.0194
  909SOL    HW2 4153   0.248   1.829   1.098  0.2515 -0.0189 -0.7007
  910SOL     OW 4154   0.655   4.122   1.786  0.4307 -0.1180 -0.3747
  910SOL    HW1 4155   0.727   4.123   1.724  1.5511  0.9022  0.8737
  910SOL    HW2 4156   0.697   4.128   1.872 -1.1431  1.1040  0.3705
  911SOL     OW 4157   5.071   4.482   1.899  0.0775 -0.0010 -0.5446
  911SOL    HW1 4158   5.005   4.456   1.835  0.2242  0.0570 -0.7210
  911SOL    HW2 4159   5.059   4.576   1.909 -2.1791 -0.4262  2.0250
  912SOL     OW 4160   5.694   6.182   1.576 -0.3190  0.2885  0.7746
  912SOL    HW1 4161   5.749   6.207   1.502 -0.2729  0.6203  0.9178
  912SOL    HW2 4162   5.622   6.245   1.575 -0.4451  0.1474  0.8715
  913SOL     OW 4163   2.445   3.608   0.551 -0.7388  0.1751 -0.1702
  913SOL    HW1 4164   2.399   3.608   0.467  0.2928 -2.9005 -0.8718
  913SOL    HW2 4165   2.527   3.655   0.533 -1.1860  0.8625 -0.4384
  914SOL     OW 4166   6.003   4.147   0.682 -0.0179  0.1583 -0.3139
  914SOL    HW1 4167   6.018   4.190   0.598  1.1108  1.2319  0.4059
  914SOL    HW2 4168   5.921   4.185   0.715  1.3082  2.3741  0.6308
  915SOL     OW 4169   1.074   1.726   0.446  0.5622  0.1808 -0.2715
  915SOL    HW1 4170   1.049   1.806   0.492  1.4872  0.9085 -0.9827
  915SOL    HW2 4171   1.013   1.719   0.373  0.9719  0.6858 -0.6691
  916SOL     OW 4172   1.366   0.252   4.046  0.4875  0.4162 -0.5633
  916SOL    HW1 4173   1.335   0.166   4.016 -0.2116  0.9167 -1.3193
  916SOL    HW2 4174   1.412   0.233   4.127 -2.4451 -0.3298  1.0803
  917SOL     OW 4175   4.139   3.533   3.859  0.3196  0.0120 -0.5259
  917SOL    HW1 4176   4.054   3.568   3.887  0.3254 -2.0453  2.6158
  917SOL    HW2 4177   4.120   3.491   3.774 -1.2194  1.5582 -1.0041
  918SOL     OW 4178   0.049   3.472   1.257 -0.3655  0.1139  0.2032
  918SOL    HW1 4179  -0.019   3.527   1.295 -1.6608 -1.1859 -0.1233
  918SOL    HW2 4180   0.010   3.436   1.177  1.1876  0.3526 -0.7019
  919SOL     OW 4181   1.089   3.802   2.532  0.0824  0.2554 -0.2205
  919SOL    HW1 4182   1.175   3.828   2.498 -0.3619  1.2129 -0.6558
  919SOL    HW2 4183   1.046   3.761   2.457  0.4233 -0.9254  0.2035
  920SOL     OW 4184   0.503   3.037   3.788  0.4426 -0.6061 -0.0219
  920SOL    HW1 4185   0.490   3.131   3.777  0.7960 -0.4519  0.8220
  920SOL    HW2 4186   0.597   3.026   3.799  0.6335 -1.2768 -1.9678
  921SOL     OW 4187   5.413   2.840   0.761  0.0741 -0.0181  0.1957
  921SOL    HW1 4188   5.393   2.912   0.821  1.6900 -0.2176  1.0479
  921SOL    HW2 4189   5.330   2.818   0.721 -0.9945  0.4613  2.0102
  922SOL     OW 4190   3.467   2.914   4.059 -0.0210  0.0331  0.3351
  922SOL    HW1 4191   3.405   2.861   4.010 -0.3132  1.3798 -0.8078
  922SOL    HW2 4192   3.412   2.963   4.121  0.1824 -0.5434  0.9814
  923SOL     OW 4193   2.203   2.961   1.492  0.0809 -0.1443  0.1223
  923SOL    HW1 4194   2.108   2.950   1.505  0.2034 -2.2528 -0.3477
  923SOL    HW2 4195   2.235   2.997   1.575 -0.8838 -1.2514  1.0168
  924SOL     OW 4196   5.879   4.809   1.528 -0.1932  0.3053  0.6257
  924SOL    HW1 4197   5.790   4.802   1.563 -0.9109 -0.0131 -1.1597
  924SOL    HW2 4198   5.924   4.730   1.559 -1.5590 -1.2520 -1.1322
  925SOL     OW 4199   2.205   3.416   3.642 -0.1638 -0.5993 -0.0479
  925SOL    HW1 4200   2.248   3.338   3.608 -1.1092 -1.3043  0.3292
  925SOL    HW2 4201   2.220   3.483   3.576 -1.1860 -1.6853 -1.4276
  926SOL     OW 4202   1.598   3.798   0.548  0.4798 -0.2887 -0.0605
  926SOL    HW1 4203   1.565   3.826   0.463 -0.9912 -2.1013 -0.1675
  926SOL    HW2 4204   1.645   3.716   0.530 -0.1644 -0.8858  0.8824
  927SOL     OW 4205   5.655   3.840   1.943  0.0636 -0.0253 -0.1903
  927SOL    HW1 4206   5.698   3.913   1.898 -0.4083  0.8251  0.6930
  927SOL    HW2 4207   5.564   3.844   1.911  0.1852 -0.6430 -0.6286
  928SOL     OW 4208   4.352   1.308   2.906  0.0915  0.5724 -0.7569
  928SOL    HW1 4209   4.424   1.277   2.961 -0.0270  1.4892 -0.0630
  928SOL    HW2 4210   4.378   1.284   2.817  0.2042 -1.1081 -0.3162
  929SOL     OW 4211   0.129   0.943   1.636  0.5445  0.1815 -0.0445
  929SOL    HW1 4212   0.075   0.894   1.574  1.0756  0.1449 -0.4785
  929SOL    HW2 4213   0.071   0.958   1.711  0.6148 -1.8320  0.4652
  930SOL     OW 4214   5.028   4.246   3.329 -0.3525  0.1249 -0.4234
  930SOL    HW1 4215   4.978   4.183   3.278 -0.5048 -0.4686  0.4318
  930SOL    HW2 4216   5.118   4.215   3.323 -0.3814  0.0113 -0.2687
  931SOL     OW 4217   0.804   2.999   1.407  0.1127  0.4282  0.3184
  931SOL    HW1 4218   0.819   2.939   1.334 -0.0079  0.6736  0.0889
  931SOL    HW2 4219   0.835   3.083   1.375 -2.9821  1.3134 -0.7523
  932SOL     OW 4220   6.022   1.318   3.036  0.4353  0.0768  0.0869
  932SOL    HW1 4221   6.025   1.369   2.955 -2.0509 -1.9486 -1.4218
  932SOL    HW2 4222   6.082   1.245   3.021 -0.4828 -0.6316 -0.2219
  933SOL     OW 4223   5.764   6.181   0.312  0.2637  0.3761  0.2620
  933SOL    HW1 4224   5.762   6.110   0.248 -1.0849  0.8968 -0.3127
  933SOL    HW2 4225   5.689   6.164   0.369 -0.4350  1.6302 -0.2440
  934SOL     OW 4226   3.969   1.223   2.469 -0.2571 -1.1509 -0.3578
  934SOL    HW1 4227   3.940   1.297   2.415  0.4611 -1.9951 -1.9587
  934SOL    HW2 4228   3.890   1.195   2.515 -0.1235  2.0042  2.1253
  935SOL     OW 4229   5.699   0.164   1.288  0.3575 -0.0589  0.3858
  935SOL    HW1 4230   5.615   0.124   1.268 -0.2145  0.9425  0.7279
  935SOL    HW2 4231   5.680   0.228   1.356  1.2828  0.6514 -0.0006
  936SOL     OW 4232   5.029   4.676   2.222  0.5581 -0.4779  0.1764
  936SOL    HW1 4233   5.081   4.748   2.257  1.8954 -1.4591  0.3079
  936SOL    HW2 4234   5.060   4.666   2.131 -1.0356  0.3776 -0.4943
  937SOL     OW 4235   3.593   4.445   1.727 -0.0881 -0.6275 -0.0563
  937SOL    HW1 4236   3.609   4.418   1.636  0.2639  1.9224 -0.8133
  937SOL    HW2 4237   3.598   4.540   1.726 -0.8666 -0.4702  2.5217
  938SOL     OW 4238   3.772   5.084   2.257  0.0506 -0.1944  0.2894
  938SOL    HW1 4239   3.788   5.114   2.168 -1.6588 -1.6386 -0.5805
  938SOL    HW2 4240   3.844   5.023   2.275  0.3823  0.0693 -0.1344
  939SOL     OW 4241   4.570   6.250   2.488 -0.3072  0.4860  0.3818
  939SOL    HW1 4242   4.563   6.170   2.541  1.1798 -0.3800 -0.6615
  939SOL    HW2 4243   4.509   6.236   2.416 -0.3648  0.4866  0.4303
  940SOL     OW 4244   5.002   4.769   0.519 -0.2471 -0.2168  0.0619
  940SOL    HW1 4245   5.042   4.846   0.478 -1.4158  0.6477  0.4797
  940SOL    HW2 4246   5.028   4.775   0.611 -1.3842  0.4145  0.3599
  941SOL     OW 4247   5.824   3.934   3.842 -0.1353 -0.1819  0.0537
  941SOL    HW1 4248   5.829   3.839   3.837 -1.1459 -0.4436  2.5580
  941SOL    HW2 4249   5.915   3.963   3.834  0.2372 -1.3758 -0.2226
  942SOL     OW 4250   0.325   2.461   2.929 -0.0709 -0.0401 -0.0512
  942SOL    HW1 4251   0.266   2.434   2.859 -1.0546 -1.0638  1.1285
  942SOL    HW2 4252   0.347   2.379   2.975 -0.0466  0.6896  1.2850
  943SOL     OW 4253   5.785   1.299   0.464 -0.3189 -0.2392 -0.4223
  943SOL    HW1 4254   5.784   1.391   0.437 -0.4891 -0.3752 -0.8923
  943SOL    HW2 4255   5.693   1.277   0.477 -0.4704 -0.9164 -2.3477
  944SOL     OW 4256   5.719   1.823   2.739 -0.2974 -0.1216 -0.4969
  944SOL    HW1 4257   5.633   1.815   2.781 -0.2869 -1.1527 -0.6438
  944SOL    HW2 4258   5.767   1.885   2.793 -0.6876 -0.5422  0.3473
  945SOL     OW 4259   3.281   4.374   3.653 -0.5377 -0.1189  0.3772
  945SOL    HW1 4260   3.323   4.460   3.650  0.0192 -0.2443  2.7076
  945SOL    HW2 4261   3.210   4.380   3.590  0.6819  1.3693 -0.9514
  946SOL     OW 4262   3.315   5.874   2.912  0.0955 -0.5416  0.5987
  946SOL    HW1 4263   3.268   5.794   2.891 -1.2393  0.6965 -1.4714
  946SOL    HW2 4264   3.247   5.939   2.927  1.1075  0.8355 -0.4539
  947SOL     OW 4265   5.283   2.149   1.578  0.0072  0.6259  0.0204
  947SOL    HW1 4266   5.344   2.129   1.507 -2.1459  0.7649 -2.0238
  947SOL    HW2 4267   5.252   2.063   1.607  1.5694  0.5237  1.5103
  948SOL     OW 4268   3.439   6.091   1.318 -0.1720 -0.3354 -0.3802
  948SOL    HW1 4269   3.480   6.081   1.232 -1.0947 -3.5867 -0.5713
  948SOL    HW2 4270   3.345   6.081   1.300 -0.4446 -0.1504  0.8966
  949SOL     OW 4271   3.789   4.374   4.084  0.3914  0.4070 -0.2893
  949SOL    HW1 4272   3.778   4.333   3.997  0.9762 -0.3409 -0.0189
  949SOL    HW2 4273   3.762   4.465   4.071  0.1833  0.2288 -1.1869
  950SOL     OW 4274   5.184   4.416   0.159  0.5124 -0.4149  0.3424
  950SOL    HW1 4275   5.105   4.423   0.212 -1.5679  1.4572 -2.6435
  950SOL    HW2 4276   5.222   4.504   0.160 -0.2084  0.0107 -1.9341
  951SOL     OW 4277   5.320   3.034   2.963 -0.2498 -0.1159 -0.1756
  951SOL    HW1 4278   5.348   3.059   2.875 -0.5342  0.2148 -0.1738
  951SOL    HW2 4279   5.246   3.092   2.983 -1.7636 -1.7862 -0.6655
  952SOL     OW 4280   6.029   5.479   0.331 -0.6665 -0.0230 -0.0491
  952SOL    HW1 4281   5.981   5.398   0.348  0.2493 -0.1712  2.1408
  952SOL    HW2 4282   6.110   5.450   0.288 -0.3969 -0.2769  0.6151
  953SOL     OW 4283   1.086   2.030   1.122  0.6458 -0.0732  0.0678
  953SOL    HW1 4284   1.043   1.984   1.194  2.5816  1.0636  2.0615
  953SOL    HW2 4285   1.046   2.118   1.122  0.7464 -0.0263 -0.1562
  954SOL     OW 4286   4.699   3.216   3.421  0.0094 -0.2290 -0.2336
  954SOL    HW1 4287   4.637   3.284   3.396  1.3632  1.4685  0.8191
  954SOL    HW2 4288   4.651   3.161   3.483 -0.0296  2.0829  1.9708
  955SOL     OW 4289   6.154   0.902   3.955  0.5481 -0.3786  0.0163
  955SOL    HW1 4290   6.162   0.890   3.860 -1.6253 -0.5651 -0.1951
  955SOL    HW2 4291   6.181   0.817   3.991 -1.5758 -1.4148 -0.6660
  956SOL     OW 4292   4.486   1.006   4.078 -0.0789 -0.1305 -0.4111
  956SOL    HW1 4293   4.451   0.927   4.037  0.1994  0.3304 -1.5513
  956SOL    HW2 4294   4.446   1.079   4.030  0.7143  0.4180 -0.2664
  957SOL     OW 4295   1.163   3.602   1.858  0.1681 -0.4354 -0.2297
  957SOL    HW1 4296   1.242   3.562   1.822 -0.2780 -2.5227  1.0003
  957SOL    HW2 4297   1.092   3.566   1.805 -0.3082 -1.9856  1.3765
  958SOL     OW 4298   3.729   1.819   3.375 -0.3895  0.2441  0.1163
  958SOL    HW1 4299   3.663   1.786   3.314 -2.2416  2.1401  0.9806
  958SOL    HW2 4300   3.683   1.824   3.459  0.6065  2.3858  0.5811
  959SOL     OW 4301   6.262   4.731   3.747 -0.4402  0.1611 -0.0891
  959SOL    HW1 4302   6.347   4.715   3.704  0.3686  3.4710  0.0274
  959SOL    HW2 4303   6.198   4.709   3.680  0.5659 -0.8443 -0.7665
  960SOL     OW 4304   0.938   3.025   3.178  0.0948  0.1883 -0.8887
  960SOL    HW1 4305   0.877   3.075   3.125  0.6487  1.4525 -0.3798
  960SOL    HW2 4306   1.020   3.074   3.173  0.2086  0.2755  0.9731
  961SOL     OW 4307   2.593   6.241   0.723 -0.0218 -0.5139 -0.1528
  961SOL    HW1 4308   2.648   6.164   0.708 -1.8770 -2.0727  0.7170
  961SOL    HW2 4309   2.532   6.215   0.791 -0.2054  2.0343  0.7686
  962SOL     OW 4310   5.378   6.145   0.244 -0.6169 -0.0890 -0.1217
  962SOL    HW1 4311   5.365   6.054   0.217  0.1126  0.2262 -1.7214
  962SOL    HW2 4312   5.396   6.191   0.162  1.0939  1.1116  0.8651
  963SOL     OW 4313   3.689   0.301   4.356  0.0584  0.2082 -0.0698
  963SOL    HW1 4314   3.685   0.218   4.309 -1.2369 -0.0705  0.4927
  963SOL    HW2 4315   3.778   0.304   4.391  0.9115  0.2112 -2.0956
  964SOL     OW 4316   4.188   5.631   2.096 -0.0439 -0.2042 -0.3639
  964SOL    HW1 4317   4.139   5.571   2.152 -0.1852 -0.6094 -0.9088
  964SOL    HW2 4318   4.221   5.575   2.025  0.5377  0.2106 -0.4258
  965SOL     OW 4319   0.747   4.457   2.096  0.0832  0.3896  0.1131
  965SOL    HW1 4320   0.675   4.406   2.060 -0.5268  0.5343  1.0903
  965SOL    HW2 4321   0.714   4.490   2.179  1.5455 -0.2065  0.9762
  966SOL     OW 4322   1.908   2.625   3.060  1.2581  0.0554  0.0663
  966SOL    HW1 4323   1.832   2.678   3.036  1.4286  0.7773  1.0860
  966SOL    HW2 4324   1.975   2.650   2.996  0.8572 -0.0828 -0.4160
  967SOL     OW 4325   3.679   6.008   0.645 -0.0614  0.1731  0.2873
  967SOL    HW1 4326   3.659   6.083   0.701 -1.1455  0.1163 -0.0040
  967SOL    HW2 4327   3.728   6.045   0.571  0.8839  0.3287  0.9751
  968SOL     OW 4328   4.004   4.298   2.048 -0.1488  0.3344  0.3569
  968SOL    HW1 4329   3.958   4.264   1.971 -0.2398  2.3258 -0.5399
  968SOL    HW2 4330   3.993   4.230   2.114  1.3114 -2.2075 -1.8155
  969SOL     OW 4331   0.522   4.430   4.032  0.2902  0.4159 -0.2074
  969SOL    HW1 4332   0.431   4.403   4.042  0.7611 -0.8865  0.8848
  969SOL    HW2 4333   0.538   4.424   3.937  0.3531 -3.4848 -0.1196
  970SOL     OW 4334   3.107   2.330   3.882 -0.2083 -0.0550  0.5046
  970SOL    HW1 4335   3.039   2.312   3.817 -0.9141  1.6832  0.6855
  970SOL    HW2 4336   3.159   2.251   3.885 -1.3773 -0.9218 -0.6974
  971SOL     OW 4337   3.445   5.240   2.517 -0.4133  0.1209  0.1050
  971SOL    HW1 4338   3.476   5.263   2.605  0.1277 -1.0986  0.2471
  971SOL    HW2 4339   3.351   5.254   2.520 -0.2322  1.4471  0.4385
  972SOL     OW 4340   1.365   4.710   1.169  0.0087  0.2367  0.2178
  972SOL    HW1 4341   1.363   4.651   1.244 -0.2120 -0.5940 -0.4146
  972SOL    HW2 4342   1.274   4.733   1.154  0.0934  0.7354  0.4523
  973SOL     OW 4343   2.266   1.697   1.884 -0.0959  0.2721  0.2516
  973SOL    HW1 4344   2.347   1.708   1.835  0.4010  0.7708  1.1499
  973SOL    HW2 4345   2.252   1.781   1.927 -0.6240 -0.0789  0.7902
  974SOL     OW 4346   2.496   4.840   2.714  0.7689  0.1177  0.3387
  974SOL    HW1 4347   2.553   4.901   2.667  2.4136 -0.1077  1.9427
  974SOL    HW2 4348   2.425   4.896   2.747  0.5261  0.5707 -0.9010
  975SOL     OW 4349   3.894   6.136   0.062 -0.1216  0.1276  1.0100
  975SOL    HW1 4350   3.924   6.090  -0.017 -0.0037 -0.5586  1.4431
  975SOL    HW2 4351   3.807   6.099   0.078  0.1456 -0.2603  1.5995
  976SOL     OW 4352   4.392   5.360   2.836  0.1813  0.2000  0.3300
  976SOL    HW1 4353   4.443   5.389   2.761  0.2520  0.7072  0.5685
  976SOL    HW2 4354   4.443   5.390   2.912  0.5581 -1.0591  0.6014
  977SOL     OW 4355   2.751   1.927   0.593  0.0246  0.0086 -0.5547
  977SOL    HW1 4356   2.696   1.867   0.543  1.1097 -1.6775  0.1888
  977SOL    HW2 4357   2.726   1.912   0.684  2.2497 -1.4983 -0.1019
  978SOL     OW 4358   2.013   5.159   3.795  1.0307  0.4181  0.3878
  978SOL    HW1 4359   1.998   5.126   3.706  1.2574  0.9557  0.1435
  978SOL    HW2 4360   1.979   5.090   3.852 -1.0935  0.9607 -0.1245
  979SOL     OW 4361   3.069   3.472   3.457  0.4917 -1.1904  0.5538
  979SOL    HW1 4362   3.067   3.527   3.379  1.0033 -0.3923  1.0874
  979SOL    HW2 4363   3.162   3.462   3.478  0.3624  1.4306  2.9669
  980SOL     OW 4364   4.537   1.320   4.282 -0.2126 -0.5393  0.2158
  980SOL    HW1 4365   4.490   1.381   4.339 -2.9163 -4.1281  2.2812
  980SOL    HW2 4366   4.606   1.284   4.336  0.9395  0.1131 -0.7696
  981SOL     OW 4367   0.671   1.515   0.468 -0.1455 -0.2363 -0.4114
  981SOL    HW1 4368   0.695   1.546   0.381  1.0517  1.9172  0.5960
  981SOL    HW2 4369   0.584   1.550   0.484  0.0636  0.2805 -0.3714
  982SOL     OW 4370   4.321   2.648   2.993  0.2536 -0.1111  0.5938
  982SOL    HW1 4371   4.266   2.713   3.037  0.7411  0.6818  0.0732
  982SOL    HW2 4372   4.259   2.588   2.951 -0.2082  0.3199  0.6526
  983SOL     OW 4373   5.384   5.797   3.643  0.4995  0.2280 -0.3640
  983SOL    HW1 4374   5.294   5.769   3.658  0.5767  0.4217  0.5335
  983SOL    HW2 4375   5.386   5.888   3.673  0.9549  0.2707 -0.5175
  984SOL     OW 4376   4.960   1.787   0.582 -0.2706 -0.2358  0.2282
  984SOL    HW1 4377   4.894   1.845   0.544 -0.5967 -1.1954 -0.7208
  984SOL    HW2 4378   5.002   1.745   0.506  2.1612  1.0985  0.7367
  985SOL     OW 4379   3.984   4.746   1.688  0.4402  0.1357  0.4657
  985SOL    HW1 4380   3.964   4.652   1.693 -1.4212  0.4244 -0.6603
  985SOL    HW2 4381   3.900   4.789   1.704  0.5825  1.5205 -2.0814
  986SOL     OW 4382   3.110   4.260   1.432  0.3469  0.5141  0.4784
  986SOL    HW1 4383   3.076   4.336   1.479 -0.7257 -0.2393  0.9499
  986SOL    HW2 4384   3.034   4.205   1.417  1.0456 -0.2868 -0.2154
  987SOL     OW 4385   0.848   2.184   0.811 -0.1677  0.2282  0.1461
  987SOL    HW1 4386   0.805   2.175   0.896  1.5826 -2.8070  0.8723
  987SOL    HW2 4387   0.785   2.147   0.749 -0.6656  0.6314  0.4009
  988SOL     OW 4388   5.428   4.350   3.080 -0.0361  0.1956 -0.2102
  988SOL    HW1 4389   5.464   4.429   3.040 -0.5040  0.4425 -0.1494
  988SOL    HW2 4390   5.463   4.351   3.170 -1.2196  1.1276  0.2613
  989SOL     OW 4391   0.885   5.063   0.232 -0.2503  0.1846  0.0729
  989SOL    HW1 4392   0.929   5.124   0.171  0.1809 -0.1476  0.0467
  989SOL    HW2 4393   0.907   5.096   0.319 -0.0677  0.1008  0.0581
  990SOL     OW 4394   3.353   4.663   3.657  1.0056 -0.0579  0.3423
  990SOL    HW1 4395   3.279   4.704   3.701  1.8736 -1.3962  3.2689
  990SOL    HW2 4396   3.420   4.732   3.652  0.2971  0.5901 -0.5188
  991SOL     OW 4397   3.697   4.163   2.320 -0.0201  0.3067  0.1744
  991SOL    HW1 4398   3.786   4.169   2.286 -0.4978 -0.2659 -1.2585
  991SOL    HW2 4399   3.685   4.071   2.342 -0.6628  0.1183 -0.8749
  992SOL     OW 4400   6.148   4.367   4.267  0.3421  0.7311 -0.2859
  992SOL    HW1 4401   6.068   4.344   4.220 -0.0821  1.1004  0.2420
  992SOL    HW2 4402   6.212   4.300   4.242 -0.4175 -0.1359  0.0542
  993SOL     OW 4403   4.905   0.450   2.023 -0.6190 -0.1033  0.0201
  993SOL    HW1 4404   4.911   0.447   2.119  1.3551 -1.6982 -0.0761
  993SOL    HW2 4405   4.997   0.449   1.994 -1.1687  1.2592 -1.8906
  994SOL     OW 4406   4.516   4.805   0.282  0.2243 -0.0188 -0.4839
  994SOL    HW1 4407   4.461   4.794   0.359  0.7842  0.4226 -0.0112
  994SOL    HW2 4408   4.606   4.796   0.314  0.4698  0.2811 -1.0575
  995SOL     OW 4409   4.343   1.253   3.960 -0.2956 -0.1811 -0.0552
  995SOL    HW1 4410   4.306   1.287   3.879  0.5859  0.3061 -0.2727
  995SOL    HW2 4411   4.437   1.270   3.952 -0.2540  0.3384  1.2835
  996SOL     OW 4412   0.340   1.280   0.888  0.0836  0.1113  0.4531
  996SOL    HW1 4413   0.359   1.188   0.871 -0.1571 -0.0737  1.1762
  996SOL    HW2 4414   0.423   1.316   0.919  0.3308  0.2830 -0.3642
  997SOL     OW 4415   5.460   0.325   4.109  0.0313 -0.4231  0.6831
  997SOL    HW1 4416   5.460   0.259   4.039 -0.4405  0.6417 -0.3540
  997SOL    HW2 4417   5.378   0.312   4.155 -1.0150  0.6927 -0.7800
  998SOL     OW 4418   0.249   3.579   4.297  0.4092  0.1410 -0.0395
  998SOL    HW1 4419   0.199   3.507   4.337  0.5233  0.5071  0.7776
  998SOL    HW2 4420   0.316   3.535   4.245 -0.2817 -0.3544 -0.5428
  999SOL     OW 4421   5.992   3.856   0.215 -0.3526 -0.5330  1.0916
  999SOL    HW1 4422   5.988   3.767   0.249 -0.9567 -0.4310  1.2961
  999SOL    HW2 4423   5.903   3.890   0.226  0.0297  0.3179  1.6038
 1000SOL     OW 4424   0.183   2.015   2.179  0.2239 -0.3504 -0.1838
 1000SOL    HW1 4425   0.253   1.960   2.214 -0.3886 -1.2219 -0.2760
 1000SOL    HW2 4426   0.184   1.999   2.085  0.4819  0.3262 -0.2944
 1001SOL     OW 4427   0.812   5.778   0.073 -0.1814  0.6073 -0.2629
 1001SOL    HW1 4428   0.763   5.831   0.137 -0.1237  2.4055 -1.6328
 1001SOL    HW2 4429   0.798   5.823  -0.010  0.7430 -0.9964 -1.3214
 1002SOL     OW 4430   2.869   2.606   1.149  0.9463 -0.8673 -0.1844
 1002SOL    HW1 4431   2.836   2.517   1.143 -0.4068 -0.4142  0.2113
 1002SOL    HW2 4432   2.867   2.639   1.059  0.3224 -0.8493 -0.1651
 1003SOL     OW 4433   3.209   5.216   0.919 -0.8673 -0.2647 -0.1893
 1003SOL    HW1 4434   3.231   5.156   0.848  0.2977 -1.9564  1.5226
 1003SOL    HW2 4435   3.184   5.159   0.992 -0.0691  1.3328  1.4005
 1004SOL     OW 4436   0.039   1.123   0.826  0.3314  0.0789  0.3652
 1004SOL    HW1 4437  -0.054   1.110   0.807  0.5700  0.8122 -1.5001
 1004SOL    HW2 4438   0.051   1.083   0.912 -0.9142 -3.3393 -0.8884
 1005SOL     OW 4439   3.585   2.616   1.357  0.5974 -0.0286 -0.3353
 1005SOL    HW1 4440   3.525   2.573   1.297 -0.9247  0.2928  0.8800
 1005SOL    HW2 4441   3.649   2.660   1.301  0.6811 -1.7130 -1.6441
 1006SOL     OW 4442   1.608   0.323   3.458 -0.9231 -0.1476  0.6196
 1006SOL    HW1 4443   1.534   0.371   3.496 -1.4150 -0.1377 -0.3093
 1006SOL    HW2 4444   1.587   0.317   3.365 -0.3927 -1.3046  0.5481
 1007SOL     OW 4445   4.042   2.035   2.891 -0.0076 -0.1494  0.3967
 1007SOL    HW1 4446   4.126   1.992   2.872  0.4025  0.7978 -0.0238
 1007SOL    HW2 4447   3.985   1.965   2.922  0.6598 -0.9736 -0.1991
 1008SOL     OW 4448   2.254   5.298   4.050  0.5733 -0.2967 -0.3958
 1008SOL    HW1 4449   2.321   5.230   4.046  2.4113  1.4620 -2.1864
 1008SOL    HW2 4450   2.248   5.322   4.142  1.0250 -1.7681  0.0402
 1009SOL     OW 4451   3.620   4.750   1.652 -0.1286 -0.3118 -0.2635
 1009SOL    HW1 4452   3.639   4.796   1.570 -2.2745  0.0417 -0.6209
 1009SOL    HW2 4453   3.676   4.792   1.717  2.4290 -1.3054 -1.6947
 1010SOL     OW 4454   1.536   4.658   1.999  0.5653 -0.0790 -0.5036
 1010SOL    HW1 4455   1.602   4.593   1.976  0.1816 -0.2798 -1.0533
 1010SOL    HW2 4456   1.586   4.733   2.032  1.0459 -0.3598 -0.5906
 1011SOL     OW 4457   5.714   0.336   1.004 -0.7424  0.5955  0.4595
 1011SOL    HW1 4458   5.718   0.422   0.962 -1.7025  0.1304 -0.6381
 1011SOL    HW2 4459   5.789   0.335   1.063  0.9769  1.1065 -1.5980
 1012SOL     OW 4460   2.846   6.163   1.669 -0.1127  0.3082 -0.0084
 1012SOL    HW1 4461   2.788   6.087   1.660 -0.5623  0.7898 -1.4053
 1012SOL    HW2 4462   2.790   6.238   1.652  0.8768  0.7838 -1.3843
 1013SOL     OW 4463   3.449   2.802   2.442  0.1125 -0.3004  0.0293
 1013SOL    HW1 4464   3.364   2.762   2.458  1.1454 -2.6710  0.0436
 1013SOL    HW2 4465   3.444   2.888   2.483 -2.4488 -0.1273 -0.4973
 1014SOL     OW 4466   5.187   6.087   2.711  0.0359 -0.3148  0.0668
 1014SOL    HW1 4467   5.269   6.133   2.729  1.2806 -2.7520  1.1349
 1014SOL    HW2 4468   5.195   6.056   2.621  0.1464 -0.3202  0.0792
 1015SOL     OW 4469   5.479   1.516   4.038 -0.0645  0.2570 -0.0728
 1015SOL    HW1 4470   5.436   1.499   4.121 -1.2283  0.9611 -0.5211
 1015SOL    HW2 4471   5.425   1.471   3.973  0.5906  0.0763 -0.5086
 1016SOL     OW 4472   3.459   0.792   0.692 -0.4309  0.0670 -0.1148
 1016SOL    HW1 4473   3.508   0.762   0.768  1.6944 -1.7083 -2.0670
 1016SOL    HW2 4474   3.398   0.721   0.674 -1.0953  0.5902  0.0266
 1017SOL     OW 4475   3.638   3.274   3.292  0.4503  0.3072 -0.3702
 1017SOL    HW1 4476   3.647   3.253   3.385  0.0373  0.7488 -0.2273
 1017SOL    HW2 4477   3.582   3.352   3.290 -3.2895 -2.1467 -1.1823
 1018SOL     OW 4478   1.355   0.061   0.498 -0.6734  0.5186 -0.0159
 1018SOL    HW1 4479   1.376  -0.027   0.530 -1.8332  0.2377  0.0200
 1018SOL    HW2 4480   1.312   0.046   0.414 -1.7013  0.9847  0.4080
 1019SOL     OW 4481   1.595   0.798   1.439  0.2442 -0.4740  0.4850
 1019SOL    HW1 4482   1.597   0.800   1.343 -3.0920 -1.5611  0.2944
 1019SOL    HW2 4483   1.614   0.707   1.461 -0.8024 -0.6476  0.7210
 1020SOL     OW 4484   3.447   5.408   0.224  0.1832 -0.2445  0.1770
 1020SOL    HW1 4485   3.406   5.384   0.141  2.8858  0.1370 -1.3900
 1020SOL    HW2 4486   3.497   5.331   0.250 -0.1345 -0.1385  1.1431
 1021SOL     OW 4487   1.516   3.648   3.466 -0.1895 -0.6568  0.8930
 1021SOL    HW1 4488   1.537   3.556   3.479 -1.4139 -1.2567 -1.0133
 1021SOL    HW2 4489   1.421   3.650   3.458 -0.1258  0.6592  0.1682
 1022SOL     OW 4490   1.092   4.974   1.845 -0.1167  0.5622  0.4043
 1022SOL    HW1 4491   1.030   4.997   1.913  0.3664  2.3081  0.3098
 1022SOL    HW2 4492   1.169   4.944   1.892 -0.8165 -1.1136  0.5321
 1023SOL     OW 4493   2.729   6.066   3.936 -0.1055 -0.1999 -0.5299
 1023SOL    HW1 4494   2.648   6.050   3.889 -0.4620 -2.7354  0.8070
 1023SOL    HW2 4495   2.793   6.006   3.896 -0.0471 -1.3373  1.1653
 1024SOL     OW 4496   2.970   5.194   2.338 -0.5481  0.4048 -0.0539
 1024SOL    HW1 4497   2.925   5.188   2.254 -1.4470 -0.5152  0.4658
 1024SOL    HW2 4498   2.991   5.103   2.361  1.1613  0.7614 -0.0326
 1025SOL     OW 4499   1.493   5.453   1.142  0.2647 -0.3259 -0.4189
 1025SOL    HW1 4500   1.446   5.533   1.115  0.7770 -0.3536 -1.4713
 1025SOL    HW2 4501   1.504   5.463   1.236 -1.1168  0.0664 -0.2677
 1026SOL     OW 4502   0.728   2.522   1.667 -0.3226 -0.3857  0.1186
 1026SOL    HW1 4503   0.808   2.572   1.684 -0.2589 -0.2721 -0.4868
 1026SOL    HW2 4504   0.685   2.517   1.752 -0.4997  0.9986  0.1359
 1027SOL     OW 4505   5.743   3.861   0.980 -0.4515 -0.0518  0.3030
 1027SOL    HW1 4506   5.714   3.770   0.977  2.4445 -1.1383  1.3977
 1027SOL    HW2 4507   5.730   3.888   1.071 -3.2997  1.4912 -0.4321
 1028SOL     OW 4508   5.211   5.826   4.374 -0.7090 -0.0522  0.5443
 1028SOL    HW1 4509   5.271   5.815   4.300 -0.7038  1.7732  0.2287
 1028SOL    HW2 4510   5.266   5.816   4.451 -0.2125  0.4390  0.2654
 1029SOL     OW 4511   5.274   5.731   2.635 -0.5165 -0.1263  0.0709
 1029SOL    HW1 4512   5.345   5.691   2.686 -1.5709 -1.1789  0.7478
 1029SOL    HW2 4513   5.306   5.820   2.617  0.0526  0.1912  2.2921
 1030SOL     OW 4514   4.690   1.101   1.891  0.5830 -0.3648  0.3068
 1030SOL    HW1 4515   4.682   1.183   1.842  0.6811 -0.1019  0.7310
 1030SOL    HW2 4516   4.746   1.122   1.965  0.3037 -0.7287  0.6251
 1031SOL     OW 4517   4.970   1.304   0.919 -0.5195  0.1626  0.2437
 1031SOL    HW1 4518   4.880   1.338   0.920 -0.8443 -0.6637  0.9063
 1031SOL    HW2 4519   5.012   1.350   0.847 -1.7151 -0.0324 -0.6177
 1032SOL     OW 4520   1.651   5.844   1.324 -0.0907  0.1295 -0.0082
 1032SOL    HW1 4521   1.679   5.879   1.409  0.6951  1.3591 -0.7388
 1032SOL    HW2 4522   1.566   5.805   1.341 -0.4377  1.2958  1.1349
 1033SOL     OW 4523   5.269   2.124   1.107  0.0237 -0.2769  0.2500
 1033SOL    HW1 4524   5.356   2.136   1.070 -0.5038  1.4172 -0.5428
 1033SOL    HW2 4525   5.210   2.166   1.044 -1.0715  1.3142  2.1941
 1034SOL     OW 4526   5.400   5.725   4.166  0.9595 -0.1197  0.0011
 1034SOL    HW1 4527   5.478   5.682   4.201  0.6858 -0.9425 -0.3739
 1034SOL    HW2 4528   5.363   5.662   4.105 -1.6247 -1.0598  2.2957
 1035SOL     OW 4529   1.553   4.954   0.495  0.0849  0.3032 -0.0556
 1035SOL    HW1 4530   1.523   5.023   0.553  0.4196  1.4382 -1.1764
 1035SOL    HW2 4531   1.630   4.917   0.539  1.2669  2.1735 -0.4375
 1036SOL     OW 4532   5.269   1.750   0.647  0.4997 -0.2949  0.2145
 1036SOL    HW1 4533   5.250   1.717   0.560  0.3086  1.0740 -0.2981
 1036SOL    HW2 4534   5.267   1.673   0.704 -0.2016 -1.0869 -0.8525
 1037SOL     OW 4535   4.181   0.384   4.263 -0.6146 -0.5352  0.2149
 1037SOL    HW1 4536   4.125   0.348   4.331 -1.2156 -0.0465 -0.0131
 1037SOL    HW2 4537   4.143   0.353   4.181 -0.9313  0.3180  0.0321
 1038SOL     OW 4538   1.245   5.601   4.365 -0.3903 -0.0091  0.2726
 1038SOL    HW1 4539   1.168   5.647   4.399 -0.2833  0.0576  0.4228
 1038SOL    HW2 4540   1.297   5.668   4.322 -1.6660 -0.4482 -2.1392
 1039SOL     OW 4541   0.464   0.776   0.897 -0.3126  0.3692 -0.2594
 1039SOL    HW1 4542   0.419   0.755   0.814 -0.0466  0.1432 -0.3474
 1039SOL    HW2 4543   0.535   0.834   0.871 -0.5612  0.7413 -0.1163
 1040SOL     OW 4544   4.535   1.510   2.669  0.1157  0.3695 -0.1854
 1040SOL    HW1 4545   4.610   1.565   2.695  1.1999 -0.2803 -1.7885
 1040SOL    HW2 4546   4.561   1.472   2.585 -1.0635 -1.7080  0.3149
 1041SOL     OW 4547   0.132   5.878   0.109  1.1013  0.7247  0.3063
 1041SOL    HW1 4548   0.227   5.868   0.109  0.9036 -2.2619 -1.6843
 1041SOL    HW2 4549   0.098   5.790   0.093 -1.9074  2.0587 -1.6006
 1042SOL     OW 4550   4.725   5.705   0.286  0.0987  0.1831 -0.3880
 1042SOL    HW1 4551   4.748   5.788   0.328  0.0731 -1.2463  2.7381
 1042SOL    HW2 4552   4.742   5.639   0.353  0.3628 -2.4158 -2.8285
 1043SOL     OW 4553   3.807   2.217   1.611  0.2369  0.5292 -0.1437
 1043SOL    HW1 4554   3.769   2.292   1.564 -0.2595 -0.1732 -0.8987
 1043SOL    HW2 4555   3.854   2.168   1.544 -1.1139 -0.9042 -0.1146
 1044SOL     OW 4556   5.013   0.463   2.317  0.5030  0.5431 -0.2928
 1044SOL    HW1 4557   5.060   0.544   2.298  1.6125  0.5484  2.2355
 1044SOL    HW2 4558   5.044   0.435   2.403  1.9286 -3.8354 -1.9462
 1045SOL     OW 4559   2.060   5.637   0.235  0.6458 -0.1207  0.5997
 1045SOL    HW1 4560   2.013   5.720   0.227  0.5677 -0.2960 -1.0989
 1045SOL    HW2 4561   2.085   5.632   0.328  0.9788  1.9691  0.6670
 1046SOL     OW 4562   4.963   3.243   1.737  0.4961  0.2915 -0.0912
 1046SOL    HW1 4563   5.051   3.233   1.701 -0.0471 -1.4859 -1.0797
 1046SOL    HW2 4564   4.966   3.323   1.789  2.9862 -0.3116  0.8038
 1047SOL     OW 4565   4.940   4.116   1.598  0.4998  0.1871  0.1769
 1047SOL    HW1 4566   4.849   4.097   1.618  0.4736 -0.7949 -0.7709
 1047SOL    HW2 4567   4.990   4.062   1.660  0.4194 -0.5346 -0.3678
 1048SOL     OW 4568   3.705   1.569   3.996  0.8609 -0.1069  0.3188
 1048SOL    HW1 4569   3.644   1.638   4.021 -1.3362 -1.5037 -0.8377
 1048SOL    HW2 4570   3.780   1.579   4.055 -0.4871  1.6777  1.8086
 1049SOL     OW 4571   2.665   3.114   1.006  0.5151  0.2803  0.0966
 1049SOL    HW1 4572   2.598   3.180   0.987  1.6569  1.0805 -1.3295
 1049SOL    HW2 4573   2.655   3.097   1.099 -0.8638  1.2876  0.1705
 1050SOL     OW 4574   2.519   3.787   0.243 -0.4172 -0.2232 -0.2977
 1050SOL    HW1 4575   2.461   3.711   0.245 -1.2893  0.4313 -0.0287
 1050SOL    HW2 4576   2.509   3.823   0.155 -1.8730  0.9620  0.3188
 1051SOL     OW 4577   5.362   2.593   3.114 -0.2544 -0.1710 -0.0255
 1051SOL    HW1 4578   5.406   2.518   3.154 -0.3815 -0.3331 -0.1929
 1051SOL    HW2 4579   5.342   2.651   3.188  1.8010  0.7265 -0.1027
 1052SOL     OW 4580   4.768   4.210   2.353 -0.1539  0.0204 -0.0654
 1052SOL    HW1 4581   4.746   4.257   2.434 -2.5276 -1.9472  0.5637
 1052SOL    HW2 4582   4.702   4.238   2.290 -0.8217 -1.4366 -0.0587
 1053SOL     OW 4583   1.251   3.247   0.323  0.3414  0.1002  0.3347
 1053SOL    HW1 4584   1.206   3.166   0.347 -1.3954  0.7441 -0.5710
 1053SOL    HW2 4585   1.329   3.249   0.379  0.3141 -2.0692  0.5250
 1054SOL     OW 4586   6.127   3.578   0.933  0.1107  0.2652 -0.0470
 1054SOL    HW1 4587   6.125   3.640   1.006 -0.4248 -0.2719  0.4100
 1054SOL    HW2 4588   6.170   3.500   0.968 -1.4589 -0.5531  0.1851
 1055SOL     OW 4589   5.351   2.906   4.083 -0.2726 -0.2416  0.0261
 1055SOL    HW1 4590   5.366   2.939   3.994 -1.5405  1.3122  0.3498
 1055SOL    HW2 4591   5.423   2.943   4.134 -1.5306  1.9007  0.3283
 1056SOL     OW 4592   0.328   3.863   2.117  0.2729 -0.3775  0.0449
 1056SOL    HW1 4593   0.298   3.922   2.186  0.3860 -0.0754 -0.1630
 1056SOL    HW2 4594   0.367   3.789   2.164 -1.4114 -1.1235  0.3508
 1057SOL     OW 4595   2.624   4.350   0.610  0.2044  0.1875  0.1878
 1057SOL    HW1 4596   2.675   4.298   0.548 -0.2581 -0.8716  0.6593
 1057SOL    HW2 4597   2.572   4.285   0.657 -0.7755  1.1459  0.4492
 1058SOL     OW 4598   5.174   0.983   0.315  0.4926 -0.1381  0.4376
 1058SOL    HW1 4599   5.149   0.933   0.392 -2.3583  1.2371  0.5612
 1058SOL    HW2 4600   5.161   0.923   0.242 -1.6829 -0.0500  0.6850
 1059SOL     OW 4601   4.156   0.902   4.411  0.1995  0.4239 -0.4775
 1059SOL    HW1 4602   4.226   0.968   4.406  0.5153  0.0243 -1.8808
 1059SOL    HW2 4603   4.193   0.825   4.368 -0.1538 -0.7135  1.1831
 1060SOL     OW 4604   5.083   4.762   1.569 -0.4759  0.0174 -0.6041
 1060SOL    HW1 4605   5.060   4.854   1.557  0.6786  0.3597 -0.2685
 1060SOL    HW2 4606   5.011   4.714   1.527 -1.6616  1.0357  0.1994
 1061SOL     OW 4607   0.947   2.471   2.504 -0.5319  0.0474 -0.1168
 1061SOL    HW1 4608   0.912   2.384   2.527 -1.9068  0.3348 -1.0198
 1061SOL    HW2 4609   0.895   2.498   2.428  0.8926  1.0336 -0.7676
 1062SOL     OW 4610   0.824   4.046   4.212  0.4120  0.3052 -0.0700
 1062SOL    HW1 4611   0.755   4.008   4.158  0.6192  2.3718 -1.9134
 1062SOL    HW2 4612   0.778   4.090   4.283  0.0354 -0.7404  0.3567
 1063SOL     OW 4613   5.363   1.973   2.079  0.7835  0.6455 -0.2059
 1063SOL    HW1 4614   5.364   2.011   2.166  1.1865 -1.5615  0.8271
 1063SOL    HW2 4615   5.281   2.004   2.040  1.3826  3.0015  0.2703
 1064SOL     OW 4616   5.482   1.984   4.230  0.0587 -0.0263 -0.0553
 1064SOL    HW1 4617   5.417   1.973   4.299 -0.5892  1.4127 -0.4034
 1064SOL    HW2 4618   5.518   2.072   4.244 -1.8899  1.3937 -2.9865
 1065SOL     OW 4619   1.641   0.966   1.633 -0.0502 -0.1783 -0.5723
 1065SOL    HW1 4620   1.565   0.995   1.682  0.0413 -0.8225 -0.0309
 1065SOL    HW2 4621   1.606   0.904   1.569 -0.0488 -0.0840 -0.6634
 1066SOL     OW 4622   3.304   5.821   0.142 -0.0210  0.0499  0.5407
 1066SOL    HW1 4623   3.226   5.823   0.197  0.0091  2.5156  0.5967
 1066SOL    HW2 4624   3.370   5.870   0.191  1.0381 -0.5195 -0.2706
 1067SOL     OW 4625   2.297   0.499   3.682 -0.2768  0.4870  0.1810
 1067SOL    HW1 4626   2.312   0.421   3.736 -0.2793  0.0702 -0.4035
 1067SOL    HW2 4627   2.376   0.506   3.629 -0.5469  0.5038 -0.2219
 1068SOL     OW 4628   5.630   5.015   0.890 -0.2355 -0.1685 -0.3722
 1068SOL    HW1 4629   5.558   4.990   0.948 -1.3844  3.0725 -0.2262
 1068SOL    HW2 4630   5.619   5.109   0.878  2.4632 -0.0319 -2.5070
 1069SOL     OW 4631   2.173   2.682   1.605  0.4837  0.0982 -0.1716
 1069SOL    HW1 4632   2.205   2.758   1.556  0.4595 -0.2599 -0.7460
 1069SOL    HW2 4633   2.078   2.694   1.608  0.0679 -1.5071 -3.0719
 1070SOL     OW 4634   5.900   0.313   1.202 -0.6816  0.3676  0.5191
 1070SOL    HW1 4635   5.845   0.242   1.236  2.2679 -2.5587 -0.2826
 1070SOL    HW2 4636   5.966   0.326   1.270  0.9118 -0.2747 -0.8392
 1071SOL     OW 4637   0.503   3.155   1.307  0.0557 -0.1130  0.3058
 1071SOL    HW1 4638   0.423   3.108   1.284  0.0592 -0.6114  1.2745
 1071SOL    HW2 4639   0.512   3.143   1.401  0.8614  0.5883  0.3303
 1072SOL     OW 4640   4.587   0.829   0.884  0.4731  0.5529 -0.2014
 1072SOL    HW1 4641   4.503   0.802   0.847  1.0307  0.7088 -1.6586
 1072SOL    HW2 4642   4.578   0.814   0.978 -0.6352 -0.9174 -0.5056
 1073SOL     OW 4643   1.975   1.003   3.066 -0.0812 -0.2437 -0.0899
 1073SOL    HW1 4644   2.045   1.041   3.013 -0.6542  0.3618 -0.4326
 1073SOL    HW2 4645   1.908   0.978   3.003  0.2169 -1.7370  0.1363
 1074SOL     OW 4646   5.069   4.546   3.505  0.4001 -0.1897 -0.0929
 1074SOL    HW1 4647   5.056   4.620   3.564 -0.2738  0.3457 -0.9001
 1074SOL    HW2 4648   5.104   4.476   3.561 -0.9393  0.0566  1.0964
 1075SOL     OW 4649   3.947   6.262   2.652 -0.2873  0.5423  0.8029
 1075SOL    HW1 4650   3.992   6.269   2.737 -0.5167  2.4994  0.7995
 1075SOL    HW2 4651   3.888   6.337   2.650 -2.5254 -1.1102  0.1592
 1076SOL     OW 4652   4.217   0.932   3.645  0.0073 -0.0848 -0.5244
 1076SOL    HW1 4653   4.267   0.896   3.573  1.5517 -1.5809  1.1907
 1076SOL    HW2 4654   4.276   0.997   3.685 -0.7969  0.6849 -0.5626
 1077SOL     OW 4655   4.045   0.202   0.335 -0.0837 -0.6853 -0.2288
 1077SOL    HW1 4656   4.099   0.171   0.262  3.0883  0.8988  1.2224
 1077SOL    HW2 4657   4.063   0.140   0.405  0.9544  0.5544  0.6494
 1078SOL     OW 4658   5.357   4.312   2.507 -0.7020  0.1697 -0.0614
 1078SOL    HW1 4659   5.427   4.261   2.466  0.9079  1.0883  1.3787
 1078SOL    HW2 4660   5.305   4.248   2.554  0.8301 -0.2956  1.0857
 1079SOL     OW 4661   0.836   5.377   0.941 -0.2616 -0.0877  0.1989
 1079SOL    HW1 4662   0.901   5.381   0.871 -0.2969 -1.9738  0.0260
 1079SOL    HW2 4663   0.798   5.465   0.943 -0.4333 -0.0411 -2.3130
 1080SOL     OW 4664   1.167   5.921   4.291  0.5785  0.3669  0.0185
 1080SOL    HW1 4665   1.080   5.948   4.262  0.9645  2.3405  0.5638
 1080SOL    HW2 4666   1.227   5.970   4.236  1.4739 -2.3211 -1.6116
 1081SOL     OW 4667   5.580   2.348   4.365 -1.2960  0.1689 -0.1662
 1081SOL    HW1 4668   5.652   2.411   4.362  0.0731 -1.3273 -0.0911
 1081SOL    HW2 4669   5.541   2.360   4.452  0.9098 -1.1020  1.0884
 1082SOL     OW 4670   5.469   1.756   1.853  0.1826 -0.3941  0.5379
 1082SOL    HW1 4671   5.378   1.784   1.838  0.3236  0.5597  1.3192
 1082SOL    HW2 4672   5.502   1.735   1.766  0.0386  1.9227 -0.1670
 1083SOL     OW 4673   2.936   3.881   3.300  0.8035 -0.2065 -0.3705
 1083SOL    HW1 4674   2.842   3.865   3.313  1.0059 -1.1569  0.0232
 1083SOL    HW2 4675   2.947   3.975   3.315  0.1029 -0.2921  0.7429
 1084SOL     OW 4676   3.485   1.274   0.886 -0.0612  0.8083 -0.6397
 1084SOL    HW1 4677   3.517   1.337   0.821  0.2952  0.5123 -0.7571
 1084SOL    HW2 4678   3.450   1.203   0.833  2.1392 -0.4301 -0.5726
 1085SOL     OW 4679   3.133   1.011   0.244 -0.4111 -0.0671 -0.5649
 1085SOL    HW1 4680   3.068   1.067   0.202 -0.2363  0.3407 -0.3010
 1085SOL    HW2 4681   3.149   1.052   0.329 -1.3381 -1.3204  0.2373
 1086SOL     OW 4682   0.453   5.200   4.332  0.1847 -0.2622  0.0820
 1086SOL    HW1 4683   0.407   5.137   4.386 -0.6624 -0.6438 -1.0509
 1086SOL    HW2 4684   0.541   5.204   4.369 -0.5721  0.0604  1.9305
 1087SOL     OW 4685   3.565   5.689   3.087 -0.2768 -0.3610  0.1703
 1087SOL    HW1 4686   3.470   5.690   3.090 -0.2959 -1.3789  0.2284
 1087SOL    HW2 4687   3.591   5.655   3.173  0.0873 -1.3366 -0.3087
 1088SOL     OW 4688   5.432   3.081   4.426  0.5484  0.1873 -0.5928
 1088SOL    HW1 4689   5.489   3.086   4.349  1.2900  1.4433  0.0054
 1088SOL    HW2 4690   5.482   3.031   4.490 -0.0558 -0.8290 -0.9045
 1089SOL     OW 4691   0.086   2.637   2.535 -0.3780 -0.0931  0.2096
 1089SOL    HW1 4692   0.040   2.718   2.555 -0.9729 -0.1613 -0.7907
 1089SOL    HW2 4693   0.038   2.599   2.461 -0.2274 -1.4554  0.7704
 1090SOL     OW 4694   5.178   5.763   3.346  0.2586  0.1276  0.0873
 1090SOL    HW1 4695   5.173   5.778   3.252 -0.3246  0.7460  0.2003
 1090SOL    HW2 4696   5.224   5.680   3.356  1.8034  0.8535 -0.6847
 1091SOL     OW 4697   1.771   4.785   0.628 -0.3408 -1.1889  0.3333
 1091SOL    HW1 4698   1.766   4.696   0.662  1.3812 -0.8701  1.5593
 1091SOL    HW2 4699   1.787   4.839   0.705 -1.2358  0.1960 -0.4072
 1092SOL     OW 4700   3.736   2.169   3.850  0.3545 -0.0831  0.0022
 1092SOL    HW1 4701   3.795   2.214   3.790 -0.9613  1.2654 -0.3357
 1092SOL    HW2 4702   3.772   2.188   3.937  0.5397  0.5467 -0.2063
 1093SOL     OW 4703   1.678   5.648   3.815 -0.3032  0.3369 -0.5660
 1093SOL    HW1 4704   1.599   5.658   3.762  0.0493 -0.8590 -1.3483
 1093SOL    HW2 4705   1.717   5.566   3.786  0.5840  0.2822  0.6719
 1094SOL     OW 4706   3.393   0.090   1.412  0.1912  0.0577 -0.1371
 1094SOL    HW1 4707   3.409  -0.001   1.389  0.2631 -0.0731  0.4193
 1094SOL    HW2 4708   3.297   0.097   1.414  0.1354 -0.6711  2.3088
 1095SOL     OW 4709   0.487   4.047   2.769  0.3128 -0.4870 -0.0524
 1095SOL    HW1 4710   0.471   4.089   2.685  0.9216  0.0339  0.0857
 1095SOL    HW2 4711   0.409   4.069   2.822  0.5322  0.3173 -0.0441
 1096SOL     OW 4712   0.429   2.560   2.153 -1.0322 -0.6941  0.7632
 1096SOL    HW1 4713   0.447   2.480   2.201  0.3548  0.7495  2.7778
 1096SOL    HW2 4714   0.445   2.630   2.215 -0.1214  1.2664 -1.5222
 1097SOL     OW 4715   0.795   1.813   2.853 -0.2437  0.2017 -0.6079
 1097SOL    HW1 4716   0.810   1.728   2.810  1.0657  0.9391 -1.6888
 1097SOL    HW2 4717   0.883   1.847   2.869 -0.7451  0.8908  0.7919
 1098SOL     OW 4718   5.868   1.598   3.123 -0.1530 -0.4587 -0.1532
 1098SOL    HW1 4719   5.878   1.512   3.082 -1.3768 -0.6017 -0.1713
 1098SOL    HW2 4720   5.775   1.605   3.143 -0.0202  0.7372  0.1293
 1099SOL     OW 4721   2.996   5.499   1.669 -0.0152 -0.5449  0.0171
 1099SOL    HW1 4722   3.062   5.449   1.717  1.1785  1.9801  1.1881
 1099SOL    HW2 4723   2.941   5.432   1.629  2.7681 -2.8013 -0.4099
 1100SOL     OW 4724   5.843   3.587   3.479 -0.2162  0.2488 -0.2273
 1100SOL    HW1 4725   5.860   3.681   3.470  0.0878  0.1225 -1.0226
 1100SOL    HW2 4726   5.750   3.581   3.498  0.0302  0.7911  1.3223
 1101SOL     OW 4727   3.334   2.616   3.691  0.2064  0.7064  0.3137
 1101SOL    HW1 4728   3.363   2.656   3.610  0.9823  0.2596  0.3613
 1101SOL    HW2 4729   3.258   2.563   3.667  0.0176  1.1097  0.0129
 1102SOL     OW 4730   5.690   4.503   2.630  0.2393 -0.3906  0.3198
 1102SOL    HW1 4731   5.685   4.434   2.697 -1.4028 -0.1893  0.4621
 1102SOL    HW2 4732   5.686   4.584   2.679 -0.7356 -0.2374  0.0085
 1103SOL     OW 4733   5.733   4.488   1.714  0.0866 -0.1420  0.9820
 1103SOL    HW1 4734   5.772   4.509   1.799 -0.5034  1.8699  0.8058
 1103SOL    HW2 4735   5.663   4.552   1.702  0.6095  0.1018 -1.3386
 1104SOL     OW 4736   4.516   5.654   0.947  0.5514 -0.1126  0.2308
 1104SOL    HW1 4737   4.526   5.749   0.952  0.6844 -0.0528 -0.9918
 1104SOL    HW2 4738   4.500   5.627   1.038  2.0341  0.8956  0.8237
 1105SOL     OW 4739   3.311   4.692   1.964  0.5974  0.2807  0.1856
 1105SOL    HW1 4740   3.313   4.711   2.058  2.5351 -0.1893  0.2857
 1105SOL    HW2 4741   3.237   4.742   1.931  0.0068  0.6269  1.9207
 1106SOL     OW 4742   3.441   3.094   2.248  0.9744 -0.2211 -0.3075
 1106SOL    HW1 4743   3.402   3.067   2.331 -0.5780  0.3516 -0.8126
 1106SOL    HW2 4744   3.420   3.187   2.242  0.3001 -0.4567 -1.7575
 1107SOL     OW 4745   2.702   3.344   3.750 -0.2823 -0.4883  0.0826
 1107SOL    HW1 4746   2.645   3.421   3.757  0.1797  0.0852 -1.9846
 1107SOL    HW2 4747   2.663   3.280   3.810 -2.7355  0.1159 -0.7664
 1108SOL     OW 4748   5.052   4.093   2.262 -0.5890 -0.5127 -0.5192
 1108SOL    HW1 4749   4.968   4.138   2.268  0.6166  1.7031  1.4444
 1108SOL    HW2 4750   5.108   4.151   2.211  0.2399 -1.1427 -0.3581
 1109SOL     OW 4751   4.114   3.391   1.481 -0.4260 -0.1249 -0.0405
 1109SOL    HW1 4752   4.139   3.347   1.563 -1.6265 -0.5071  0.1309
 1109SOL    HW2 4753   4.169   3.350   1.415  2.5157  1.9894  0.8722
 1110SOL     OW 4754   1.490   4.390   0.474 -0.0776 -0.5975 -0.2019
 1110SOL    HW1 4755   1.504   4.442   0.395 -1.3612  0.0518 -0.0264
 1110SOL    HW2 4756   1.551   4.317   0.465 -0.0222 -0.4127 -1.6726
 1111SOL     OW 4757   3.041   5.911   2.185  0.0255 -0.2714 -0.1683
 1111SOL    HW1 4758   3.124   5.915   2.232 -0.4507 -0.2965  0.6835
 1111SOL    HW2 4759   2.994   5.837   2.225 -1.5094  1.3622  1.2050
 1112SOL     OW 4760   3.468   5.955   0.318 -0.6247 -0.6523 -0.8265
 1112SOL    HW1 4761   3.524   5.891   0.361 -0.4079  0.2068  0.2159
 1112SOL    HW2 4762   3.473   6.032   0.374 -2.1328 -0.2549 -1.1956
 1113SOL     OW 4763   4.190   2.826   0.778 -0.4668 -0.0930 -0.2615
 1113SOL    HW1 4764   4.283   2.847   0.779 -0.4091 -0.3404  0.6294
 1113SOL    HW2 4765   4.184   2.740   0.818 -0.7582 -1.6635 -3.3996
 1114SOL     OW 4766   3.637   2.065   1.850 -0.2825  0.1604 -0.3128
 1114SOL    HW1 4767   3.635   1.996   1.784  0.9127  0.3641 -0.5904
 1114SOL    HW2 4768   3.617   2.146   1.801  2.0365  0.5250 -0.7679
 1115SOL     OW 4769   4.909   4.606   2.677  0.3757  0.2080  0.1065
 1115SOL    HW1 4770   4.861   4.671   2.729 -2.3600 -1.8245  0.4049
 1115SOL    HW2 4771   4.952   4.550   2.743  3.2113  1.9040 -0.1573
 1116SOL     OW 4772   5.515   0.848   3.705 -0.4919  0.3918  0.2609
 1116SOL    HW1 4773   5.495   0.841   3.612  0.8317  1.6421 -0.1496
 1116SOL    HW2 4774   5.466   0.776   3.746 -0.1769 -0.8910 -1.5301
 1117SOL     OW 4775   6.255   0.813   1.429  0.2626  0.4490 -0.0054
 1117SOL    HW1 4776   6.309   0.880   1.387  0.8152 -0.6870 -1.1475
 1117SOL    HW2 4777   6.168   0.825   1.391  0.1503  1.0230  0.4047
 1118SOL     OW 4778   5.636   1.287   1.644  0.3839 -0.5175  0.6238
 1118SOL    HW1 4779   5.562   1.259   1.590 -0.1925  2.0111 -0.0206
 1118SOL    HW2 4780   5.701   1.318   1.581  0.2535  1.2090  1.2977
 1119SOL     OW 4781   5.539   3.493   1.756  0.2566 -0.1615  0.0417
 1119SOL    HW1 4782   5.523   3.406   1.791  1.6526 -0.3762  0.1992
 1119SOL    HW2 4783   5.601   3.479   1.684  1.2675  0.7954  0.7003
 1120SOL     OW 4784   1.770   0.181   0.504 -0.1028  0.6524 -0.2766
 1120SOL    HW1 4785   1.775   0.095   0.545  0.0513 -0.2715 -2.1155
 1120SOL    HW2 4786   1.795   0.242   0.573  1.3134 -0.8978  0.6595
 1121SOL     OW 4787   2.136   4.023   4.100  0.2840 -0.2341  0.8587
 1121SOL    HW1 4788   2.083   3.959   4.148 -0.5506 -1.1649 -1.2021
 1121SOL    HW2 4789   2.214   3.974   4.073 -0.4067 -0.4392 -0.8226
 1122SOL     OW 4790   2.564   4.353   0.254  0.2618  0.1724 -0.1910
 1122SOL    HW1 4791   2.577   4.407   0.177 -3.2878  1.4713 -0.0392
 1122SOL    HW2 4792   2.617   4.275   0.237  2.9452  2.1736 -1.9136
 1123SOL     OW 4793   3.246   0.606   1.985 -0.1922  0.2406 -0.1540
 1123SOL    HW1 4794   3.336   0.626   1.959 -0.1942  1.0566  0.4660
 1123SOL    HW2 4795   3.244   0.510   1.993  0.6490  0.2305 -0.0519
 1124SOL     OW 4796   3.638   2.010   2.886 -1.0810 -1.0265  0.4128
 1124SOL    HW1 4797   3.670   1.942   2.945 -0.1178 -1.3332 -0.4534
 1124SOL    HW2 4798   3.670   1.985   2.800 -1.4194  0.0884 -0.0543
 1125SOL     OW 4799   0.282   2.410   1.617  0.1508  0.1242 -0.2700
 1125SOL    HW1 4800   0.289   2.440   1.707  2.1206 -0.7108 -0.1106
 1125SOL    HW2 4801   0.237   2.325   1.623 -1.6083  1.0025 -0.3243
 1126SOL     OW 4802   5.467   4.506   0.737  0.1290 -0.3528  0.3205
 1126SOL    HW1 4803   5.504   4.565   0.803  0.9608 -1.4831  0.8952
 1126SOL    HW2 4804   5.528   4.433   0.732  0.7718  0.2553 -2.6619
 1127SOL     OW 4805   1.739   5.384   1.892 -0.1557  0.5262 -0.1784
 1127SOL    HW1 4806   1.668   5.435   1.931 -0.5906  0.5147 -0.9322
 1127SOL    HW2 4807   1.810   5.387   1.956 -1.1577 -0.2289  1.0101
 1128SOL     OW 4808   5.459   1.629   0.193 -1.1106  0.1761 -0.5213
 1128SOL    HW1 4809   5.477   1.646   0.100 -0.0148 -0.4436 -0.4443
 1128SOL    HW2 4810   5.364   1.625   0.198 -1.1850 -0.2039 -1.7108
 1129SOL     OW 4811   1.045   5.106   1.449 -0.1131 -0.3646 -0.2461
 1129SOL    HW1 4812   1.126   5.121   1.400  1.1373  0.0287  1.8329
 1129SOL    HW2 4813   1.017   5.019   1.422  0.6115 -0.2263 -1.5205
 1130SOL     OW 4814   2.666   0.699   0.609 -0.4623  0.3421 -0.0283
 1130SOL    HW1 4815   2.593   0.643   0.636  0.4519  0.0139  1.9423
 1130SOL    HW2 4816   2.700   0.658   0.530 -0.5436 -1.2464  0.7324
 1131SOL     OW 4817   4.346   5.668   1.404  0.2439  0.0289  0.2060
 1131SOL    HW1 4818   4.295   5.689   1.483  1.4157  0.0647  0.9705
 1131SOL    HW2 4819   4.437   5.672   1.432  0.7394  1.1433 -1.4416
 1132SOL     OW 4820   1.648   5.626   0.522 -0.3570 -0.8776  0.2797
 1132SOL    HW1 4821   1.680   5.537   0.540 -0.0254 -0.5302  1.5617
 1132SOL    HW2 4822   1.724   5.672   0.488  0.6348 -0.0873  3.2044
 1133SOL     OW 4823   1.600   3.725   3.806  0.4740 -0.7835  0.3529
 1133SOL    HW1 4824   1.644   3.708   3.723  0.7621  0.3030  0.2754
 1133SOL    HW2 4825   1.508   3.741   3.782  0.9094  1.4458 -0.0008
 1134SOL     OW 4826   1.485   4.451   2.832  0.0927  0.3247 -0.2179
 1134SOL    HW1 4827   1.530   4.520   2.783  0.8207 -0.2206 -0.3285
 1134SOL    HW2 4828   1.437   4.498   2.900  1.2257  0.8890  0.2148
 1135SOL     OW 4829   4.723   4.247   4.298  0.4935 -0.1559  0.4820
 1135SOL    HW1 4830   4.731   4.340   4.315 -2.3427  0.2414  0.0637
 1135SOL    HW2 4831   4.739   4.205   4.383  1.3689  0.7139  0.7580
 1136SOL     OW 4832   2.558   2.456   0.653  0.0224  0.1258 -0.0264
 1136SOL    HW1 4833   2.650   2.445   0.632  0.8846  1.0896  2.8084
 1136SOL    HW2 4834   2.534   2.541   0.616  1.1275  1.1900  1.5750
 1137SOL     OW 4835   0.409   3.911   1.100  0.1405  0.7048 -0.4268
 1137SOL    HW1 4836   0.388   3.961   1.178  0.3337  1.8151 -1.0747
 1137SOL    HW2 4837   0.348   3.943   1.033 -0.2866 -0.5000 -0.6375
 1138SOL     OW 4838   4.855   3.523   0.380 -0.4419 -0.1537  0.2637
 1138SOL    HW1 4839   4.884   3.610   0.354 -0.8948  0.3000  1.1993
 1138SOL    HW2 4840   4.933   3.468   0.374 -0.5895 -0.1676 -2.2574
 1139SOL     OW 4841   0.568   2.960   2.651 -0.0633 -0.3348 -0.2693
 1139SOL    HW1 4842   0.512   3.029   2.617  1.5208  1.9326  1.4311
 1139SOL    HW2 4843   0.654   3.000   2.659  0.8345 -2.3588  1.2411
 1140SOL     OW 4844   5.539   4.571   2.973  0.7351 -0.1651 -0.3448
 1140SOL    HW1 4845   5.555   4.658   3.011  0.8093 -1.0872  1.8830
 1140SOL    HW2 4846   5.455   4.580   2.928  0.4913  0.9351  0.2807
 1141SOL     OW 4847   1.182   2.964   3.878  0.2928  0.0229 -0.5440
 1141SOL    HW1 4848   1.206   2.984   3.788 -1.1098 -0.2546 -0.9903
 1141SOL    HW2 4849   1.096   2.923   3.872 -0.0722  0.5139  0.9730
 1142SOL     OW 4850   3.126   0.302   2.269 -0.6427  0.7251  0.2687
 1142SOL    HW1 4851   3.092   0.372   2.324 -1.2249  0.9529 -0.3747
 1142SOL    HW2 4852   3.051   0.272   2.218 -0.7827 -1.3789  1.5469
 1143SOL     OW 4853   4.808   0.105   0.291  0.2927 -0.2837 -0.0946
 1143SOL    HW1 4854   4.813   0.010   0.282 -1.4005 -0.4100 -0.1547
 1143SOL    HW2 4855   4.882   0.129   0.347 -1.0713 -2.0587  2.6886
 1144SOL     OW 4856   4.497   5.930   2.257  0.1758 -0.1522 -0.8204
 1144SOL    HW1 4857   4.578   5.976   2.233  1.8798 -1.8973  1.0901
 1144SOL    HW2 4858   4.434   6.000   2.274  2.2634  1.5081  0.7375
 1145SOL     OW 4859   4.483   0.297   4.106  0.4936 -0.1731  0.2443
 1145SOL    HW1 4860   4.434   0.216   4.125 -1.2757  0.8844  0.4546
 1145SOL    HW2 4861   4.415   0.362   4.090  1.8422  1.5779  1.2735
 1146SOL     OW 4862   0.283   3.021   1.250 -0.2088  0.4897 -0.5356
 1146SOL    HW1 4863   0.267   2.946   1.192  0.2487  0.3939 -0.5410
 1146SOL    HW2 4864   0.278   2.983   1.338  2.1335 -0.0064 -0.5586
 1147SOL     OW 4865   0.684   2.188   0.113 -0.2419  0.1257 -0.0849
 1147SOL    HW1 4866   0.686   2.230   0.198  0.6627 -1.1150  0.5429
 1147SOL    HW2 4867   0.616   2.121   0.120 -0.1852  0.0367 -0.3514
 1148SOL     OW 4868   2.597   2.267   0.894 -0.0146  0.1829 -0.0724
 1148SOL    HW1 4869   2.515   2.301   0.932  1.8809  3.9876  1.1246
 1148SOL    HW2 4870   2.594   2.294   0.802 -1.1536 -2.0624 -0.7639
 1149SOL     OW 4871   5.129   0.533   0.429  0.4385  0.4508 -0.4213
 1149SOL    HW1 4872   5.081   0.510   0.509 -0.2407 -0.0987 -0.9792
 1149SOL    HW2 4873   5.170   0.617   0.449  0.3222  0.2950  0.5230
 1150SOL     OW 4874   4.775   3.208   1.285  0.1743  0.6317 -0.1205
 1150SOL    HW1 4875   4.858   3.220   1.239  0.2851  0.5739  0.0665
 1150SOL    HW2 4876   4.709   3.219   1.217  0.1381  4.1716  0.2761
 1151SOL     OW 4877   5.705   1.196   2.868  0.0086 -0.6011  0.2061
 1151SOL    HW1 4878   5.761   1.228   2.938 -0.7885  0.4791  0.3765
 1151SOL    HW2 4879   5.717   1.101   2.868  1.5909 -0.4172  0.4307
 1152SOL     OW 4880   1.381   1.085   0.283 -0.1223  0.3885  0.5644
 1152SOL    HW1 4881   1.384   1.032   0.362 -2.0564 -0.1599  0.3302
 1152SOL    HW2 4882   1.337   1.165   0.310  1.4408  1.2810  0.5725
 1153SOL     OW 4883   0.108   5.959   1.097 -0.1044  1.1347 -0.0868
 1153SOL    HW1 4884   0.086   5.870   1.069 -1.6178  0.8018  1.9711
 1153SOL    HW2 4885   0.082   6.014   1.023 -0.2646 -0.0086 -0.9176
 1154SOL     OW 4886   3.621   4.631   0.538 -0.4730  0.1889 -0.3880
 1154SOL    HW1 4887   3.663   4.577   0.604  0.4174 -1.1782 -2.0037
 1154SOL    HW2 4888   3.668   4.715   0.542 -1.1777  0.5265  1.4225
 1155SOL     OW 4889   1.803   3.306   4.266 -0.3782 -0.5261  0.2225
 1155SOL    HW1 4890   1.738   3.250   4.224 -0.2478 -0.3292 -0.2557
 1155SOL    HW2 4891   1.874   3.311   4.202 -0.6296  0.6240  0.0098
 1156SOL     OW 4892   5.338   2.150   2.311  0.5582 -0.7860 -0.2195
 1156SOL    HW1 4893   5.357   2.140   2.405 -2.5377  0.5833  0.6655
 1156SOL    HW2 4894   5.412   2.201   2.278  0.1422  1.7578  2.3162
 1157SOL     OW 4895   3.756   4.009   0.360 -0.2365  0.2131 -0.1436
 1157SOL    HW1 4896   3.696   4.082   0.376  0.2853  0.6458 -0.1107
 1157SOL    HW2 4897   3.708   3.932   0.389 -1.8328  0.1936 -2.6025
 1158SOL     OW 4898   2.854   2.779   1.365 -0.1567 -0.0570 -0.4341
 1158SOL    HW1 4899   2.860   2.722   1.288 -0.7771 -0.6785 -0.0332
 1158SOL    HW2 4900   2.785   2.740   1.418  1.1911 -0.4254  1.1059
 1159SOL     OW 4901   1.006   4.035   1.946  0.7780 -0.1682 -0.6075
 1159SOL    HW1 4902   1.015   4.078   1.861 -0.2400  0.2564 -0.5191
 1159SOL    HW2 4903   0.981   4.106   2.006  0.9818 -0.5538 -0.0584
 1160SOL     OW 4904   3.027   4.467   0.393  0.1127 -0.2562  0.1741
 1160SOL    HW1 4905   2.980   4.393   0.431  0.1866 -1.3465 -1.7445
 1160SOL    HW2 4906   2.963   4.508   0.334  0.8807 -0.4449 -0.8164
 1161SOL     OW 4907   6.073   3.623   2.800 -0.8021 -0.6383  0.0305
 1161SOL    HW1 4908   6.008   3.555   2.815 -1.2580 -0.6709 -1.8429
 1161SOL    HW2 4909   6.092   3.618   2.706  1.5589 -0.3092  0.4180
 1162SOL     OW 4910   5.048   5.696   0.357 -0.0956 -0.3762 -0.1316
 1162SOL    HW1 4911   4.976   5.734   0.407 -1.1182 -2.1261 -0.1969
 1162SOL    HW2 4912   5.040   5.734   0.270  0.2995  0.9508  0.3939
 1163SOL     OW 4913   1.099   4.164   4.206  0.9116  0.0189  0.0289
 1163SOL    HW1 4914   1.019   4.115   4.228  1.1179 -0.4154 -0.1827
 1163SOL    HW2 4915   1.159   4.098   4.173  1.4583  0.3072  0.4356
 1164SOL     OW 4916   5.492   5.616   2.765  0.4118  0.0742  0.1405
 1164SOL    HW1 4917   5.526   5.651   2.848 -0.9713 -0.9280  1.1916
 1164SOL    HW2 4918   5.457   5.530   2.789  0.4658 -0.4750 -1.6235
 1165SOL     OW 4919   6.231   1.115   0.374 -0.2257 -0.2300  0.1387
 1165SOL    HW1 4920   6.157   1.075   0.420  0.5808 -1.2073  0.6054
 1165SOL    HW2 4921   6.304   1.107   0.435  0.6324 -0.6479 -0.9211
 1166SOL     OW 4922   4.925   2.563   4.294  0.3309  0.2254  0.0551
 1166SOL    HW1 4923   4.831   2.570   4.280  0.1155  1.8133  1.8818
 1166SOL    HW2 4924   4.933   2.516   4.377  1.1594 -0.1297 -0.2174
 1167SOL     OW 4925   2.171   6.108   0.321  0.3630  0.0035 -0.4257
 1167SOL    HW1 4926   2.137   6.068   0.241  0.1707 -0.5098 -0.0859
 1167SOL    HW2 4927   2.093   6.139   0.368  0.3431 -1.2031  0.3705
 1168SOL     OW 4928   3.503   3.735   2.642  0.3568 -0.8805 -0.2389
 1168SOL    HW1 4929   3.560   3.721   2.567 -0.2473 -0.2539 -0.8271
 1168SOL    HW2 4930   3.445   3.658   2.643  1.3385 -1.6414  0.5080
 1169SOL     OW 4931   4.280   5.315   3.400 -0.1179  0.4707 -0.0210
 1169SOL    HW1 4932   4.310   5.327   3.490 -1.0005  0.6597  0.2645
 1169SOL    HW2 4933   4.191   5.352   3.400 -0.4829 -0.3747 -0.7238
 1170SOL     OW 4934   5.359   4.909   1.712 -0.0822  0.1232  0.1178
 1170SOL    HW1 4935   5.340   5.000   1.736 -2.3245 -0.3643  0.3961
 1170SOL    HW2 4936   5.273   4.870   1.696  0.7768 -2.1840  0.8102
 1171SOL     OW 4937   5.019   2.263   3.814 -0.2137 -0.3595 -0.0256
 1171SOL    HW1 4938   5.002   2.328   3.747 -2.0584  0.0917  0.8325
 1171SOL    HW2 4939   5.086   2.206   3.776  0.8692  1.5397 -1.0996
 1172SOL     OW 4940   5.243   2.473   4.118  0.2312  0.3610 -0.0282
 1172SOL    HW1 4941   5.169   2.478   4.058  0.2873 -0.8778 -0.2249
 1172SOL    HW2 4942   5.203   2.467   4.205  0.1489  1.8329  0.0687
 1173SOL     OW 4943   3.357   4.999   1.872 -0.0465 -0.2651  0.6475
 1173SOL    HW1 4944   3.275   4.964   1.906  0.1605 -0.8300  0.5755
 1173SOL    HW2 4945   3.420   4.986   1.943  0.6235 -2.3298 -0.2359
 1174SOL     OW 4946   2.867   2.726   0.137 -0.0393  0.9456 -0.1136
 1174SOL    HW1 4947   2.809   2.795   0.168 -1.4152 -0.0124 -0.4495
 1174SOL    HW2 4948   2.810   2.649   0.131  1.5320 -0.3348  0.6726
 1175SOL     OW 4949   3.128   3.229   2.762  0.6111 -0.3473 -0.0515
 1175SOL    HW1 4950   3.132   3.262   2.852  1.4327  0.4630 -0.3683
 1175SOL    HW2 4951   3.036   3.237   2.738  0.2871 -1.0547  0.8875
 1176SOL     OW 4952   1.189   2.330   1.996 -0.4744 -0.8591 -0.0254
 1176SOL    HW1 4953   1.175   2.417   1.959  0.1597 -1.2909 -1.3512
 1176SOL    HW2 4954   1.208   2.346   2.088  0.3307  0.4761 -0.3945
 1177SOL     OW 4955   2.840   3.604   0.614 -0.2354  0.0823  0.3368
 1177SOL    HW1 4956   2.794   3.665   0.556  1.6064  2.5373  1.2783
 1177SOL    HW2 4957   2.914   3.574   0.562 -0.3388 -0.2160  0.3620
 1178SOL     OW 4958   1.910   3.761   2.915 -0.4324  0.2404 -0.1902
 1178SOL    HW1 4959   1.925   3.841   2.865  0.3498  0.5973  0.5937
 1178SOL    HW2 4960   1.855   3.707   2.858  2.3884 -0.4036 -2.5535
 1179SOL     OW 4961   3.181   1.847   2.013  0.0713 -0.1191  0.5362
 1179SOL    HW1 4962   3.219   1.845   1.925 -1.6478  1.9890 -0.3644
 1179SOL    HW2 4963   3.247   1.805   2.069  1.4384 -1.0696 -1.6597
 1180SOL     OW 4964   2.442   0.791   2.704 -0.2074 -0.6253  1.0610
 1180SOL    HW1 4965   2.509   0.820   2.642  0.0400 -1.8621  0.7214
 1180SOL    HW2 4966   2.491   0.769   2.784 -0.2398 -1.2446  0.9129
 1181SOL     OW 4967   5.236   3.728   0.172  0.1498  0.3642 -0.5321
 1181SOL    HW1 4968   5.281   3.763   0.249  2.3826 -2.1889 -0.4860
 1181SOL    HW2 4969   5.143   3.731   0.194  0.5756  1.8027  1.2752
 1182SOL     OW 4970   4.016   3.797   2.426 -0.5004 -0.1083  0.2445
 1182SOL    HW1 4971   4.033   3.799   2.332 -1.9665 -1.8766 -0.1100
 1182SOL    HW2 4972   4.061   3.718   2.457 -0.9069 -0.1173  0.8349
 1183SOL     OW 4973   0.776   4.576   0.369 -0.2777  0.6733  0.0882
 1183SOL    HW1 4974   0.791   4.539   0.456 -1.3691 -0.0380 -0.0046
 1183SOL    HW2 4975   0.757   4.500   0.314 -3.9983  1.3309  0.1925
 1184SOL     OW 4976   3.104   0.727   0.803  0.4300  0.4453 -0.0500
 1184SOL    HW1 4977   3.016   0.763   0.792  1.1588  1.6039 -2.9152
 1184SOL    HW2 4978   3.160   0.803   0.820  1.1054 -0.0962  0.2282
 1185SOL     OW 4979   3.909   3.163   1.417  0.0749  0.0764  0.1999
 1185SOL    HW1 4980   3.846   3.207   1.474 -0.2511 -0.4793  0.2786
 1185SOL    HW2 4981   3.872   3.076   1.403 -0.3535  0.5311 -1.6731
 1186SOL     OW 4982   4.001   2.827   2.460  0.3399  0.6970 -0.1529
 1186SOL    HW1 4983   3.995   2.738   2.425  2.3552  0.7833 -0.8683
 1186SOL    HW2 4984   3.933   2.831   2.527 -0.0096 -1.2815 -0.3233
 1187SOL     OW 4985   1.033   1.784   0.798 -0.5158 -0.1929  0.2055
 1187SOL    HW1 4986   1.030   1.855   0.734  0.8093 -1.6478 -1.5977
 1187SOL    HW2 4987   1.107   1.806   0.855 -0.1219 -0.1076 -0.3332
 1188SOL     OW 4988   3.950   4.471   1.684  0.1323 -0.1068  0.2201
 1188SOL    HW1 4989   3.898   4.413   1.628  0.3620  0.0133 -0.1179
 1188SOL    HW2 4990   3.959   4.422   1.766  0.8520 -0.8345 -0.2728
 1189SOL     OW 4991   4.717   4.687   4.019  0.2926  0.1493 -0.7938
 1189SOL    HW1 4992   4.670   4.715   3.942 -0.2208 -0.5937 -0.7629
 1189SOL    HW2 4993   4.776   4.759   4.040 -0.9866  1.1942 -0.6922
 1190SOL     OW 4994   5.271   1.430   0.539 -0.3433 -0.8274  0.3981
 1190SOL    HW1 4995   5.233   1.384   0.464 -0.2366 -1.7332  0.8941
 1190SOL    HW2 4996   5.337   1.488   0.501 -0.1509 -1.4250 -0.2000
 1191SOL     OW 4997   0.348   2.115   3.679 -0.4921  0.0252 -0.4476
 1191SOL    HW1 4998   0.396   2.174   3.738 -0.5041 -0.3347 -0.0734
 1191SOL    HW2 4999   0.319   2.043   3.735  1.4535 -1.5082 -1.2897
 1192SOL     OW 5000   2.854   5.256   4.306 -1.0612  0.3015  0.3331
 1192SOL    HW1 5001   2.900   5.180   4.273 -1.5513  0.3936 -0.6098
 1192SOL    HW2 5002   2.851   5.244   4.400 -0.8297 -0.6685  0.2212
 1193SOL     OW 5003   3.249   5.487   1.003  0.2041  0.2221  0.1391
 1193SOL    HW1 5004   3.256   5.395   0.978  0.9234  0.2422  0.2471
 1193SOL    HW2 5005   3.339   5.514   1.022 -0.0123  0.9170  0.2167
 1194SOL     OW 5006   1.982   0.440   3.760  0.0661 -0.1311  0.5478
 1194SOL    HW1 5007   1.999   0.431   3.666  1.1246 -0.2760  0.7399
 1194SOL    HW2 5008   1.891   0.413   3.771 -0.0211 -0.2414 -0.4191
 1195SOL     OW 5009   3.498   5.784   4.138 -0.2304  0.4079 -0.4300
 1195SOL    HW1 5010   3.433   5.753   4.075 -1.6967 -0.9087  1.6036
 1195SOL    HW2 5011   3.578   5.794   4.087 -1.5943  0.4773 -2.6880
 1196SOL     OW 5012   4.561   3.041   3.842  0.3037 -0.1860 -0.3335
 1196SOL    HW1 5013   4.527   2.952   3.848  1.0356 -0.4092  0.7376
 1196SOL    HW2 5014   4.617   3.050   3.919  1.1461  0.8099 -1.0479
 1197SOL     OW 5015   0.460   5.397   1.387 -0.4058  0.0485  0.5356
 1197SOL    HW1 5016   0.447   5.307   1.357 -2.9335  0.6526 -0.4415
 1197SOL    HW2 5017   0.438   5.395   1.480 -0.3480 -0.3538  0.5426
 1198SOL     OW 5018   4.592   3.596   1.214  0.1775  0.1053 -0.3675
 1198SOL    HW1 5019   4.563   3.639   1.294 -0.2806  1.7648 -1.3684
 1198SOL    HW2 5020   4.684   3.619   1.206  0.2027  0.0104 -0.3401
 1199SOL     OW 5021   6.041   5.699   2.988 -0.2742 -0.0879  0.3014
 1199SOL    HW1 5022   6.072   5.689   3.078  1.7085  2.7858  0.0872
 1199SOL    HW2 5023   6.097   5.641   2.937 -0.9377 -1.2061  0.8126
 1200SOL     OW 5024   1.003   0.842   0.231 -0.0981  0.0583  0.0957
 1200SOL    HW1 5025   1.090   0.863   0.198  0.1387  0.4973  0.9803
 1200SOL    HW2 5026   0.997   0.747   0.224  0.1174  0.1024 -0.7771
 1201SOL     OW 5027   0.553   3.020   2.370  0.5448  0.2920  0.8002
 1201SOL    HW1 5028   0.463   3.020   2.404 -0.1598 -0.2975 -0.9543
 1201SOL    HW2 5029   0.586   3.108   2.389 -0.0659  0.2312  2.2727
 1202SOL     OW 5030   5.044   1.856   1.005 -0.7782  0.5378  0.1812
 1202SOL    HW1 5031   5.047   1.762   0.991 -2.8266  0.5598 -0.8342
 1202SOL    HW2 5032   5.122   1.890   0.962 -0.4318 -0.6334 -0.1291
 1203SOL     OW 5033   6.178   3.138   2.687  0.5371  0.1981  0.1694
 1203SOL    HW1 5034   6.166   3.054   2.732  0.6682  0.6318  1.0385
 1203SOL    HW2 5035   6.240   3.186   2.743  0.1209  1.0469 -0.0822
 1204SOL     OW 5036   0.065   0.995   1.073  0.5307  0.1768  0.2884
 1204SOL    HW1 5037   0.027   0.908   1.060 -1.7115  0.7202  2.5088
 1204SOL    HW2 5038   0.098   0.994   1.163  1.6387  1.2336 -0.0808
 1205SOL     OW 5039   1.806   3.607   2.025  0.0853 -0.1122  0.6428
 1205SOL    HW1 5040   1.801   3.599   2.120 -1.4470 -2.2657  0.4674
 1205SOL    HW2 5041   1.715   3.595   1.995  0.7296 -0.9803 -1.1290
 1206SOL     OW 5042   2.193   5.692   0.870  0.0281  0.3468 -0.2746
 1206SOL    HW1 5043   2.275   5.740   0.878 -0.4792  1.2031 -0.1256
 1206SOL    HW2 5044   2.127   5.750   0.907 -0.2120 -1.6915  2.8325
 1207SOL     OW 5045   3.481   2.066   0.548  0.1029 -0.3302  0.5764
 1207SOL    HW1 5046   3.402   2.120   0.544  0.4836  0.1473 -2.0168
 1207SOL    HW2 5047   3.515   2.081   0.636 -1.4819  1.2134  0.9878
 1208SOL     OW 5048   0.682   3.752   3.938 -0.3427  0.3935 -0.2300
 1208SOL    HW1 5049   0.619   3.740   3.867 -0.4632 -1.5598  0.1485
 1208SOL    HW2 5050   0.651   3.830   3.984 -1.5809  0.3646 -0.9582
 1209SOL     OW 5051   5.201   2.761   1.911  0.6946 -0.0514 -0.7181
 1209SOL    HW1 5052   5.107   2.744   1.909  0.5603  0.6530 -2.6637
 1209SOL    HW2 5053   5.209   2.856   1.913  1.4068 -0.1126  1.0769
 1210SOL     OW 5054   0.781   2.049   0.468  0.0275 -0.4793  0.2035
 1210SOL    HW1 5055   0.830   2.093   0.398  0.2074  1.3141  1.3934
 1210SOL    HW2 5056   0.697   2.028   0.428  0.2235  0.2607 -0.6306
 1211SOL     OW 5057   2.984   2.755   0.532  0.0410 -0.2019 -0.4339
 1211SOL    HW1 5058   3.027   2.834   0.500 -1.0390  0.1281 -1.1461
 1211SOL    HW2 5059   2.914   2.786   0.588  0.4633 -0.7159  0.3960
 1212SOL     OW 5060   3.418   5.055   3.723  0.2742  0.4124 -0.6155
 1212SOL    HW1 5061   3.476   5.083   3.793  1.0940  1.3365 -1.6275
 1212SOL    HW2 5062   3.335   5.099   3.742  0.7101  1.2675 -0.6206
 1213SOL     OW 5063   5.286   2.424   0.060 -0.0252 -0.4172  0.0122
 1213SOL    HW1 5064   5.225   2.359   0.025 -1.1935  0.4593  0.3873
 1213SOL    HW2 5065   5.347   2.441  -0.012 -1.2327 -0.0712 -0.9525
 1214SOL     OW 5066   4.242   4.215   4.263  0.3105  0.2883  0.2991
 1214SOL    HW1 5067   4.166   4.272   4.251  0.4213  1.0795  2.7418
 1214SOL    HW2 5068   4.204   4.129   4.282 -0.0124  0.6457  1.3482
 1215SOL     OW 5069   5.745   2.388   3.822 -0.1621 -0.0690 -0.3900
 1215SOL    HW1 5070   5.805   2.315   3.805  0.9173  0.4547  0.9693
 1215SOL    HW2 5071   5.659   2.346   3.834  0.1489 -0.9514 -1.1755
 1216SOL     OW 5072   3.620   3.020   0.942 -0.6061 -0.0126  0.3239
 1216SOL    HW1 5073   3.554   3.087   0.924 -0.2744  0.1238 -0.4376
 1216SOL    HW2 5074   3.703   3.065   0.932 -0.3914 -0.1372  1.4767
 1217SOL     OW 5075   2.996   4.147   3.290 -0.4346  0.7545  0.6715
 1217SOL    HW1 5076   3.070   4.206   3.304 -0.1641 -0.0959  3.3325
 1217SOL    HW2 5077   2.922   4.205   3.270  0.4404  1.7546  0.2458
 1218SOL     OW 5078   0.703   2.026   3.437  0.1730  0.2317 -0.3745
 1218SOL    HW1 5079   0.708   2.112   3.396  0.6622  0.0855 -0.6295
 1218SOL    HW2 5080   0.697   2.044   3.531 -1.4158  0.5817 -0.5106
 1219SOL     OW 5081   1.252   4.786   3.326 -0.4862 -0.5000 -0.3282
 1219SOL    HW1 5082   1.273   4.877   3.307 -4.7194  0.8100  0.2572
 1219SOL    HW2 5083   1.226   4.749   3.242 -1.9660 -0.0830 -0.0872
 1220SOL     OW 5084   0.107   5.443   1.267  0.5491 -0.3910 -0.3464
 1220SOL    HW1 5085   0.068   5.356   1.259  0.6421 -0.5102  0.4486
 1220SOL    HW2 5086   0.196   5.427   1.297  0.7733 -0.0515 -0.8239
 1221SOL     OW 5087   5.208   6.113   3.684 -0.0700 -0.2730  0.2818
 1221SOL    HW1 5088   5.158   6.076   3.611  2.2339 -3.0861 -0.0234
 1221SOL    HW2 5089   5.194   6.208   3.677 -3.0677 -0.7266 -1.3758
 1222SOL     OW 5090   4.566   4.799   2.490 -0.0637 -0.1309  0.3177
 1222SOL    HW1 5091   4.589   4.890   2.509 -0.4340 -0.4004  2.2860
 1222SOL    HW2 5092   4.620   4.776   2.415  0.2027  1.6319 -0.0877
 1223SOL     OW 5093   5.760   0.175   3.165 -0.3101  0.0300  0.6999
 1223SOL    HW1 5094   5.850   0.174   3.133 -0.6371  1.2459 -0.3377
 1223SOL    HW2 5095   5.727   0.086   3.148  1.3002 -1.1074  3.0478
 1224SOL     OW 5096   4.913   4.881   4.013  0.1027 -0.0107 -0.3354
 1224SOL    HW1 5097   4.998   4.864   4.052 -0.7101  0.5356  1.7858
 1224SOL    HW2 5098   4.921   4.968   3.974  0.3718  0.2585  0.3100
 1225SOL     OW 5099   4.387   2.444   1.961  0.0957  0.2765  0.0168
 1225SOL    HW1 5100   4.349   2.405   2.040 -0.6185 -0.3611 -0.6296
 1225SOL    HW2 5101   4.314   2.491   1.921  0.5049  0.7530 -0.1754
 1226SOL     OW 5102   0.421   1.371   3.999  0.0664 -0.0888  0.6759
 1226SOL    HW1 5103   0.516   1.374   3.991  0.2818  0.4732  2.8883
 1226SOL    HW2 5104   0.403   1.397   4.089 -2.1365 -1.0767  0.5998
 1227SOL     OW 5105   2.571   1.720   1.813  0.3982 -0.2041 -0.2239
 1227SOL    HW1 5106   2.600   1.811   1.804 -1.3098  0.2235 -1.9490
 1227SOL    HW2 5107   2.600   1.694   1.901  2.3274  1.4506 -0.2933
 1228SOL     OW 5108   0.131   5.034   3.546 -0.0032 -0.9666 -0.3064
 1228SOL    HW1 5109   0.143   5.010   3.638 -1.0424 -0.3264  0.0131
 1228SOL    HW2 5110   0.062   4.975   3.515 -0.3860 -0.4860 -0.3806
 1229SOL     OW 5111   0.591   1.242   0.298 -0.2216  0.0246  0.7234
 1229SOL    HW1 5112   0.522   1.177   0.315  0.0561  0.1305  2.4563
 1229SOL    HW2 5113   0.590   1.299   0.375  1.5400  0.2543  0.6206
 1230SOL     OW 5114   4.439   0.375   2.975 -0.7038  0.1144 -0.2100
 1230SOL    HW1 5115   4.521   0.392   3.021 -1.5763  0.5721  1.2332
 1230SOL    HW2 5116   4.428   0.280   2.979  0.1421 -0.0516 -1.1625
 1231SOL     OW 5117   2.946   0.755   2.351 -0.2675  0.0660  0.1645
 1231SOL    HW1 5118   2.864   0.716   2.382 -0.7269  0.1846 -0.8626
 1231SOL    HW2 5119   3.010   0.683   2.355  0.0898  0.4331  2.7349
 1232SOL     OW 5120   0.719   6.101   0.512 -0.2727 -0.2686 -0.6327
 1232SOL    HW1 5121   0.732   6.023   0.567 -2.8391  2.2671  4.2665
 1232SOL    HW2 5122   0.806   6.124   0.482  0.9927 -3.3104  0.3181
 1233SOL     OW 5123   6.198   3.710   1.588 -0.1693 -0.5703  0.2040
 1233SOL    HW1 5124   6.276   3.659   1.610 -0.1132 -0.6358 -0.1391
 1233SOL    HW2 5125   6.189   3.772   1.660 -0.3630 -1.1995  0.7421
 1234SOL     OW 5126   0.773   5.536   4.179  0.5485  0.7254 -0.1757
 1234SOL    HW1 5127   0.780   5.447   4.146  0.4402  0.4837  0.4273
 1234SOL    HW2 5128   0.702   5.532   4.243 -0.8992  1.7157 -1.6505
 1235SOL     OW 5129   5.802   2.446   2.843  0.6225 -0.8457 -0.0517
 1235SOL    HW1 5130   5.803   2.352   2.825  1.1160 -1.0594  0.9849
 1235SOL    HW2 5131   5.883   2.462   2.890 -0.4354 -0.3265  1.7027
 1236SOL     OW 5132   4.399   2.470   3.753 -0.2294 -0.0816 -0.2779
 1236SOL    HW1 5133   4.411   2.411   3.827  0.3583 -1.6497 -1.5586
 1236SOL    HW2 5134   4.365   2.551   3.791  0.7984 -0.5687  1.7700
 1237SOL     OW 5135   5.286   5.090   1.352  0.6472  0.5603 -0.0803
 1237SOL    HW1 5136   5.229   5.017   1.327  1.9082  0.0039 -1.4825
 1237SOL    HW2 5137   5.256   5.115   1.440 -1.1903 -0.2382 -0.4212
 1238SOL     OW 5138   1.626   4.291   2.082 -0.1071  0.3530 -0.0657
 1238SOL    HW1 5139   1.650   4.284   2.175 -0.8817 -0.2847  0.0956
 1238SOL    HW2 5140   1.665   4.373   2.054 -0.2151  0.7667  0.9398
 1239SOL     OW 5141   2.303   5.837   3.134  0.0030 -0.2972 -0.0172
 1239SOL    HW1 5142   2.370   5.814   3.070 -0.6035  0.0134 -0.7655
 1239SOL    HW2 5143   2.233   5.876   3.083  0.2703  1.6356  1.0304
 1240SOL     OW 5144   5.859   6.163   1.323  0.5026 -0.3908  0.0501
 1240SOL    HW1 5145   5.787   6.188   1.266  0.8435  0.8410  0.1121
 1240SOL    HW2 5146   5.930   6.140   1.263  0.7966  0.7090 -0.0627
 1241SOL     OW 5147   5.620   3.124   0.458 -0.7065  0.3556  0.0563
 1241SOL    HW1 5148   5.526   3.106   0.449 -0.8742  0.4170  1.4680
 1241SOL    HW2 5149   5.641   3.094   0.546 -0.0300  3.0396  0.8981
 1242SOL     OW 5150   3.526   1.952   1.054  1.0477  0.5766 -0.1166
 1242SOL    HW1 5151   3.509   1.998   1.136 -0.0293  0.8406 -0.4763
 1242SOL    HW2 5152   3.468   1.876   1.056  1.7180  0.0484 -0.2108
 1243SOL     OW 5153   1.170   5.224   1.158  0.0705 -0.2295  0.0680
 1243SOL    HW1 5154   1.228   5.252   1.087  0.6205 -1.2145  0.1135
 1243SOL    HW2 5155   1.108   5.164   1.117 -1.0488  0.9463 -0.0105
 1244SOL     OW 5156   5.115   3.188   3.034  0.5986 -0.3044  0.4429
 1244SOL    HW1 5157   5.096   3.264   3.089  1.5707  0.5056 -0.3069
 1244SOL    HW2 5158   5.031   3.142   3.027 -0.3462  1.4432 -0.2080
 1245SOL     OW 5159   5.078   4.734   2.889  0.0882  0.1668 -0.4975
 1245SOL    HW1 5160   5.010   4.668   2.872  0.2287 -0.0085 -0.3813
 1245SOL    HW2 5161   5.144   4.719   2.821  0.7269 -0.6388  0.2833
 1246SOL     OW 5162   4.517   1.335   1.504  0.1014 -0.5937 -0.2907
 1246SOL    HW1 5163   4.537   1.307   1.415  0.6904  0.5256 -0.5273
 1246SOL    HW2 5164   4.481   1.423   1.494  0.3760 -0.3751  0.5961
 1247SOL     OW 5165   3.912   5.505   1.996 -0.0614 -0.0317 -0.2131
 1247SOL    HW1 5166   3.825   5.540   1.976 -1.1438 -0.9726  2.3803
 1247SOL    HW2 5167   3.907   5.479   2.088  2.4391 -1.7009 -0.4354
 1248SOL     OW 5168   6.101   5.289   0.913  0.3671  0.2095 -0.5383
 1248SOL    HW1 5169   6.114   5.195   0.921  1.0936  0.2986 -0.6130
 1248SOL    HW2 5170   6.187   5.324   0.886  0.1206  0.8922 -0.4769
 1249SOL     OW 5171   3.926   1.908   1.531 -0.1059  0.0437  0.1266
 1249SOL    HW1 5172   3.981   1.929   1.607 -0.8983  0.1595  0.6873
 1249SOL    HW2 5173   3.890   1.821   1.551 -0.9854  0.4332  0.2929
 1250SOL     OW 5174   5.178   6.251   1.555 -0.5499  0.4590  0.0614
 1250SOL    HW1 5175   5.117   6.207   1.496  0.7958  1.3133 -2.0508
 1250SOL    HW2 5176   5.123   6.311   1.606 -1.7131 -0.1742 -0.3994
 1251SOL     OW 5177   0.825   0.341   0.135  0.3583  0.0531  0.2634
 1251SOL    HW1 5178   0.851   0.251   0.156 -0.2567 -0.0460  0.6193
 1251SOL    HW2 5179   0.746   0.356   0.187  0.8364  1.0340  0.7282
 1252SOL     OW 5180   0.221   3.274   4.365  0.2847  0.0469 -0.2665
 1252SOL    HW1 5181   0.218   3.259   4.271  2.1975  1.3039 -0.5752
 1252SOL    HW2 5182   0.300   3.230   4.395 -0.3714 -0.4596  0.8136
 1253SOL     OW 5183   2.600   1.639   0.595  0.7273 -0.4336  0.4999
 1253SOL    HW1 5184   2.525   1.580   0.596 -0.3788  0.9339  0.9855
 1253SOL    HW2 5185   2.674   1.584   0.622 -0.2450 -1.6023  0.8715
 1254SOL     OW 5186   3.826   6.001   1.018  0.1958  0.5612  0.2666
 1254SOL    HW1 5187   3.870   5.928   0.974 -1.0469  0.6706 -1.2311
 1254SOL    HW2 5188   3.882   6.076   0.998 -0.6077  0.7094 -1.6804
 1255SOL     OW 5189   4.463   1.386   3.527  0.0390  0.0668 -0.1965
 1255SOL    HW1 5190   4.405   1.409   3.599  0.3183  1.4889 -0.4011
 1255SOL    HW2 5191   4.530   1.454   3.527  1.0258 -0.8847 -0.7196
 1256SOL     OW 5192   2.809   2.620   0.867  0.2759  0.2004 -0.1162
 1256SOL    HW1 5193   2.724   2.600   0.906  1.0228 -1.0962  0.9101
 1256SOL    HW2 5194   2.816   2.561   0.792 -0.3261  1.3470 -1.1238
 1257SOL     OW 5195   4.038   1.680   1.653 -0.3736  0.1960  0.0505
 1257SOL    HW1 5196   4.115   1.648   1.606  1.2084  2.7063  0.7957
 1257SOL    HW2 5197   4.065   1.686   1.744 -2.2668 -1.1537  0.7627
 1258SOL     OW 5198   4.916   5.297   1.964  0.2901  0.4448 -0.4252
 1258SOL    HW1 5199   4.832   5.327   1.998 -0.4955 -1.6126 -0.4117
 1258SOL    HW2 5200   4.972   5.291   2.042 -0.0949  0.1416 -0.1695
 1259SOL     OW 5201   4.508   1.580   0.529  0.4550 -0.1307  0.2001
 1259SOL    HW1 5202   4.577   1.643   0.506  0.5248 -1.1126 -2.6986
 1259SOL    HW2 5203   4.555   1.506   0.566  0.9341 -0.4265 -0.9359
 1260SOL     OW 5204   5.416   2.179   0.196  0.1423 -0.7474 -0.1941
 1260SOL    HW1 5205   5.500   2.189   0.239 -0.5302  1.3354  0.7706
 1260SOL    HW2 5206   5.385   2.269   0.182 -2.6670 -1.4213  1.0146
 1261SOL     OW 5207   5.090   4.650   0.266 -0.4226  0.6046 -0.5248
 1261SOL    HW1 5208   5.079   4.737   0.227 -1.9061  0.2845 -0.8486
 1261SOL    HW2 5209   5.172   4.657   0.315  0.5065  1.5744 -2.1537
 1262SOL     OW 5210   2.119   0.990   0.711 -0.0506 -0.1705 -0.0443
 1262SOL    HW1 5211   2.162   0.947   0.637 -1.1662 -0.5105 -0.5154
 1262SOL    HW2 5212   2.065   1.058   0.671  0.9476  1.0570  0.6264
 1263SOL     OW 5213   2.835   0.962   2.855  0.2709  0.0630  0.6092
 1263SOL    HW1 5214   2.789   0.978   2.772  0.0403  1.1020  0.9271
 1263SOL    HW2 5215   2.886   0.882   2.839  2.3646  1.6726 -1.4645
 1264SOL     OW 5216   0.337   5.234   0.662  0.5294  0.5471  0.0342
 1264SOL    HW1 5217   0.319   5.263   0.573 -0.2751  0.1287  0.0504
 1264SOL    HW2 5218   0.312   5.309   0.717 -0.4963  0.2431  0.0039
 1265SOL     OW 5219   4.816   0.434   0.478 -0.1477 -0.2408  0.0492
 1265SOL    HW1 5220   4.849   0.461   0.563  0.4743 -0.3146 -0.1665
 1265SOL    HW2 5221   4.845   0.343   0.468  0.6802  0.0945 -0.6841
 1266SOL     OW 5222   0.565   2.563   1.919  1.1229  0.4355  0.9384
 1266SOL    HW1 5223   0.549   2.561   2.013 -0.3477  1.5441  0.7414
 1266SOL    HW2 5224   0.530   2.479   1.887  1.1827  0.2660  1.3137
 1267SOL     OW 5225   0.055   4.110   1.595 -0.4706 -0.5638  0.9739
 1267SOL    HW1 5226   0.116   4.116   1.668  0.4416  0.6337  0.1766
 1267SOL    HW2 5227  -0.017   4.055   1.626  0.5588 -1.2140  2.2696
 1268SOL     OW 5228   2.220   5.829   3.735  0.3408 -0.2292 -0.3671
 1268SOL    HW1 5229   2.219   5.856   3.827  1.1983 -0.9769 -0.1152
 1268SOL    HW2 5230   2.128   5.825   3.710  0.1072  0.2846  0.3630
 1269SOL     OW 5231   2.455   3.011   3.463  0.1791  0.3677  0.4508
 1269SOL    HW1 5232   2.401   3.075   3.508  0.7194  1.2109 -0.0542
 1269SOL    HW2 5233   2.545   3.038   3.482  0.4575 -1.1435  1.4767
 1270SOL     OW 5234   4.476   1.962   4.137  0.7308  0.4070  0.4429
 1270SOL    HW1 5235   4.547   1.900   4.121  0.9377  0.4753  1.0639
 1270SOL    HW2 5236   4.414   1.947   4.065  0.6030 -0.7688  0.7750
 1271SOL     OW 5237   4.396   6.159   2.067 -0.3380  0.6162  0.1896
 1271SOL    HW1 5238   4.366   6.249   2.059 -0.1059  0.6504 -0.3049
 1271SOL    HW2 5239   4.471   6.153   2.008 -1.3534 -0.3446 -1.0676
 1272SOL     OW 5240   6.215   3.336   1.027  0.3332  0.3630  0.1666
 1272SOL    HW1 5241   6.300   3.299   1.002  0.1555  1.5164 -2.5163
 1272SOL    HW2 5242   6.155   3.262   1.027  1.1226 -0.3031  1.1653
 1273SOL     OW 5243   5.621   1.514   0.636 -0.1531  0.2036 -0.0625
 1273SOL    HW1 5244   5.683   1.567   0.586  1.1963 -0.4077  0.8899
 1273SOL    HW2 5245   5.571   1.467   0.569  1.8321 -0.8487 -0.8995
 1274SOL     OW 5246   2.377   1.448   0.585 -0.0176 -0.1003  0.0501
 1274SOL    HW1 5247   2.394   1.458   0.491  0.9595  0.7896  0.3010
 1274SOL    HW2 5248   2.410   1.361   0.607 -2.3311 -1.2697 -0.8534
 1275SOL     OW 5249   0.979   5.812   0.341  0.2041  0.1115  0.1079
 1275SOL    HW1 5250   0.894   5.838   0.306  0.0974 -0.2477  0.0958
 1275SOL    HW2 5251   1.007   5.738   0.287  1.2824  1.2374 -0.9374
 1276SOL     OW 5252   5.602   1.503   2.807  0.0429  0.5293  0.4002
 1276SOL    HW1 5253   5.648   1.454   2.739  0.8194  1.3411  0.3292
 1276SOL    HW2 5254   5.533   1.550   2.760 -0.9452 -0.7299  0.5148
 1277SOL     OW 5255   1.362   3.692   2.144 -0.2642 -0.2019  0.4590
 1277SOL    HW1 5256   1.279   3.664   2.106  0.1191 -1.3638  0.4243
 1277SOL    HW2 5257   1.402   3.611   2.176  1.0459  0.2745  0.0814
 1278SOL     OW 5258   5.671   4.447   3.570  0.2483 -0.5733  0.2274
 1278SOL    HW1 5259   5.709   4.377   3.623  1.4076  0.5891  0.9846
 1278SOL    HW2 5260   5.625   4.503   3.633  2.1964  1.1963  0.2039
 1279SOL     OW 5261   2.758   5.032   2.850 -0.5073 -0.2634 -0.2242
 1279SOL    HW1 5262   2.807   4.950   2.847 -0.0233 -0.1896  2.9576
 1279SOL    HW2 5263   2.668   5.005   2.865 -0.5918 -0.2128 -0.6094
 1280SOL     OW 5264   5.188   2.287   3.016 -0.1673  0.2316  0.1989
 1280SOL    HW1 5265   5.254   2.286   3.085 -0.1497 -0.6903  0.1792
 1280SOL    HW2 5266   5.143   2.203   3.024  0.3477 -0.2252 -1.3875
 1281SOL     OW 5267   2.872   4.116   1.419 -0.0852  0.6420 -0.1025
 1281SOL    HW1 5268   2.892   4.037   1.468  0.7649 -0.0183 -1.4287
 1281SOL    HW2 5269   2.787   4.144   1.451 -0.6618 -1.1273  0.0159
 1282SOL     OW 5270   2.524   2.849   3.130 -0.0370  0.3263  0.0103
 1282SOL    HW1 5271   2.581   2.786   3.085 -0.6207  0.9961 -1.7700
 1282SOL    HW2 5272   2.477   2.797   3.195  0.3377 -0.8665 -0.6427
 1283SOL     OW 5273   1.830   0.282   1.120  0.2704 -0.6713  0.0527
 1283SOL    HW1 5274   1.881   0.320   1.048 -1.0694 -1.2813 -1.2632
 1283SOL    HW2 5275   1.837   0.347   1.191 -0.0203  0.9221 -1.3052
 1284SOL     OW 5276   5.261   0.143   4.218 -0.3497  0.0875 -0.0082
 1284SOL    HW1 5277   5.341   0.093   4.206 -1.7749 -2.2627 -0.4319
 1284SOL    HW2 5278   5.266   0.176   4.308  1.3039  0.4722 -0.2193
 1285SOL     OW 5279   3.387   2.093   3.566 -0.3427  0.7985  0.3045
 1285SOL    HW1 5280   3.408   2.131   3.652 -2.4554  0.0879  1.2119
 1285SOL    HW2 5281   3.292   2.081   3.568 -0.1891 -1.1837 -1.3272
 1286SOL     OW 5282   3.124   3.885   0.865 -1.0577 -0.2666  0.5762
 1286SOL    HW1 5283   3.098   3.808   0.815 -0.5355  0.0098 -0.1445
 1286SOL    HW2 5284   3.050   3.902   0.923 -1.8945 -0.3178 -0.4416
 1287SOL     OW 5285   4.265   0.034   3.170  0.6489 -0.0800  0.7306
 1287SOL    HW1 5286   4.214  -0.046   3.177  0.8757 -0.2851  0.1325
 1287SOL    HW2 5287   4.199   0.103   3.156  0.4630 -0.1739  1.1359
 1288SOL     OW 5288   2.573   0.706   3.598  0.2249 -0.2776  0.6729
 1288SOL    HW1 5289   2.649   0.739   3.647  0.0239  1.4605 -0.1368
 1288SOL    HW2 5290   2.498   0.749   3.638 -0.1702 -0.6398  0.3225
 1289SOL     OW 5291   0.221   4.667   2.671 -0.0308 -0.0462  0.1579
 1289SOL    HW1 5292   0.199   4.726   2.599 -0.5923  0.0745  0.4258
 1289SOL    HW2 5293   0.292   4.712   2.718  0.3112 -0.1080 -0.2893
 1290SOL     OW 5294   3.402   5.930   1.768 -0.0155 -0.2773 -0.1859
 1290SOL    HW1 5295   3.445   6.014   1.756  0.2083 -0.4294 -0.4759
 1290SOL    HW2 5296   3.314   5.952   1.798  0.0171  0.0637 -0.3337
 1291SOL     OW 5297   1.764   0.071   0.960  0.6577  0.6981 -0.4312
 1291SOL    HW1 5298   1.791   0.134   1.027  0.2840 -0.3046  0.6973
 1291SOL    HW2 5299   1.847   0.037   0.925  0.8689  0.1800  0.5470
 1292SOL     OW 5300   4.948   5.774   0.829 -0.1829 -0.5550 -0.2498
 1292SOL    HW1 5301   4.937   5.752   0.921  1.0416 -2.3294 -0.4701
 1292SOL    HW2 5302   5.040   5.796   0.820 -0.0553 -1.3843 -1.2110
 1293SOL     OW 5303   1.990   3.430   1.982 -0.5880 -0.1868  0.2199
 1293SOL    HW1 5304   1.929   3.361   1.955 -1.2473  0.7266 -0.7030
 1293SOL    HW2 5305   1.936   3.509   1.989  0.4676  0.6392 -0.5871
 1294SOL     OW 5306   4.552   5.037   1.622  0.0690  0.0322 -0.1507
 1294SOL    HW1 5307   4.548   4.944   1.646  0.9279 -0.7000 -2.5855
 1294SOL    HW2 5308   4.552   5.083   1.706 -0.5490 -2.1420  1.1215
 1295SOL     OW 5309   0.575   2.190   4.279  0.3313 -0.1165  0.2779
 1295SOL    HW1 5310   0.498   2.241   4.253 -0.1789 -0.7528  0.5072
 1295SOL    HW2 5311   0.648   2.251   4.271 -0.1197  0.3312 -0.4900
 1296SOL     OW 5312   2.843   4.526   0.207  0.0917 -0.5886  0.4305
 1296SOL    HW1 5313   2.827   4.443   0.162  1.7779 -0.4539 -0.4665
 1296SOL    HW2 5314   2.759   4.572   0.202 -0.3912 -1.5238 -0.5653
 1297SOL     OW 5315   4.865   0.793   0.250  0.0458 -0.3240 -0.6282
 1297SOL    HW1 5316   4.941   0.738   0.268  0.5404  0.2308 -0.9791
 1297SOL    HW2 5317   4.816   0.746   0.183 -0.1606 -0.8987 -0.0818
 1298SOL     OW 5318   4.316   3.351   0.345 -0.1443  0.4180  0.3773
 1298SOL    HW1 5319   4.366   3.276   0.311 -0.8651  0.3866 -0.6748
 1298SOL    HW2 5320   4.363   3.428   0.312  0.0111  0.4094  0.5804
 1299SOL     OW 5321   4.752   3.968   4.287  0.0746  0.3944 -0.1273
 1299SOL    HW1 5322   4.698   4.047   4.290 -1.4282 -0.4909 -2.0983
 1299SOL    HW2 5323   4.719   3.919   4.212  1.4744 -1.7631  0.5813
 1300SOL     OW 5324   1.558   3.186   1.983  0.7984  0.0272  0.1696
 1300SOL    HW1 5325   1.523   3.138   2.058 -1.0090 -0.0088 -0.6232
 1300SOL    HW2 5326   1.486   3.244   1.957  1.8398  0.9349 -0.7608
 1301SOL     OW 5327   2.953   4.207   1.745  0.1988  0.2428 -0.1919
 1301SOL    HW1 5328   2.912   4.136   1.696 -0.4890 -0.1668  0.9303
 1301SOL    HW2 5329   2.898   4.217   1.823  1.2736  0.8261  0.5204
 1302SOL     OW 5330   3.741   3.835   3.495 -0.1721 -0.1129  0.0256
 1302SOL    HW1 5331   3.746   3.912   3.438  0.7992 -1.1328 -1.3354
 1302SOL    HW2 5332   3.832   3.809   3.509 -0.4591 -0.6625  0.9717
 1303SOL     OW 5333   4.166   1.436   1.589  0.5305 -0.0495 -0.1469
 1303SOL    HW1 5334   4.077   1.470   1.582  0.8348  1.1726  1.4345
 1303SOL    HW2 5335   4.179   1.386   1.508 -1.3735  0.2217 -0.6626
 1304SOL     OW 5336   2.437   2.021   0.967  0.1131 -0.5521 -0.0839
 1304SOL    HW1 5337   2.480   2.040   1.050  0.0660  0.0738 -0.1965
 1304SOL    HW2 5338   2.477   2.082   0.905 -1.3378  0.4959 -0.0622
 1305SOL     OW 5339   1.500   1.354   0.296  0.3376 -0.2104  0.0059
 1305SOL    HW1 5340   1.554   1.278   0.275  2.0530  0.8891  0.1855
 1305SOL    HW2 5341   1.413   1.331   0.265  0.5563 -2.6388  0.9780
 1306SOL     OW 5342   4.009   2.245   0.868 -0.0752  0.1242 -0.3706
 1306SOL    HW1 5343   3.941   2.194   0.826 -2.6964  1.3423  2.0385
 1306SOL    HW2 5344   4.043   2.188   0.937 -0.4588  0.3582  0.0189
 1307SOL     OW 5345   3.687   1.770   1.425  0.4815 -0.6768 -0.4375
 1307SOL    HW1 5346   3.750   1.837   1.399 -0.4481  1.2437  1.9482
 1307SOL    HW2 5347   3.608   1.791   1.375  0.8983 -1.5113 -1.4851
 1308SOL     OW 5348   3.327   0.976   1.132 -0.0766  0.3514  0.2881
 1308SOL    HW1 5349   3.264   0.905   1.146  1.3185 -1.1921 -0.8484
 1308SOL    HW2 5350   3.401   0.953   1.189  1.4395 -0.5512 -1.9070
 1309SOL     OW 5351   2.902   1.500   3.671  0.5894 -0.3239  0.4044
 1309SOL    HW1 5352   2.874   1.496   3.579 -2.2553 -0.1004  1.1625
 1309SOL    HW2 5353   2.985   1.548   3.668  0.6021 -0.3522 -2.0469
 1310SOL     OW 5354   2.937   1.504   4.244 -0.1312  0.2248 -0.1560
 1310SOL    HW1 5355   2.938   1.447   4.167 -0.6134 -1.6109  1.1177
 1310SOL    HW2 5356   2.954   1.592   4.210  1.3337 -0.7535 -2.1389
 1311SOL     OW 5357   4.489   3.423   3.434  0.3147  0.2920  1.1193
 1311SOL    HW1 5358   4.555   3.467   3.380  2.2162 -2.4357  1.0407
 1311SOL    HW2 5359   4.422   3.395   3.371  0.4511  0.6947  0.7905
 1312SOL     OW 5360   3.862   5.158   2.936 -0.7468  0.2377 -0.0839
 1312SOL    HW1 5361   3.874   5.156   2.841  0.7336 -1.8493  0.0688
 1312SOL    HW2 5362   3.843   5.068   2.960 -0.5334  0.6115  1.6602
 1313SOL     OW 5363   3.301   4.407   2.681 -0.3745 -0.0560 -0.2361
 1313SOL    HW1 5364   3.374   4.455   2.720 -0.1711  0.8444 -1.6456
 1313SOL    HW2 5365   3.320   4.406   2.587 -1.6690 -0.6817 -0.5157
 1314SOL     OW 5366   1.647   2.586   2.812 -0.1242  0.2953 -0.0166
 1314SOL    HW1 5367   1.561   2.551   2.791 -0.5950  0.9840  0.7152
 1314SOL    HW2 5368   1.700   2.509   2.833 -1.0151 -0.0326  1.1312
 1315SOL     OW 5369   1.308   1.838   2.250 -0.2579  0.0320 -0.3276
 1315SOL    HW1 5370   1.224   1.836   2.205  0.6709 -2.4433 -2.2267
 1315SOL    HW2 5371   1.372   1.855   2.181  1.0694 -1.9936  0.2943
 1316SOL     OW 5372   1.330   5.053   4.340  0.3216  0.3467 -0.0780
 1316SOL    HW1 5373   1.364   4.974   4.382  1.1294 -0.4077 -2.0508
 1316SOL    HW2 5374   1.299   5.107   4.413  0.8697 -1.2475  1.4056
 1317SOL     OW 5375   0.992   4.258   3.710 -0.0892  0.3887  0.2035
 1317SOL    HW1 5376   0.986   4.222   3.799 -1.1954  1.0335  0.4109
 1317SOL    HW2 5377   1.055   4.329   3.716  1.5940 -1.0292 -0.0555
 1318SOL     OW 5378   2.561   1.404   0.385  0.1658  0.1214 -0.0022
 1318SOL    HW1 5379   2.616   1.462   0.332  0.9921  0.2908  0.9999
 1318SOL    HW2 5380   2.622   1.363   0.447 -0.9447  1.0414  1.8016
 1319SOL     OW 5381   4.833   5.873   1.519 -0.1654 -0.2947 -0.4666
 1319SOL    HW1 5382   4.924   5.860   1.547  0.5762  2.3103 -1.3965
 1319SOL    HW2 5383   4.814   5.964   1.543 -3.4953 -1.4681  2.0893
 1320SOL     OW 5384   0.400   2.834   3.645 -0.5712 -0.1488 -0.3196
 1320SOL    HW1 5385   0.345   2.908   3.621 -1.4550 -0.0587  1.7793
 1320SOL    HW2 5386   0.441   2.860   3.728  1.6381 -0.7530 -1.1578
 1321SOL     OW 5387   3.111   1.683   2.931 -0.0892  0.1363 -0.0467
 1321SOL    HW1 5388   3.077   1.693   2.842  1.1039  2.1171 -0.3595
 1321SOL    HW2 5389   3.078   1.759   2.979 -0.7903 -0.9521  1.2558
 1322SOL     OW 5390   5.646   5.429   1.180  0.0288  0.6594 -0.4668
 1322SOL    HW1 5391   5.664   5.487   1.106  0.2752 -0.8907 -1.6811
 1322SOL    HW2 5392   5.631   5.343   1.140 -2.1276  0.2195  1.1185
 1323SOL     OW 5393   0.802   3.157   3.002  0.0603  0.1395 -0.3273
 1323SOL    HW1 5394   0.780   3.250   3.003  0.2897  0.1929 -0.2497
 1323SOL    HW2 5395   0.816   3.137   2.910  0.6504  0.3343 -0.2836
 1324SOL     OW 5396   5.449   3.266   1.884 -0.3618 -0.0283 -0.0990
 1324SOL    HW1 5397   5.414   3.289   1.970 -3.1938 -1.4560 -0.7714
 1324SOL    HW2 5398   5.505   3.189   1.900  0.5577  0.7737  0.6561
 1325SOL     OW 5399   0.257   5.638   0.586  0.3347  0.3148 -0.3357
 1325SOL    HW1 5400   0.181   5.644   0.528 -0.0479 -3.2581 -0.4137
 1325SOL    HW2 5401   0.321   5.587   0.536  0.4874 -1.7612  1.8039
 1326SOL     OW 5402   4.329   4.992   3.501 -0.0921  0.4196  0.2751
 1326SOL    HW1 5403   4.237   5.016   3.506 -0.3878 -0.0502 -1.9581
 1326SOL    HW2 5404   4.369   5.062   3.450  0.3546 -0.4095 -0.5431
 1327SOL     OW 5405   1.742   2.276   1.374  0.0312 -0.4011  0.2099
 1327SOL    HW1 5406   1.788   2.230   1.304 -1.9712  0.1262 -1.5864
 1327SOL    HW2 5407   1.800   2.349   1.396  2.4349 -2.6528  1.8717
 1328SOL     OW 5408   1.091   5.608   0.087 -0.2278  0.2455  0.4717
 1328SOL    HW1 5409   1.007   5.654   0.079 -1.1091 -1.3686  0.0422
 1328SOL    HW2 5410   1.072   5.535   0.146  0.7889 -0.3560  0.0636
 1329SOL     OW 5411   2.529   1.860   3.379  0.1096 -0.1995  0.0744
 1329SOL    HW1 5412   2.458   1.906   3.335  0.5680  1.7323  1.2025
 1329SOL    HW2 5413   2.535   1.902   3.465  0.1475 -2.8772  1.4807
 1330SOL     OW 5414   4.898   4.573   4.234  0.1849 -0.2367  0.0670
 1330SOL    HW1 5415   4.898   4.620   4.151 -1.1109 -1.4896 -0.6791
 1330SOL    HW2 5416   4.809   4.583   4.267  0.8007  0.6642  1.6019
 1331SOL     OW 5417   1.805   5.167   1.061  0.5713  0.3817 -0.3708
 1331SOL    HW1 5418   1.822   5.098   1.126 -1.6987  0.6737  0.6279
 1331SOL    HW2 5419   1.871   5.152   0.994  1.8595 -1.0881  1.1081
 1332SOL     OW 5420   0.015   5.967   4.288 -0.5380 -0.2154  0.1957
 1332SOL    HW1 5421   0.066   5.886   4.288 -1.9043 -1.1095  0.8681
 1332SOL    HW2 5422  -0.075   5.938   4.300 -1.0102  1.4433  0.8902
 1333SOL     OW 5423   2.478   0.508   0.647  0.3146 -0.1841 -0.4080
 1333SOL    HW1 5424   2.407   0.504   0.582  0.8024 -0.1667 -0.9508
 1333SOL    HW2 5425   2.433   0.500   0.731 -0.3698  0.1643 -0.7266
 1334SOL     OW 5426   3.439   1.443   1.839 -0.1032  0.2815 -0.2885
 1334SOL    HW1 5427   3.442   1.387   1.916  1.7141 -0.6647 -0.9856
 1334SOL    HW2 5428   3.511   1.505   1.851 -0.1209  0.4495 -0.9905
 1335SOL     OW 5429   2.337   3.418   2.933  0.0706  0.1096  0.0282
 1335SOL    HW1 5430   2.296   3.492   2.977 -0.1855 -0.0440  0.0495
 1335SOL    HW2 5431   2.360   3.358   3.004 -1.5257 -0.7307 -0.1361
 1336SOL     OW 5432   1.643   4.651   2.745 -0.0077 -0.2543  0.2394
 1336SOL    HW1 5433   1.700   4.651   2.822  0.2433  1.1709  0.0950
 1336SOL    HW2 5434   1.686   4.712   2.684 -0.5483 -0.8483 -0.7708
 1337SOL     OW 5435   5.041   5.039   0.625  0.2205 -0.5744  0.1585
 1337SOL    HW1 5436   5.008   5.086   0.549  0.4563  2.0861  1.5750
 1337SOL    HW2 5437   4.969   5.042   0.688  0.8441 -0.6302  0.8813
 1338SOL     OW 5438   2.728   6.025   0.765  0.0396  0.3711 -0.7394
 1338SOL    HW1 5439   2.802   6.019   0.704 -0.6393  0.5005 -1.5896
 1338SOL    HW2 5440   2.728   5.941   0.810  1.1995  0.6730 -0.1432
 1339SOL     OW 5441   0.216   5.170   1.139 -0.1561 -0.0113  0.2842
 1339SOL    HW1 5442   0.134   5.150   1.185  0.5702 -1.0383  1.1914
 1339SOL    HW2 5443   0.189   5.194   1.051 -1.4248 -0.6146  0.4882
 1340SOL     OW 5444   4.523   5.127   1.867 -0.3388 -0.4956 -0.0812
 1340SOL    HW1 5445   4.546   5.219   1.880  0.2909 -0.5365 -0.8351
 1340SOL    HW2 5446   4.457   5.108   1.935  0.3904  0.1794  0.8331
 1341SOL     OW 5447   0.889   1.949   1.376 -0.3384 -0.2628 -0.3066
 1341SOL    HW1 5448   0.901   1.925   1.467  2.1916  1.0807 -0.1950
 1341SOL    HW2 5449   0.810   2.002   1.375  0.3180  0.8221  1.3758
 1342SOL     OW 5450   2.096   2.229   1.963 -0.1220 -0.5032 -0.2336
 1342SOL    HW1 5451   2.072   2.170   1.892  1.1421 -0.9949 -0.2817
 1342SOL    HW2 5452   2.181   2.265   1.936  1.4101 -2.2417  1.8771
 1343SOL     OW 5453   5.457   6.038   1.115  0.0294 -0.3749  0.1967
 1343SOL    HW1 5454   5.473   5.947   1.140  1.1842  0.2448  1.8146
 1343SOL    HW2 5455   5.367   6.055   1.143 -0.2556 -1.0642 -0.2858
 1344SOL     OW 5456   5.934   3.223   2.778  0.4972 -0.2487  0.4289
 1344SOL    HW1 5457   6.014   3.172   2.773  0.0943 -0.9022  0.5354
 1344SOL    HW2 5458   5.879   3.190   2.707  0.0202 -0.3451  0.8377
 1345SOL     OW 5459   5.012   6.213   0.816  0.0883 -0.0373  0.1173
 1345SOL    HW1 5460   5.073   6.144   0.843  1.0478  0.7661  0.0830
 1345SOL    HW2 5461   4.945   6.214   0.883  0.0548 -1.0150  0.1056
 1346SOL     OW 5462   4.378   3.179   2.492 -0.0081  0.0379 -0.2894
 1346SOL    HW1 5463   4.389   3.144   2.404  0.3566 -1.7172  0.4087
 1346SOL    HW2 5464   4.312   3.122   2.532  1.3040 -0.5138  1.2027
 1347SOL     OW 5465   0.562   2.204   2.813  0.0754  0.0076 -0.2663
 1347SOL    HW1 5466   0.494   2.208   2.746  0.5096  0.9614 -0.6662
 1347SOL    HW2 5467   0.514   2.206   2.896 -0.4295 -0.4769 -0.5404
 1348SOL     OW 5468   4.952   3.320   3.212 -0.3355 -0.6221  0.2406
 1348SOL    HW1 5469   4.866   3.311   3.170 -0.8413  1.0860  0.8463
 1348SOL    HW2 5470   4.938   3.286   3.300 -0.2384 -0.8597  0.1646
 1349SOL     OW 5471   3.874   3.451   1.387  0.1601  0.0925 -0.3532
 1349SOL    HW1 5472   3.878   3.392   1.312 -0.3727  0.9498 -1.0725
 1349SOL    HW2 5473   3.942   3.419   1.446  1.6110  0.2959 -1.8540
 1350SOL     OW 5474   1.700   6.080   4.368  0.4791  0.2072  0.2016
 1350SOL    HW1 5475   1.714   6.136   4.292  3.1822 -0.6505 -0.0469
 1350SOL    HW2 5476   1.712   5.991   4.335 -0.1179 -0.2948  1.2811
 1351SOL     OW 5477   4.479   2.772   0.439  0.0170  0.9767  0.3188
 1351SOL    HW1 5478   4.546   2.756   0.373 -0.7935 -0.5621 -0.1948
 1351SOL    HW2 5479   4.442   2.857   0.416  0.5810  1.0212 -0.4586
 1352SOL     OW 5480   4.787   2.769   2.406 -0.0989 -0.1825 -0.1081
 1352SOL    HW1 5481   4.700   2.791   2.374 -0.0005 -0.4163 -0.5480
 1352SOL    HW2 5482   4.816   2.698   2.349  1.0509  1.0066 -1.0547
 1353SOL     OW 5483   2.485   3.742   3.035  0.0673  0.6180  0.3246
 1353SOL    HW1 5484   2.448   3.823   3.000  2.0360  1.4648  0.0577
 1353SOL    HW2 5485   2.524   3.699   2.960 -2.8444 -1.8074  0.0024
 1354SOL     OW 5486   5.312   3.739   2.661  0.0090  0.0996 -0.4123
 1354SOL    HW1 5487   5.245   3.708   2.722  0.4038 -0.8911 -0.4654
 1354SOL    HW2 5488   5.332   3.663   2.606 -0.6230  1.0674 -2.0599
 1355SOL     OW 5489   6.146   4.523   0.240 -0.1456  0.6082  0.6906
 1355SOL    HW1 5490   6.192   4.474   0.308  0.7150  0.3247 -0.0692
 1355SOL    HW2 5491   6.216   4.566   0.190 -0.8397  1.9452  0.8191
 1356SOL     OW 5492   2.136   2.779   2.490 -0.0071 -0.1475 -0.5885
 1356SOL    HW1 5493   2.078   2.845   2.453 -0.6338 -0.0316  0.5733
 1356SOL    HW2 5494   2.217   2.825   2.509 -0.1078  0.0608 -0.6668
 1357SOL     OW 5495   4.174   5.678   0.120 -0.2864 -0.1122  0.0985
 1357SOL    HW1 5496   4.258   5.689   0.163 -0.5984  2.6260  0.1497
 1357SOL    HW2 5497   4.144   5.591   0.147  1.3991 -0.1431  2.0427
 1358SOL     OW 5498   2.820   4.530   3.813 -0.3970 -0.6578  0.1138
 1358SOL    HW1 5499   2.821   4.492   3.725  2.1010 -2.2624  0.7306
 1358SOL    HW2 5500   2.760   4.474   3.863 -0.0508 -1.1513 -0.0193
 1359SOL     OW 5501   2.986   3.628   1.822  0.2560  0.4094  0.1051
 1359SOL    HW1 5502   3.026   3.713   1.803  0.6287 -0.0277 -1.1826
 1359SOL    HW2 5503   3.060   3.570   1.839  0.1509 -0.1706 -1.2868
 1360SOL     OW 5504   2.276   4.260   2.654  0.6077  0.4621  0.6495
 1360SOL    HW1 5505   2.369   4.283   2.651  1.2154 -1.5173  2.1217
 1360SOL    HW2 5506   2.261   4.207   2.575  0.7128  0.8029  0.3998
 1361SOL     OW 5507   2.961   1.006   1.770  0.4800  0.1922 -0.1934
 1361SOL    HW1 5508   2.961   1.094   1.733  0.9573  0.2160 -0.1403
 1361SOL    HW2 5509   2.911   1.013   1.852 -1.1018  0.0175 -1.1013
 1362SOL     OW 5510   4.435   2.339   3.200  1.0298 -0.0326  0.8749
 1362SOL    HW1 5511   4.439   2.283   3.122  0.5683  0.7858  0.2400
 1362SOL    HW2 5512   4.345   2.332   3.231  1.1511 -0.1733  1.1968
 1363SOL     OW 5513   3.716   6.230   1.559 -0.2560  0.2339  0.0391
 1363SOL    HW1 5514   3.684   6.298   1.619  0.8659  0.5074  0.3642
 1363SOL    HW2 5515   3.654   6.158   1.568 -0.4776  0.5336  1.0298
 1364SOL     OW 5516   0.870   3.448   4.316  0.1871  0.6330 -0.7904
 1364SOL    HW1 5517   0.945   3.390   4.304  1.7996  2.3403  0.4276
 1364SOL    HW2 5518   0.852   3.482   4.229  2.5488  2.1348 -0.7794
 1365SOL     OW 5519   4.283   4.301   2.427  0.6863 -0.4625 -0.2392
 1365SOL    HW1 5520   4.267   4.339   2.513  1.4791 -0.8648  0.0908
 1365SOL    HW2 5521   4.222   4.347   2.369  1.8378  1.5723  0.0746
 1366SOL     OW 5522   2.266   4.143   2.405  0.1026  0.0316 -0.1158
 1366SOL    HW1 5523   2.360   4.125   2.409 -0.0923 -1.4332 -1.3351
 1366SOL    HW2 5524   2.257   4.214   2.341  0.5549  2.1477  2.0155
 1367SOL     OW 5525   4.139   5.986   0.824 -0.1188  0.2135 -0.1601
 1367SOL    HW1 5526   4.075   6.049   0.856  1.1410  2.0788 -1.1170
 1367SOL    HW2 5527   4.199   5.973   0.897  0.0680  0.7738 -0.2075
 1368SOL     OW 5528   0.141   3.680   4.017  0.1950  0.0665  0.2988
 1368SOL    HW1 5529   0.160   3.637   4.100 -2.0729 -2.1694 -0.1984
 1368SOL    HW2 5530   0.221   3.670   3.965  0.9237 -0.3447  1.4704
 1369SOL     OW 5531   0.412   1.134   3.360  0.4740 -0.2009 -0.1833
 1369SOL    HW1 5532   0.367   1.091   3.433  1.9270 -0.5246  0.5583
 1369SOL    HW2 5533   0.420   1.065   3.293 -3.5166  0.8164 -2.0420
 1370SOL     OW 5534   4.643   5.618   2.994  0.1205  0.2416 -0.4726
 1370SOL    HW1 5535   4.738   5.604   2.992  0.2547  0.7118  0.9819
 1370SOL    HW2 5536   4.606   5.533   3.015  0.2012  0.0366 -1.1358
 1371SOL     OW 5537   2.475   6.088   0.328  0.1746 -0.4159 -0.0191
 1371SOL    HW1 5538   2.502   6.154   0.391  0.5309  0.5464 -1.1350
 1371SOL    HW2 5539   2.383   6.108   0.310  0.0378 -0.7656  0.2745
 1372SOL     OW 5540   2.958   0.592   3.407 -0.3411 -0.3041  0.8617
 1372SOL    HW1 5541   2.994   0.580   3.494 -0.4001 -1.6215  0.7175
 1372SOL    HW2 5542   2.944   0.503   3.374 -0.7863  0.1769 -0.2920
 1373SOL     OW 5543   2.075   1.766   3.179 -0.6169 -0.1237 -0.1322
 1373SOL    HW1 5544   2.120   1.781   3.262  0.3277  2.6738 -1.0427
 1373SOL    HW2 5545   2.010   1.836   3.173  0.5747  0.8912 -2.5177
 1374SOL     OW 5546   3.778   4.049   3.314 -0.0179 -0.2526  0.1904
 1374SOL    HW1 5547   3.701   4.067   3.260 -0.3472  0.6878  0.9318
 1374SOL    HW2 5548   3.849   4.096   3.271 -0.2252  0.2777  0.4146
 1375SOL     OW 5549   1.255   3.381   3.922  0.6665  0.2191 -0.5766
 1375SOL    HW1 5550   1.257   3.368   4.017 -0.8480 -0.3279 -0.5923
 1375SOL    HW2 5551   1.301   3.305   3.886  2.0343  0.8686 -0.2817
 1376SOL     OW 5552   0.030   0.720   0.762  0.0466  0.2457 -0.2678
 1376SOL    HW1 5553   0.072   0.740   0.678 -1.7287 -1.2141 -1.5856
 1376SOL    HW2 5554  -0.058   0.757   0.755 -1.0937 -2.2610 -0.2567
 1377SOL     OW 5555   2.764   1.758   1.503  0.1438 -0.3432  0.0159
 1377SOL    HW1 5556   2.688   1.813   1.520  0.1043 -0.6290  0.7651
 1377SOL    HW2 5557   2.755   1.684   1.563  0.1308 -1.2457 -1.0516
 1378SOL     OW 5558   5.122   1.601   0.947  0.1712 -0.2543 -0.0468
 1378SOL    HW1 5559   5.213   1.574   0.960  0.8082  1.0712 -1.4716
 1378SOL    HW2 5560   5.097   1.560   0.864 -0.2172  0.1145 -0.1128
 1379SOL     OW 5561   2.103   3.671   4.329  0.2225 -0.2092 -0.0347
 1379SOL    HW1 5562   2.141   3.686   4.416 -0.5514  2.2456 -0.0332
 1379SOL    HW2 5563   2.012   3.649   4.347  0.2720 -0.5501 -0.2018
 1380SOL     OW 5564   0.540   3.059   2.981  0.4781 -0.1075  0.5136
 1380SOL    HW1 5565   0.533   3.036   3.073  1.6441 -1.2648  0.3556
 1380SOL    HW2 5566   0.634   3.063   2.965  0.2980 -0.4438 -0.7365
 1381SOL     OW 5567   6.248   5.985   1.446  0.3925 -0.5217  0.0254
 1381SOL    HW1 5568   6.209   5.897   1.442  1.1224 -0.8000 -2.3441
 1381SOL    HW2 5569   6.187   6.036   1.499 -2.0148 -1.5350 -1.6263
 1382SOL     OW 5570   4.696   6.011   3.733  0.5430  0.2305 -0.3964
 1382SOL    HW1 5571   4.660   6.031   3.647  0.9872 -0.5430 -0.7779
 1382SOL    HW2 5572   4.729   6.094   3.766 -0.7250  0.7672 -0.4416
 1383SOL     OW 5573   3.819   5.587   0.696 -0.3307 -0.2381 -0.2840
 1383SOL    HW1 5574   3.874   5.522   0.652  0.4779 -0.2924  0.7534
 1383SOL    HW2 5575   3.866   5.670   0.684 -1.9552  0.4263 -2.6301
 1384SOL     OW 5576   0.674   4.253   3.761 -0.3413  0.7637  0.0896
 1384SOL    HW1 5577   0.756   4.292   3.732 -0.3987  1.1824  0.4775
 1384SOL    HW2 5578   0.694   4.216   3.847 -0.7308  1.4691  0.4891
 1385SOL     OW 5579   4.290   3.985   0.463  0.0414 -0.1175  0.0749
 1385SOL    HW1 5580   4.318   4.042   0.392  0.3261  0.2487  0.4753
 1385SOL    HW2 5581   4.207   3.949   0.433 -0.4911  1.0412  0.1031
 1386SOL     OW 5582   2.170   3.372   4.393  0.2490 -0.4450 -0.0540
 1386SOL    HW1 5583   2.175   3.445   4.455  0.3249 -0.1070 -0.4577
 1386SOL    HW2 5584   2.163   3.413   4.307 -3.0875 -0.8274 -0.1082
 1387SOL     OW 5585   2.083   4.464   3.357  0.2261 -0.0610 -0.0467
 1387SOL    HW1 5586   2.166   4.506   3.333 -0.5105  1.2555 -0.3630
 1387SOL    HW2 5587   2.020   4.535   3.361 -1.1318 -1.1641 -0.8493
 1388SOL     OW 5588   3.097   1.363   0.065  0.2050 -0.6999  0.1507
 1388SOL    HW1 5589   3.192   1.372   0.057  0.4640 -2.5184  0.7509
 1388SOL    HW2 5590   3.074   1.292   0.005 -0.9282  0.2832 -0.6356
 1389SOL     OW 5591   2.802   2.048   2.488 -0.0042  0.0556  0.3056
 1389SOL    HW1 5592   2.784   1.996   2.410 -0.2010 -1.9330  1.5902
 1389SOL    HW2 5593   2.788   2.138   2.461 -1.0901 -0.6440 -1.6603
 1390SOL     OW 5594   3.392   3.563   2.063  0.3901  0.3363 -0.4677
 1390SOL    HW1 5595   3.441   3.622   2.121  0.9093 -0.4542 -0.0959
 1390SOL    HW2 5596   3.412   3.594   1.975  3.2283 -1.1831 -0.4559
 1391SOL     OW 5597   3.433   1.806   0.601 -0.1931 -0.0390 -0.6206
 1391SOL    HW1 5598   3.447   1.755   0.521 -1.4091 -0.1914 -0.7675
 1391SOL    HW2 5599   3.442   1.898   0.573 -0.9296 -0.0782 -1.0219
 1392SOL     OW 5600   2.560   5.648   0.417 -0.3250 -0.2883  0.2987
 1392SOL    HW1 5601   2.518   5.636   0.332  0.8625  2.2828 -0.7500
 1392SOL    HW2 5602   2.522   5.729   0.451  1.0833  0.1217  0.9841
 1393SOL     OW 5603   3.665   2.805   3.067 -0.0097 -0.0607 -0.6364
 1393SOL    HW1 5604   3.599   2.737   3.082 -1.4822  0.7621 -2.8142
 1393SOL    HW2 5605   3.749   2.762   3.081 -0.8715 -2.5317 -2.4473
 1394SOL     OW 5606   5.843   3.841   2.160 -0.2204  0.4302  0.1035
 1394SOL    HW1 5607   5.768   3.884   2.202 -1.9668 -2.4968  0.2830
 1394SOL    HW2 5608   5.826   3.850   2.066  0.9245  2.4209  0.0254
 1395SOL     OW 5609   3.920   5.154   1.048  0.1701  0.2483  0.1132
 1395SOL    HW1 5610   3.929   5.079   0.989 -1.4410  1.5222 -1.9166
 1395SOL    HW2 5611   3.831   5.185   1.032 -0.2359  0.8933  3.0542
 1396SOL     OW 5612   3.055   2.223   2.950  0.3762 -0.3274 -0.2326
 1396SOL    HW1 5613   3.058   2.289   2.881 -0.0960 -0.9016 -0.8065
 1396SOL    HW2 5614   3.146   2.217   2.980  0.2976  1.1382  0.3765
 1397SOL     OW 5615   5.851   1.687   0.157 -0.1779  0.1195  0.3700
 1397SOL    HW1 5616   5.857   1.636   0.077 -0.9844 -1.4979  1.2877
 1397SOL    HW2 5617   5.940   1.718   0.173 -0.0829  0.8091 -1.3349
 1398SOL     OW 5618   5.303   3.501   0.844 -0.1870  0.0224  0.1748
 1398SOL    HW1 5619   5.323   3.564   0.913 -0.1436  0.4032 -0.1797
 1398SOL    HW2 5620   5.266   3.554   0.773  1.0329 -0.1679 -0.6325
 1399SOL     OW 5621   3.429   3.029   2.560 -0.0802  0.2284 -0.5894
 1399SOL    HW1 5622   3.432   3.017   2.655 -0.1156 -0.0635 -0.6248
 1399SOL    HW2 5623   3.408   3.122   2.548  0.7876  0.4703 -0.3138
 1400SOL     OW 5624   0.548   5.471   1.151  0.0694  0.0770 -0.2011
 1400SOL    HW1 5625   0.474   5.519   1.114 -0.0153 -0.9109 -1.3874
 1400SOL    HW2 5626   0.520   5.447   1.239  0.2669  2.4731  0.5754
 1401SOL     OW 5627   2.434   3.564   0.810  0.5784  0.0435 -0.4787
 1401SOL    HW1 5628   2.374   3.619   0.860  1.1126  1.0357 -0.8978
 1401SOL    HW2 5629   2.407   3.574   0.719  2.3705  1.8644 -0.8807
 1402SOL     OW 5630   3.061   1.370   0.909  0.6548  0.2417 -0.3939
 1402SOL    HW1 5631   3.093   1.369   0.999 -0.7045  3.1161  0.2325
 1402SOL    HW2 5632   3.072   1.461   0.880 -1.3459 -0.0137 -2.1937
 1403SOL     OW 5633   4.403   3.458   0.767 -0.1362 -0.0747  0.0898
 1403SOL    HW1 5634   4.369   3.440   0.855 -0.3729 -1.0363 -0.1833
 1403SOL    HW2 5635   4.328   3.446   0.709  0.2765 -0.5855 -0.3554
 1404SOL     OW 5636   5.469   5.763   1.116 -0.2767  0.2554  0.0791
 1404SOL    HW1 5637   5.400   5.701   1.090 -0.1182 -0.4559  1.2841
 1404SOL    HW2 5638   5.547   5.731   1.070 -0.2837 -0.2209  0.3867
 1405SOL     OW 5639   0.112   0.791   0.523 -0.2766  0.1085 -0.4350
 1405SOL    HW1 5640   0.062   0.775   0.443  1.9448 -1.5518 -1.6021
 1405SOL    HW2 5641   0.107   0.886   0.536 -2.6965  0.1277 -1.1150
 1406SOL     OW 5642   5.902   5.226   1.107 -0.0969 -0.3457 -0.2029
 1406SOL    HW1 5643   5.961   5.260   1.041  1.2572  0.6859  1.4442
 1406SOL    HW2 5644   5.928   5.270   1.188 -2.7105 -0.3375  0.7429
 1407SOL     OW 5645   0.095   3.297   4.101 -0.6920 -0.6500  0.1574
 1407SOL    HW1 5646   0.088   3.202   4.098  0.6038 -0.7494 -0.8913
 1407SOL    HW2 5647   0.011   3.328   4.066 -1.0577 -1.4025  0.3456
 1408SOL     OW 5648   1.354   5.525   3.982  0.4713  0.3082 -0.0047
 1408SOL    HW1 5649   1.352   5.470   3.904 -0.0744 -1.0739  0.9447
 1408SOL    HW2 5650   1.287   5.488   4.039  1.3350  0.8559  1.4176
 1409SOL     OW 5651   5.485   4.779   3.123 -0.1674 -0.1164 -0.1286
 1409SOL    HW1 5652   5.392   4.776   3.145  0.1826 -1.2090  1.3562
 1409SOL    HW2 5653   5.508   4.871   3.130 -1.6773  0.6254 -3.1596
 1410SOL     OW 5654   2.633   1.483   4.371 -0.4489 -0.1739 -0.0767
 1410SOL    HW1 5655   2.572   1.493   4.298  0.0225  0.5348 -0.3835
 1410SOL    HW2 5656   2.719   1.497   4.332 -0.0984 -0.8989  0.4067
 1411SOL     OW 5657   2.481   4.120   1.238  0.3383  0.3886  0.2438
 1411SOL    HW1 5658   2.428   4.184   1.189  0.2207  1.0584  1.2198
 1411SOL    HW2 5659   2.432   4.107   1.319 -0.2713 -1.8743 -0.4230
 1412SOL     OW 5660   2.237   3.065   2.074 -0.5370 -0.4655 -0.2249
 1412SOL    HW1 5661   2.290   3.111   2.139 -0.6019 -0.8737  0.1257
 1412SOL    HW2 5662   2.222   3.129   2.005  0.1326 -0.2422 -0.1743
 1413SOL     OW 5663   3.016   6.143   2.430 -0.1986 -0.5064  0.0211
 1413SOL    HW1 5664   3.017   6.138   2.335 -0.5181 -1.7158  0.0668
 1413SOL    HW2 5665   3.017   6.237   2.449  2.1985 -0.2166 -1.1423
 1414SOL     OW 5666   2.393   2.229   1.925  0.2543 -0.6377  0.6181
 1414SOL    HW1 5667   2.480   2.247   1.959  0.6860 -0.6405 -0.4608
 1414SOL    HW2 5668   2.354   2.315   1.910  0.9563 -0.5863 -1.0914
 1415SOL     OW 5669   3.532   2.302   1.734 -0.1950 -0.1906  0.0920
 1415SOL    HW1 5670   3.468   2.351   1.786  1.6001  0.4151  1.8757
 1415SOL    HW2 5671   3.582   2.368   1.687  1.3850 -0.3032  1.4974
 1416SOL     OW 5672   2.826   4.773   1.107  0.2708  0.4060 -0.8023
 1416SOL    HW1 5673   2.789   4.685   1.099 -0.6951  0.6070  0.9496
 1416SOL    HW2 5674   2.897   4.775   1.043  0.7760 -1.8953 -0.3952
 1417SOL     OW 5675   2.706   2.050   1.091 -0.2927  0.7157 -0.3894
 1417SOL    HW1 5676   2.746   2.026   1.007 -1.5145 -0.6322 -0.6344
 1417SOL    HW2 5677   2.692   2.144   1.084  2.3333  1.1870 -0.4566
 1418SOL     OW 5678   2.346   3.647   2.002 -0.6269  0.2602 -0.1623
 1418SOL    HW1 5679   2.258   3.645   2.040 -0.6743  1.3578 -0.1776
 1418SOL    HW2 5680   2.394   3.711   2.056  0.3324 -0.7333  0.1968
 1419SOL     OW 5681   3.177   2.831   2.196  0.4108  0.0880  0.3489
 1419SOL    HW1 5682   3.092   2.787   2.202 -0.5146  1.6677 -0.6265
 1419SOL    HW2 5683   3.215   2.798   2.115  0.7354 -0.5930  0.7680
 1420SOL     OW 5684   1.810   3.228   2.085  0.1610  0.3204  0.2243
 1420SOL    HW1 5685   1.718   3.238   2.061  0.2935  0.2719 -0.3329
 1420SOL    HW2 5686   1.838   3.148   2.041  0.3300  0.0432  0.8322
 1421SOL     OW 5687   1.569   0.054   3.247 -0.6812 -0.0323  0.2461
 1421SOL    HW1 5688   1.641  -0.005   3.222  0.3255  1.6128 -0.9783
 1421SOL    HW2 5689   1.542   0.024   3.333  0.7966 -1.3364  0.3033
 1422SOL     OW 5690   6.080   1.749   0.327 -0.2914  0.3584  0.0558
 1422SOL    HW1 5691   6.094   1.737   0.421  1.2899  0.0530 -0.1934
 1422SOL    HW2 5692   6.114   1.669   0.287 -2.1631 -0.1066 -0.7163
 1423SOL     OW 5693   0.996   5.025   1.080  0.6470  0.1389 -0.1545
 1423SOL    HW1 5694   0.904   5.024   1.051  0.8618 -0.2305 -0.8573
 1423SOL    HW2 5695   1.022   4.933   1.083  1.2317  0.2726 -0.7742
 1424SOL     OW 5696   1.488   2.300   2.414 -0.7700 -0.0297  0.4964
 1424SOL    HW1 5697   1.440   2.298   2.497  0.5146 -1.1136  1.2492
 1424SOL    HW2 5698   1.576   2.330   2.437 -0.2926 -0.6875 -0.4060
 1425SOL     OW 5699   4.514   4.141   4.108 -0.0507 -0.1441 -0.3127
 1425SOL    HW1 5700   4.427   4.158   4.145  0.5997 -0.2214  1.3083
 1425SOL    HW2 5701   4.575   4.184   4.167  1.0702 -0.6814 -1.0390
 1426SOL     OW 5702   6.032   3.722   3.137 -0.4005  0.3735 -0.3421
 1426SOL    HW1 5703   5.995   3.810   3.140  1.4441  1.1665  1.0667
 1426SOL    HW2 5704   6.113   3.732   3.087  0.2978 -0.3037  0.6116
 1427SOL     OW 5705   0.571   4.872   3.649 -0.1433 -0.3012 -0.0172
 1427SOL    HW1 5706   0.643   4.848   3.590  1.2044  1.3873  0.8380
 1427SOL    HW2 5707   0.525   4.943   3.604 -1.5093 -1.5756 -0.6950
 1428SOL     OW 5708   3.778   5.070   1.449 -0.0351  0.3767  0.5048
 1428SOL    HW1 5709   3.684   5.064   1.432 -0.5032  0.0199  2.8470
 1428SOL    HW2 5710   3.784   5.112   1.535  1.9249 -0.3176  0.7589
 1429SOL     OW 5711   3.897   1.147   1.038 -0.3014  0.0857 -0.1809
 1429SOL    HW1 5712   3.932   1.097   1.112 -0.7769  2.6861  1.9505
 1429SOL    HW2 5713   3.804   1.127   1.038 -0.0523 -1.2185 -1.2272
 1430SOL     OW 5714   1.761   3.526   1.694 -0.4658  0.0439 -0.1236
 1430SOL    HW1 5715   1.711   3.501   1.772 -1.8711 -0.2053 -1.0705
 1430SOL    HW2 5716   1.702   3.583   1.646  0.7521  0.9651 -0.5577
 1431SOL     OW 5717   3.129   0.106   1.391  0.3467  0.3945  0.6974
 1431SOL    HW1 5718   3.112   0.128   1.299  0.0292  1.0099  0.9029
 1431SOL    HW2 5719   3.061   0.152   1.440  1.3100  1.1544  1.3515
 1432SOL     OW 5720   4.668   3.559   3.253 -0.0581  0.4346  0.7449
 1432SOL    HW1 5721   4.621   3.642   3.245  0.0680  0.4159 -0.2461
 1432SOL    HW2 5722   4.702   3.542   3.165  0.0475 -0.5927  0.9801
 1433SOL     OW 5723   1.136   2.611   0.132  0.1211  0.0574 -0.4623
 1433SOL    HW1 5724   1.206   2.674   0.117  0.2612 -0.0500 -0.2634
 1433SOL    HW2 5725   1.067   2.637   0.071 -0.3076  1.1395  0.4456
 1434SOL     OW 5726   2.674   0.912   2.548 -0.4962  0.2119 -0.1484
 1434SOL    HW1 5727   2.754   0.963   2.549 -0.5145  0.2581  1.8427
 1434SOL    HW2 5728   2.701   0.825   2.520  0.3207  0.1411  0.8256
 1435SOL     OW 5729   4.170   2.060   1.990  0.2827 -0.0345 -0.5106
 1435SOL    HW1 5730   4.232   2.011   1.936 -0.2891 -0.7235 -0.5640
 1435SOL    HW2 5731   4.138   2.130   1.932 -0.6903 -1.0563 -1.2599
 1436SOL     OW 5732   5.476   2.029   1.440  1.2181  0.3170 -0.4355
 1436SOL    HW1 5733   5.448   1.966   1.374  1.6243 -0.3089 -0.0280
 1436SOL    HW2 5734   5.558   1.992   1.475  1.4731  1.0873 -0.2111
 1437SOL     OW 5735   2.857   4.629   3.096 -0.3124 -0.3611  0.0951
 1437SOL    HW1 5736   2.873   4.587   3.180 -1.1704 -1.6952 -0.3630
 1437SOL    HW2 5737   2.944   4.643   3.058  0.0837  0.4530  1.2761
 1438SOL     OW 5738   2.549   2.684   3.789  0.3801 -0.1266  0.2119
 1438SOL    HW1 5739   2.570   2.594   3.765 -1.9479 -1.2379  1.9326
 1438SOL    HW2 5740   2.597   2.700   3.870 -0.4369 -0.4077  0.7588
 1439SOL     OW 5741   4.381   0.268   2.519 -0.0865  0.2718 -0.3073
 1439SOL    HW1 5742   4.476   0.255   2.516 -0.1749 -0.8677  0.9996
 1439SOL    HW2 5743   4.366   0.322   2.597 -0.7141 -2.2875  1.4713
 1440SOL     OW 5744   5.059   3.168   3.842 -0.5307  1.2616  0.3019
 1440SOL    HW1 5745   5.029   3.084   3.876  0.5180  1.0253  0.6858
 1440SOL    HW2 5746   5.015   3.177   3.757 -0.5520  0.2577  0.1945
 1441SOL     OW 5747   1.141   5.558   1.194  0.4955 -0.6428 -0.4047
 1441SOL    HW1 5748   1.228   5.569   1.155  0.7697 -0.2173  0.3273
 1441SOL    HW2 5749   1.126   5.463   1.190 -0.1708 -0.5067 -3.0039
 1442SOL     OW 5750   5.020   4.221   0.572  0.4906 -0.2949  0.0883
 1442SOL    HW1 5751   5.107   4.261   0.585  0.0058  1.2806 -1.1125
 1442SOL    HW2 5752   4.965   4.294   0.542 -1.9433 -0.6413  3.2226
 1443SOL     OW 5753   4.996   0.132   1.259 -0.3535 -0.7258 -0.5953
 1443SOL    HW1 5754   5.088   0.157   1.270 -0.3911 -0.2837 -1.2610
 1443SOL    HW2 5755   4.957   0.204   1.210 -2.1704  1.4178  3.5119
 1444SOL     OW 5756   0.117   4.335   0.952  0.1249 -0.1271 -0.3968
 1444SOL    HW1 5757   0.144   4.362   1.040 -0.9184  1.2655 -0.4605
 1444SOL    HW2 5758   0.040   4.280   0.967 -1.1427  1.5581 -0.4675
 1445SOL     OW 5759   5.412   1.765   3.921 -0.6249  0.4437 -0.3089
 1445SOL    HW1 5760   5.463   1.687   3.944  0.6895  1.2435 -0.4325
 1445SOL    HW2 5761   5.360   1.784   3.999 -0.0136  0.1697  0.1670
 1446SOL     OW 5762   4.144   4.281   2.805 -0.5947 -0.1651  0.2771
 1446SOL    HW1 5763   4.187   4.200   2.833 -1.6052 -0.8919 -0.2333
 1446SOL    HW2 5764   4.068   4.288   2.862 -0.1861  0.7665  0.7312
 1447SOL     OW 5765   3.194   3.637   2.929 -0.4787 -0.2102  0.3354
 1447SOL    HW1 5766   3.289   3.639   2.921 -0.5347  0.1046 -0.3678
 1447SOL    HW2 5767   3.172   3.711   2.985 -0.2998 -0.3597  0.6003
 1448SOL     OW 5768   4.421   4.803   3.281  0.1166  0.9907 -0.2172
 1448SOL    HW1 5769   4.469   4.847   3.352 -2.4002  0.1458  2.1673
 1448SOL    HW2 5770   4.336   4.848   3.279 -0.5183 -0.2174 -1.4737
 1449SOL     OW 5771   0.836   4.824   4.405 -0.5180 -0.0864  0.1732
 1449SOL    HW1 5772   0.855   4.866   4.489  0.9912  0.6839 -0.5108
 1449SOL    HW2 5773   0.916   4.837   4.353 -1.6965  0.1859 -1.6625
 1450SOL     OW 5774   4.784   4.231   1.910  0.4648 -0.4666  0.1350
 1450SOL    HW1 5775   4.767   4.189   1.994 -0.0556  2.1516  1.4483
 1450SOL    HW2 5776   4.728   4.185   1.847 -0.5060 -1.2978  1.5763
 1451SOL     OW 5777   3.538   3.985   0.607  0.2376 -0.2767  0.0923
 1451SOL    HW1 5778   3.588   4.067   0.609 -0.0797 -0.0916  0.6751
 1451SOL    HW2 5779   3.460   4.003   0.659  0.4985 -1.1599  0.8333
 1452SOL     OW 5780   5.694   5.309   3.296 -0.1637  0.3274 -0.1091
 1452SOL    HW1 5781   5.750   5.351   3.231 -0.6271  0.3993 -0.4652
 1452SOL    HW2 5782   5.714   5.356   3.378 -1.2475  1.8223 -0.6440
 1453SOL     OW 5783   3.273   0.765   3.281 -0.3481 -0.0971 -0.5140
 1453SOL    HW1 5784   3.291   0.700   3.349 -0.1768 -1.9209 -2.2166
 1453SOL    HW2 5785   3.359   0.797   3.255 -0.3475 -0.1196 -0.5395
 1454SOL     OW 5786   2.947   4.370   0.667  0.3814 -0.2148 -0.5906
 1454SOL    HW1 5787   2.892   4.297   0.639 -2.2197  1.2216  0.4941
 1454SOL    HW2 5788   2.969   4.350   0.759  0.6627 -0.1680 -0.6447
 1455SOL     OW 5789   2.806   5.905   0.177  0.2346  0.2708  0.4184
 1455SOL    HW1 5790   2.800   6.001   0.186  0.9336  0.1885  2.1721
 1455SOL    HW2 5791   2.718   5.874   0.198  0.2655  0.4765  0.8690
 1456SOL     OW 5792   6.112   4.627   3.349 -0.0712 -0.1996  0.0495
 1456SOL    HW1 5793   6.053   4.594   3.282 -0.5749  0.0361  0.3702
 1456SOL    HW2 5794   6.200   4.610   3.315 -0.3027 -1.8758  0.1993
 1457SOL     OW 5795   0.434   3.858   0.707  0.6770 -0.0106 -0.0053
 1457SOL    HW1 5796   0.466   3.941   0.671 -0.1611  0.2559 -0.1538
[truncated: 790,349 more chars]
