# Supplementary material for: Binding characteristics of chemosensory protein 11 from Grapholita molesta Busck (Lepidoptera: Tortricidae) to insecticides
Source: PeerJ. 2026 Jul 20;14:e21510. doi: 10.7717/peerj.21510 (PMC13394210; doi:10.7717/peerj.21510)
Supplement: Supplemental Information 8 [file peerj-14-21510-s008.xls]

## Sheet: Sheet1
ITEM TO CHECK	IMPORTANCE	CHECKLIST
EXPERIMENTAL DESIGN
Definition of experimental and control groups	E	Manuscript line 200-202
Number within each group	E	Manuscript line 403-404
Assay carried out by core lab or investigator's lab?	D
Acknowledgement of authors' contributions	D
SAMPLE
Description	E	Manuscript line 104-106
Volume/mass of sample processed	D
Microdissection or macrodissection	E	Manuscript line 85-94
Processing procedure	E	Manuscript line 104-106
If frozen - how and how quickly?	E	Manuscript line 104-106
If fixed - with what, how quickly?	E	no fixed
Sample storage conditions and duration (especially for FFPE samples)	E	Manuscript line 104-106
NUCLEIC ACID EXTRACTION
Procedure and/or instrumentation	E	Manuscript line 108-109
Name of kit and details of any modifications	E	Manuscript line 108-109
Source of additional reagents used	D	Manuscript line 108-109
Details of DNase or RNAse treatment	E	Manuscript line 108-109
Contamination assessment (DNA or RNA)	E	Manuscript line 108-109
Nucleic acid quantification	E	Manuscript line 109-112
Instrument and method	E	Manuscript line 109-112
Purity (A260/A280)	D	Manuscript line 109-112
Yield	D	Manuscript line 109-112
RNA integrity method/instrument	E
RIN/RQI or Cq of 3' and 5' transcripts	E
Electrophoresis traces	D
Inhibition testing (Cq dilutions, spike or other)	E
REVERSE TRANSCRIPTION
Complete reaction conditions	E	Manuscript line 111-112
Amount of RNA and reaction volume	E	Manuscript line 111
Priming oligonucleotide (if using GSP) and concentration	E	Manuscript line 111-112
Reverse transcriptase and concentration	E	Manuscript line 111-112
Temperature and time	E	Manuscript line 111-112
Manufacturer of reagents and catalogue numbers	D
Cqs with and without RT	D*
Storage conditions of cDNA	D
qPCR TARGET INFORMATION
If multiplex, efficiency and LOD of each assay.	E	Manuscript line 85-94
Sequence accession number	E	Manuscript line 116-117, 236-237
Location of amplicon	D
Amplicon length	E	Manuscript line 236-237
In silico specificity screen (BLAST, etc)	E	Manuscript line 130-131
Pseudogenes, retropseudogenes or other homologs?	D
Sequence alignment	D	Manuscript line 116-122
Secondary structure analysis of amplicon	D
Location of each primer by exon or intron (if applicable)	E
What splice variants are targeted?	E
qPCR OLIGONUCLEOTIDES
Primer sequences	E	Manuscript line 131, and Table S1
RTPrimerDB Identification Number	D
Probe sequences	D**
Location and identity of any modifications	E	no modificiation
Manufacturer of oligonucleotides	D
Purification method	D
qPCR PROTOCOL
Complete reaction conditions	E	Manuscript line 132-139
Reaction volume and amount of cDNA/DNA	E	Manuscript line 132-134
Primer, (probe), Mg++ and dNTP concentrations	E	Manuscript line 132-134
Polymerase identity and concentration	E	Manuscript line 132-134
Buffer/kit identity and manufacturer	E	Manuscript line 132-134
Exact chemical constitution of the buffer	D
Additives (SYBR Green I, DMSO, etc.)	E	Manuscript line 132-134
Manufacturer of plates/tubes and catalog number	D
Complete thermocycling parameters	E	Manuscript line 135-139
Reaction setup (manual/robotic)	D
Manufacturer of qPCR instrument	E	Manuscript line 135-139
qPCR VALIDATION
Evidence of optimisation (from gradients)	D
Specificity (gel, sequence, melt, or digest)	E	Manuscript line 132-139
For SYBR Green I, Cq of the NTC	E	Manuscript line 132-139
Standard curves with slope and y-intercept	E	Manuscript line 132-139
PCR efficiency calculated from slope	E	Manuscript line 132-139
Confidence interval for PCR efficiency or standard error	D
r2 of standard curve	E	Manuscript line 132-139
Linear dynamic range	E	Manuscript line 132-139
Cq variation at lower limit	E	Manuscript line 132-139
Confidence intervals throughout range	D
Evidence for limit of detection	E	Manuscript line 132-139
If multiplex, efficiency and LOD of each assay.	E	Manuscript line 132-139
DATA ANALYSIS
qPCR analysis program (source, version)	E	Manuscript line 139-142
Cq method determination	E	Manuscript line 139-142
Outlier identification and disposition	E	Manuscript line 139-142
Results of NTCs	E	Manuscript line 139-142
Justification of number and choice of reference genes	E	Manuscript line 139-142
Description of normalisation method	E	Manuscript line 139-142
Number and concordance of biological replicates	D
Number and stage (RT or qPCR) of technical replicates	E	Manuscript line 139-142
Repeatability (intra-assay variation)	E	Manuscript line 139-142
Reproducibility (inter-assay variation, %CV)	D
Power analysis	D
Statistical methods for result significance	E	Manuscript line 139-142
Software (source, version)	E	Manuscript line 139-142
Cq or raw data submission using RDML	D
Table 1. MIQE checklist for authors, reviewers and editors. All essential information (E) must be submitted with the manuscript. Desirable
information (D) should be submitted if available. If using primers obtained from RTPrimerDB, information on qPCR target, oligonucleotides,
protocols and validation is available from that source.
*: Assessing the absence of DNA using a no RT assay is essential when first extracting RNA. Once the sample has been validated as
RDNA-free, inclusion of a no-RT control is desirable, but no longer essential.
**: Disclosure of the probe sequence is highly desirable and strongly encouraged. However, since not all commercial pre-designed assay
vendors provide this information, it cannot be an essential requirement. Use of such assays is advised against.
